# Supplementary material for: An epigenetic barrier sets the timing of human neuronal maturation
Source: Nature. 2024 Jan 31;626(8000):881–90. doi: 10.1038/s41586-023-06984-8 (PMC10881400; doi:10.1038/s41586-023-06984-8)
Supplement: Supplementary file 11 — Source Data Fig. 1 [file 41586_2023_6984_MOESM11_ESM.xlsx]

## Sheet: c
	MKI67 #1	MKI67 #2	MAP2 #1	MAP2 #2
hESC	1	1	1	1
d10	0.95	0.76	3.81	3.15
d15	0.99	1.02	4.79	2.59
d20	1.01	0.91	5.59	5.71
d22	0.21	0.21	48.02	39.06
d25	0.02	0.01	78.73	31.76
d50	0.01	0.01	51.4	73.03
d75	0	0.01	29.97	52.56
d100	0.01	0.01	49.41	76.75

## Sheet: e
d25	d50	d75	d100
263.55	1130.23	1368.34	3344.82
424.7	649.65	1136.03	1426.47
397.67	1733.46	773.82	1411.82
272.39	653.8	713.48	1831.29
366.12	587.55	1220.66	1704.65
453.65	1094.97	1283.79	1686.16
756.41	1484.83	942.42	1919.87
373.76	1043.63	1299.19	1710.83
389.91	1146.95	1340.97	1673.08
525.5	984.21	768.21	2399.68
374.8	1113.49	863.74	1910.13
610.77	749.98	730.99	988.51
386.29	1350.44	2158.44	1623.39
336.03	1084.17	1032.63	2543.66
557.39	769.36	2231.94	4553.27
616.88	611.37	1719.4	7052.83
	1122.48	2432.53	3603.49
	1189.94	2186.13	3448.74
	1299.27	1369.01
	1724.38	1922.6
		1948.12
		1733.9
		1120.24

## Sheet: f
Radius	d25																d50																				d75
0	0	0	0	0	0	0	0	0	0	0	0	0	0	0	0	0	0	0	0	0	0	0	0	0	0	0	0	0	0	0	0	0	0	0	0	0	0	0	0	0	0	0	0	0	0	0	0	0	0
10	2	2	2	5	4	5	2	3	2	3	2	3	3	4	2	6	6	2	4	4	5	4	7	3	2	3	2	4	8	5	2	4	4	6	9	4	4	2	4	3	2	3	2	4	5	4	3	5	6
20	2	2	3	4	4	5	3	4	2	3	2	3	3	3	2	6	6	3	5	4	7	7	9	3	2	4	7	5	10	6	3	8	5	9	9	6	5	2	3	4	2	5	3	5	4	4	3	8	10
30	2	3	4	4	2	4	5	5	2	3	2	3	3	1	2	6	7	2	7	4	6	7	13	5	3	4	5	5	11	10	5	9	5	8	11	10	6	3	4	4	3	5	4	5	6	5	3	6	12
40	2	3	4	3	2	2	5	4	2	3	1	2	1	1	2	7	7	3	5	4	5	6	14	5	4	5	3	6	9	13	4	6	9	7	10	9	7	3	3	4	3	5	5	4	6	5	5	5	14
50	1	3	4	2	2	1	5	2	2	2	1	2	2	1	2	7	6	3	4	1	4	7	9	5	6	5	3	6	9	9	3	5	9	6	9	9	8	4	3	6	5	5	3	4	6	3	6	4	11
60	1	2	3	1	2	1	5	2	2	3	1	3	2	1	2	6	7	4	3	1	4	8	7	4	8	7	4	5	8	8	3	1	5	6	9	5	10	4	3	8	5	5	3	4	6	2	5	3	11
70	1	2	3	1	2	1	4	1	1	3	1	3	2	1	2	6	7	5	3	3	3	8	5	4	7	7	5	6	6	8	3	1	5	4	9	6	8	3	3	7	5	7	2	4	4	2	5	2	12
80	1	2	2	1	2	1	4	1	1	3	1	3	1	1	2	5	7	6	4	4	2	7	4	4	9	6	6	5	8	7	3	2	4	4	7	6	8	4	3	5	4	8	4	5	4	2	4	2	10
90	1	2	1	0	2	1	4	1	1	3	1	3	1	1	2	3	7	7	5	5	2	6	3	4	7	7	8	4	4	8	3	3	4	4	7	5	12	4	2	4	2	8	4	4	4	2	3	2	10
100	1	2	1		2	1	1	1	1	2	1	3	1	1	2	2	7	7	5	5	2	6	2	4	6	6	6	4	5	7	2	2	4	3	6	4	6	3	3	4	2	7	4	3	4	2	3	2	8
110	1	1	1		2	1	1	1	1	2	1	3	1	1	2	1	7	6	6	4	2	6	3	2	6	5	4	4	4	7	2	2	4	3	7	3	4	3	3	4	3	7	4	4	4	2	3	2	8
120	1	2	1		1	1	1	1	1	2	1	3	1	1	2	0	6	4	6	4	2	5	3	3	4	6	3	2	4	5	2	2	4	3	6	3	4	3	3	3	3	6	3	4	4	2	3	2	6
130	1	1	1		1	1	1	1	1	2	1	3	1	1	2		5	3	7	2	1	4	3	3	3	5	2	2	2	2	2	2	4	3	5	3	4	3	3	3	4	5	4	4	4	2	4	2	6
140	1	1	1		1	1	1	1	1	2	1	3	1	1	2		2	1	6	2	1	4	3	2	2	4	2	2	2	1	3	2	4	2	5	3	4	4	3	3	3	4	4	5	4	2	3	2	6
150	1	1	1		1	1	1	1	1	2	1	3	1	1	2		2	1	6	2	1	4	3	3	2	3	2	1	2	1	3	2	4	2	6	3	4	4	3	2	4	4	5	6	3	3	3	2	6
160	1	1	1		1	1	1	1	1	3	1	1	1	1	2		2	1	7	1	1	2	3	3	1	2	2	1	1	1	3	1	4	2	4	3	4	3	3	1	5	3	4	6	3	3	3	2	5
170	1	1	1		1	1	1	1	1	2	1	2	1	1	2		2	1	6	0	1	2	3	4	1	1	2	1	1	1	3	0	2	2	3	3	3	3	3	0	5	3	4	6	3	3	2	2	5
180	1	1	1		1	1	1	1	1	1	1	2	1	1	2		2	0	8		1	2	3	3	1	1	2	1	1	1	3	0	2	2	3	5	2	2	2		5	2	4	6	3	3	2	2	4
190	1	1	1		0	1	1	1	2	1	1	1	1	1	2		2		9		1	2	3	3	1	1	2	1	1	1	2	0	1	2	3	5	2	2	2		5	2	3	4	3	3	2	1	4
200	0	1	0			1	1	1	2	1	1	1	1	1	2		1		8		1	1	1	3	1	1	2	1	1	0	2	0	1	2	2	5	2	2	2		3	2	2	4	5	3	2	1	4
210		1				1	1	1	2	1	1	1	1	1	2		1		7		0	1	1	3	1	1	2	0	1		2	0	1	2	1	5	2	2	2		2	2	2	5	5	8	1	1	4
220		0				1	1	0	2	0	2	1	1	2	2		1		5			1	1	3	1	0	2		1		2		1	2	1	5	2	2	2		3	1	1	5	4	1	1	1	4
230						1	1		2		2	0	1	1	2		1		5			0	1	3	1		2		1		2		1	2	1	5	2	2	1		3	1	1	3	4	1	1	1	3
240						1	1		1		2		1	1	2		1		4				1	3	1		2		1		2		1	2	1	5	2	2	1		2	1	1	2	4	0	1	1	3
250						0	1		1		2		1	0	1		0		4				1	3	1		2		1		2		1	2	1	5	2	2	1		2	1	1	3	3		1	1	2
260							1		0		1		0		1				3				1	1	1		2		1		1		1	2	1	4	2	2	1		2	1	1	3	3		1	1	1
270							1				0				1				2				1	1	1		2		1		1		1	1	1	4	1	2	1		2	1	0	2	1		1	1	1
280							1								1				2				1	1	1		2		1		0		1	1	1	4	1	2	1		3	1		1	0		0	1	1
290							1								0				1				1	1	1		1		1				1	1	1	3	1	2	1		2	1		0				1	1
300							1												1				1	1	1		0		1				1	1	1	3	1	2	0		3	1						1	1
310							1												1				1	1	1				1				1	1	1	3	0	2			3	1						1	1
320							1												1				1	1	1				1				1	1	1	5		2			2	1						0	1
330							1												0				1	1	1				1				1	1	1	2		2			1	0							1
340							1																1	1	1				1				1	1	1	2		2			0								0
350							0																1	1	1				1				0	1	1	1		2
360																							1	1	1				1					1	1	1		2
370																							0	1	0				1					1	1	1		1
380																								1					1					1	1	1		1
390																								1					1					1	0	1		1
400																								1					1					1		1		1
410																								0					1					1		2		1
420																													1					0		3		1
430																													1							1		1
440																													0							0		1
450																																						1
460																																						1
470																																						1
480																																						1
490																																						0
500
510
520
530
540
550
560
570
580
590
600
610
620
630
640
650
660
670
680
690
700
710
[truncated: 28 more columns]

## Sheet: h
AMPLITUDE					RISE SLOPE
d25	d50	d75	d100		d25	d50	d75	d100
19.9618	61.0048	37.2005	49.4357		2.09343	40.8818	3.7313	31.7661
22.3992	58.3227	38.2678	55.0824		2.04385	24.6559	6.72557	53.171
27.0713	40.3417	57.5844	81.6393		1.9266	11.0446	23.2015	99.1787
16.2984	33.3827	55.1416	72.0551		2.49357	3.46924	43.9587	78.3207
29.0222	35.9502	46.8713	75.2587		2.36518	13.3986	50.2781	38.2438
35.0352	24.5402	42.0827	44.3717		3.60233	8.81537	19.1846	14.3365
17.8234	64.0582	35.4908	39.9775		1.44186	58.769	6.6783	11.4602
30.366	58.9318	49.1015	60.9466		2.64113	26.7293	39.5359	34.2107
22.0947	59.0829	36.5609	47.3341		7.38325	47.7681	9.65532	4.44721
22.0654	17.7283	27.0963	52.1582		5.20702	3.08529	8.11604	32.9785
24.6892	17.0912	59.478	44.2505		3.05036	3.83719	45.2832	6.71305
22.9157	22.3096	90.8837	37.4431		1.96835	4.93582	113.853	22.1059
22.1607	61.3448	56.1566	66.7126		3.50972	58.7467	34.0294	46.8299
21.5473	37.3498	51.2692	60.701		2.00269	10.9281	27.4926	39.0881
21.9414	30.2112	48.9544	87.1601		3.19495	5.5582	29.4272	96.5233
19.8688	41.3807	57.7693	51.1429		1.59444	12.9236	57.0175	39.0938
23.8974	39.3391	63.9314	66.8319		2.92012	11.417	90.8854	44.8799
27.01	39.215	68.1418	67.104		3.65246	19.2895	86.82	68.2196
16.1473	61.3679	55.02	61.7723		2.91844	51.7294	58.1512	44.1162
32.32	75.322	33.8742	54.691		10.7804	71.1204	16.8164	47.4846
47.5446	60.2399	39.4266	71.7178		16.6547	58.0336	4.44033	62.2539
28.5965	53.5585	45.5344	46.9976		5.6854	47.3822	18.1595	32.0691
23.6775	68.4769	59.0557	59.2395		4.48318	54.0001	47.3427	36.7013
23.3717	52.3023	53.4673	72.6295		2.92988	26.1284	35.037	41.9393
30.42	33.1132	56.1225	49.2232		13.7434	8.26809	29.8231	33.7612
	50.1099	65.1245	49.4389			30.9528	58.7856	39.3663
	68.7895	46.8754	63.1382			24.5544	24.2345	65.0827
	44.8322	51.3049	56.6729			15.1282	39.7182	24.4176
	82.6714	48.7013	67.661			88.0581	30.2799	42.1271
	67.3855	53.3438				58.9428	26.42
	31.8599	61.526				4.75798	12.4233
	29.2049	46.6031				2.3054	46.1353
	68.6264	53.9207				71.6891	48.7744
		55.7245					20.1871
		72.2939					66.4737
		48.1239					20.8538
		76.9553					93.7716
		54.0446					70.5235
		58.4691					70.2931
		61.5272					35.5068
		42.6036					22.5179
		60.1776					49.8243
		62.8333					68.5633

## Sheet: l
Amplitude					Frequency
d40	d60	d70	d80		d40	d60	d70	d80
0.802615	0.107684	0.681078	0.461208		1.14346	1.55039	7.00764	2.29128
0.202235	0.484232	0.516056	0.288048		0.285864	4.03101	4.08779	6.01461
0.41992	0.462768	0.979161	0.41305		1.71518	2.7907	6.42367	2.57769
0.245238	0.21411	0.329642	0.304804		2.00105	1.24031	3.50382	4.00974
0.329914	0.321832	0.354949	0.118868		3.71623	2.48062	4.37978	1.14564
0.263101	0.306113	0.542666	0.410335		1.42932	1.55039	6.42367	2.29128
0.551414	0.276804	0.242819	0.366581		1.42932	2.7907	3.50382	3.72333
0.303886	0.421747	0.114784	0.696752		2.28691	3.72093	1.16794	5.7282
0.590283	0.455145	0.277892	0.457478		4.0021	4.96124	4.08779	4.00974
0.482017	0.64298	0.214722	0.741883		1.71518	4.96124	3.79581	6.87384
0.190543	0.410364	0.633448	0.347671		0.571728	6.82171	4.37978	3.72333
0.603015	0.480192	0.28866	0.417999		2.28691	2.7907	5.54772	4.86897
0.232769	0.522307	0.295745	0.443319		2.00105	3.72093	5.25573	4.00974
0.20899	0.787223	0.27786	0.188366		2.85864	3.72093	6.13169	6.01461
0.228974	0.395344	0.443557	0.298982		2.28691	3.10078	5.54772	6.30102
0.823525	0.336263	0.441526	1.03391		1.42932	2.48062	5.54772	6.01461
0.142726	0.312367	0.0972106	0.864449		0.571728	2.7907	2.62787	5.44179
0.0943735	0.189006	0.503489	0.246181		0.857592	4.96124	6.42367	1.71846
0.160341	0.111054	0.447287	0.0448367		0.571728	1.24031	5.25573	1.71846
0.624631	0.215551	0.277336	0.20711		1.71518	2.17054	5.8397	3.43692
0.28802	0.111382	0.290769	0.150981		2.28691	4.03101	4.96375	4.58256
0.137222	0.267924	0.101742	0.103629		0.857592	2.48062	0.58397	2.00487
0.199873	0.33797	0.102286	0.19384		0.285864	2.17054	1.45993	3.15051
0.124083	0.144041	0.487056	0.225138		0.285864	0.930233	7.29963	0.57282
0.162336	0.128257	0.567852	0.190702		0.571728	1.55039	5.8397	5.44179
0.279925	0.14552	0.327906	0.10581		1.42932	2.48062	5.25573	3.64446
0.204747	0.373856	0.31898	0.575674		0.571728	4.65116	7.29963	4.61632
0.409418	0.550116	0.412121	0.720132		2.57278	4.96124	7.00764	4.85928
0.739869	0.206539	0.443745	0.208925		2.57278	1.24031	4.96375	3.64446
0.390632	0.124656	0.411659	0.64042		0.571728	0.930233	4.08779	2.42964
0.198668	0.361445	0.437217	1.81258		1.14346	4.65116	4.96375	2.67261
0.469899	0.190989	0.663574	0.479013		4.0021	5.27132	4.96375	5.10225
0.206353	0.299952	0.535376	0.571053		0.857592	2.7907	4.37978	5.83114
0.68436	0.194744	0.464262	0.526085		2.57278	0.620155	5.8397	3.88743
0.838588	0.16695	0.0937342	0.335176		2.00105	0.620155	2.0439	4.61632
0.573504	0.175447	0.181137	0.402287		1.14346	0.620155	4.67176	2.67261
0.216884	0.215711	0.232432	0.71112		0.857592	3.72093	2.0439	4.61632
0.266148	0.155124	0.322384	0.416548		0.285864	1.24031	4.08779	4.13039
0.245088	0.266059	0.366401	0.132925		0.285864	2.17054	4.96375	3.4015
0.183292	0.20207	0.378959	0.124178		0.571728	3.36924	4.96375	2.91557
0.407061	0.771869	0.222808	0.084647		1.42932	3.67553	4.37978	1.21482
0.346569	0.207954	0.426863	0.390697		2.28691	2.14406	6.71566	4.85928
0.552087	0.208388	0.244713	0.379445		1.71518	1.22518	3.50382	3.4015
0.170383	0.130263	0.171827	0.202882		1.14346	1.53147	2.91985	0.939948
0.18178	0.276615	0.356724	0.179103		1.14346	0.612589	4.37978	5.63969
0.900671	0.453169	0.263041	0.659246		0.285864	2.75665	5.8397	5.63969
0.109068	0.715115	0.447214	0.287713		0.62273	4.28812	5.79364	5.63969
0.531445	0.304907	0.433947	0.125111		2.80228	2.45035	3.31065	3.75979
0.137256	0.169326	0.46575	0.832392		0.934094	0.612589	6.89719	7.20627
0.817616	0.472584	0.275742	0.404534		0.311365	5.81959	6.6213	3.44648
0.0694503	0.363551	0.566879	0.494762		1.24546	3.67553	4.69009	8.45953
0.288161	0.108679	0.292453	0.741495		2.80228	0.612589	5.24186	6.57963
0.208547	0.371756	0.373013	0.519489		0.62273	3.36924	4.69009	4.38642
0.0660856	0.320674	0.679143	0.427564		0.62273	4.28812	2.75887	2.81984
0.192384	0.889414	0.294367	0.131393		1.24546	4.28812	5.79364	1.25326
0.280165	0.166787	0.237899	0.222849		2.17955	1.83777	4.69009	4.38642
0.169086	0.403615	0.620309	1.39504		0.62273	3.98183	6.06952	6.67616
0.0602026	0.375452	0.364333	0.554291		0.62273	5.5133	6.06952	5.60798
0.233114	0.22923	0.153677	0.0914829		0.934094	4.90071	6.6213	1.86933
0.0744822	0.67423	0.108754	0.386594		2.49092	3.98183	2.2071	4.27274
0.0837474	0.810602	0.335361	0.320011		1.86819	5.207	4.13831	4.27274
0.216421	0.374504	0.345514	0.450978		3.11365	3.98183	3.03476	5.60798
0.288345	0.315221	0.53963	1.04871		1.24546	3.06294	6.89719	5.87502
0.25612	0.247001	0.452152	1.09288		3.11365	1.22518	5.51775	2.60254
0.357026	0.176397	0.406982	0.697059		0.62273	1.22518	6.06952	5.20507
0.394922	0.359933	0.325613	0.166106		0.311365	3.67553	4.69009	1.15668
1.18164	0.244382	0.374927	0.266405		3.11365	0.612589	4.96597	3.47005
0.290843	0.254236	0.465897	0.500814		2.49092	0.612589	5.51775	3.47005
0.159972	0.229762	0.111238	0.233442		0.311365	3.36924	1.37944	4.62673
0.0894473	0.206496	1.46752	0.150991		0.934094	0.918883	3.86242	1.44585
0.717989	0.171797	0.262642	0.299783		3.73638	0.918883	5.24186	4.9159
0.471762	0.133917	0.228219	0.829073		3.11365	1.22518	4.69009	6.07258
0.244601	0.201212	0.103838	0.269163		2.17955	0.612589	1.65532	4.9159
0.318936	0.46951	0.164374	0.64838		1.55682	0.282101	3.31065	4.62673
0.487787	0.73534	0.338639	1.46251		2.49092	5.07781	7.72485	6.65092
0.133604	0.568355	0.431397	1.65603		0.62273	6.48832	2.2071	6.07258
0.241033	0.90941	0.284854	0.314914		3.73638	4.79571	4.69009	5.49424
0.0902775	0.377287	0.193494	0.0874094		1.24546	3.94941	5.24186	3.75922
0.127822	0.300694	0.100859	0.108587		1.55682	2.53891	2.75887	0.867512
0.803836	0.306051	0.123368	0.792594		1.24546	2.25681	1.65532	3.0567
0.245386	0.0685921	0.328892	0.564383		1.86819	1.4105	6.06397	2.75103
0.169748	0.722507	0.1203	0.825457		0.62273	4.23151	1.21279	3.97371
0.0959997	0.228424	0.628438	0.398729		0.934094	4.79571	4.24478	4.27938
0.354584	0.421386	0.236233	0.60561		0.934094	4.79571	5.15438	3.97371
0.327947	0.495169	0.338301	0.874948		4.98184	6.20622	6.67037	3.66804
0.219521	0.237354	0.471786	0.702347		0.311365	4.79571	5.76078	3.0567
0.300727	0.75275	0.342976	0.374882		4.04774	4.79571	7.57997	4.89072
0.404319	0.534553	0.100511	0.60017		4.35911	4.23151	3.33519	4.89072
0.622216	0.531487	0.29144	0.418716		3.42501	3.38521	3.94158	3.97371
0.340753	0.202653	0.359796	1.1806		4.98184	3.38521	6.36717	4.89072
0.588422	0.447183	0.440382	0.50417		3.11365	5.92411	4.24478	3.97371
0.194011	0.199376	0.294193	0.61794		0.62273	0.564201	4.54798	4.58505
0.508942	0.179702	0.372329	0.564624		3.42501	3.66731	6.06397	5.80773
0.480503	0.68008	0.166998	0.111041		3.42501	4.51361	3.63838	3.0567
0.243005	0.309962	0.216723	0.267893		2.17955	5.35991	6.97357	4.89072
0.181117	0.171091	0.141615	0.511876		1.55682	0.282101	0.909596	4.27938
0.260602	0.166067	0.271845	0.632754		2.49092	1.4105	2.72879	3.36237
0.324432	0.445306	0.725758	0.203321		3.11365	3.66731	3.94158	2.75103
0.592392	0.182743	0.242895	0.290662		2.17955	2.25681	2.42559	2.44536
0.896816	0.884812	0.33081	0.641345		1.24546	4.23151	4.85118	2.75103
0.108991	0.299359	0.496368	0.870405		0.934094	3.66731	6.67037	3.97371
0.275084	0.30494	0.204867	0.142766		2.49092	3.38521	5.45758	3.0567
0.623208	0.248842	0.300143	0.151634		3.42501	5.35991	6.67037	3.0567
0.321339	0.818662	0.434527	0.488759		3.73638	5.07781	4.54798	4.89072
0.174337	0.618259	0.0894432	0.606751		1.24546	5.35991	2.42559	3.66804
0.260073	0.920208	0.123144	0.185341		2.41097	4.79571	3.03199	2.13969
0.429774	0.460279	0.385865	0.396201		3.01371	5.35991	6.67037	3.66804
0.366045	0.358818	0.389052	0.552082		3.91783	2.82101	5.15438	3.66804
0.198905	0.122232	0.444008	0.478526		0.904114	1.1284	4.24478	3.66804
0.313123	0.299753	0.273746	0.157408		3.31508	0.282101	5.45758	2.44536
0.366952	0.385214	0.141961	0.724824		2.71234	3.66731	1.81919	3.35553
0.274214	0.417402	0.290984	0.216701		2.71234	5.64201	5.15438	3.05049
0.256745	0.529301	0.892408	1.24315		0.301371	4.23151	5.40054	3.35553
0.444089	0.250632	0.348174	0.188987		3.01371	4.51361	6.5375	2.44039
0.177234	0.350075	0.678399	0.332074		0.904114	7.05252	4.83206	5.18583
0.109325	0.118743	0.433565	0.81742		1.50686	4.23151	5.68478	3.05049
0.268605	0.138778	0.333911	1.38217		3.31508	4.23151	3.12663	4.88078
0.474146	0.308589	1.21793	0.166578		3.91783	2.82101	1.13696	0.915146
0.207061	0.572283	0.17906	0.113811		4.2192	5.35991	0.568478	1.22019
0.185774	0.172547	0.121132	0.0880643		1.50686	0.564201	4.26358	1.83029
0.372092	0.751535	0.305585	0.24109		2.1096	2.25681	4.83206	2.44039
0.140718	0.746995	0.294111	0.604376		0.904114	5.64201	3.97935	3.05049
0.449674	0.303784	0.893906	0.135582		2.1096	3.94941	5.1163	1.22019
0.388487	0.215967	0.555507	0.157252		1.80823	4.79571	5.40054	1.83029
0.229614	0.229404	0.607664	0.10548		0.602742	1.1284	5.68478	2.44039
0.0560886	0.281999	0.38299	0.148059		1.20548	3.94941	4.26358	0.915146
0.137797	0.317971	0.176892	1.17839		2.41097	2.82101	1.42119	4.88078
0.492607	0.281148	0.0617015	0.1568		3.31508	4.23151	1.98967	1.83029
0.60403	0.160595	0.292091	0.625887		3.31508	1.1284	4.83206	3.35553
0.481744	0.791394	0.100238	1.19925		0.602742	5.68478	2.27391	4.88078
0.10584	0.935496	0.205607	0.684753		0.904114	2.27391	2.84239	3.35553
0.593291	0.0396996	0.826013	0.107563		3.01371	0.284239	3.12663	2.74544
0.3325	0.156025	0.246339	2.13641		3.31508	1.13696	0.568478	5.18583
1.2945	0.173424	0.197317	0.691232		0.904114	3.97935	1.13696	3.96563
0.374035	1.676	0.543	0.370265		4.2192	0.568478	4.84131	5.18583
0.385353	0.347352	0.594082	1.0601		3.91783	4.26358	4.84131	3.96563
0.303884	0.447083	0.122428	0.835847		1.50686	4.83206	1.07585	4.57573
0.141829	0.324554	0.318554	0.109192		2.1096	7.10597	2.95858	1.22019
0.151862	0.56266	0.308237	0.309541		2.41097	3.41087	5.37924	1.52524
0.472574	0.578247	0.989906	0.0683853		4.82194	4.83206	5.11027	1.83029
0.161443	0.835397	0.277649	1.46802		1.50686	6.25326	2.68962	3.96563
0.645619	0.309347	0.616892	0.0763471		3.31508	2.27391	2.68962	2.74544
0.416274	0.566411	0.420105	0.14878		3.01371	3.12663	5.6482	1.22019
0.618659	0.11882	0.521931	1.05912		1.80823	0.852717	5.6482	3.05049
0.209407	0.253827	0.16886	0.84215		2.71234	3.41087	1.07585	3.35553
0.292271	0.364078	0.450075	0.607354		0.602742	5.96902	4.30339	2.44039
0.23754	0.550286	0.108822	0.0786639		3.61645	0.284239	1.61377	1.52524
0.317866	0.534917	0.628302	0.186884		1.20548	5.1163	5.11027	0.610097
0.205628	0.195365	0.39499	0.109058		0.301371	1.42119	4.57235	1.52524
0.298356	0.369623	0.2061	1.37406		1.50686	2.84239	0.537924	5.18583
0.15949	0.467154	1.51134	0.173526		0.602742	5.40054	3.55925	2.74544
0.200743	0.338773	0.641892	0.228907		0.602742	3.69511	2.37283	4.27068
0.268752	0.216097	0.789542	1.5078		1.50686	4.83206	4.74566	5.18583
0.407066	0.645954	0.898945	0.498717		1.50686	5.40054	4.15245	5.18583
0.26853	0.594594	0.579868	1.05291		0.301371	3.12663	3.85585	3.35553
0.385822	0.685596	0.766746	0.201388		0.904114	1.70543	4.44906	4.27068
0.139918	0.702271	0.751918	0.495983		1.80823	5.40054	3.26264	4.79305
0.148019	0.708814	0.467246	0.217183		3.31508	4.26358	5.04227	2.69609
1.179	0.443452	0.664475	0.106201		3.01371	5.68478	3.26264	0.898697
0.14827	0.250573	0.483387	0.477068		0.904114	2.55815	2.96604	6.29088
0.488663	0.270296	0.48391	0.122538		4.52057	1.98967	2.66943	0.898697
0.418537	0.578491	1.02397	0.180149		3.91783	4.26358	4.44906	5.69175
0.184122	0.471525	1.06229	0.0957036		2.1096	4.83206	3.85585	2.09696
0.341733	0.330702	0.293798	0.524404		3.31508	2.84239	3.55925	5.69175
0.390641	0.256468	0.452147	0.497979		3.61645	2.55815	2.37283	4.79305
0.326613	0.275049	0.428395	0.36008		1.80823	1.70543	1.77962	5.69175
0.549752	0.357183	0.187553	0.304325		2.71234	3.69511	1.77962	5.99131
0.4814	0.374817	0.619656	0.501299		1.20548	4.26358	3.85585	5.39218
0.234548	0.833624	0.940838	0.291722		1.80823	6.5375	4.44906	3.59479
0.575667	0.596984	1.00674	0.0949884		2.41097	3.69511	3.55925	5.99131
0.0732689	0.286818	0.589634	0.0716526		1.80823	3.41087	3.85585	2.09696
0.302383	0.63941	0.418254	0.178728		2.41097	4.26358	1.48302	5.39218
0.570578	0.388026	1.10785	0.587703		4.82194	5.40054	2.37283	6.29088
0.29174	0.291194	0.179162	0.156452		3.91783	6.5375	2.07623	5.69175
0.171761	0.441249	0.291495	0.0600034		2.71234	1.42119	3.26264	1.79739
0.19756	0.331713	0.318612	0.595576		0.301371	2.84239	2.96604	5.39218
0.349768	0.198232	1.12431	0.183953		2.41097	3.69511	4.7363	6.89001
0.236638	0.285586	0.145878	0.198943		3.91783	2.84239	1.18407	4.19392
0.152171	0.37544	0.753198	0.745362		1.20548	4.97152	5.03232	5.59125
0.26626	0.0687417	0.996757	0.281653		3.01371	2.48576	3.55222	5.88553
0.139926	0.361394	0.480621	0.510896		1.20548	3.1072	1.77611	5.29697
0.133715	0.237847	0.746452	0.656897		0.602742	0.62144	5.62435	5.29697
0.208182	0.272566	0.542253	0.301919		2.41097	3.41792	4.14426	5.29697
0.145948	0.460069	0.149862	0.247641		3.01371	3.41792	3.55222	5.88553
0.621445	0.640644	0.632048	0.411382		3.01371	4.35008	2.96019	6.47408
0.190265	0.234971	0.286319	0.236689		0.602742	3.41792	2.96019	6.1798
0.13757	0.529694	0.325082	0.320523		2.1096	4.35008	0.592037	5.0027
0.152125	0.502557	0.151544	0.517529		0.904114	5.90368	0.592037	5.88553
0.302534	0.401889	0.745375	0.279066		2.71234	5.59296	2.96019	6.47408
0.21461	0.56709	0.688048	0.179649		3.01371	6.52512	3.55222	5.29697
0.134712	0.233228	0.246751	0.285804		2.1096	2.17504	0.296019	6.47408
0.18736	0.23824	0.229589	0.164246		1.80823	5.59296	0.592037	3.82559
0.133464	0.802822	0.254822	0.648845		0.904114	4.6608	2.66417	8.53401
0.173906	0.378058	0.761332	0.0856476		1.50686	4.6608	2.66417	2.94276
0.179977	0.364317	1.14106	0.337856		1.50686	2.48576	3.84824	5.88553
0.190988	0.26161	0.285604	0.109057		0.602742	4.6608	0.888056	2.05993
0.156415	0.425717	0.261589	0.348577		1.80823	6.2144	0.592037	7.35691
0.364252	0.485969	0.343545	0.48592		2.1096	4.03936	0.592037	4.41414
0.18739	0.751065	0.256336	0.400019		1.50686	7.768	0.592037	4.70842
0.37669	0.50958	0.534269	0.816893		2.41097	5.59296	3.2562	7.35691
0.137556	0.221687	1.37784	0.794217		3.61645	5.90368	8.64642	6.1798
0.271645	0.248803	0.573067	0.315287		0.904114	0.31072	4.63201	4.70842
0.637374	0.282266	0.325117	0.101106		1.51854	6.52512	4.94081	4.11987
0.722435	0.467471	0.913172	0.364379		1.26545	6.83584	4.94081	7.35691
0.205273	1.00212	0.388357	0.478095		1.77163	8.07872	0.926402	5.59125
0.113038	0.480664	0.375279	0.434336		0.759269	4.6608	1.544	7.06263
0.239544	0.567407	0.314919	0.143906		0.25309	5.28224	4.63201	4.70842
0.112787	0.180525	0.742245	0.098343		0.759269	0.93216	4.63201	2.05993
0.364106	0.201823	0.559541	0.496871		1.77163	0.62144	4.01441	1.47138
0.429903	0.181366	0.704516	0.185357		0.50618	0.93216	6.48482	4.41414
0.0971769	0.144859	0.216017	0.341687		1.51854	1.24288	2.47041	7.06263
0.164484	0.261038	0.790921	0.954735		1.26545	5.28224	4.63201	3.95758
1.59978	0.502439	0.151988	0.192339		0.759269	7.768	1.544	4.56644
0.467309	0.252964	0.152435	0.848889		0.759269	6.83584	1.544	3.34872
0.242149	0.238205	0.148191	0.171515		2.5309	4.6608	1.8528	2.13101
0.338395	0.353	0.226898	0.644959		1.51854	4.6608	2.16161	5.1753
0.251135	0.265472	0.767548	0.150847		1.01236	3.72864	6.79362	5.1753
0.317053	0.104361	0.136508	1.06078		0.50618	1.86432	1.544	4.87087
0.72564	0.265987	0.582792	0.347976		2.27781	3.41792	3.39681	3.04429
0.590034	0.15789	1.34691	0.83799		2.27781	1.86432	0.617602	3.65315
0.343213	0.636481	0.477421	0.121152		2.27781	5.1608	3.08801	2.13101
0.218486	0.863806	0.832848	0.830011		0.759269	2.29369	4.32321	4.87087
0.637869	0.469328	0.883504	0.0683724		1.26545	5.1608	5.86722	0.913288
0.357813	0.648464	0.205438	0.0702431		1.51854	3.44053	3.08801	2.13101
0.50327	0.35637	0.202882	0.378721		2.78399	5.73422	1.544	3.95758
0.598666	0.142939	0.85038	0.177277		3.29017	2.00698	4.01441	1.21772
0.221311	0.177326	0.271763	0.128381		1.26545	4.01395	2.47041	3.04429
0.179516	0.190952	0.659176	0.0722784		0.50618	1.43355	5.55841	1.82658
0.297421	0.273622	0.933956	0.0953492		2.02472	1.72027	4.01441	0.913288
0.53771	0.412618	1.76157	0.68349		1.77163	4.30066	8.02882	4.56644
0.151321	0.6636	0.433007	0.0818266		1.01236	4.01395	4.01441	2.43544
0.169218	0.428016	0.81923	0.068512		0.25309	3.15382	3.70561	2.13101
0.381548	0.642991	0.283556	0.126436		1.77163	3.44053	3.08801	3.04429
0.384759	0.773573	0.249012	0.85589		2.02472	6.59435	3.39681	1.82658
0.157713	0.454524	0.219321	0.0745236		1.77163	5.1608	1.544	1.82658
0.176588	0.849071	0.208551	0.12102		1.01236	5.1608	2.47041	0.913288
0.557899	0.340312	0.473316	0.103814		3.03708	1.14684	4.32321	1.52215
0.178955	0.144485	0.156746	0.162473		0.759269	3.15382	1.8528	0.913288
0.436259	0.302537	0.89638	0.139119		1.26545	4.30066	7.41122	1.82658
0.293062	0.108562	0.178529			1.77163	0.860133	0.926402
0.24801	0.417321	0.284571			3.29017	0.286711	0.308801
0.23875	0.658441	0.697872			0.50618	4.30066	5.86722
0.474521	0.547552	0.825084			2.27781	3.15382	5.24961
0.0830065	0.133808	0.756188			1.01236	4.30066	6.48482
0.370756	0.383994	0.177154			2.27781	0.573422	0.940439
0.323197	0.521083	0.131862			1.51854	0.286711	0.626959
0.590238	0.183074	0.4129			1.51854	1.14684	4.07524
0.364395	0.309499	0.472789			1.77163	3.44053	4.38871
0.612734	0.199974	0.414178			2.5309	2.29369	1.88088
0.230761	0.311252	1.00845			4.04944	2.5804	6.89655
0.116281	0.150836	0.188685			0.50618	0.860133	0.940439
0.244778	0.231144	0.243443			1.01236	0.573422	0.626959
0.150749	0.139574	0.791562			0.759269	1.14684	5.32915
0.168772	0.457456	0.802659			1.51854	4.30066	4.70219
0.17552	0.313004	1.23542			0.50618	4.58738	5.32915
0.299482	0.688748	0.426522			2.18864	3.15654	0.31348
0.251472	0.310617	0.671678			1.25065	4.59132	3.76176
0.451826	0.460658	0.264471			3.75195	4.59132	3.76176
0.145694	0.262544	0.488636			0.625326	2.29566	4.38871
0.195632	0.487675	0.541024			0.312663	2.86958	2.50784
0.274001	0.834643	0.686777			0.312663	6.60003	3.1348
0.477219	0.825078	0.158758			2.5013	1.14783	0.940439
0.372868	0.509551	0.283002			2.18864	3.44349	0.626959
0.392145	0.367633	0.571936			1.56331	2.58262	5.32915
0.201051	0.603638	0.374448			5.00261	5.4522	3.1348
0.317135	0.657978	0.426655			0.937989	3.15654	4.70219
0.251254	0.546725	0.257502			1.25065	3.73045	1.88088
0.146747	0.281515	0.638259			4.37728	2.86958	4.38871
0.0961342	0.866472	0.375997			0.937989	0.573916	0.31348
0.29779	0.523579	0.241486			0.312663	3.73045	1.5674
0.564321	0.349049	1.05368			2.18864	3.15654	4.70219
0.160516	0.261065	0.543395			1.56331	3.44349	4.07524
0.150285	0.505915	0.576097			0.937989	4.01741	5.32915
0.489341	0.0774186	1.40136			1.56331	1.43479	4.05616
0.660035	0.39553	0.199518			2.81397	4.59132	0.624025
0.378549	0.284677	0.540683			3.12663	2.86958	5.92824
0.0648573	0.270363	0.21407			0.937989	2.29566	0.624025
0.127377	0.290884	0.240706			0.625326	4.30437	2.18409
0.180195	0.743087	1.30112			0.312663	4.59132	0.936037
0.163248	0.253196	0.609943			1.56331	1.43479	3.12012
0.325617	0.160347	1.26071			5.00261	0.860873	5.30421
0.14896	0.293915	0.46197			0.625326	3.15654	4.05616
0.351196	1.01786	0.350753			3.43929	3.09728	4.05616
0.302447	0.253762	0.657651			3.75195	3.66043	4.05616
0.588347	0.203162	0.490422			3.43929	4.22357	4.05616
0.592114	0.385237	0.246486			2.18864	3.66043	0.936037
0.403248	0.634903	0.404109			2.18864	3.37885	3.12012
0.295559	0.214931	0.874293			1.25065	2.25257	4.68019
0.238558	0.275599	0.232819			2.18864	3.942	0.936037
0.18948	0.564611	0.548346			0.312663	3.37885	7.4883
0.332863	0.616756	0.327571			2.5013	3.942	2.4961
0.203394	0.328903	0.172984			0.937989	2.81571	0.624025
0.221924	1.1836	0.802954			0.312663	5.06828	2.4961
0.0971374	0.538759	0.181536			1.25065	3.66043	0.936037
0.181661	0.265316	0.170373			0.625326	2.25257	0.936037
0.217788	0.603513	1.01498			0.312663	3.66043	4.9922
0.406036	0.532022	0.241259			1.87598	4.78671	0.624025
0.113275	0.325716	0.608335			1.25065	4.50514	4.36817
0.171238	0.227912	0.161437			2.5013	1.12628	0.936037
0.404379	0.90214				2.39849	3.09728
0.33642	0.490717				2.39849	3.66043
0.484913	0.647671				1.71321	3.37885
0.97489	0.331452				3.76906	3.37885
0.318945	0.428377				3.08378	3.66043
0.511192	0.78939				4.1117	3.942
0.239607	0.944419				4.45434	3.37885
0.120588	0.483067				2.39849	4.50514
0.29415	0.482855				1.71321	4.22357
0.343353	0.315696				0.342642	4.78671
0.59114	0.69736				0.685284	5.06828
0.196565	0.435994				2.05585	2.53414
0.124761	0.929653				3.76906	4.78671
0.144789	0.425485				2.74113	5.06828
0.148622	0.472495				1.02793	6.75771
0.498062	0.340493				3.12663	4.78671
0.323839	0.101671				3.82143	1.40786
0.417148	0.615426				3.12663	5.06828
0.945971	0.550537				4.16884	3.09728
0.379507	0.494298				3.47403	2.53414
0.694143	0.384932				0.347403	2.53414
0.307086	0.454034				5.55845	3.942
0.556561	1.05395				3.47403	3.942
0.555413	0.639882				2.43182	3.66043
0.281827	0.535907				4.16884	4.78671
0.230314	0.189465				3.12663	0.844714
0.174231	0.580001				4.86364	3.09728
0.31095	0.645721				5.21105	3.09728
0.129923	0.412864				1.38961	3.942
0.247141	0.324941				2.08442	1.40786
0.196914	0.443426				2.08442	5.91299
0.166916	0.149894				0.694806	0.844714
0.22657	0.169308				0.694806	1.40786
0.327285	0.391531				2.77923	3.09728
0.266603	0.403533				5.21105	3.66043
0.368639	0.427883				0.347403	0.563142
0.112214	1.41935				1.60944	0.844714
0.441228	0.503031				5.63305	3.09728
0.249563	0.520089				0.402361	5.34985
0.1035	0.489543				2.0118	6.75771
0.216908	0.467444				2.0118	3.66043
0.485455	0.526032				2.81652	3.942
0.62287	0.388122				4.42597	2.53414
0.226183	0.228425				2.0118	0.844714
0.378397	0.272442				3.62124	1.68943
0.492844	0.782768				0.402361	0.823121
0.420932	0.275944				4.02361	1.92061
0.319988	0.776489				4.42597	3.29248
0.187687	0.413132				2.81652	6.85934
0.309459	0.367217				1.60944	3.56686
0.225068	0.286953				2.41416	5.76184
0.286544	0.462266				1.20708	1.64624
0.246711	0.320939				1.60944	5.2131
0.260326	0.13137				2.81652	0.823121
0.198141	0.161991				2.81652	0.548747
0.236407	0.500205				2.41416	4.38998
0.238213	0.403687				1.60944	5.76184
0.236955	0.694865				1.20708	4.66435
0.189719	0.52681				2.41416	4.66435
0.480401	0.125559				1.60944	1.64624
0.446716	0.127194				0.402361	1.64624
0.264001	0.18624				1.20708	0.823121
0.217588	0.53236				3.62124	4.1156
0.474799	0.2074				0.402361	3.29248
0.222342	0.476433				4.82638	5.76184
0.21783	0.516332				0.804397	3.84123
0.23934	0.677881				1.2066	6.58496
0.0961818	0.319419				2.41319	3.01811
0.325652	0.707244				1.60879	5.48747
0.188588	0.67971				4.42419	3.84123
0.447868	0.447633				3.61979	4.93872
0.291089	0.165682				4.82638	2.74374
0.35947	0.139624				5.22858	1.37187
0.372877	0.511871				0.402199	4.38998
0.193569	0.691				1.2066	5.76184
0.245192	0.132913				1.2066	1.64624
0.220733	0.423045				1.60879	3.29248
0.329221	0.193479				1.2066	1.64624
0.288068	0.1681				0.804397	1.92061
0.498893	0.224713				3.21027	3.01811
0.273865	0.309379				1.20385	4.38998
0.0956349	0.11792				4.01284	1.37187
0.199821	0.136994				4.01284	1.09749
0.234627	0.340084				4.41413	3.56686
0.363513	0.154792				4.81541	0.823121
0.511878	0.556268				6.01926	5.2131
0.716224	0.48318				2.80899	5.92411
0.332099	0.117088				3.61156	0.846302
0.520941	0.13784				4.41413	0.846302
0.504153	0.511379				4.41413	4.51361
0.607039	0.572866				4.41413	6.20622
0.312307	0.868802				4.81541	6.48832
0.266662	0.483729				1.20385	3.10311
0.267842	0.165582				1.20385	0.846302
0.313551	0.312492				0.802568	2.25681
0.193737	0.21895				2.4077	0.282101
	0.269954					4.51361
	0.179103					4.23151
	0.117154					1.4105
	0.456187					5.35991
	0.193429					3.66731
	0.131516					0.564201
	0.608233					5.35991
	0.495022					4.79571
	0.257259					3.38521
	0.160794					0.846302
	0.121236					0.564201
	0.181557					2.82101
	0.193107					0.846302
	0.268652					5.35991
	0.503848					0.564201
	0.167739					0.846302
	0.289055					3.10311
	0.187523					4.23151
	0.158389					0.846302
	0.360126					3.94941
	0.214546					3.38521
	0.184508					3.38521
	0.255731					4.79571

## Sheet: m
d40	d60	d70	d80
1.42932	6.82171	14.3073	13.7477
1.86819	6.43218	12.139	9.96153
3.91783	7.05252	11.5216	10.7844
0.759269	9.37989	11.6538	10.0261
0.312663	10.8752	11.6538	8.16604
4.79698	6.02093	9.41366	11.216
3.82143	6.88699	6.82189	11.856
2.0118	7.03928	7.10242	14.1253
2.81539	8.77995	6.58307	6.41907
6.82183	7.89882	6.24025	5.18583

## Sheet: o
GeneName
SCN1A
SCN2A
SCN3A
SCN3B
SCN4B
KCNA2
KCNB1
KCNC4
KCNK1
CACNA1B
CACNA1C
CACNA1D
CACNA1E
CACNG3
SLC12A2
SLC12A5
ATP1A1
ATP1A3
ATP2B1
ATP2B2
ATP2B4
CAMK2A
CAMK2B
SYN1
SYN2
SYP
SV2A
SV2B
STX1A
STX1B
SNAP25
SNAP91
SYT1
VAMP2
VTI1B
RAB3A
RAB3C
NRXN1
NRXN2
SLC17A7
SYNGAP1
PCLO
DLG2
DLG4
HOMER1
NLGN1
SHANK1
SHANK2
SHANK3
SHISA9
GRIA1
GRIA2
GRIK4
GRM1
GRM5
GRM7
GRIN1
GRIN2A
GRIN2B
GABRA1
GABRA2
GABRA3
GABRA5
GABRG2
GABRG3
HTR2A
HTR5A
