# Supplementary material for: An epigenetic barrier sets the timing of human neuronal maturation
Source: Nature. 2024 Jan 31;626(8000):881–90. doi: 10.1038/s41586-023-06984-8 (PMC10881400; doi:10.1038/s41586-023-06984-8)
Supplement: Supplementary file 12 — Source Data Fig. 2 [file 41586_2023_6984_MOESM12_ESM.xlsx]

## Sheet: b
NAME	GS<br> follow link to MSigDB	SIZE	ES	NES	NOM p-val	FDR q-val	FWER p-val
KEGG_NEUROACTIVE_LIGAND_RECEPTOR_INTERACTION	KEGG_NEUROACTIVE_LIGAND_RECEPTOR_INTERACTION	263	0.690317	2.67278	0	0	0
GO_SYNAPTIC_SIGNALING	GO_SYNAPTIC_SIGNALING	333	0.585881	2.53367	0	0	0
GO_INORGANIC_ION_TRANSMEMBRANE_TRANSPORT	GO_INORGANIC_ION_TRANSMEMBRANE_TRANSPORT	385	0.576519	2.52813	0	0	0
GO_REGULATION_OF_TRANSMEMBRANE_TRANSPORT	GO_REGULATION_OF_TRANSMEMBRANE_TRANSPORT	297	0.581945	2.50335	0	0	0
GO_METAL_ION_TRANSPORT	GO_METAL_ION_TRANSPORT	388	0.56975	2.49696	0	0	0
GO_REGULATION_OF_ION_TRANSPORT	GO_REGULATION_OF_ION_TRANSPORT	411	0.565774	2.48512	0	0	0
GO_DIVALENT_INORGANIC_CATION_TRANSPORT	GO_DIVALENT_INORGANIC_CATION_TRANSPORT	179	0.605842	2.48201	0	0	0
GO_REGULATION_OF_CARDIAC_CONDUCTION	GO_REGULATION_OF_CARDIAC_CONDUCTION	51	0.73146	2.48161	0	0	0
GO_CALCIUM_ION_TRANSPORT	GO_CALCIUM_ION_TRANSPORT	145	0.61754	2.46282	0	0	0
GO_POTASSIUM_ION_TRANSPORT	GO_POTASSIUM_ION_TRANSPORT	100	0.638878	2.45312	0	0	0
GO_POSITIVE_REGULATION_OF_NUCLEOTIDE_METABOLIC_PROCESS	GO_POSITIVE_REGULATION_OF_NUCLEOTIDE_METABOLIC_PROCESS	83	0.6578	2.4512	0	0	0
GO_DIVALENT_INORGANIC_CATION_HOMEOSTASIS	GO_DIVALENT_INORGANIC_CATION_HOMEOSTASIS	213	0.590328	2.44582	0	0	0
KEGG_CALCIUM_SIGNALING_PATHWAY	KEGG_CALCIUM_SIGNALING_PATHWAY	174	0.660603	2.44561	0	0	0
GO_ION_HOMEOSTASIS	GO_ION_HOMEOSTASIS	373	0.552943	2.40925	0	0	0
GO_EXTRACELLULAR_STRUCTURE_ORGANIZATION	GO_EXTRACELLULAR_STRUCTURE_ORGANIZATION	226	0.573411	2.40713	0	0	0
GO_REGULATION_OF_NUCLEOTIDE_METABOLIC_PROCESS	GO_REGULATION_OF_NUCLEOTIDE_METABOLIC_PROCESS	142	0.602061	2.40523	0	0	0
GO_ANION_TRANSMEMBRANE_TRANSPORT	GO_ANION_TRANSMEMBRANE_TRANSPORT	156	0.591833	2.40228	0	0	0
GO_REGULATION_OF_CYTOSOLIC_CALCIUM_ION_CONCENTRATION	GO_REGULATION_OF_CYTOSOLIC_CALCIUM_ION_CONCENTRATION	124	0.607771	2.38854	0	0	0
GO_G_PROTEIN_COUPLED_RECEPTOR_SIGNALING_PATHWAY	GO_G_PROTEIN_COUPLED_RECEPTOR_SIGNALING_PATHWAY	415	0.544288	2.38301	0	0	0
GO_REGULATION_OF_METAL_ION_TRANSPORT	GO_REGULATION_OF_METAL_ION_TRANSPORT	229	0.564595	2.38093	0	0	0
GO_SECOND_MESSENGER_MEDIATED_SIGNALING	GO_SECOND_MESSENGER_MEDIATED_SIGNALING	121	0.604118	2.38078	0	0	0
GO_REGULATION_OF_HEART_CONTRACTION	GO_REGULATION_OF_HEART_CONTRACTION	163	0.582284	2.37751	0	0	0
GO_REGULATION_OF_TRANSPORTER_ACTIVITY	GO_REGULATION_OF_TRANSPORTER_ACTIVITY	150	0.595399	2.36924	0	0	0
GO_RIBONUCLEOSIDE_DIPHOSPHATE_METABOLIC_PROCESS	GO_RIBONUCLEOSIDE_DIPHOSPHATE_METABOLIC_PROCESS	52	0.698462	2.36889	0	0	0
GO_ORGANIC_ACID_TRANSPORT	GO_ORGANIC_ACID_TRANSPORT	175	0.583576	2.36311	0	0	0
GO_ANION_TRANSPORT	GO_ANION_TRANSPORT	320	0.553512	2.36117	0	0	0
GO_REGULATION_OF_BLOOD_CIRCULATION	GO_REGULATION_OF_BLOOD_CIRCULATION	207	0.565621	2.35891	0	0	0
GO_CELLULAR_CHEMICAL_HOMEOSTASIS	GO_CELLULAR_CHEMICAL_HOMEOSTASIS	365	0.543528	2.35654	0	0	0
GO_NEUTRAL_LIPID_METABOLIC_PROCESS	GO_NEUTRAL_LIPID_METABOLIC_PROCESS	53	0.677899	2.3423	0	0	0
GO_ORGANIC_ANION_TRANSPORT	GO_ORGANIC_ANION_TRANSPORT	249	0.550439	2.33728	0	0	0
GO_CALCIUM_ION_TRANSMEMBRANE_TRANSPORT	GO_CALCIUM_ION_TRANSMEMBRANE_TRANSPORT	104	0.610044	2.33063	0	0	0
GO_REGULATION_OF_SYSTEM_PROCESS	GO_REGULATION_OF_SYSTEM_PROCESS	357	0.536681	2.32975	0	0	0
GO_NEUROTRANSMITTER_TRANSPORT	GO_NEUROTRANSMITTER_TRANSPORT	122	0.586117	2.32703	0	0	0
GO_POSITIVE_REGULATION_OF_CYCLIC_NUCLEOTIDE_METABOLIC_PROCESS	GO_POSITIVE_REGULATION_OF_CYCLIC_NUCLEOTIDE_METABOLIC_PROCESS	65	0.656206	2.32354	0	0	0
GO_AMINO_ACID_TRANSPORT	GO_AMINO_ACID_TRANSPORT	97	0.611935	2.32145	0	0	0
GO_REGULATION_OF_CATION_TRANSMEMBRANE_TRANSPORT	GO_REGULATION_OF_CATION_TRANSMEMBRANE_TRANSPORT	152	0.57791	2.31947	0	0	0
GO_FEEDING_BEHAVIOR	GO_FEEDING_BEHAVIOR	57	0.662121	2.31882	0	0	0
GO_REGULATED_EXOCYTOSIS	GO_REGULATED_EXOCYTOSIS	151	0.577684	2.31506	0	0	0
GO_SODIUM_ION_TRANSMEMBRANE_TRANSPORT	GO_SODIUM_ION_TRANSMEMBRANE_TRANSPORT	56	0.660251	2.29518	0	0	0
GO_REGULATION_OF_NEUROTRANSMITTER_LEVELS	GO_REGULATION_OF_NEUROTRANSMITTER_LEVELS	153	0.564505	2.29249	0	0	0
GO_ADP_METABOLIC_PROCESS	GO_ADP_METABOLIC_PROCESS	37	0.719215	2.29234	0	0	0
GO_SECRETION_BY_CELL	GO_SECRETION_BY_CELL	345	0.52969	2.29223	0	0	0
GO_RESPONSE_TO_INTERFERON_GAMMA	GO_RESPONSE_TO_INTERFERON_GAMMA	80	0.620659	2.29055	0	0	0
KEGG_ECM_RECEPTOR_INTERACTION	KEGG_ECM_RECEPTOR_INTERACTION	83	0.677001	2.28009	0	0	0
GO_L_AMINO_ACID_TRANSPORT	GO_L_AMINO_ACID_TRANSPORT	46	0.678718	2.27996	0	0	0
GO_SECRETION	GO_SECRETION	414	0.52148	2.27659	0	0	0
GO_NEUROPEPTIDE_SIGNALING_PATHWAY	GO_NEUROPEPTIDE_SIGNALING_PATHWAY	56	0.659546	2.27166	0	0	0
GO_ORGANIC_ACID_TRANSMEMBRANE_TRANSPORT	GO_ORGANIC_ACID_TRANSMEMBRANE_TRANSPORT	72	0.622175	2.27117	0	0	0
GO_BEHAVIOR	GO_BEHAVIOR	405	0.517606	2.2685	0	0	0
GO_SODIUM_ION_TRANSPORT	GO_SODIUM_ION_TRANSPORT	89	0.601077	2.26684	0	0	0
GO_PYRUVATE_METABOLIC_PROCESS	GO_PYRUVATE_METABOLIC_PROCESS	48	0.681914	2.26605	0	0	0
GO_REGULATION_OF_CYCLIC_NUCLEOTIDE_METABOLIC_PROCESS	GO_REGULATION_OF_CYCLIC_NUCLEOTIDE_METABOLIC_PROCESS	99	0.59379	2.26367	0	0	0
GO_REGULATION_OF_MEMBRANE_POTENTIAL	GO_REGULATION_OF_MEMBRANE_POTENTIAL	257	0.533814	2.2622	0	0	0
GO_G_PROTEIN_COUPLED_RECEPTOR_SIGNALING_PATHWAY_COUPLED_TO_CYCLIC_NUCLEOTIDE_SECOND_MESSENGER	GO_G_PROTEIN_COUPLED_RECEPTOR_SIGNALING_PATHWAY_COUPLED_TO_CYCLIC_NUCLEOTIDE_SECOND_MESSENGER	99	0.591227	2.26054	0	0	0
GO_GENERATION_OF_PRECURSOR_METABOLITES_AND_ENERGY	GO_GENERATION_OF_PRECURSOR_METABOLITES_AND_ENERGY	245	0.533864	2.25911	0	0	0
KEGG_PPAR_SIGNALING_PATHWAY	KEGG_PPAR_SIGNALING_PATHWAY	68	0.682786	2.25833	0	0	0
GO_ATP_GENERATION_FROM_ADP	GO_ATP_GENERATION_FROM_ADP	30	0.734512	2.25762	0	0	0
GO_CELLULAR_HOMEOSTASIS	GO_CELLULAR_HOMEOSTASIS	444	0.512319	2.25753	0	0	0
GO_LOCOMOTORY_BEHAVIOR	GO_LOCOMOTORY_BEHAVIOR	145	0.567225	2.25592	0	0	0
GO_CHLORIDE_TRANSPORT	GO_CHLORIDE_TRANSPORT	57	0.650107	2.25408	0	4.05208e-05	0.002
GO_REGULATION_OF_CATION_CHANNEL_ACTIVITY	GO_REGULATION_OF_CATION_CHANNEL_ACTIVITY	65	0.623635	2.25131	0	3.98099e-05	0.002
GO_REGULATION_OF_MUSCLE_CONTRACTION	GO_REGULATION_OF_MUSCLE_CONTRACTION	105	0.581757	2.24938	0	3.91236e-05	0.002
KEGG_CELL_ADHESION_MOLECULES_CAMS	KEGG_CELL_ADHESION_MOLECULES_CAMS	124	0.624455	2.24719	0	0	0
GO_LIPID_LOCALIZATION	GO_LIPID_LOCALIZATION	172	0.553305	2.247	0	3.84604e-05	0.002
GO_HEXOSE_CATABOLIC_PROCESS	GO_HEXOSE_CATABOLIC_PROCESS	37	0.690671	2.24672	0	3.78194e-05	0.002
GO_POSITIVE_REGULATION_OF_ION_TRANSPORT	GO_POSITIVE_REGULATION_OF_ION_TRANSPORT	157	0.5539	2.24182	0	5.61003e-05	0.003
GO_SINGLE_ORGANISM_BEHAVIOR	GO_SINGLE_ORGANISM_BEHAVIOR	313	0.521389	2.24063	0	5.51955e-05	0.003
GO_L_ALPHA_AMINO_ACID_TRANSMEMBRANE_TRANSPORT	GO_L_ALPHA_AMINO_ACID_TRANSMEMBRANE_TRANSPORT	28	0.725934	2.23547	0	5.43193e-05	0.003
GO_NADH_METABOLIC_PROCESS	GO_NADH_METABOLIC_PROCESS	29	0.732049	2.23437	0	5.34706e-05	0.003
GO_POSITIVE_REGULATION_OF_CALCIUM_ION_TRANSPORT	GO_POSITIVE_REGULATION_OF_CALCIUM_ION_TRANSPORT	68	0.624994	2.23329	0	5.2648e-05	0.003
KEGG_TYPE_I_DIABETES_MELLITUS	KEGG_TYPE_I_DIABETES_MELLITUS	40	0.738295	2.23165	0	0	0
GO_AMINO_ACID_TRANSMEMBRANE_TRANSPORT	GO_AMINO_ACID_TRANSMEMBRANE_TRANSPORT	49	0.661978	2.23056	0	5.18503e-05	0.003
GO_EXOCYTOSIS	GO_EXOCYTOSIS	221	0.531307	2.22987	0	5.10764e-05	0.003
GO_REGULATION_OF_CALCIUM_ION_TRANSPORT	GO_REGULATION_OF_CALCIUM_ION_TRANSPORT	138	0.559165	2.22861	0	5.03253e-05	0.003
GO_CARBOHYDRATE_BIOSYNTHETIC_PROCESS	GO_CARBOHYDRATE_BIOSYNTHETIC_PROCESS	100	0.583725	2.22607	0	4.95959e-05	0.003
GO_REGULATION_OF_LYASE_ACTIVITY	GO_REGULATION_OF_LYASE_ACTIVITY	54	0.638131	2.22434	0	4.88874e-05	0.003
GO_ORGANIC_HYDROXY_COMPOUND_METABOLIC_PROCESS	GO_ORGANIC_HYDROXY_COMPOUND_METABOLIC_PROCESS	332	0.510762	2.22299	0	4.81989e-05	0.003
GO_ADULT_BEHAVIOR	GO_ADULT_BEHAVIOR	112	0.570563	2.21867	0	4.75294e-05	0.003
GO_ADENYLATE_CYCLASE_MODULATING_G_PROTEIN_COUPLED_RECEPTOR_SIGNALING_PATHWAY	GO_ADENYLATE_CYCLASE_MODULATING_G_PROTEIN_COUPLED_RECEPTOR_SIGNALING_PATHWAY	88	0.591551	2.21307	0	4.68783e-05	0.003
GO_POSITIVE_REGULATION_OF_CAMP_METABOLIC_PROCESS	GO_POSITIVE_REGULATION_OF_CAMP_METABOLIC_PROCESS	53	0.638471	2.21155	0	6.1617e-05	0.004
GO_MUSCLE_CONTRACTION	GO_MUSCLE_CONTRACTION	157	0.545654	2.20871	0	6.07954e-05	0.004
GO_INORGANIC_ANION_TRANSPORT	GO_INORGANIC_ANION_TRANSPORT	71	0.608024	2.20316	0	5.99955e-05	0.004
GO_RESPONSE_TO_TYPE_I_INTERFERON	GO_RESPONSE_TO_TYPE_I_INTERFERON	40	0.684241	2.20304	0	5.92163e-05	0.004
GO_REGULATION_OF_ION_HOMEOSTASIS	GO_REGULATION_OF_ION_HOMEOSTASIS	141	0.552686	2.2025	0	7.29923e-05	0.005
GO_REGULATION_OF_CAMP_METABOLIC_PROCESS	GO_REGULATION_OF_CAMP_METABOLIC_PROCESS	84	0.592456	2.20204	0	7.20684e-05	0.005
GO_PHOSPHOLIPASE_C_ACTIVATING_G_PROTEIN_COUPLED_RECEPTOR_SIGNALING_PATHWAY	GO_PHOSPHOLIPASE_C_ACTIVATING_G_PROTEIN_COUPLED_RECEPTOR_SIGNALING_PATHWAY	51	0.644228	2.20185	0	7.11675e-05	0.005
GO_REGULATION_OF_AMINE_TRANSPORT	GO_REGULATION_OF_AMINE_TRANSPORT	54	0.629449	2.19885	0	7.02889e-05	0.005
GO_REGULATION_OF_LEUKOCYTE_MIGRATION	GO_REGULATION_OF_LEUKOCYTE_MIGRATION	82	0.59745	2.19863	0	6.94317e-05	0.005
GO_REGULATION_OF_PLATELET_ACTIVATION	GO_REGULATION_OF_PLATELET_ACTIVATION	18	0.808167	2.1978	0	6.85952e-05	0.005
GO_ENERGY_DERIVATION_BY_OXIDATION_OF_ORGANIC_COMPOUNDS	GO_ENERGY_DERIVATION_BY_OXIDATION_OF_ORGANIC_COMPOUNDS	193	0.528996	2.1972	0	6.77786e-05	0.005
GO_MONOVALENT_INORGANIC_CATION_TRANSPORT	GO_MONOVALENT_INORGANIC_CATION_TRANSPORT	291	0.513559	2.1968	0	6.69812e-05	0.005
GO_MULTICELLULAR_ORGANISMAL_SIGNALING	GO_MULTICELLULAR_ORGANISMAL_SIGNALING	96	0.580766	2.19478	0	6.62023e-05	0.005
GO_REGULATION_OF_SODIUM_ION_TRANSMEMBRANE_TRANSPORT	GO_REGULATION_OF_SODIUM_ION_TRANSMEMBRANE_TRANSPORT	37	0.686729	2.19418	0	6.54414e-05	0.005
GO_PLATELET_DEGRANULATION	GO_PLATELET_DEGRANULATION	69	0.613338	2.18557	0	6.46977e-05	0.005
GO_COGNITION	GO_COGNITION	205	0.527721	2.18254	0	6.39708e-05	0.005
GO_COENZYME_METABOLIC_PROCESS	GO_COENZYME_METABOLIC_PROCESS	212	0.523478	2.1782	0	6.326e-05	0.005
GO_REGULATION_OF_SECRETION	GO_REGULATION_OF_SECRETION	464	0.490363	2.1755	0	7.51072e-05	0.006
GO_MONOCARBOXYLIC_ACID_METABOLIC_PROCESS	GO_MONOCARBOXYLIC_ACID_METABOLIC_PROCESS	337	0.502445	2.17302	0	7.42908e-05	0.006
GO_REGULATION_OF_SYNAPSE_STRUCTURE_OR_ACTIVITY	GO_REGULATION_OF_SYNAPSE_STRUCTURE_OR_ACTIVITY	202	0.525126	2.16961	0	7.3492e-05	0.006
GO_MONOSACCHARIDE_BIOSYNTHETIC_PROCESS	GO_MONOSACCHARIDE_BIOSYNTHETIC_PROCESS	43	0.656257	2.16922	0	7.27101e-05	0.006
GO_DICARBOXYLIC_ACID_TRANSPORT	GO_DICARBOXYLIC_ACID_TRANSPORT	55	0.626133	2.16667	0	7.19448e-05	0.006
GO_INTERFERON_GAMMA_MEDIATED_SIGNALING_PATHWAY	GO_INTERFERON_GAMMA_MEDIATED_SIGNALING_PATHWAY	48	0.644827	2.16646	0	7.11953e-05	0.006
KEGG_GLYCEROLIPID_METABOLISM	KEGG_GLYCEROLIPID_METABOLISM	42	0.7107	2.16613	0	0	0
KEGG_ANTIGEN_PROCESSING_AND_PRESENTATION	KEGG_ANTIGEN_PROCESSING_AND_PRESENTATION	77	0.651923	2.16591	0	0	0
GO_CELLULAR_RESPONSE_TO_INTERFERON_GAMMA	GO_CELLULAR_RESPONSE_TO_INTERFERON_GAMMA	66	0.599388	2.15877	0	9.38614e-05	0.008
GO_VASCULAR_PROCESS_IN_CIRCULATORY_SYSTEM	GO_VASCULAR_PROCESS_IN_CIRCULATORY_SYSTEM	112	0.551258	2.15814	0	9.29036e-05	0.008
GO_MODULATION_OF_SYNAPTIC_TRANSMISSION	GO_MODULATION_OF_SYNAPTIC_TRANSMISSION	264	0.507938	2.15663	0	9.19652e-05	0.008
GO_REGULATION_OF_CALCIUM_ION_IMPORT	GO_REGULATION_OF_CALCIUM_ION_IMPORT	69	0.587099	2.15642	0	9.10455e-05	0.008
KEGG_PYRUVATE_METABOLISM	KEGG_PYRUVATE_METABOLISM	39	0.723671	2.15564	0	0	0
GO_REGULATION_OF_CALCIUM_MEDIATED_SIGNALING	GO_REGULATION_OF_CALCIUM_MEDIATED_SIGNALING	49	0.633136	2.15418	0	9.01441e-05	0.008
GO_DICARBOXYLIC_ACID_METABOLIC_PROCESS	GO_DICARBOXYLIC_ACID_METABOLIC_PROCESS	84	0.585454	2.15297	0	8.92603e-05	0.008
GO_REGULATION_OF_STRIATED_MUSCLE_CONTRACTION	GO_REGULATION_OF_STRIATED_MUSCLE_CONTRACTION	58	0.605569	2.15294	0	8.83937e-05	0.008
GO_NUCLEOSIDE_DIPHOSPHATE_METABOLIC_PROCESS	GO_NUCLEOSIDE_DIPHOSPHATE_METABOLIC_PROCESS	69	0.601519	2.15245	0	8.75438e-05	0.008
GO_REGULATION_OF_HORMONE_LEVELS	GO_REGULATION_OF_HORMONE_LEVELS	311	0.498917	2.15042	0	8.671e-05	0.008
GO_REGULATION_OF_ANION_TRANSPORT	GO_REGULATION_OF_ANION_TRANSPORT	96	0.557371	2.1498	0	8.5892e-05	0.008
GO_MONOSACCHARIDE_CATABOLIC_PROCESS	GO_MONOSACCHARIDE_CATABOLIC_PROCESS	46	0.647673	2.14533	0	0.000106291	0.01
GO_RENAL_SYSTEM_PROCESS	GO_RENAL_SYSTEM_PROCESS	73	0.584214	2.14492	0	0.000105307	0.01
GO_NEURON_NEURON_SYNAPTIC_TRANSMISSION	GO_NEURON_NEURON_SYNAPTIC_TRANSMISSION	45	0.646807	2.14115	0	0.000115106	0.011
GO_REGULATION_OF_BEHAVIOR	GO_REGULATION_OF_BEHAVIOR	47	0.636672	2.14019	0	0.000114059	0.011
GO_MUSCLE_SYSTEM_PROCESS	GO_MUSCLE_SYSTEM_PROCESS	192	0.52232	2.13996	0	0.000113032	0.011
GO_COFACTOR_METABOLIC_PROCESS	GO_COFACTOR_METABOLIC_PROCESS	273	0.506172	2.13907	0	0.000122352	0.012
GO_POSITIVE_REGULATION_OF_LYASE_ACTIVITY	GO_POSITIVE_REGULATION_OF_LYASE_ACTIVITY	36	0.669091	2.13673	0	0.000131288	0.013
GO_POSITIVE_REGULATION_OF_CATION_TRANSMEMBRANE_TRANSPORT	GO_POSITIVE_REGULATION_OF_CATION_TRANSMEMBRANE_TRANSPORT	66	0.594756	2.13528	0	0.000140225	0.014
GO_POSITIVE_REGULATION_OF_TRANSMEMBRANE_TRANSPORT	GO_POSITIVE_REGULATION_OF_TRANSMEMBRANE_TRANSPORT	87	0.573838	2.13351	0	0.000148855	0.015
GO_REGULATION_OF_CALCIUM_ION_TRANSPORT_INTO_CYTOSOL	GO_REGULATION_OF_CALCIUM_ION_TRANSPORT_INTO_CYTOSOL	64	0.596121	2.13254	0	0.000147572	0.015
GO_SMALL_MOLECULE_CATABOLIC_PROCESS	GO_SMALL_MOLECULE_CATABOLIC_PROCESS	240	0.504989	2.13183	0	0.000146311	0.015
GO_CARBOHYDRATE_CATABOLIC_PROCESS	GO_CARBOHYDRATE_CATABOLIC_PROCESS	86	0.582773	2.13044	0	0.00015462	0.016
GO_POSITIVE_REGULATION_OF_CARBOHYDRATE_METABOLIC_PROCESS	GO_POSITIVE_REGULATION_OF_CARBOHYDRATE_METABOLIC_PROCESS	53	0.615594	2.12939	0	0.00015332	0.016
GO_LONG_TERM_SYNAPTIC_POTENTIATION	GO_LONG_TERM_SYNAPTIC_POTENTIATION	37	0.66078	2.12648	0	0.000161464	0.017
GO_NEGATIVE_REGULATION_OF_ION_TRANSPORT	GO_NEGATIVE_REGULATION_OF_ION_TRANSPORT	90	0.571348	2.12462	0	0.000169672	0.018
GO_REGULATION_OF_INTERFERON_GAMMA_PRODUCTION	GO_REGULATION_OF_INTERFERON_GAMMA_PRODUCTION	40	0.656284	2.12421	0	0.000168281	0.018
GO_LEUKOCYTE_PROLIFERATION	GO_LEUKOCYTE_PROLIFERATION	43	0.631537	2.12322	0	0.000166913	0.018
KEGG_CITRATE_CYCLE_TCA_CYCLE	KEGG_CITRATE_CYCLE_TCA_CYCLE	30	0.74467	2.12061	0	0	0
GO_SMALL_MOLECULE_BIOSYNTHETIC_PROCESS	GO_SMALL_MOLECULE_BIOSYNTHETIC_PROCESS	321	0.490249	2.12025	0	0.00018406	0.02
GO_POSITIVE_REGULATION_OF_LEUKOCYTE_MIGRATION	GO_POSITIVE_REGULATION_OF_LEUKOCYTE_MIGRATION	58	0.605313	2.11445	0	0.000210078	0.023
GO_CALCIUM_MEDIATED_SIGNALING	GO_CALCIUM_MEDIATED_SIGNALING	63	0.596879	2.11085	0	0.000217504	0.024
GO_MULTICELLULAR_ORGANISMAL_MACROMOLECULE_METABOLIC_PROCESS	GO_MULTICELLULAR_ORGANISMAL_MACROMOLECULE_METABOLIC_PROCESS	55	0.61046	2.10964	0	0.000233804	0.026
GO_REGULATION_OF_WOUND_HEALING	GO_REGULATION_OF_WOUND_HEALING	82	0.570669	2.10845	0	0.000240865	0.027
GO_REGULATION_OF_SODIUM_ION_TRANSPORT	GO_REGULATION_OF_SODIUM_ION_TRANSPORT	60	0.606928	2.10757	0	0.000248027	0.028
GO_REGULATION_OF_LIPID_BIOSYNTHETIC_PROCESS	GO_REGULATION_OF_LIPID_BIOSYNTHETIC_PROCESS	92	0.557981	2.10711	0	0.000246119	0.028
GO_PHENOL_CONTAINING_COMPOUND_METABOLIC_PROCESS	GO_PHENOL_CONTAINING_COMPOUND_METABOLIC_PROCESS	51	0.611537	2.10561	0	0.00024424	0.028
GO_REGULATION_OF_RESPONSE_TO_WOUNDING	GO_REGULATION_OF_RESPONSE_TO_WOUNDING	239	0.498731	2.10466	0	0.00024239	0.028
GO_REGULATION_OF_NUCLEOSIDE_METABOLIC_PROCESS	GO_REGULATION_OF_NUCLEOSIDE_METABOLIC_PROCESS	39	0.646303	2.10341	0	0.000240567	0.028
KEGG_ALLOGRAFT_REJECTION	KEGG_ALLOGRAFT_REJECTION	34	0.724525	2.10229	0	0	0
GO_REGULATION_OF_PROTEIN_SECRETION	GO_REGULATION_OF_PROTEIN_SECRETION	247	0.500508	2.10109	0	0.000238772	0.028
GO_NEUTRAL_LIPID_CATABOLIC_PROCESS	GO_NEUTRAL_LIPID_CATABOLIC_PROCESS	17	0.769008	2.09943	0	0.000253641	0.03
GO_NEGATIVE_REGULATION_OF_INTERFERON_GAMMA_PRODUCTION	GO_NEGATIVE_REGULATION_OF_INTERFERON_GAMMA_PRODUCTION	16	0.788523	2.09908	0	0.000260283	0.031
GO_CIRCULATORY_SYSTEM_PROCESS	GO_CIRCULATORY_SYSTEM_PROCESS	242	0.49468	2.09895	0	0.000258383	0.031

## Sheet: c
GeneName
AARS
ABHD6
ADK
AGPAT2
AHRR
AK4
ALDOC
ANKRD36BP2
ANKRD9
ANXA11
APOL2
ARL1
ARSK
ASS1
ATP2B4
BCAN
BLVRB
BTN3A3
C1orf115
C2CD2
CALCOCO2
CBR1
CCDC62
CHPF
CHPT1
CLU
CRYL1
CRYZ
CTSL
CYSTM1
DGKK
DIO3
DNAJC3
DNASE2
DPP7
EIF5A2
EML2
ENPP5
EPDR1
ETHE1
FBXO2
FKBP9
FOS
FUOM
GALK1
GPX3
GYG1
HABP4
HAP1
HCFC1R1
HLA-B
HLA-C
HLA-DRB1
HSD17B14
HSPB1
HSPB8
HTRA1
IFI6
ISG15
KAT2A
KLF9
LGALS3BP
LINC-PINT
LINC00473
LRRC6
LYNX1
MARCH2
MFAP3L
MGMT
MLF1
MT-TL1
MT-TP
NCEH1
NEFH
OXR1
P4HA2
PACSIN3
PALD1
PCGF5
PDE8B
PGAM1P7
PI15
PLCB3
PLCD3
PLEKHA2
PLP2
PRUNE2
RAB11FIP5
RAB29
RAD23A
RIPK2
RN7SL471P
S100A10
SAMD4A
SDIM1
SELENOM
SGMS2
ST6GALNAC4
TINCR
TLE2
TMEM267
TMEM54
TRIM21
TRIM25
TSPAN33
TSPO
TUBA4A
USP45
VEGFB
VWA1
ZBTB7B

## Sheet: f
seqnames	start	end	width	strand	name	score	transcript_id	annot	dist	symbol	Group ID
chr1	2179482	2180588	1107	*	ATAC_8_Atlas_133	0	NM_003036	intron	0	SKI	1
chr1	2202235	2203996	1762	*	ATAC_8_Atlas_136	0	NM_003036	intron	0	SKI	1
chr1	2461312	2462170	859	*	ATAC_8_Atlas_161	0	NM_001010926	promoter	0	HES5	1
chr1	3041564	3043215	1652	*	ATAC_8_Atlas_208	0	NR_036215	promoter	1323	MIR4251	1
chr1	3121054	3121689	636	*	ATAC_8_Atlas_218	0	NM_199454	intron	0	PRDM16	1
chr1	6971724	6972874	1151	*	ATAC_8_Atlas_540	0	NM_015215	intron	0	CAMTA1	1
chr1	8326511	8326914	404	*	ATAC_8_Atlas_657	0	NM_001080397	intergenic	51230	SLC45A1	1
chr1	10788602	10789286	685	*	ATAC_8_Atlas_864	0	NM_001079843	intron	0	CASZ1	1
chr1	12677946	12678625	680	*	ATAC_8_Atlas_1006	0	NM_004753	promoter	208	DHRS3	1
chr1	16442463	16442959	497	*	ATAC_8_Atlas_1214	0	NM_004431	intergenic	7872	EPHA2	1
chr1	16832412	16833880	1469	*	ATAC_8_Atlas_1236	0	NR_023386	intergenic	13215	CROCCP3	1
chr1	16891850	16893919	2070	*	ATAC_8_Atlas_1241	0	NM_017940	intron	0	NBPF1	1
chr1	16984868	16986011	1144	*	ATAC_8_Atlas_1252	0	NR_027504	intergenic	7952	MST1P2	1
chr1	17074228	17075491	1264	*	ATAC_8_Atlas_1263	0	NM_001271733	intergenic	5637	MST1L	1
chr1	19731683	19733108	1426	*	ATAC_8_Atlas_1478	0	NM_004930	intron	0	CAPZB	1
chr1	22533850	22535889	2040	*	ATAC_8_Atlas_1655	0	NR_039613	intergenic	56842	MIR4418	1
chr1	23108683	23109548	866	*	ATAC_8_Atlas_1708	0	NM_001309192	intron	0	EPHB2	1
chr1	23682891	23683659	769	*	ATAC_8_Atlas_1744	0	NM_001077195	intergenic	2281	ZNF436	1
chr1	38126001	38126950	950	*	ATAC_8_Atlas_2790	0	NM_001303031	intergenic	20291	C1orf109	1
chr1	38511426	38513489	2064	*	ATAC_8_Atlas_2818	0	NM_002699	promoter	0	POU3F1	1
chr1	38883743	38884601	859	*	ATAC_8_Atlas_2843	0	NR_038928	intergenic	203303	LINC01343	1
chr1	38940983	38942809	1827	*	ATAC_8_Atlas_2846	0	NR_038928	intergenic	260543	LINC01343	1
chr1	38951727	38952134	408	*	ATAC_8_Atlas_2847	0	NR_038928	intergenic	271287	LINC01343	1
chr1	39023636	39025167	1532	*	ATAC_8_Atlas_2852	0	NM_001271851	intergenic	278701	RRAGC	1
chr1	43473572	43475038	1467	*	ATAC_8_Atlas_3117	0	NR_033967	intergenic	24542	SLC2A1-AS1	1
chr1	47903024	47903921	898	*	ATAC_8_Atlas_3377	0	NR_126355	promoter	34	LINC01389	1
chr1	49120215	49121119	905	*	ATAC_8_Atlas_3460	0	NM_032785	intron	0	AGBL4	1
chr1	50888533	50889532	1000	*	ATAC_8_Atlas_3533	0	NM_032110	promoter	0	DMRTA2	1
chr1	51035433	51036247	815	*	ATAC_8_Atlas_3543	0	NM_007051	intron	0	FAF1	1
chr1	51983433	51985278	1846	*	ATAC_8_Atlas_3587	0	NM_001981	promoter	0	EPS15	1
chr1	52563400	52564622	1223	*	ATAC_8_Atlas_3619	0	NM_152265	intergenic	7011	BTF3L4	1
chr1	54774938	54776054	1117	*	ATAC_8_Atlas_3755	0	NM_001009955	intron	0	SSBP3	1
chr1	54844253	54845121	869	*	ATAC_8_Atlas_3763	0	NM_001009955	intron	0	SSBP3	1
chr1	56942580	56944039	1460	*	ATAC_8_Atlas_3892	0	NM_003713	intergenic	16379	PPAP2B	1
chr1	59696314	59696855	542	*	ATAC_8_Atlas_4144	0	NM_001113411	intergenic	65769	FGGY	1
chr1	61515524	61517118	1595	*	ATAC_8_Atlas_4228	0	NM_001145511	intergenic	25827	NFIA	1
chr1	65631413	65632141	729	*	ATAC_8_Atlas_4485	0	NM_203464	intron	0	AK4	1
chr1	68298297	68299315	1019	*	ATAC_8_Atlas_4657	0	NM_018841	promoter	0	GNG12	1
chr1	68606686	68608208	1523	*	ATAC_8_Atlas_4689	0	NR_040077	intron	0	GNG12-AS1	1
chr1	68682562	68683775	1214	*	ATAC_8_Atlas_4700	0	NM_001002292	intron	0	WLS	1
chr1	74823349	74824201	853	*	ATAC_8_Atlas_5029	0	NM_001112808	intron	0	FPGT-TNNI3K	1
chr1	77481656	77483117	1462	*	ATAC_8_Atlas_5193	0	NM_030965	intron	0	ST6GALNAC5	1
chr1	78511424	78512482	1059	*	ATAC_8_Atlas_5265	0	NM_017655	promoter	0	GIPC2	1
chr1	81448501	81448924	424	*	ATAC_8_Atlas_5396	0	NR_125942	intergenic	336027	LOC101927412	1
chr1	82385601	82386494	894	*	ATAC_8_Atlas_5461	0	NM_001297704	intron	0	ADGRL2	1
chr1	84157972	84159663	1692	*	ATAC_8_Atlas_5543	0	NR_119375	intron	0	LOC101927587	1
chr1	85048621	85049327	707	*	ATAC_8_Atlas_5603	0	NM_004388	intergenic	8457	CTBS	1
chr1	85358072	85359290	1219	*	ATAC_8_Atlas_5619	0	NM_012152	promoter	0	LPAR3	1
chr1	86046131	86047455	1325	*	ATAC_8_Atlas_5673	0	NM_001554	promoter	0	CYR61	1
chr1	91000222	91000955	734	*	ATAC_8_Atlas_5938	0	NM_020063	intergenic	176623	BARHL2	1
chr1	92030539	92031215	677	*	ATAC_8_Atlas_6006	0	NM_001134420	intergenic	39217	CDC7	1
chr1	94187609	94189124	1516	*	ATAC_8_Atlas_6130	0	NM_001261408	intron	0	BCAR3	1
chr1	95057491	95058759	1269	*	ATAC_8_Atlas_6195	0	NM_001178096	intergenic	50077	F3	1
chr1	97888658	97889647	990	*	ATAC_8_Atlas_6337	0	NM_000110	intron	0	DPYD	1
chr1	97966092	97967250	1159	*	ATAC_8_Atlas_6345	0	NM_000110	intron	0	DPYD	1
chr1	100233472	100234407	936	*	ATAC_8_Atlas_6510	0	NM_001013660	intergenic	2122	FRRS1	1
chr1	101251123	101251565	443	*	ATAC_8_Atlas_6552	0	NM_080682	intergenic	46521	VCAM1	1
chr1	103573624	103574700	1077	*	ATAC_8_Atlas_6691	0	NM_080629	promoter	0	COL11A1	1
chr1	108409933	108410828	896	*	ATAC_8_Atlas_6869	0	NM_006113	intron	0	VAV3	1
chr1	108594076	108595010	935	*	ATAC_8_Atlas_6885	0	NR_046653	intergenic	56846	VAV3-AS1	1
chr1	109771925	109772937	1013	*	ATAC_8_Atlas_6944	0	NM_006513	intron	0	SARS	1
chr1	113057968	113058838	871	*	ATAC_8_Atlas_7214	0	NM_001291880	intron	0	WNT2B	1
chr1	116219270	116220501	1232	*	ATAC_8_Atlas_7392	0	NM_138959	intron	0	VANGL1	1
chr1	117714253	117715238	986	*	ATAC_8_Atlas_7532	0	NM_001253850	intron	0	VTCN1	1
chr1	120557099	120558381	1283	*	ATAC_8_Atlas_7683	0	NM_024408	intron	0	NOTCH2	1
chr1	142634222	142635510	1289	*	ATAC_8_Atlas_7730	0	NR_046228	intergenic	61910	ANKRD20A12P	1
chr1	142655853	142656362	510	*	ATAC_8_Atlas_7733	0	NR_046228	intergenic	41058	ANKRD20A12P	1
chr1	142854529	142855753	1225	*	ATAC_8_Atlas_7735	0	NR_046228	intergenic	140923	ANKRD20A12P	1
chr1	142897048	142898395	1348	*	ATAC_8_Atlas_7736	0	NR_046228	intergenic	183442	ANKRD20A12P	1
chr1	142966919	142967824	906	*	ATAC_8_Atlas_7738	0	NR_110761	intergenic	166778	LOC102723769	1
chr1	147369004	147369825	822	*	ATAC_8_Atlas_7974	0	NM_005267	intergenic	5120	GJA8	1
chr1	153766751	153768264	1514	*	ATAC_8_Atlas_8317	0	NR_126565	promoter	327	LOC343052	1
chr1	156051901	156053412	1512	*	ATAC_8_Atlas_8489	0	NM_001282625	promoter	0	LMNA	1
chr1	156093066	156093937	872	*	ATAC_8_Atlas_8495	0	NM_001282624	promoter	1970	LMNA	1
chr1	156409468	156410000	533	*	ATAC_8_Atlas_8529	0	NM_006365	intergenic	10283	C1orf61	1
chr1	156643322	156644204	883	*	ATAC_8_Atlas_8557	0	NM_006617	intron	0	NES	1
chr1	156890025	156890587	563	*	ATAC_8_Atlas_8585	0	NM_144702	promoter	0	LRRC71	1
chr1	159157852	159158611	760	*	ATAC_8_Atlas_8703	0	NM_021189	intron	0	CADM3	1
chr1	162666114	162666661	548	*	ATAC_8_Atlas_8952	0	NM_001014796	intron	0	DDR2	1
chr1	167457989	167459417	1429	*	ATAC_8_Atlas_9309	0	NM_000734	intron	0	CD247	1
chr1	170555001	170555957	957	*	ATAC_8_Atlas_9473	0	NR_027397	intergenic	32026	GORAB	1
chr1	171189695	171190210	516	*	ATAC_8_Atlas_9497	0	NM_001301347	intergenic	7872	FMO2	1
chr1	171878452	171879697	1246	*	ATAC_8_Atlas_9532	0	NM_001136127	intron	0	DNM3	1
chr1	173476181	173477320	1140	*	ATAC_8_Atlas_9617	0	NM_178527	intron	0	SLC9C2	1
chr1	183372564	183374036	1473	*	ATAC_8_Atlas_10333	0	NM_015039	intron	0	NMNAT2	1
chr1	185614872	185615874	1003	*	ATAC_8_Atlas_10484	0	NR_110793	intergenic	17251	LINC01350	1
chr1	185929570	185930645	1076	*	ATAC_8_Atlas_10498	0	NM_031935	intron	0	HMCN1	1
chr1	187649535	187650388	854	*	ATAC_8_Atlas_10579	0	NR_126347	intergenic	320158	LINC01036	1
chr1	189868893	189869888	996	*	ATAC_8_Atlas_10656	0	NM_199051	intergenic	196908	BRINP3	1
chr1	196111104	196111935	832	*	ATAC_8_Atlas_10925	0	NM_001287820	intergenic	82974	KCNT2	1
chr1	196960846	196961790	945	*	ATAC_8_Atlas_10961	0	NM_030787	intron	0	CFHR5	1
chr1	197702343	197703002	660	*	ATAC_8_Atlas_11011	0	NM_001195215	intron	0	DENND1B	1
chr1	198575038	198575811	774	*	ATAC_8_Atlas_11060	0	NM_080921	intergenic	32286	PTPRC	1
chr1	201720825	201722148	1324	*	ATAC_8_Atlas_11298	0	NM_020443	intron	0	NAV1	1
chr1	201910603	201911346	744	*	ATAC_8_Atlas_11314	0	NM_012134	intron	0	LMOD1	1
chr1	204423741	204425227	1487	*	ATAC_8_Atlas_11534	0	NM_002646	intron	0	PIK3C2B	1
chr1	205414020	205414613	594	*	ATAC_8_Atlas_11653	0	NR_103783	intron	0	BLACAT1	1
chr1	205639476	205640397	922	*	ATAC_8_Atlas_11675	0	NM_033102	intron	0	SLC45A3	1
chr1	208509433	208509969	537	*	ATAC_8_Atlas_11874	0	NM_025179	intergenic	91767	PLXNA2	1
chr1	208522903	208523584	682	*	ATAC_8_Atlas_11875	0	NM_025179	intergenic	105237	PLXNA2	1
chr1	210547055	210548166	1112	*	ATAC_8_Atlas_12028	0	NM_001170564	intron	0	HHAT	1
chr1	211897876	211898701	826	*	ATAC_8_Atlas_12128	0	NM_014873	intergenic	18097	LPGAT1	1
chr1	214378314	214378982	669	*	ATAC_8_Atlas_12277	0	NM_020197	intergenic	75582	SMYD2	1
chr1	214920133	214920738	606	*	ATAC_8_Atlas_12320	0	NM_016343	intergenic	82218	CENPF	1
chr1	216803836	216804268	433	*	ATAC_8_Atlas_12439	0	NM_001243510	intron	0	ESRRG	1
chr1	218337253	218339398	2146	*	ATAC_8_Atlas_12531	0	NR_110794	intergenic	104770	LOC101929631	1
chr1	221315026	221315665	640	*	ATAC_8_Atlas_12716	0	NR_024236	intergenic	187604	C1orf140	1
chr1	223195788	223197040	1253	*	ATAC_8_Atlas_12821	0	NM_032890	intergenic	16450	DISP1	1
chr1	227544308	227545436	1129	*	ATAC_8_Atlas_13099	0	NM_003607	intergenic	38481	CDC42BPA	1
chr1	230289184	230290166	983	*	ATAC_8_Atlas_13295	0	NM_001291866	intron	0	GALNT2	1
chr1	234735422	234736285	864	*	ATAC_8_Atlas_13610	0	NM_001077397	intergenic	3729	IRF2BP2	1
chr1	240021224	240021798	575	*	ATAC_8_Atlas_13942	0	NM_000740	intron	0	CHRM3	1
chr1	247810669	247812122	1454	*	ATAC_8_Atlas_14488	0	NM_001005487	intergenic	23297	OR13G1	1
chr1	248571349	248572336	988	*	ATAC_8_Atlas_14498	0	NM_030904	intergenic	943	OR2T1	1
chr1	249228499	249228885	387	*	ATAC_8_Atlas_14512	0	NM_001017434	intergenic	15153	PGBD2	1
chr10	2815013	2816034	1022	*	ATAC_8_Atlas_14715	0	NM_002627	intergenic	293677	PFKP	1
chr10	2971333	2972465	1133	*	ATAC_8_Atlas_14726	0	NM_002627	intergenic	137246	PFKP	1
chr10	8095291	8096057	767	*	ATAC_8_Atlas_15064	0	NR_104336	promoter	0	GATA3-AS1	1
chr10	10704635	10705159	525	*	ATAC_8_Atlas_15190	0	NR_027082	intergenic	121242	SFTA1P	1
chr10	17028225	17029599	1375	*	ATAC_8_Atlas_15651	0	NM_001081	intron	0	CUBN	1
chr10	17048633	17050609	1977	*	ATAC_8_Atlas_15654	0	NM_001081	intron	0	CUBN	1
chr10	18522521	18523016	496	*	ATAC_8_Atlas_15726	0	NM_201596	intron	0	CACNB2	1
chr10	19917779	19919104	1326	*	ATAC_8_Atlas_15809	0	NM_001142308	intron	0	MALRD1	1
chr10	21434424	21435945	1522	*	ATAC_8_Atlas_15903	0	NM_001010896	promoter	0	C10orf113	1
chr10	21797416	21799705	2290	*	ATAC_8_Atlas_15930	0	NM_207371	intergenic	2703	SKIDA1	1
chr10	22095773	22096778	1006	*	ATAC_8_Atlas_15949	0	NM_022365	intron	0	DNAJC1	1
chr10	23581891	23583489	1599	*	ATAC_8_Atlas_16040	0	NM_153714	intergenic	22030	C10orf67	1
chr10	24416766	24418400	1635	*	ATAC_8_Atlas_16099	0	NM_001098500	intron	0	KIAA1217	1
chr10	25079255	25080445	1191	*	ATAC_8_Atlas_16155	0	NM_001282786	intergenic	57090	PRTFDC1	1
chr10	26580521	26581704	1184	*	ATAC_8_Atlas_16270	0	NM_000818	intron	0	GAD2	1
chr10	29050316	29050781	466	*	ATAC_8_Atlas_16403	0	NR_120652	intron	0	LINC01517	1
chr10	29186440	29187390	951	*	ATAC_8_Atlas_16410	0	NM_001278522	intergenic	15613	C10orf126	1
chr10	52610419	52611124	706	*	ATAC_8_Atlas_17560	0	NM_001198818	intron	0	A1CF	1
chr10	55357466	55357975	510	*	ATAC_8_Atlas_17714	0	NM_001142772	intergenic	204557	PCDH15	1
chr10	68482983	68484710	1728	*	ATAC_8_Atlas_18428	0	NM_013266	intron	0	CTNNA3	1
chr10	70043833	70044950	1118	*	ATAC_8_Atlas_18517	0	NM_022129	intron	0	PBLD	1
chr10	71303151	71303965	815	*	ATAC_8_Atlas_18574	0	NM_020999	intergenic	27825	NEUROG3	1
chr10	71319075	71319719	645	*	ATAC_8_Atlas_18575	0	NM_020999	intergenic	12071	NEUROG3	1
chr10	73288122	73288573	452	*	ATAC_8_Atlas_18737	0	NM_022124	intron	0	CDH23	1
chr10	77301262	77302291	1030	*	ATAC_8_Atlas_18993	0	NM_001305581	intron	0	C10orf11	1
chr10	77950248	77951072	825	*	ATAC_8_Atlas_19041	0	NM_001305581	intron	0	C10orf11	1
chr10	77990329	77991769	1441	*	ATAC_8_Atlas_19044	0	NM_001305581	intron	0	C10orf11	1
chr10	78538647	78540257	1611	*	ATAC_8_Atlas_19070	0	NM_001271518	intergenic	89101	KCNMA1	1
chr10	80673214	80674020	807	*	ATAC_8_Atlas_19269	0	NR_024431	intergenic	29062	ZMIZ1-AS1	1
chr10	84332438	84333027	590	*	ATAC_8_Atlas_19505	0	NM_001165972	intron	0	NRG3	1
chr10	85299648	85300453	806	*	ATAC_8_Atlas_19557	0	NM_001165973	intergenic	552712	NRG3	1
chr10	86004227	86004995	769	*	ATAC_8_Atlas_19607	0	NM_002921	promoter	0	RGR	1
chr10	89992763	89993446	684	*	ATAC_8_Atlas_19876	0	NM_018363	intergenic	40174	RNLS	1
chr10	92792548	92794040	1493	*	ATAC_8_Atlas_20042	0	NR_047467	intergenic	11524	LINC00502	1
chr10	93639162	93640448	1287	*	ATAC_8_Atlas_20089	0	NM_025235	intergenic	13929	TNKS2	1
chr10	95550119	95550674	556	*	ATAC_8_Atlas_20200	0	NM_005097	intron	0	LGI1	1
chr10	101673360	101674310	951	*	ATAC_8_Atlas_20609	0	NM_015221	intron	0	DNMBP	1
chr10	102245516	102245955	440	*	ATAC_8_Atlas_20633	0	NM_015490	intergenic	447	SEC31B	1
chr10	103389574	103390507	934	*	ATAC_8_Atlas_20746	0	NM_022039	intron	0	FBXW4	1
chr10	105564514	105565391	878	*	ATAC_8_Atlas_20913	0	NM_014631	intron	0	SH3PXD2A	1
chr10	108576147	108577065	919	*	ATAC_8_Atlas_21128	0	NM_001013031	intron	0	SORCS1	1
chr10	111210186	111211158	973	*	ATAC_8_Atlas_21252	0	NR_046928	intergenic	210695	RNU6-53P	1
chr10	114047300	114048806	1507	*	ATAC_8_Atlas_21425	0	NM_058222	intron	0	TECTB	1
chr10	114343076	114343662	587	*	ATAC_8_Atlas_21446	0	NM_145206	intron	0	VTI1A	1
chr10	114418349	114419881	1533	*	ATAC_8_Atlas_21452	0	NM_145206	intron	0	VTI1A	1
chr10	114711618	114712406	789	*	ATAC_8_Atlas_21471	0	NM_001146283	promoter	1608	TCF7L2	1
chr10	114867647	114868591	945	*	ATAC_8_Atlas_21485	0	NM_030756	intron	0	TCF7L2	1
chr10	114886030	114886867	838	*	ATAC_8_Atlas_21486	0	NM_030756	intron	0	TCF7L2	1
chr10	114894616	114895197	582	*	ATAC_8_Atlas_21489	0	NM_030756	intron	0	TCF7L2	1
chr10	115069029	115070291	1263	*	ATAC_8_Atlas_21501	0	NM_001146283	intergenic	141592	TCF7L2	1
chr10	118038293	118038891	599	*	ATAC_8_Atlas_21685	0	NM_005264	intergenic	5166	GFRA1	1
chr10	118898557	118899087	531	*	ATAC_8_Atlas_21736	0	NM_199131	promoter	744	VAX1	1
chr10	120677579	120678519	941	*	ATAC_8_Atlas_21885	0	NM_199461	intergenic	110708	NANOS1	1
chr10	123357224	123358448	1225	*	ATAC_8_Atlas_22060	0	NR_073009	promoter	0	FGFR2	1
chr10	126849270	126850578	1309	*	ATAC_8_Atlas_22301	0	NM_001083914	promoter	0	CTBP2	1
chr10	127569315	127570399	1085	*	ATAC_8_Atlas_22345	0	NM_018180	promoter	0	DHX32	1
chr10	131694024	131695148	1125	*	ATAC_8_Atlas_22611	0	NM_001005463	intron	0	EBF3	1
chr10	134526627	134528417	1791	*	ATAC_8_Atlas_22837	0	NM_005539	intron	0	INPP5A	1
chr10	135481021	135481942	922	*	ATAC_8_Atlas_22920	0	NM_001080998	intergenic	40721	FRG2B	1
chr10	135484037	135485212	1176	*	ATAC_8_Atlas_22921	0	NM_001080998	intergenic	43737	FRG2B	1
chr10	135487685	135488494	810	*	ATAC_8_Atlas_22922	0	NM_001080998	intergenic	47385	FRG2B	1
chr10	135490645	135491790	1146	*	ATAC_8_Atlas_22923	0	NM_001080998	intergenic	50345	FRG2B	1
chr11	615130	616237	1108	*	ATAC_8_Atlas_22966	0	NM_004031	promoter	0	IRF7	1
chr11	1092704	1093545	842	*	ATAC_8_Atlas_23018	0	NM_002457	exon	0	MUC2	1
chr11	2349348	2350741	1394	*	ATAC_8_Atlas_23118	0	NR_108080	intron	0	CD81-AS1	1
chr11	2883661	2884546	886	*	ATAC_8_Atlas_23162	0	NR_130721	promoter	861	KCNQ1-AS1	1
chr11	9058035	9059874	1840	*	ATAC_8_Atlas_23528	0	NM_001170690	intron	0	SCUBE2	1
chr11	10373090	10374343	1254	*	ATAC_8_Atlas_23589	0	NR_103765	intron	0	CAND1.11	1
chr11	12701815	12702677	863	*	ATAC_8_Atlas_23783	0	NM_021961	intron	0	TEAD1	1
chr11	13030244	13032347	2104	*	ATAC_8_Atlas_23815	0	NM_001080521	promoter	0	RASSF10	1
chr11	15866720	15867276	557	*	ATAC_8_Atlas_23971	0	NM_001145819	intergenic	120718	SOX6	1
chr11	16424019	16425275	1257	*	ATAC_8_Atlas_24004	0	NM_017508	promoter	0	SOX6	1
chr11	17003159	17004137	979	*	ATAC_8_Atlas_24039	0	NM_175058	intron	0	PLEKHA7	1
chr11	19853331	19854169	839	*	ATAC_8_Atlas_24247	0	NM_001111018	intron	0	NAV2	1
chr11	20229813	20231076	1264	*	ATAC_8_Atlas_24280	0	NM_001029865	intergenic	47942	DBX1	1
chr11	20332308	20333294	987	*	ATAC_8_Atlas_24284	0	NM_006410	intergenic	51936	HTATIP2	1
chr11	21675510	21675969	460	*	ATAC_8_Atlas_24399	0	NM_001288714	intergenic	78280	NELL1	1
chr11	28695687	28696634	948	*	ATAC_8_Atlas_24784	0	NR_107035	intergenic	196591	MIR8068	1
chr11	31268787	31269296	510	*	ATAC_8_Atlas_24979	0	NM_181807	intergenic	14874	DCDC1	1
chr11	40236286	40237567	1282	*	ATAC_8_Atlas_25510	0	NM_020929	intron	0	LRRC4C	1
chr11	44846025	44846256	232	*	ATAC_8_Atlas_25799	0	NM_130783	intron	0	TSPAN18	1
chr11	44914963	44916332	1370	*	ATAC_8_Atlas_25808	0	NM_130783	intron	0	TSPAN18	1
chr11	47042306	47043389	1084	*	ATAC_8_Atlas_26021	0	NM_001003678	intron	0	C11orf49	1
chr11	47125974	47126342	369	*	ATAC_8_Atlas_26029	0	NM_001003678	intron	0	C11orf49	1
chr11	58951919	58953100	1182	*	ATAC_8_Atlas_26310	0	NM_001300727	intron	0	DTX4	1
chr11	59193480	59194511	1032	*	ATAC_8_Atlas_26318	0	NM_001001954	intergenic	3053	OR5A2	1
chr11	66769564	66770576	1013	*	ATAC_8_Atlas_26887	0	NM_001177880	intergenic	19613	SYT12	1
chr11	73363221	73363773	553	*	ATAC_8_Atlas_27360	0	NM_021200	intron	0	PLEKHB1	1
chr11	78536421	78537176	756	*	ATAC_8_Atlas_27642	0	NM_001098816	intron	0	TENM4	1
chr11	79785579	79786424	846	*	ATAC_8_Atlas_27754	0	NM_001098816	intergenic	633883	TENM4	1
chr11	86299497	86300320	824	*	ATAC_8_Atlas_28152	0	NM_001161586	intron	0	ME3	1
chr11	88241551	88242609	1059	*	ATAC_8_Atlas_28249	0	NM_000842	exon	0	GRM5	1
chr11	88476669	88477584	916	*	ATAC_8_Atlas_28264	0	NM_000842	intron	0	GRM5	1
chr11	89353916	89354431	516	*	ATAC_8_Atlas_28309	0	NM_001143837	intergenic	31136	NOX4	1
chr11	89668712	89669083	372	*	ATAC_8_Atlas_28329	0	NM_001105522_1	intergenic	2482	TRIM49D2	1
chr11	92400613	92401265	653	*	ATAC_8_Atlas_28483	0	NM_001008781	intron	0	FAT3	1
chr11	93177547	93178442	896	*	ATAC_8_Atlas_28547	0	NM_181645	intergenic	5910	CCDC67	1
chr11	93970625	93972078	1454	*	ATAC_8_Atlas_28596	0	NM_015368	intergenic	55487	PANX1	1
chr11	100997976	100999643	1668	*	ATAC_8_Atlas_28969	0	NM_001202474	promoter	150	PGR	1
chr11	102322191	102324261	2071	*	ATAC_8_Atlas_29031	0	NM_052932	promoter	0	TMEM123	1
chr11	103407806	103408395	590	*	ATAC_8_Atlas_29077	0	NM_001080463	intergenic	57214	DYNC2H1	1
chr11	104034197	104035376	1180	*	ATAC_8_Atlas_29128	0	NM_025208	promoter	0	PDGFD	1
chr11	108908388	108909731	1344	*	ATAC_8_Atlas_29416	0	NM_004398	intergenic	96730	DDX10	1
chr11	109902916	109903918	1003	*	ATAC_8_Atlas_29493	0	NM_033390	intergenic	60168	ZC3H12C	1
chr11	113962298	113963236	939	*	ATAC_8_Atlas_29788	0	NM_006006	intron	0	ZBTB16	1
chr11	114082467	114082915	449	*	ATAC_8_Atlas_29809	0	NM_006006	intron	0	ZBTB16	1
chr11	114128302	114128920	619	*	ATAC_8_Atlas_29821	0	NM_001018011	intergenic	6904	ZBTB16	1
chr11	114760052	114761227	1176	*	ATAC_8_Atlas_29846	0	NM_182495	intergenic	182399	NXPE2	1
chr11	115535679	115536973	1295	*	ATAC_8_Atlas_29932	0	NR_034148	intergenic	89077	LINC00900	1
chr11	118575825	118577363	1539	*	ATAC_8_Atlas_30191	0	NM_007180	intergenic	25443	TREH	1
chr11	120081349	120082376	1028	*	ATAC_8_Atlas_30343	0	NM_178507	promoter	0	OAF	1
chr11	122821544	122822591	1048	*	ATAC_8_Atlas_30560	0	NM_024806	intron	0	C11orf63	1
chr11	123300607	123302064	1458	*	ATAC_8_Atlas_30612	0	NR_039714	intergenic	48386	MIR4493	1
chr11	125104526	125105436	911	*	ATAC_8_Atlas_30733	0	NM_022062	intron	0	PKNOX2	1
chr11	125218119	125218988	870	*	ATAC_8_Atlas_30750	0	NM_022062	intron	0	PKNOX2	1
chr11	125953661	125954594	934	*	ATAC_8_Atlas_30788	0	NM_001243597	intergenic	20473	CDON	1
chr11	126016173	126017851	1679	*	ATAC_8_Atlas_30794	0	NM_001144827	intergenic	54137	RPUSD4	1
chr11	127462312	127462640	329	*	ATAC_8_Atlas_30929	0	NR_120580	intergenic	255383	LOC101929497	1
chr11	128402510	128403236	727	*	ATAC_8_Atlas_30991	0	NM_001143820	intron	0	ETS1	1
chr11	130762630	130763133	504	*	ATAC_8_Atlas_31146	0	NM_014758	intron	0	SNX19	1
chr12	1583302	1584172	871	*	ATAC_8_Atlas_31644	0	NM_178039	intron	0	ERC1	1
chr12	1689075	1690086	1012	*	ATAC_8_Atlas_31656	0	NM_152441	intron	0	FBXL14	1
chr12	4029370	4030858	1489	*	ATAC_8_Atlas_31874	0	NR_104461	intergenic	46755	PARP11	1
chr12	9516756	9518654	1899	*	ATAC_8_Atlas_32249	0	NR_120479	promoter	1405	LOC101930452	1
chr12	12239385	12240434	1050	*	ATAC_8_Atlas_32379	0	NM_138723	intron	0	BCL2L14	1
chr12	13902272	13903286	1015	*	ATAC_8_Atlas_32532	0	NM_000834	intron	0	GRIN2B	1
chr12	16499889	16501620	1732	*	ATAC_8_Atlas_32729	0	NM_145792	promoter	0	MGST1	1
chr12	17102189	17104101	1913	*	ATAC_8_Atlas_32760	0	NR_036619	intergenic	37579	SKP1P2	1
chr12	24286053	24286953	901	*	ATAC_8_Atlas_33099	0	NM_152989	intron	0	SOX5	1
chr12	24382951	24383619	669	*	ATAC_8_Atlas_33107	0	NM_152989	intron	0	SOX5	1
chr12	24409315	24410074	760	*	ATAC_8_Atlas_33110	0	NM_152989	intron	0	SOX5	1
chr12	24714754	24717293	2540	*	ATAC_8_Atlas_33135	0	NM_152989	promoter	0	SOX5	1
chr12	32714789	32715649	861	*	ATAC_8_Atlas_33683	0	NM_001304481	intron	0	FGD4	1
chr12	45428375	45429868	1494	*	ATAC_8_Atlas_34211	0	NM_001004329	intron	0	DBX2	1
chr12	47950221	47950732	512	*	ATAC_8_Atlas_34350	0	NM_024604	intergenic	104982	RPAP3	1
chr12	49380482	49381451	970	*	ATAC_8_Atlas_34441	0	NM_005430	intergenic	4085	WNT1	1
chr12	65003823	65005446	1624	*	ATAC_8_Atlas_35413	0	NR_040718	promoter	0	RASSF3	1
chr12	65903857	65904890	1034	*	ATAC_8_Atlas_35464	0	NR_120431	intron	0	LOC100507065	1
chr12	66289520	66290846	1327	*	ATAC_8_Atlas_35485	0	NM_003483	intron	0	HMGA2	1
chr12	77712214	77713356	1143	*	ATAC_8_Atlas_36177	0	NM_203394	intergenic	252853	E2F7	1
chr12	78412072	78412830	759	*	ATAC_8_Atlas_36223	0	NM_014903	intron	0	NAV3	1
chr12	83175178	83175858	681	*	ATAC_8_Atlas_36515	0	NM_152588	intron	0	TMTC2	1
chr12	83276859	83278205	1347	*	ATAC_8_Atlas_36526	0	NM_152588	intron	0	TMTC2	1
chr12	85673124	85675212	2089	*	ATAC_8_Atlas_36618	0	NM_006982	promoter	0	ALX1	1
chr12	86522542	86523299	758	*	ATAC_8_Atlas_36665	0	NM_013244	intron	0	MGAT4C	1
chr12	89710117	89711025	909	*	ATAC_8_Atlas_36837	0	NM_022652	intergenic	30576	DUSP6	1
chr12	92278065	92279054	990	*	ATAC_8_Atlas_37001	0	NM_001256375	intergenic	99697	C12orf79	1
chr12	92500980	92502290	1311	*	ATAC_8_Atlas_37016	0	NR_046160	intron	0	C12orf79	1
chr12	97300498	97302242	1745	*	ATAC_8_Atlas_37303	0	NM_001135177	promoter	0	NEDD1	1
chr12	97468700	97470443	1744	*	ATAC_8_Atlas_37313	0	NM_001135175	intergenic	121230	NEDD1	1
chr12	97605040	97606077	1038	*	ATAC_8_Atlas_37329	0	NR_024037	intergenic	252721	RMST	1
chr12	103371303	103372926	1624	*	ATAC_8_Atlas_37711	0	NM_004316	intergenic	17008	ASCL1	1
chr12	103437380	103438353	974	*	ATAC_8_Atlas_37715	0	NM_004316	intergenic	83085	ASCL1	1
chr12	103601569	103602272	704	*	ATAC_8_Atlas_37722	0	NR_103526	intergenic	29096	C12orf42	1
chr12	103695535	103696489	955	*	ATAC_8_Atlas_37730	0	NM_001278419	exon	0	C12orf42	1
chr12	103923950	103924818	869	*	ATAC_8_Atlas_37738	0	NR_110103	intergenic	16753	LOC101929084	1
chr12	105193139	105194050	912	*	ATAC_8_Atlas_37835	0	NM_032148	intergenic	3224	SLC41A2	1
chr12	106016140	106017243	1104	*	ATAC_8_Atlas_37883	0	NR_110109	intergenic	80737	CASC18	1
chr12	106976425	106976824	400	*	ATAC_8_Atlas_37945	0	NM_213594	promoter	0	RFX4	1
chr12	106979351	106980243	893	*	ATAC_8_Atlas_37947	0	NR_040246	intron	0	LOC100287944	1
chr12	107161525	107162823	1299	*	ATAC_8_Atlas_37962	0	NR_040246	intron	0	LOC100287944	1
chr12	109195682	109196449	768	*	ATAC_8_Atlas_38126	0	NM_018984	intron	0	SSH1	1
chr12	109746793	109748443	1651	*	ATAC_8_Atlas_38149	0	NM_213596	promoter	0	FOXN4	1
chr12	111471808	111474221	2414	*	ATAC_8_Atlas_38279	0	NM_015267	promoter	0	CUX2	1
chr12	113039715	113040415	701	*	ATAC_8_Atlas_38364	0	NM_002834	intergenic	91997	PTPN11	1
chr12	114047251	114048969	1719	*	ATAC_8_Atlas_38443	0	NR_126425	intergenic	128964	LHX5-AS1	1
chr12	114101691	114103580	1890	*	ATAC_8_Atlas_38447	0	NR_110025	intergenic	78801	LINC01234	1
chr12	119740097	119741307	1211	*	ATAC_8_Atlas_38840	0	NR_024246	promoter	0	LINC00934	1
chr12	120806463	120807559	1097	*	ATAC_8_Atlas_38909	0	NM_002442	promoter	0	MSI1	1
chr12	120835514	120836287	774	*	ATAC_8_Atlas_38914	0	NM_002442	intergenic	28530	MSI1	1
chr12	123376181	123376622	442	*	ATAC_8_Atlas_39062	0	NM_024667	intron	0	VPS37B	1
chr12	124246340	124247340	1001	*	ATAC_8_Atlas_39117	0	NM_207437	promoter	0	DNAH10	1
chr12	124997326	124997928	603	*	ATAC_8_Atlas_39176	0	NM_001206654	intron	0	NCOR2	1
chr12	125139534	125140827	1294	*	ATAC_8_Atlas_39189	0	NM_001206654	intergenic	87523	NCOR2	1
chr12	129760928	129761766	839	*	ATAC_8_Atlas_39521	0	NM_133448	intron	0	TMEM132D	1
chr12	130091804	130092844	1041	*	ATAC_8_Atlas_39543	0	NM_133448	intron	0	TMEM132D	1
chr12	130356024	130357475	1452	*	ATAC_8_Atlas_39559	0	NM_133448	intron	0	TMEM132D	1
chr13	22793901	22795103	1203	*	ATAC_8_Atlas_40002	0	NR_103810	intron	0	LINC00540	1
chr13	23025196	23026092	897	*	ATAC_8_Atlas_40015	0	NR_103810	intergenic	174536	LINC00540	1
chr13	26484370	26485800	1431	*	ATAC_8_Atlas_40244	0	NM_016529	intron	0	ATP8A2	1
chr13	29068120	29069787	1668	*	ATAC_8_Atlas_40429	0	NM_002019	promoter	0	FLT1	1
chr13	34184866	34185973	1108	*	ATAC_8_Atlas_40831	0	NM_001243476	intron	0	STARD13	1
chr13	39260102	39262408	2307	*	ATAC_8_Atlas_41218	0	NR_126377	promoter	0	LINC00437	1
chr13	39990951	39992335	1385	*	ATAC_8_Atlas_41267	0	NM_005780	intron	0	LHFP	1
chr13	40964329	40965184	856	*	ATAC_8_Atlas_41362	0	NR_024507	intron	0	LINC00598	1
chr13	46456729	46457274	546	*	ATAC_8_Atlas_41783	0	NM_198849	intergenic	30882	SIAH3	1
chr13	48390656	48392057	1402	*	ATAC_8_Atlas_41918	0	NR_047492	intergenic	112230	LINC00562	1
chr13	49343232	49343779	548	*	ATAC_8_Atlas_41964	0	NM_020377	intergenic	59733	CYSLTR2	1
chr13	50718229	50718602	374	*	ATAC_8_Atlas_42047	0	NR_109974	intron	0	DLEU1	1
chr13	52212092	52213086	995	*	ATAC_8_Atlas_42162	0	NM_052950	intron	0	WDFY2	1
chr13	53505036	53506512	1477	*	ATAC_8_Atlas_42261	0	NM_032949	intergenic	82260	PCDH8	1
chr13	55458843	55459361	519	*	ATAC_8_Atlas_42393	0	NR_049804	intergenic	289227	MIR5007	1
chr13	55520050	55520479	430	*	ATAC_8_Atlas_42395	0	NR_049804	intergenic	228109	MIR5007	1
chr13	58298313	58299201	889	*	ATAC_8_Atlas_42472	0	NM_001040429	exon	0	PCDH17	1
chr13	58654840	58655469	630	*	ATAC_8_Atlas_42485	0	NR_120416	intergenic	84491	LOC101926897	1
chr13	58828915	58829733	819	*	ATAC_8_Atlas_42491	0	NR_120416	intergenic	45297	LOC101926897	1
chr13	66918840	66920984	2145	*	ATAC_8_Atlas_42814	0	NM_203487	intron	0	PCDH9	1
chr13	67702295	67702902	608	*	ATAC_8_Atlas_42866	0	NM_203487	intron	0	PCDH9	1
chr13	67750053	67750590	538	*	ATAC_8_Atlas_42871	0	NM_203487	intron	0	PCDH9	1
chr13	68953948	68954785	838	*	ATAC_8_Atlas_42920	0	NR_038878	intergenic	480631	LINC00550	1
chr13	69287489	69287977	489	*	ATAC_8_Atlas_42935	0	NR_038878	intergenic	147439	LINC00550	1
chr13	71973767	71974723	957	*	ATAC_8_Atlas_43039	0	NM_080759	intergenic	37374	DACH1	1
chr13	72333567	72334896	1330	*	ATAC_8_Atlas_43056	0	NM_004392	intron	0	DACH1	1
chr13	72375839	72376543	705	*	ATAC_8_Atlas_43063	0	NM_004392	intron	0	DACH1	1
chr13	78406540	78408020	1481	*	ATAC_8_Atlas_43424	0	NR_103853	intron	0	EDNRB-AS1	1
chr13	80849810	80851248	1439	*	ATAC_8_Atlas_43569	0	NM_005842	intergenic	58863	SPRY2	1
chr13	80933638	80934280	643	*	ATAC_8_Atlas_43574	0	NM_005842	intergenic	18551	SPRY2	1
chr13	84889632	84890338	707	*	ATAC_8_Atlas_43732	0	NR_046871	intron	0	LINC00333	1
chr13	85305917	85306634	718	*	ATAC_8_Atlas_43748	0	NR_046871	intergenic	125013	LINC00333	1
chr13	86577154	86577585	432	*	ATAC_8_Atlas_43804	0	NM_032229	intergenic	203670	SLITRK6	1
chr13	87780255	87780774	520	*	ATAC_8_Atlas_43857	0	NR_033829	intergenic	315467	MIR4500HG	1
chr13	90912156	90912835	680	*	ATAC_8_Atlas_43989	0	NR_030754	intergenic	28624	MIR622	1
chr13	95364807	95366229	1423	*	ATAC_8_Atlas_44257	0	NR_046514	promoter	0	SOX21-AS1	1
chr13	95480821	95482698	1878	*	ATAC_8_Atlas_44260	0	NR_110754	intron	0	LOC101927284	1
chr13	95599569	95600988	1420	*	ATAC_8_Atlas_44263	0	NR_047487	intergenic	11306	LINC00557	1
chr13	96006841	96007707	867	*	ATAC_8_Atlas_44293	0	NM_001301829	intergenic	53140	ABCC4	1
chr13	97960109	97961159	1051	*	ATAC_8_Atlas_44418	0	NM_001306070	intron	0	MBNL2	1
chr13	100512841	100513550	710	*	ATAC_8_Atlas_44617	0	NR_104592	intron	0	CLYBL	1
chr13	100544386	100545582	1197	*	ATAC_8_Atlas_44620	0	NR_104592	intron	0	CLYBL	1
chr13	100611148	100612664	1517	*	ATAC_8_Atlas_44626	0	NR_120421	promoter	1728	LOC101927437	1
chr13	100827612	100828445	834	*	ATAC_8_Atlas_44639	0	NM_000282	intron	0	PCCA	1
chr13	101705620	101706101	482	*	ATAC_8_Atlas_44702	0	NR_047687	intron	0	NALCN-AS1	1
chr13	105249910	105250647	738	*	ATAC_8_Atlas_44925	0	NR_040247	intergenic	860758	DAOA-AS1	1
chr13	105931326	105931691	366	*	ATAC_8_Atlas_44956	0	NR_040247	intergenic	179714	DAOA-AS1	1
chr13	105933996	105935268	1273	*	ATAC_8_Atlas_44957	0	NR_040247	intergenic	176137	DAOA-AS1	1
chr13	106752129	106753470	1342	*	ATAC_8_Atlas_44994	0	NR_034119	intergenic	275440	LINC00460	1
chr13	107448066	107449523	1458	*	ATAC_8_Atlas_45042	0	NR_047026	intergenic	123537	LINC00443	1
chr13	112758179	112760060	1882	*	ATAC_8_Atlas_45392	0	NR_120394	promoter	1372	LINC00403	1
chr13	113676823	113677901	1079	*	ATAC_8_Atlas_45478	0	NM_001112732	intron	0	MCF2L	1
chr14	19819129	19819796	668	*	ATAC_8_Atlas_45573	0	NR_122111	intergenic	60412	LINC01296	1
chr14	23340268	23342327	2060	*	ATAC_8_Atlas_45739	0	NM_014045	promoter	0	LRP10	1
chr14	23834623	23836263	1641	*	ATAC_8_Atlas_45791	0	NM_001277174	promoter	0	EFS	1
chr14	27443198	27444551	1354	*	ATAC_8_Atlas_46030	0	NR_110041	intergenic	59248	LOC101927081	1
chr14	29712022	29713133	1112	*	ATAC_8_Atlas_46145	0	NR_039672	intergenic	182983	MIR548AI	1
chr14	32362071	32363117	1047	*	ATAC_8_Atlas_46294	0	NM_001201574	intergenic	31641	NUBPL	1
chr14	32431797	32432650	854	*	ATAC_8_Atlas_46300	0	NM_001201574	intergenic	101367	NUBPL	1
chr14	33818950	33820355	1406	*	ATAC_8_Atlas_46404	0	NM_001164749	intron	0	NPAS3	1
chr14	36425555	36426329	775	*	ATAC_8_Atlas_46560	0	NM_032352	intergenic	84385	BRMS1L	1
chr14	36748934	36749327	394	*	ATAC_8_Atlas_46592	0	NM_016586	intergenic	18436	MBIP	1
chr14	36911820	36913283	1464	*	ATAC_8_Atlas_46605	0	NM_001101341	intergenic	29210	SFTA3	1
chr14	38052778	38054143	1366	*	ATAC_8_Atlas_46670	0	NM_004496	intergenic	4613	FOXA1	1
chr14	38874738	38875828	1091	*	ATAC_8_Atlas_46715	0	NM_175060	intergenic	149162	CLEC14A	1
chr14	47286841	47288205	1365	*	ATAC_8_Atlas_47083	0	NM_182830	intergenic	20620	MDGA2	1
chr14	47891345	47891691	347	*	ATAC_8_Atlas_47122	0	NM_001113498	intron	0	MDGA2	1
chr14	51472990	51473961	972	*	ATAC_8_Atlas_47299	0	NM_015163	intron	0	TRIM9	1
chr14	54723779	54724995	1217	*	ATAC_8_Atlas_47485	0	NM_001130851	intergenic	138677	CDKN3	1
chr14	57264768	57265598	831	*	ATAC_8_Atlas_47692	0	NR_073036	intergenic	1826	OTX2	1
chr14	57274452	57276408	1957	*	ATAC_8_Atlas_47694	0	NR_073034	promoter	785	OTX2	1
chr14	57283063	57284830	1768	*	ATAC_8_Atlas_47696	0	NR_029385	intron	0	OTX2-AS1	1
chr14	57322544	57323314	771	*	ATAC_8_Atlas_47698	0	NR_029385	intron	0	OTX2-AS1	1
chr14	57354318	57355506	1189	*	ATAC_8_Atlas_47700	0	NR_029385	intron	0	OTX2-AS1	1
chr14	61115498	61117028	1531	*	ATAC_8_Atlas_47946	0	NM_005982	promoter	0	SIX1	1
chr14	64399784	64401048	1265	*	ATAC_8_Atlas_48177	0	NM_015180	intron	0	SYNE2	1
chr14	65696077	65697593	1517	*	ATAC_8_Atlas_48266	0	NR_103769	intergenic	7011	LOC100128233	1
chr14	68604416	68605983	1568	*	ATAC_8_Atlas_48439	0	NM_133509	intron	0	RAD51B	1
chr14	68665897	68667194	1298	*	ATAC_8_Atlas_48442	0	NM_133509	intron	0	RAD51B	1
chr14	68861517	68861911	395	*	ATAC_8_Atlas_48457	0	NM_133509	intron	0	RAD51B	1
chr14	69005505	69006921	1417	*	ATAC_8_Atlas_48467	0	NM_133509	intron	0	RAD51B	1
chr14	69035645	69036835	1191	*	ATAC_8_Atlas_48470	0	NM_133509	intron	0	RAD51B	1
chr14	70318923	70319691	769	*	ATAC_8_Atlas_48573	0	NM_022137	intergenic	26422	SMOC1	1
chr14	70454067	70454895	829	*	ATAC_8_Atlas_48580	0	NM_022137	intron	0	SMOC1	1
chr14	74669903	74671157	1255	*	ATAC_8_Atlas_48844	0	NM_001024674	intergenic	2785	LIN52	1
chr14	76604852	76605770	919	*	ATAC_8_Atlas_48992	0	NM_017926	intergenic	12457	GPATCH2L	1
chr14	77571414	77572262	849	*	ATAC_8_Atlas_49073	0	NM_033426	intron	0	CIPC	1
chr14	81768601	81769936	1336	*	ATAC_8_Atlas_49361	0	NM_001256430	intron	0	STON2	1
chr14	88776458	88777336	879	*	ATAC_8_Atlas_49698	0	NM_021161	intron	0	KCNK10	1
chr14	88829727	88830721	995	*	ATAC_8_Atlas_49704	0	NM_001040428	intergenic	21266	SPATA7	1
chr14	90563597	90564208	612	*	ATAC_8_Atlas_49835	0	NM_022054	intron	0	KCNK13	1
chr14	91107899	91109183	1285	*	ATAC_8_Atlas_49884	0	NR_110134	promoter	0	LOC101928909	1
chr14	94392297	94394282	1986	*	ATAC_8_Atlas_50098	0	NR_027004	promoter	0	FAM181A-AS1	1
chr14	95599112	95600509	1398	*	ATAC_8_Atlas_50166	0	NM_001195573	promoter	0	DICER1	1
chr14	99712052	99713525	1474	*	ATAC_8_Atlas_50428	0	NM_001282238	intron	0	BCL11B	1
chr14	100129656	100131160	1505	*	ATAC_8_Atlas_50466	0	NM_001127258	intron	0	HHIPL1	1
chr14	100137245	100138714	1470	*	ATAC_8_Atlas_50467	0	NR_049883	promoter	1504	MIR5698	1
chr14	101249521	101250776	1256	*	ATAC_8_Atlas_50584	0	NR_039729	intergenic	30051	MIR2392	1
chr14	101296636	101297530	895	*	ATAC_8_Atlas_50588	0	NR_046471	intron	0	MEG3	1
chr14	101298425	101299456	1032	*	ATAC_8_Atlas_50589	0	NR_046471	intron	0	MEG3	1
chr14	101689080	101689935	856	*	ATAC_8_Atlas_50616	0	NR_047664	intergenic	149806	MEG9	1
chr14	101923035	101924090	1056	*	ATAC_8_Atlas_50627	0	NR_126006	intergenic	48775	LINC00524	1
chr14	102027366	102028020	655	*	ATAC_8_Atlas_50636	0	NM_001362	promoter	0	DIO3	1
chr14	104008991	104009440	450	*	ATAC_8_Atlas_50770	0	NM_152307	intergenic	5580	TRMT61A	1
chr15	20305850	20306931	1082	*	ATAC_8_Atlas_50949	0	NR_038836	intergenic	181065	CHEK2P2	1
chr15	30487795	30488627	833	*	ATAC_8_Atlas_51433	0	NR_026771	promoter	0	DKFZP434L187	1
chr15	31283214	31284689	1476	*	ATAC_8_Atlas_51477	0	NM_017762	promoter	0	MTMR10	1
chr15	31598362	31599231	870	*	ATAC_8_Atlas_51500	0	NM_015995	intergenic	19826	KLF13	1
chr15	33191329	33191851	523	*	ATAC_8_Atlas_51610	0	NM_001277313	intron	0	FMN1	1
chr15	35274767	35275163	397	*	ATAC_8_Atlas_51765	0	NM_014106	exon	0	ZNF770	1
chr15	35824103	35824660	558	*	ATAC_8_Atlas_51789	0	NM_080650	intron	0	DPH6	1
chr15	36331863	36333068	1206	*	ATAC_8_Atlas_51817	0	NR_039735	intergenic	112738	MIR4510	1
chr15	36731124	36731743	620	*	ATAC_8_Atlas_51834	0	NM_001290233	intergenic	140060	C15orf41	1
chr15	45618570	45619629	1060	*	ATAC_8_Atlas_52366	0	NM_001482	intergenic	33692	GATM	1
chr15	49664571	49664956	386	*	ATAC_8_Atlas_52584	0	NM_152647	intron	0	FAM227B	1
chr15	50295473	50296744	1272	*	ATAC_8_Atlas_52601	0	NM_024837	intron	0	ATP8B4	1
chr15	53715817	53716655	839	*	ATAC_8_Atlas_52805	0	NM_182758	intergenic	89282	WDR72	1
chr15	53851423	53852761	1339	*	ATAC_8_Atlas_52812	0	NR_102334	intron	0	WDR72	1
chr15	55968476	55969148	673	*	ATAC_8_Atlas_52918	0	NM_173814	intron	0	PRTG	1
chr15	56029355	56029925	571	*	ATAC_8_Atlas_52923	0	NM_173814	intron	0	PRTG	1
chr15	57528766	57529884	1119	*	ATAC_8_Atlas_53009	0	NM_003205	intron	0	TCF12	1
chr15	57551677	57552196	520	*	ATAC_8_Atlas_53010	0	NM_003205	intron	0	TCF12	1
chr15	60289296	60289929	634	*	ATAC_8_Atlas_53163	0	NM_012182	intergenic	6491	FOXB1	1
chr15	60606171	60606628	458	*	ATAC_8_Atlas_53186	0	NM_001136015	intergenic	32721	ANXA2	1
chr15	64746420	64747313	894	*	ATAC_8_Atlas_53467	0	NM_016213	intron	0	TRIP4	1
chr15	67357241	67359301	2061	*	ATAC_8_Atlas_53665	0	NM_005902	promoter	0	SMAD3	1
chr15	69823202	69824473	1272	*	ATAC_8_Atlas_53839	0	NR_026979	intergenic	29585	DRAIC	1
chr15	71407250	71408715	1466	*	ATAC_8_Atlas_53959	0	NM_001102658	promoter	0	CT62	1
chr15	71684922	71686241	1320	*	ATAC_8_Atlas_53975	0	NM_024817	intron	0	THSD4	1
chr15	74506097	74506788	692	*	ATAC_8_Atlas_54159	0	NM_001199040	intergenic	4050	STRA6	1
chr15	75939218	75940913	1696	*	ATAC_8_Atlas_54263	0	NM_153271	promoter	434	SNX33	1
chr15	76628759	76629179	421	*	ATAC_8_Atlas_54304	0	NM_145805	promoter	0	ISL2	1
chr15	78856703	78858997	2295	*	ATAC_8_Atlas_54456	0	NM_000745	promoter	0	CHRNA5	1
chr15	84322113	84323738	1626	*	ATAC_8_Atlas_54771	0	NM_001301110	promoter	0	ADAMTSL3	1
chr15	86448785	86449833	1049	*	ATAC_8_Atlas_54890	0	NM_022480	intergenic	110595	KLHL25	1
chr15	89955516	89957264	1749	*	ATAC_8_Atlas_55099	0	NR_015411	intergenic	13797	LINC00925	1
chr15	93822778	93823979	1202	*	ATAC_8_Atlas_55392	0	NM_020211	intergenic	190334	RGMA	1
chr15	95829387	95831332	1946	*	ATAC_8_Atlas_55505	0	NR_034095	intron	0	LINC01197	1
chr15	96389060	96389697	638	*	ATAC_8_Atlas_55531	0	NR_125738	intergenic	280891	NR2F2-AS1	1
chr15	96579631	96580284	654	*	ATAC_8_Atlas_55543	0	NR_125738	intergenic	90304	NR2F2-AS1	1
chr15	96865010	96866482	1473	*	ATAC_8_Atlas_55559	0	NR_125738	intron	0	NR2F2-AS1	1
chr15	96905495	96906295	801	*	ATAC_8_Atlas_55571	0	NM_001145157	intergenic	22002	NR2F2	1
chr15	97289679	97290819	1141	*	ATAC_8_Atlas_55601	0	NR_102754	intergenic	24415	SPATA8-AS1	1
chr15	97689972	97691099	1128	*	ATAC_8_Atlas_55622	0	NR_120324	intergenic	222501	LOC101927286	1
chr15	101203226	101204508	1283	*	ATAC_8_Atlas_55849	0	NM_198243	intergenic	11321	ASB7	1
chr16	679367	681294	1928	*	ATAC_8_Atlas_56004	0	NM_053284	promoter	0	WFIKKN1	1
chr16	8925337	8926670	1334	*	ATAC_8_Atlas_56566	0	NM_000303	intron	0	PMM2	1
chr16	9602275	9602748	474	*	ATAC_8_Atlas_56614	0	NR_126349	intergenic	52912	LINC01195	1
chr16	17177361	17177985	625	*	ATAC_8_Atlas_57007	0	NM_022166	intergenic	18195	XYLT1	1
chr16	19302585	19303469	885	*	ATAC_8_Atlas_57127	0	NM_001256720	intron	0	CLEC19A	1
chr16	23797630	23799060	1431	*	ATAC_8_Atlas_57387	0	NM_022097	intergenic	27357	CHP2	1
chr16	33293749	33294511	763	*	ATAC_8_Atlas_57899	0	NR_033866_1	intergenic	3756	LOC390705	1
chr16	49673211	49674473	1263	*	ATAC_8_Atlas_58127	0	NM_015069	intron	0	ZNF423	1
chr16	49730515	49730848	334	*	ATAC_8_Atlas_58133	0	NM_015069	intron	0	ZNF423	1
chr16	52560093	52560941	849	*	ATAC_8_Atlas_58339	0	NM_001146188	intron	0	TOX3	1
chr16	52580320	52581512	1193	*	ATAC_8_Atlas_58341	0	NM_001080430	promoter	0	TOX3	1
chr16	53971096	53971651	556	*	ATAC_8_Atlas_58410	0	NM_001080432	intron	0	FTO	1
chr16	54616511	54616955	445	*	ATAC_8_Atlas_58463	0	NM_024336	intergenic	296132	IRX3	1
chr16	54685207	54686006	800	*	ATAC_8_Atlas_58466	0	NR_110454	intergenic	266770	CRNDE	1
chr16	62134470	62135037	568	*	ATAC_8_Atlas_58854	0	NM_001796	intergenic	63730	CDH8	1
chr16	64015468	64016455	988	*	ATAC_8_Atlas_58937	0	NM_001308392	intergenic	961201	CDH11	1
chr16	73069898	73070575	678	*	ATAC_8_Atlas_59496	0	NM_001164766	intron	0	ZFHX3	1
chr16	76017193	76018250	1058	*	ATAC_8_Atlas_59671	0	NM_033401	intergenic	292925	CNTNAP4	1
chr16	77458696	77459357	662	*	ATAC_8_Atlas_59754	0	NM_199355	intron	0	ADAMTS18	1
chr16	78000978	78001884	907	*	ATAC_8_Atlas_59805	0	NM_020927	intron	0	VAT1L	1
chr16	78742974	78743666	693	*	ATAC_8_Atlas_59847	0	NM_001291997	intron	0	WWOX	1
chr16	79757483	79758180	698	*	ATAC_8_Atlas_59906	0	NR_104663	intron	0	MAFTRR	1
chr16	80198756	80199581	826	*	ATAC_8_Atlas_59924	0	NR_120307	intron	0	LOC102724084	1
chr16	85589117	85589461	345	*	ATAC_8_Atlas_60336	0	NM_001134473	intergenic	55567	GSE1	1
chr16	85659790	85660647	858	*	ATAC_8_Atlas_60353	0	NM_014615	intron	0	GSE1	1
chr17	676672	677678	1007	*	ATAC_8_Atlas_60758	0	NM_016080	intron	0	GLOD4	1
chr17	1642410	1645544	3135	*	ATAC_8_Atlas_60849	0	NM_001165921	promoter	585	SERPINF2	1
chr17	5987356	5988518	1163	*	ATAC_8_Atlas_61127	0	NM_015253	intron	0	WSCD1	1
chr17	9123581	9125071	1491	*	ATAC_8_Atlas_61375	0	NM_004822	intron	0	NTN1	1
chr17	9225348	9226120	773	*	ATAC_8_Atlas_61385	0	NM_004853	intron	0	STX8	1
chr17	11397266	11397881	616	*	ATAC_8_Atlas_61521	0	NM_001173462	intron	0	SHISA6	1
chr17	12568040	12569600	1561	*	ATAC_8_Atlas_61583	0	NM_153604	promoter	0	MYOCD	1
chr17	13546413	13547266	854	*	ATAC_8_Atlas_61634	0	NM_006042	intergenic	41153	HS3ST3A1	1
chr17	14234507	14235438	932	*	ATAC_8_Atlas_61675	0	NM_006041	intron	0	HS3ST3B1	1
chr17	14629652	14630692	1041	*	ATAC_8_Atlas_61694	0	NR_033371	intergenic	303599	CDRT7	1
chr17	14683078	14684390	1313	*	ATAC_8_Atlas_61697	0	NR_033371	intergenic	249901	CDRT7	1
chr17	15083227	15084109	883	*	ATAC_8_Atlas_61719	0	NM_153322	intergenic	48984	PMP22	1
chr17	18471565	18473721	2157	*	ATAC_8_Atlas_61965	0	NR_036647	intron	0	CCDC144B	1
chr17	21902277	21903501	1225	*	ATAC_8_Atlas_62166	0	NR_027084	promoter	560	FLJ36000	1
chr17	35118483	35119274	792	*	ATAC_8_Atlas_62833	0	NM_024864	intergenic	153075	MRM1	1
chr17	38506309	38508177	1869	*	ATAC_8_Atlas_63093	0	NM_001024809	intron	0	RARA	1
chr17	39088664	39089236	573	*	ATAC_8_Atlas_63126	0	NM_015515	intron	0	KRT23	1
chr17	41188145	41188638	494	*	ATAC_8_Atlas_63275	0	NM_005440	intergenic	4086	RND2	1
chr17	42634308	42636301	1994	*	ATAC_8_Atlas_63393	0	NM_001466	promoter	0	FZD2	1
chr17	44809543	44810768	1226	*	ATAC_8_Atlas_63551	0	NR_040116	intron	0	NSF	1
chr17	46068390	46069153	764	*	ATAC_8_Atlas_63637	0	NM_001278216	intergenic	9237	CDK5RAP3	1
chr17	47072651	47075499	2849	*	ATAC_8_Atlas_63705	0	NM_001160423	promoter	0	IGF2BP1	1
chr17	47090051	47092149	2099	*	ATAC_8_Atlas_63708	0	NM_006546	intron	0	IGF2BP1	1
chr17	50528725	50529206	482	*	ATAC_8_Atlas_63991	0	NM_001082534	intergenic	291347	CA10	1
chr17	55604639	55605887	1249	*	ATAC_8_Atlas_64239	0	NM_170721	intron	0	MSI2	1
chr17	55614595	55615870	1276	*	ATAC_8_Atlas_64240	0	NM_170721	intron	0	MSI2	1
chr17	56012399	56014087	1689	*	ATAC_8_Atlas_64293	0	NM_001271875	intron	0	CUEDC1	1
chr17	63541736	63543037	1302	*	ATAC_8_Atlas_64714	0	NM_004655	intron	0	AXIN2	1
chr17	69457180	69458379	1200	*	ATAC_8_Atlas_65067	0	NR_104152	intergenic	258859	CASC17	1
chr17	70215367	70216673	1307	*	ATAC_8_Atlas_65103	0	NM_000346	intergenic	92806	SOX9	1
chr17	70572447	70573010	564	*	ATAC_8_Atlas_65135	0	NR_036488	intron	0	LINC00673	1
chr17	71339181	71340233	1053	*	ATAC_8_Atlas_65195	0	NM_001144952	intron	0	SDK2	1
chr17	71609292	71610425	1134	*	ATAC_8_Atlas_65226	0	NM_001144952	intron	0	SDK2	1
chr17	72744432	72746063	1632	*	ATAC_8_Atlas_65336	0	NM_004252	promoter	0	SLC9A3R1	1
chr17	80188792	80190062	1271	*	ATAC_8_Atlas_65975	0	NM_001042423	promoter	45	SLC16A3	1
chr18	1133320	1134338	1019	*	ATAC_8_Atlas_66149	0	NR_110327	intergenic	133973	LINC00470	1
chr18	1969136	1969594	459	*	ATAC_8_Atlas_66184	0	NM_022840	intergenic	567929	METTL4	1
chr18	3347047	3348054	1008	*	ATAC_8_Atlas_66257	0	NM_174886	intergenic	63870	TGIF1	1
chr18	3623780	3624643	864	*	ATAC_8_Atlas_66275	0	NM_004746	intron	0	DLGAP1	1
chr18	3839508	3839973	466	*	ATAC_8_Atlas_66292	0	NM_004746	intron	0	DLGAP1	1
chr18	7618643	7619496	854	*	ATAC_8_Atlas_66543	0	NM_001105244	intron	0	PTPRM	1
chr18	10209904	10210963	1060	*	ATAC_8_Atlas_66740	0	NR_110775	intergenic	194166	LINC01254	1
chr18	11980410	11982514	2105	*	ATAC_8_Atlas_66847	0	NM_014214	promoter	0	IMPA2	1
chr18	13239154	13240134	981	*	ATAC_8_Atlas_66931	0	NM_181482	intron	0	LDLRAD4	1
chr18	19262253	19262986	734	*	ATAC_8_Atlas_67067	0	NR_031565	promoter	484	MIR320C1	1
chr18	20401676	20402639	964	*	ATAC_8_Atlas_67123	0	NR_110782	intergenic	34875	LOC101927571	1
chr18	25241148	25242071	924	*	ATAC_8_Atlas_67462	0	NM_001308176	intergenic	288855	CDH2	1
chr18	25404878	25406066	1189	*	ATAC_8_Atlas_67477	0	NM_001308176	intergenic	124860	CDH2	1
chr18	26101853	26102753	901	*	ATAC_8_Atlas_67521	0	NM_001792	intergenic	344442	CDH2	1
chr18	29914834	29916037	1204	*	ATAC_8_Atlas_67700	0	NM_022751	intron	0	GAREM	1
chr18	33835054	33835771	718	*	ATAC_8_Atlas_67965	0	NM_017947	intron	0	MOCOS	1
chr18	34028352	34029224	873	*	ATAC_8_Atlas_67983	0	NM_001281739	intron	0	FHOD3	1
chr18	37265225	37265668	444	*	ATAC_8_Atlas_68156	0	NR_024391	intron	0	LINC00669	1
chr18	38501790	38502509	720	*	ATAC_8_Atlas_68213	0	NR_002838	intergenic	557726	KC6	1
chr18	40558025	40558642	618	*	ATAC_8_Atlas_68319	0	NM_002930	intron	0	RIT2	1
chr18	41354397	41354853	457	*	ATAC_8_Atlas_68360	0	NM_020783	intergenic	496781	SYT4	1
chr18	42683833	42684963	1131	*	ATAC_8_Atlas_68439	0	NM_015559	intergenic	35357	SETBP1	1
chr18	42942630	42943833	1204	*	ATAC_8_Atlas_68456	0	NM_001242692	intron	0	SLC14A2	1
chr18	47026349	47027574	1226	*	ATAC_8_Atlas_68742	0	NM_001199356	intergenic	7413	RPL17-C18orf32	1
chr18	47111984	47112522	539	*	ATAC_8_Atlas_68749	0	NM_006033	intron	0	LIPG	1
chr18	49331020	49331936	917	*	ATAC_8_Atlas_68888	0	NR_040074	intergenic	242180	LOC100287225	1
chr18	51773074	51774448	1375	*	ATAC_8_Atlas_69036	0	NM_007195	intergenic	21400	POLI	1
chr18	53856104	53857278	1175	*	ATAC_8_Atlas_69158	0	NR_040025	intergenic	51336	LINC01539	1
chr18	54442863	54443264	402	*	ATAC_8_Atlas_69197	0	NM_052834	intron	0	WDR7	1
chr18	56006279	56006803	525	*	ATAC_8_Atlas_69334	0	NM_001144967	intron	0	NEDD4L	1
chr18	56178963	56180090	1128	*	ATAC_8_Atlas_69354	0	NM_052947	intron	0	ALPK2	1
chr18	56940035	56941602	1568	*	ATAC_8_Atlas_69416	0	NM_013435	promoter	0	RAX	1
chr18	57054061	57055814	1754	*	ATAC_8_Atlas_69424	0	NM_005570	intergenic	27552	LMAN1	1
chr18	57566256	57568374	2119	*	ATAC_8_Atlas_69455	0	NM_021127	promoter	0	PMAIP1	1
chr18	59137245	59137889	645	*	ATAC_8_Atlas_69541	0	NM_031891	intergenic	19885	CDH20	1
chr18	59402548	59403777	1230	*	ATAC_8_Atlas_69563	0	NR_103449	intergenic	11631	LINC01544	1
chr18	59615375	59616379	1005	*	ATAC_8_Atlas_69589	0	NM_173557	intergenic	55070	RNF152	1
chr18	60418096	60419205	1110	*	ATAC_8_Atlas_69636	0	NM_194449	intron	0	PHLPP1	1
chr18	63404676	63405217	542	*	ATAC_8_Atlas_69792	0	NM_033646	intergenic	12270	CDH7	1
chr18	67224453	67225597	1145	*	ATAC_8_Atlas_69979	0	NM_152721	intron	0	DOK6	1
chr18	67955419	67957492	2074	*	ATAC_8_Atlas_70014	0	NM_004232	promoter	0	SOCS6	1
chr18	71948293	71949479	1187	*	ATAC_8_Atlas_70206	0	NM_148923	intron	0	CYB5A	1
chr18	74482796	74483837	1042	*	ATAC_8_Atlas_70410	0	NR_040024	intergenic	22850	LOC100131655	1
chr18	76739370	76741195	1826	*	ATAC_8_Atlas_70578	0	NM_171999	promoter	0	SALL3	1
chr18	76741566	76741936	371	*	ATAC_8_Atlas_70579	0	NM_171999	promoter	1290	SALL3	1
chr19	3443722	3445183	1462	*	ATAC_8_Atlas_70965	0	NM_005597	intron	0	NFIC	1
chr19	5192419	5193868	1450	*	ATAC_8_Atlas_71109	0	NM_130855	intergenic	11650	PTPRS	1
chr19	5292798	5294714	1917	*	ATAC_8_Atlas_71113	0	NM_130855	intron	0	PTPRS	1
chr19	5492514	5493291	778	*	ATAC_8_Atlas_71135	0	NM_181710	intergenic	35646	ZNRF4	1
chr19	5498907	5499633	727	*	ATAC_8_Atlas_71136	0	NM_181710	intergenic	42039	ZNRF4	1
chr19	18990379	18991161	783	*	ATAC_8_Atlas_71950	0	NM_001290265	intron	0	CERS1	1
chr19	19106453	19107111	659	*	ATAC_8_Atlas_71957	0	NM_001017392	intron	0	SUGP2	1
chr19	40283492	40284174	683	*	ATAC_8_Atlas_72860	0	NM_001143832	intergenic	6716	LEUTX	1
chr19	41025155	41025987	833	*	ATAC_8_Atlas_72905	0	NM_020971	exon	0	SPTBN4	1
chr19	46636231	46637410	1180	*	ATAC_8_Atlas_73240	0	NM_207393	intergenic	8299	IGFL3	1
chr19	47660328	47661672	1345	*	ATAC_8_Atlas_73330	0	NR_027280	intron	0	SAE1	1
chr19	54098551	54099071	521	*	ATAC_8_Atlas_73771	0	NR_002938	intergenic	3813	LOC284379	1
chr19	55657882	55658620	739	*	ATAC_8_Atlas_73855	0	NM_003283	intron	0	TNNT1	1
chr2	1618378	1618692	315	*	ATAC_8_Atlas_74170	0	NM_012293	intergenic	16966	PXDN	1
chr2	3959545	3960034	490	*	ATAC_8_Atlas_74369	0	NR_037881	intergenic	45210	LINC01304	1
chr2	5162642	5163009	368	*	ATAC_8_Atlas_74417	0	NR_034134	intergenic	458829	LINC01249	1
chr2	5549714	5550660	947	*	ATAC_8_Atlas_74443	0	NR_110580	intergenic	223612	LINC01248	1
chr2	5865791	5866887	1097	*	ATAC_8_Atlas_74465	0	NM_003108	intergenic	24273	SOX11	1
chr2	6085716	6087441	1726	*	ATAC_8_Atlas_74478	0	NR_026832	intron	0	LINC01105	1
chr2	6209462	6210042	581	*	ATAC_8_Atlas_74489	0	NR_026833	intergenic	81097	LOC400940	1
chr2	6221374	6222231	858	*	ATAC_8_Atlas_74491	0	NR_026833	intergenic	93009	LOC400940	1
chr2	10036223	10036680	458	*	ATAC_8_Atlas_74743	0	NM_005680	intron	0	TAF1B	1
chr2	10262433	10263125	693	*	ATAC_8_Atlas_74762	0	NM_001165931	promoter	0	RRM2	1
chr2	12222921	12223988	1068	*	ATAC_8_Atlas_74926	0	NR_110196	intron	0	LOC100506457	1
chr2	16170411	16170893	483	*	ATAC_8_Atlas_75165	0	NR_126559	intergenic	19655	GACAT3	1
chr2	16278641	16279696	1056	*	ATAC_8_Atlas_75173	0	NR_126559	intergenic	52829	GACAT3	1
chr2	16347601	16349102	1502	*	ATAC_8_Atlas_75175	0	NR_126559	intergenic	121789	GACAT3	1
chr2	16349754	16350509	756	*	ATAC_8_Atlas_75176	0	NR_126559	intergenic	123942	GACAT3	1
chr2	16386122	16386468	347	*	ATAC_8_Atlas_75179	0	NR_126559	intergenic	160310	GACAT3	1
chr2	18059054	18061033	1980	*	ATAC_8_Atlas_75322	0	NM_001282428	promoter	0	KCNS3	1
chr2	22605320	22606110	791	*	ATAC_8_Atlas_75578	0	NR_110577	intergenic	153240	LOC102723362	1
chr2	22917283	22918291	1009	*	ATAC_8_Atlas_75597	0	NR_110577	intergenic	156123	LOC102723362	1
chr2	24306688	24308069	1382	*	ATAC_8_Atlas_75690	0	NM_001206802	promoter	0	TP53I3	1
chr2	25399740	25400680	941	*	ATAC_8_Atlas_75751	0	NM_001035256	intergenic	8180	POMC	1
chr2	36635338	36636072	735	*	ATAC_8_Atlas_76432	0	NM_016441	intron	0	CRIM1	1
chr2	39769728	39770185	458	*	ATAC_8_Atlas_76606	0	NR_037875	intron	0	LOC728730	1
chr2	41606812	41607487	676	*	ATAC_8_Atlas_76726	0	NR_033996	intergenic	497207	LOC388942	1
chr2	45028531	45030398	1868	*	ATAC_8_Atlas_76937	0	NM_024766	intergenic	28799	CAMKMT	1
chr2	45164604	45165166	563	*	ATAC_8_Atlas_76944	0	NR_103785	intergenic	2126	SIX3-AS1	1
chr2	45168601	45169369	769	*	ATAC_8_Atlas_76946	0	NR_103785	promoter	0	SIX3-AS1	1
chr2	45235774	45237773	2000	*	ATAC_8_Atlas_76954	0	NM_016932	promoter	0	SIX2	1
chr2	47260761	47261907	1147	*	ATAC_8_Atlas_77096	0	NM_001288953	intron	0	TTC7A	1
chr2	53663888	53664939	1052	*	ATAC_8_Atlas_77461	0	NM_001201965	intergenic	232177	ASB3	1
chr2	53736741	53737530	790	*	ATAC_8_Atlas_77472	0	NM_001201965	intergenic	159586	ASB3	1
chr2	60543562	60543841	280	*	ATAC_8_Atlas_77836	0	NR_039631	intergenic	70655	MIR4432	1
chr2	63221163	63221738	576	*	ATAC_8_Atlas_77977	0	NM_001142615	intron	0	EHBP1	1
chr2	63240173	63241380	1208	*	ATAC_8_Atlas_77980	0	NM_001142615	intron	0	EHBP1	1
chr2	63285184	63286581	1398	*	ATAC_8_Atlas_77986	0	NM_014562	intergenic	217	OTX1	1
chr2	66589392	66590465	1074	*	ATAC_8_Atlas_78184	0	NR_039938	intergenic	3931	MIR4778	1
chr2	68870008	68871490	1483	*	ATAC_8_Atlas_78338	0	NM_138964	promoter	1463	PROKR1	1
chr2	71127275	71129138	1864	*	ATAC_8_Atlas_78477	0	NM_012476	promoter	0	VAX2	1
chr2	76147621	76148949	1329	*	ATAC_8_Atlas_78751	0	NM_003203	intergenic	209509	GCFC2	1
chr2	77279761	77280333	573	*	ATAC_8_Atlas_78802	0	NM_001134745	intron	0	LRRTM4	1
chr2	78490705	78491139	435	*	ATAC_8_Atlas_78847	0	NR_110288	intron	0	LOC101927967	1
chr2	79620725	79621530	806	*	ATAC_8_Atlas_78896	0	NR_110289	intergenic	99311	LOC101927987	1
chr2	79664464	79665650	1187	*	ATAC_8_Atlas_78899	0	NR_110289	intergenic	55191	LOC101927987	1
chr2	83811685	83812844	1160	*	ATAC_8_Atlas_79123	0	NR_003663	intergenic	704961	FUNDC2P2	1
chr2	85106657	85108376	1720	*	ATAC_8_Atlas_79187	0	NM_001277053	promoter	0	TRABD2A	1
chr2	85416123	85417335	1213	*	ATAC_8_Atlas_79218	0	NM_031283	intron	0	TCF7L1	1
chr2	85482440	85483801	1362	*	ATAC_8_Atlas_79224	0	NM_031283	intron	0	TCF7L1	1
chr2	87655551	87656531	981	*	ATAC_8_Atlas_79366	0	NR_024204	intergenic	98442	LINC00152	1
chr2	88697377	88698261	885	*	ATAC_8_Atlas_79439	0	NM_001135649	intergenic	49464	FOXI3	1
chr2	96329150	96329818	669	*	ATAC_8_Atlas_79552	0	NM_138800	intergenic	63680	TRIM43	1
chr2	98793617	98795255	1639	*	ATAC_8_Atlas_79679	0	NM_144992	intron	0	VWA3B	1
chr2	103509164	103509886	723	*	ATAC_8_Atlas_79992	0	NM_144632	intergenic	75025	TMEM182	1
chr2	103909444	103910433	990	*	ATAC_8_Atlas_80018	0	NM_144632	intergenic	475305	TMEM182	1
chr2	104355563	104356658	1096	*	ATAC_8_Atlas_80032	0	NR_037885	intergenic	638649	LOC100287010	1
chr2	104642802	104643672	871	*	ATAC_8_Atlas_80051	0	NR_037885	intergenic	351635	LOC100287010	1
chr2	105090013	105090767	755	*	ATAC_8_Atlas_80084	0	NR_015399	intron	0	LINC01102	1
chr2	111618977	111619917	941	*	ATAC_8_Atlas_80531	0	NM_001142807	intron	0	ACOXL	1
chr2	114062973	114063799	827	*	ATAC_8_Atlas_80690	0	NM_003466	intergenic	26474	PAX8	1
chr2	119287430	119288134	705	*	ATAC_8_Atlas_80974	0	NR_110272	intergenic	69224	LOC101927709	1
chr2	120293876	120294537	662	*	ATAC_8_Atlas_81040	0	NM_001271049	intergenic	7470	CFAP221	1
chr2	121142658	121143232	575	*	ATAC_8_Atlas_81083	0	NM_002193	intergenic	33274	INHBB	1
chr2	121223199	121224277	1079	*	ATAC_8_Atlas_81093	0	NR_027181	promoter	0	LINC01101	1
chr2	121498331	121498683	353	*	ATAC_8_Atlas_81117	0	NM_005270	intergenic	56183	GLI2	1
chr2	121650497	121652063	1567	*	ATAC_8_Atlas_81136	0	NM_005270	intron	0	GLI2	1
chr2	122862747	122863798	1052	*	ATAC_8_Atlas_81217	0	NR_048559	intergenic	337318	TSN	1
chr2	123684669	123685218	550	*	ATAC_8_Atlas_81256	0	NM_130773	intergenic	1097645	CNTNAP5	1
chr2	126903283	126903739	457	*	ATAC_8_Atlas_81403	0	NM_002101	intergenic	509771	GYPC	1
chr2	129126112	129127643	1532	*	ATAC_8_Atlas_81524	0	NM_004807	intergenic	49940	HS6ST1	1
chr2	129395762	129396995	1234	*	ATAC_8_Atlas_81541	0	NR_110278	intergenic	225178	LOC101927881	1
chr2	133389515	133390425	911	*	ATAC_8_Atlas_81782	0	NM_001508	intron	0	GPR39	1
chr2	137267568	137268736	1169	*	ATAC_8_Atlas_82087	0	NM_003467	intergenic	391842	CXCR4	1
chr2	145337713	145339048	1336	*	ATAC_8_Atlas_82476	0	NR_110570	intergenic	711	LINC01412	1
chr2	146309237	146309711	475	*	ATAC_8_Atlas_82518	0	NR_033870	intergenic	474945	TEX41	1
chr2	148406601	148407281	681	*	ATAC_8_Atlas_82615	0	NM_001278580	intergenic	194804	ACVR2A	1
chr2	151184014	151185151	1138	*	ATAC_8_Atlas_82764	0	NM_001254738	intergenic	139555	RND3	1
chr2	157449336	157450096	761	*	ATAC_8_Atlas_83139	0	NM_000408	intergenic	6420	GPD2	1
chr2	158695052	158696930	1879	*	ATAC_8_Atlas_83210	0	NM_001111067	intron	0	ACVR1	1
chr2	159824055	159825949	1895	*	ATAC_8_Atlas_83291	0	NM_033394	promoter	0	TANC1	1
chr2	159887412	159888383	972	*	ATAC_8_Atlas_83295	0	NM_033394	intron	0	TANC1	1
chr2	164103443	164104494	1052	*	ATAC_8_Atlas_83575	0	NM_018086	intergenic	359623	FIGN	1
chr2	164204301	164205567	1267	*	ATAC_8_Atlas_83581	0	NM_018086	intergenic	258550	FIGN	1
chr2	165697048	165698865	1818	*	ATAC_8_Atlas_83663	0	NR_110574	promoter	0	LOC101929633	1
chr2	167470402	167470983	582	*	ATAC_8_Atlas_83782	0	NM_002976	intergenic	126920	SCN7A	1
chr2	168508182	168508838	657	*	ATAC_8_Atlas_83824	0	NR_131227	intergenic	162445	LOC105616981	1
chr2	168612748	168613439	692	*	ATAC_8_Atlas_83833	0	NR_131227	intergenic	57844	LOC105616981	1
chr2	168802173	168803780	1608	*	ATAC_8_Atlas_83847	0	NR_131227	intergenic	4518	LOC105616981	1
chr2	168994904	168995776	873	*	ATAC_8_Atlas_83865	0	NM_013233	intron	0	STK39	1
chr2	170141668	170143645	1978	*	ATAC_8_Atlas_83954	0	NM_004525	intron	0	LRP2	1
chr2	171210880	171211804	925	*	ATAC_8_Atlas_84016	0	NR_045684	intron	0	MYO3B	1
chr2	172822215	172823253	1039	*	ATAC_8_Atlas_84115	0	NM_003642	intron	0	HAT1	1
chr2	172949032	172950707	1676	*	ATAC_8_Atlas_84121	0	NM_178120	promoter	0	DLX1	1
chr2	174316549	174317732	1184	*	ATAC_8_Atlas_84207	0	NM_145810	intergenic	82830	CDCA7	1
chr2	180414909	180415578	670	*	ATAC_8_Atlas_84634	0	NM_152520	intron	0	ZNF385B	1
chr2	180725420	180726795	1376	*	ATAC_8_Atlas_84656	0	NR_031659	promoter	0	MIR1258	1
chr2	182321386	182323010	1625	*	ATAC_8_Atlas_84740	0	NM_000885	promoter	0	ITGA4	1
chr2	182548593	182549062	470	*	ATAC_8_Atlas_84758	0	NM_002500	intergenic	3200	NEUROD1	1
chr2	188089467	188090117	651	*	ATAC_8_Atlas_85053	0	NM_001271751	intergenic	116572	CALCRL	1
chr2	191082327	191082846	520	*	ATAC_8_Atlas_85211	0	NM_198047	intron	0	HIBCH	1
chr2	191398772	191399840	1069	*	ATAC_8_Atlas_85231	0	NM_001142645	promoter	0	NEMP2	1
chr2	192135160	192136048	889	*	ATAC_8_Atlas_85286	0	NM_001130158	intron	0	MYO1B	1
chr2	192343337	192344676	1340	*	ATAC_8_Atlas_85300	0	NM_001161819	intergenic	53221	MYO1B	1
chr2	208633921	208635166	1246	*	ATAC_8_Atlas_86262	0	NM_003468	promoter	0	FZD5	1
chr2	208678007	208678396	390	*	ATAC_8_Atlas_86266	0	NM_001080475	intergenic	7615	PLEKHM3	1
chr2	208835084	208835817	734	*	ATAC_8_Atlas_86278	0	NM_001080475	intron	0	PLEKHM3	1
chr2	213872013	213872321	309	*	ATAC_8_Atlas_86576	0	NM_016260	exon	0	IKZF2	1
chr2	214728236	214728773	538	*	ATAC_8_Atlas_86616	0	NR_047660	intron	0	SPAG16	1
chr2	214991723	214992281	559	*	ATAC_8_Atlas_86628	0	NR_047660	intron	0	SPAG16	1
chr2	217630430	217631075	646	*	ATAC_8_Atlas_86783	0	NM_000599	intergenic	70157	IGFBP5	1
chr2	220735606	220737120	1515	*	ATAC_8_Atlas_86992	0	NR_036228	intergenic	34102	MIR4268	1
chr2	222545108	222545720	613	*	ATAC_8_Atlas_87091	0	NM_001304536	intergenic	106185	EPHA4	1
chr2	223133188	223134308	1121	*	ATAC_8_Atlas_87126	0	NM_181460	intron	0	PAX3	1
chr2	223155396	223156443	1048	*	ATAC_8_Atlas_87127	0	NM_181460	intron	0	PAX3	1
chr2	225905600	225907584	1985	*	ATAC_8_Atlas_87314	0	NM_014689	promoter	0	DOCK10	1
chr2	229627742	229628756	1015	*	ATAC_8_Atlas_87536	0	NM_001100818	intergenic	259932	PID1	1
chr2	232545633	232546206	574	*	ATAC_8_Atlas_87698	0	NM_002823	intergenic	27028	PTMA	1
chr2	233146823	233147701	879	*	ATAC_8_Atlas_87726	0	NM_001257281	intron	0	DIS3L2	1
chr2	235357221	235358415	1195	*	ATAC_8_Atlas_87868	0	NM_005737	intergenic	43270	ARL4C	1
chr2	235841239	235841922	684	*	ATAC_8_Atlas_87910	0	NM_014521	intergenic	18705	SH3BP4	1
chr2	236720908	236721320	413	*	ATAC_8_Atlas_87993	0	NM_014914	intron	0	AGAP1	1
chr2	237484635	237485371	737	*	ATAC_8_Atlas_88053	0	NM_020311	intron	0	ACKR3	1
chr20	5950194	5950544	351	*	ATAC_8_Atlas_88819	0	NM_032485	intron	0	MCM8	1
chr20	9403052	9403784	733	*	ATAC_8_Atlas_89039	0	NM_001172646	intron	0	PLCB4	1
chr20	10610509	10611176	668	*	ATAC_8_Atlas_89127	0	NM_001009608	intergenic	6481	SLX4IP	1
chr20	13181327	13182068	742	*	ATAC_8_Atlas_89291	0	NM_080826	intergenic	20349	ISM1	1
chr20	14548668	14550012	1345	*	ATAC_8_Atlas_89369	0	NM_080676	intron	0	MACROD2	1
chr20	15618648	15619410	763	*	ATAC_8_Atlas_89437	0	NM_080676	intron	0	MACROD2	1
chr20	15956794	15957391	598	*	ATAC_8_Atlas_89457	0	NM_080676	intron	0	MACROD2	1
chr20	15985935	15987251	1317	*	ATAC_8_Atlas_89459	0	NM_080676	intron	0	MACROD2	1
chr20	16007771	16008981	1211	*	ATAC_8_Atlas_89462	0	NM_080676	intron	0	MACROD2	1
chr20	20376260	20378046	1787	*	ATAC_8_Atlas_89790	0	NM_020343	intron	0	RALGAPA2	1
chr20	20472620	20473878	1259	*	ATAC_8_Atlas_89809	0	NM_020343	intron	0	RALGAPA2	1
chr20	20868177	20869248	1072	*	ATAC_8_Atlas_89842	0	NM_020343	intergenic	174910	RALGAPA2	1
chr20	21170248	21171271	1024	*	ATAC_8_Atlas_89870	0	NM_001163022	intron	0	KIZ	1
chr20	22409787	22411712	1926	*	ATAC_8_Atlas_89919	0	NR_027090	intergenic	8505	LOC284788	1
chr20	29628283	29628842	560	*	ATAC_8_Atlas_90191	0	NR_003579	intron	0	FRG1B	1
chr20	29645554	29647348	1795	*	ATAC_8_Atlas_90194	0	NR_045115	intergenic	7415	MLLT10P1	1
chr20	29653031	29653837	807	*	ATAC_8_Atlas_90195	0	NR_045115	intergenic	14892	MLLT10P1	1
chr20	32156204	32156799	596	*	ATAC_8_Atlas_90358	0	NM_001032999	intron	0	CBFA2T2	1
chr20	35200964	35202447	1484	*	ATAC_8_Atlas_90526	0	NR_109939	promoter	0	DLGAP4-AS1	1
chr20	35873466	35874696	1231	*	ATAC_8_Atlas_90560	0	NM_001135771	intergenic	3440	RPN2	1
chr20	36277415	36278711	1297	*	ATAC_8_Atlas_90607	0	NR_047461	intergenic	25893	LINC00489	1
chr20	36280120	36280611	492	*	ATAC_8_Atlas_90608	0	NR_040021	intergenic	24700	LOC100287792	1
chr20	38482243	38482756	514	*	ATAC_8_Atlas_90761	0	NR_109936	intergenic	150346	LINC01370	1
chr20	47131450	47133201	1752	*	ATAC_8_Atlas_91340	0	NM_020820	intergenic	107591	PREX1	1
chr20	49486735	49488216	1482	*	ATAC_8_Atlas_91506	0	NM_198799	intron	0	BCAS4	1
chr20	49584024	49584777	754	*	ATAC_8_Atlas_91511	0	NM_014484	intergenic	5624	MOCS3	1
chr20	50418757	50419384	628	*	ATAC_8_Atlas_91589	0	NM_020436	promoter	0	SALL4	1
chr20	50504617	50505504	888	*	ATAC_8_Atlas_91597	0	NR_110016	intergenic	25164	LINC01429	1
chr20	51716702	51717426	725	*	ATAC_8_Atlas_91674	0	NM_173485	intron	0	TSHZ2	1
chr20	52425545	52426272	728	*	ATAC_8_Atlas_91736	0	NR_002189	intergenic	64767	SUMO1P1	1
chr20	53901480	53902492	1013	*	ATAC_8_Atlas_91825	0	NR_110064	intergenic	134381	LINC01441	1
chr20	55532627	55533572	946	*	ATAC_8_Atlas_91879	0	NM_001719	intergenic	210236	BMP7	1
chr20	59620973	59621344	372	*	ATAC_8_Atlas_92220	0	NR_109919	intergenic	32775	LOC100506470	1
chr21	9664469	9665196	728	*	ATAC_8_Atlas_92547	0	NR_037421	intergenic	160635	MIR3648-1	1
chr21	9684141	9685808	1668	*	ATAC_8_Atlas_92548	0	NR_037421	intergenic	140023	MIR3648-1	1
chr21	10146442	10146845	404	*	ATAC_8_Atlas_92557	0	NR_038328	intergenic	177847	TEKT4P2	1
chr21	10156706	10157675	970	*	ATAC_8_Atlas_92558	0	NR_038328	intergenic	188111	TEKT4P2	1
chr21	11143562	11145451	1890	*	ATAC_8_Atlas_92564	0	NM_001187	intergenic	44624	BAGE	1
chr21	17681647	17682808	1162	*	ATAC_8_Atlas_92692	0	NR_027790	intron	0	MIR99AHG	1
chr21	27785121	27785586	466	*	ATAC_8_Atlas_93183	0	NM_052954	intergenic	52941	CYYR1	1
chr21	33558834	33559696	863	*	ATAC_8_Atlas_93577	0	NM_018944	intergenic	80833	MIS18A	1
chr21	34240508	34241633	1126	*	ATAC_8_Atlas_93613	0	NM_019596	intergenic	54454	C21orf62	1
chr21	34290802	34291519	718	*	ATAC_8_Atlas_93616	0	NM_019596	intergenic	104748	C21orf62	1
chr21	34327300	34328966	1667	*	ATAC_8_Atlas_93620	0	NM_005806	intergenic	69249	OLIG2	1
chr21	34350359	34350930	572	*	ATAC_8_Atlas_93623	0	NM_005806	intergenic	47285	OLIG2	1
chr21	34467743	34468511	769	*	ATAC_8_Atlas_93634	0	NR_109961	intergenic	15498	LOC101928107	1
chr21	34485145	34486025	881	*	ATAC_8_Atlas_93635	0	NR_109961	intron	0	LOC101928107	1
chr21	36260790	36262263	1474	*	ATAC_8_Atlas_93755	0	NM_001001890	promoter	0	RUNX1	1
chr21	44579340	44580253	914	*	ATAC_8_Atlas_94319	0	NM_000394	intergenic	8864	CRYAA	1
chr22	20190895	20191604	710	*	ATAC_8_Atlas_94798	0	NR_038460	promoter	836	LOC284865	1
chr22	26963901	26964847	947	*	ATAC_8_Atlas_95248	0	NM_003595	intron	0	TPST2	1
chr22	27298954	27300113	1160	*	ATAC_8_Atlas_95282	0	NR_110540	promoter	0	LINC01422	1
chr22	27656071	27656714	644	*	ATAC_8_Atlas_95315	0	NR_110540	intergenic	339497	LINC01422	1
chr22	27890647	27891212	566	*	ATAC_8_Atlas_95339	0	NM_002430	intergenic	253052	MN1	1
chr22	27953660	27953963	304	*	ATAC_8_Atlas_95344	0	NM_002430	intergenic	190301	MN1	1
chr22	28171658	28172874	1217	*	ATAC_8_Atlas_95358	0	NM_002430	intron	0	MN1	1
chr22	33197370	33198372	1003	*	ATAC_8_Atlas_95645	0	NM_000362	promoter	567	TIMP3	1
chr22	41875154	41876685	1532	*	ATAC_8_Atlas_96274	0	NM_001098	intron	0	ACO2	1
chr22	43759620	43760553	934	*	ATAC_8_Atlas_96422	0	NM_173050	intergenic	20225	SCUBE1	1
chr22	43808705	43809368	664	*	ATAC_8_Atlas_96427	0	NM_001044370	promoter	684	MPPED1	1
chr22	46240815	46241645	831	*	ATAC_8_Atlas_96619	0	NM_013236	intron	0	ATXN10	1
chr22	46285252	46286186	935	*	ATAC_8_Atlas_96623	0	NM_058238	intergenic	30061	WNT7B	1
chr22	46300600	46302673	2074	*	ATAC_8_Atlas_96624	0	NM_058238	intergenic	13574	WNT7B	1
chr3	4043504	4044558	1055	*	ATAC_8_Atlas_97240	0	NM_020873	intergenic	154116	LRRN1	1
chr3	7272309	7272790	482	*	ATAC_8_Atlas_97424	0	NM_181874	intron	0	GRM7	1
chr3	9272138	9274017	1880	*	ATAC_8_Atlas_97559	0	NM_014850	intron	0	SRGAP3	1
chr3	9358443	9359209	767	*	ATAC_8_Atlas_97570	0	NM_001114092	intergenic	45507	THUMPD3	1
chr3	10595150	10596069	920	*	ATAC_8_Atlas_97637	0	NM_001683	intergenic	47881	ATP2B2	1
chr3	11407757	11409015	1259	*	ATAC_8_Atlas_97697	0	NM_001144912	intron	0	ATG7	1
chr3	11537334	11538184	851	*	ATAC_8_Atlas_97704	0	NM_001144912	intron	0	ATG7	1
chr3	13827417	13827876	460	*	ATAC_8_Atlas_97890	0	NM_004625	intergenic	32205	WNT7A	1
chr3	13852564	13854232	1669	*	ATAC_8_Atlas_97895	0	NM_004625	intergenic	5849	WNT7A	1
chr3	19517536	19518150	615	*	ATAC_8_Atlas_98255	0	NM_144633	intron	0	KCNH8	1
chr3	20263517	20264334	818	*	ATAC_8_Atlas_98296	0	NR_046723	intergenic	35597	SGOL1-AS1	1
chr3	21985358	21986225	868	*	ATAC_8_Atlas_98376	0	NR_046876	intergenic	12405	ZNF385D-AS2	1
chr3	22833976	22834352	377	*	ATAC_8_Atlas_98408	0	NM_152653	intergenic	410431	UBE2E2	1
chr3	23578420	23579686	1267	*	ATAC_8_Atlas_98455	0	NM_152653	intron	0	UBE2E2	1
chr3	27574270	27576109	1840	*	ATAC_8_Atlas_98708	0	NM_001258379	intergenic	48358	SLC4A7	1
chr3	28027832	28028226	395	*	ATAC_8_Atlas_98736	0	NM_182523	intergenic	254897	CMC1	1
chr3	28034154	28035465	1312	*	ATAC_8_Atlas_98738	0	NM_182523	intergenic	247658	CMC1	1
chr3	28118860	28119808	949	*	ATAC_8_Atlas_98743	0	NM_182523	intergenic	163315	CMC1	1
chr3	28307087	28307700	614	*	ATAC_8_Atlas_98760	0	NM_182523	intron	0	CMC1	1
chr3	32884568	32885749	1182	*	ATAC_8_Atlas_99050	0	NM_001039111	intron	0	TRIM71	1
chr3	38682375	38683057	683	*	ATAC_8_Atlas_99368	0	NM_001160161	intron	0	SCN5A	1
chr3	41403892	41405195	1304	*	ATAC_8_Atlas_99544	0	NM_017886	intron	0	ULK4	1
chr3	42084177	42085182	1006	*	ATAC_8_Atlas_99575	0	NM_001265608	intergenic	47563	TRAK1	1
chr3	48081195	48082005	811	*	ATAC_8_Atlas_99918	0	NM_001134364	intron	0	MAP4	1
chr3	55571235	55572964	1730	*	ATAC_8_Atlas_100378	0	NM_015576	intron	0	ERC2	1
chr3	59761274	59761976	703	*	ATAC_8_Atlas_100634	0	NM_001166243	intron	0	FHIT	1
chr3	61517043	61517606	564	*	ATAC_8_Atlas_100733	0	NM_002841	intergenic	29636	PTPRG	1
chr3	62228407	62229173	767	*	ATAC_8_Atlas_100796	0	NM_002841	intron	0	PTPRG	1
chr3	62350697	62352057	1361	*	ATAC_8_Atlas_100803	0	NM_018008	intergenic	3289	FEZF2	1
chr3	62361732	62362087	356	*	ATAC_8_Atlas_100807	0	NM_018008	intergenic	2541	FEZF2	1
chr3	62400137	62402174	2038	*	ATAC_8_Atlas_100810	0	NM_003716	intron	0	CADPS	1
chr3	62406649	62408026	1378	*	ATAC_8_Atlas_100811	0	NM_003716	intron	0	CADPS	1
chr3	62436772	62437437	666	*	ATAC_8_Atlas_100815	0	NM_003716	intron	0	CADPS	1
chr3	63956288	63956995	708	*	ATAC_8_Atlas_100926	0	NM_000333	intron	0	ATXN7	1
chr3	64624498	64625425	928	*	ATAC_8_Atlas_100988	0	NM_182920	intron	0	ADAMTS9	1
chr3	64670806	64672755	1950	*	ATAC_8_Atlas_100992	0	NR_038264	promoter	259	ADAMTS9-AS2	1
chr3	64673296	64674220	925	*	ATAC_8_Atlas_100993	0	NM_182920	promoter	0	ADAMTS9	1
chr3	64930549	64931599	1051	*	ATAC_8_Atlas_101011	0	NR_038264	intron	0	ADAMTS9-AS2	1
chr3	65483541	65483994	454	*	ATAC_8_Atlas_101050	0	NM_015520	intron	0	MAGI1	1
chr3	66642364	66644125	1762	*	ATAC_8_Atlas_101146	0	NM_015541	intergenic	91518	LRIG1	1
chr3	67039101	67040009	909	*	ATAC_8_Atlas_101167	0	NM_032505	intergenic	8717	KBTBD8	1
chr3	67509098	67509787	690	*	ATAC_8_Atlas_101198	0	NM_001177599	intron	0	SUCLG2	1
chr3	69337293	69338146	854	*	ATAC_8_Atlas_101307	0	NM_015123	intron	0	FRMD4B	1
chr3	70120233	70121145	913	*	ATAC_8_Atlas_101384	0	NR_110000	intergenic	55781	LINC01212	1
chr3	75736708	75737718	1011	*	ATAC_8_Atlas_101736	0	NR_040004	intergenic	8253	LINC00960	1
chr3	75801738	75802200	463	*	ATAC_8_Atlas_101740	0	NM_001290210	intron	0	ZNF717	1
chr3	77100747	77102760	2014	*	ATAC_8_Atlas_101828	0	NM_001290040	intron	0	ROBO2	1
chr3	77128873	77129997	1125	*	ATAC_8_Atlas_101829	0	NM_001290040	intron	0	ROBO2	1
chr3	79035380	79036276	897	*	ATAC_8_Atlas_101940	0	NM_002941	intron	0	ROBO1	1
chr3	79190324	79190783	460	*	ATAC_8_Atlas_101951	0	NM_002941	intron	0	ROBO1	1
chr3	79219092	79219637	546	*	ATAC_8_Atlas_101953	0	NM_002941	intron	0	ROBO1	1
chr3	81865733	81866443	711	*	ATAC_8_Atlas_102068	0	NM_000158	intergenic	54782	GBE1	1
chr3	84536404	84536737	334	*	ATAC_8_Atlas_102162	0	NR_033860	intergenic	150818	LINC00971	1
chr3	88961174	88962379	1206	*	ATAC_8_Atlas_102379	0	NM_005233	intergenic	194294	EPHA3	1
chr3	89220776	89221833	1058	*	ATAC_8_Atlas_102396	0	NM_005233	intron	0	EPHA3	1
chr3	89575983	89578048	2066	*	ATAC_8_Atlas_102424	0	NM_005233	intergenic	44698	EPHA3	1
chr3	99594482	99595450	969	*	ATAC_8_Atlas_102731	0	NM_001282794	promoter	0	FILIP1L	1
chr3	104543847	104544511	665	*	ATAC_8_Atlas_102965	0	NM_001243283	intergenic	541045	ALCAM	1
chr3	111578036	111579782	1747	*	ATAC_8_Atlas_103395	0	NM_001134439	promoter	0	PHLDB2	1
chr3	112804869	112806671	1803	*	ATAC_8_Atlas_103474	0	NR_110823	intergenic	54525	LOC101929717	1
chr3	112960042	112961492	1451	*	ATAC_8_Atlas_103490	0	NM_033254	intron	0	BOC	1
chr3	114403710	114404532	823	*	ATAC_8_Atlas_103589	0	NM_015642	intron	0	ZBTB20	1
chr3	115949176	115950262	1087	*	ATAC_8_Atlas_103719	0	NM_002338	intron	0	LSAMP	1
chr3	116495503	116496584	1082	*	ATAC_8_Atlas_103765	0	NR_015391	intergenic	59615	TUSC7	1
chr3	119722463	119723550	1088	*	ATAC_8_Atlas_103964	0	NM_002093	intron	0	GSK3B	1
chr3	124601613	124602658	1046	*	ATAC_8_Atlas_104267	0	NM_002213	intron	0	ITGB5	1
chr3	124774006	124775330	1325	*	ATAC_8_Atlas_104279	0	NM_020733	promoter	0	HEG1	1
chr3	129671253	129672260	1008	*	ATAC_8_Atlas_104649	0	NM_007117	intergenic	20975	TRH	1
chr3	130131875	130132669	795	*	ATAC_8_Atlas_104683	0	NM_153264	intron	0	COL6A5	1
chr3	134125151	134126484	1334	*	ATAC_8_Atlas_104944	0	NR_039951	intergenic	30184	MIR4788	1
chr3	137411778	137413456	1679	*	ATAC_8_Atlas_105116	0	NM_004189	intergenic	69677	SOX14	1
chr3	139251508	139252135	628	*	ATAC_8_Atlas_105192	0	NR_121609	intron	0	LOC100507291	1
chr3	139258132	139260258	2127	*	ATAC_8_Atlas_105194	0	NM_002899	promoter	0	RBP1	1
chr3	143822948	143823455	508	*	ATAC_8_Atlas_105526	0	NM_001134470	intergenic	111737	C3orf58	1
chr3	147652188	147653266	1079	*	ATAC_8_Atlas_105706	0	NR_121655	intergenic	424490	LOC440982	1
chr3	147722081	147722510	430	*	ATAC_8_Atlas_105710	0	NR_121655	intergenic	494383	LOC440982	1
chr3	147801239	147802099	861	*	ATAC_8_Atlas_105713	0	NR_121655	intergenic	573541	LOC440982	1
chr3	149824362	149825925	1564	*	ATAC_8_Atlas_105854	0	NR_110168	intergenic	130380	LINC01213	1
chr3	150523884	150524734	851	*	ATAC_8_Atlas_105898	0	NM_005067	intergenic	42620	SIAH2	1
chr3	151310108	151311215	1108	*	ATAC_8_Atlas_105960	0	NR_049818	intergenic	26324	MIR5186	1
chr3	154797341	154798281	941	*	ATAC_8_Atlas_106163	0	NM_000902	promoter	0	MME	1
chr3	155463537	155464251	715	*	ATAC_8_Atlas_106198	0	NM_173657	intergenic	16149	C3orf33	1
chr3	157094652	157095127	476	*	ATAC_8_Atlas_106328	0	NM_001167912	intron	0	VEPH1	1
chr3	157118648	157119105	458	*	ATAC_8_Atlas_106330	0	NM_001167912	intron	0	VEPH1	1
chr3	157676085	157677289	1205	*	ATAC_8_Atlas_106366	0	NM_006884	intergenic	136510	SHOX2	1
chr3	159574324	159574902	579	*	ATAC_8_Atlas_106492	0	NM_001197113	intron	0	IQCJ-SCHIP1	1
chr3	160603090	160604027	938	*	ATAC_8_Atlas_106569	0	NM_139245	intron	0	PPM1L	1
chr3	161172460	161172838	379	*	ATAC_8_Atlas_106606	0	NR_102265	intergenic	6429	LOC101243545	1
chr3	167966490	167968171	1682	*	ATAC_8_Atlas_106908	0	NR_021485	promoter	0	EGFEM1P	1
chr3	168525082	168525914	833	*	ATAC_8_Atlas_106946	0	NR_021485	intron	0	EGFEM1P	1
chr3	169072396	169073209	814	*	ATAC_8_Atlas_106984	0	NM_001205194	intron	0	MECOM	1
chr3	173639332	173639907	576	*	ATAC_8_Atlas_107267	0	NR_046664	promoter	745	NLGN1-AS1	1
chr3	174775206	174775760	555	*	ATAC_8_Atlas_107323	0	NM_207015	intron	0	NAALADL2	1
chr3	181430332	181431004	673	*	ATAC_8_Atlas_107714	0	NM_003106	promoter	619	SOX2	1
chr3	181444112	181445109	998	*	ATAC_8_Atlas_107715	0	NR_075091	intron	0	SOX2-OT	1
chr3	181447178	181447800	623	*	ATAC_8_Atlas_107716	0	NR_075091	intron	0	SOX2-OT	1
chr3	181955718	181956557	840	*	ATAC_8_Atlas_107754	0	NR_040105	intergenic	208200	FLJ46066	1
chr3	181959229	181960393	1165	*	ATAC_8_Atlas_107755	0	NR_040105	intergenic	204364	FLJ46066	1
chr3	182217632	182218645	1014	*	ATAC_8_Atlas_107772	0	NR_040105	intergenic	13481	FLJ46066	1
chr3	185762343	185763547	1205	*	ATAC_8_Atlas_108008	0	NM_004454	intergenic	558	ETV5	1
chr3	186250004	186250853	850	*	ATAC_8_Atlas_108057	0	NM_017541	intergenic	5378	CRYGS	1
chr3	189523995	189524648	654	*	ATAC_8_Atlas_108289	0	NM_001114978	intron	0	TP63	1
chr3	192710114	192710605	492	*	ATAC_8_Atlas_108467	0	NM_178496	intergenic	74163	MB21D2	1
chr3	193428293	193429627	1335	*	ATAC_8_Atlas_108501	0	NM_130835	intergenic	12692	OPA1	1
chr3	193454497	193455760	1264	*	ATAC_8_Atlas_108503	0	NM_130835	intergenic	38896	OPA1	1
chr3	193661066	193662472	1407	*	ATAC_8_Atlas_108519	0	NR_033944	intergenic	12688	LOC647323	1
chr3	193692359	193693343	985	*	ATAC_8_Atlas_108523	0	NR_033944	intron	0	LOC647323	1
chr3	193929219	193931191	1973	*	ATAC_8_Atlas_108547	0	NR_125403	intron	0	LOC100505920	1
chr3	194004052	194005671	1620	*	ATAC_8_Atlas_108552	0	NR_024480	intergenic	13317	LINC00887	1
chr3	194014219	194015339	1121	*	ATAC_8_Atlas_108554	0	NR_024480	intergenic	3649	LINC00887	1
chr3	197024310	197025745	1436	*	ATAC_8_Atlas_108747	0	NR_038289	promoter	0	DLG1-AS1	1
chr4	1768037	1769491	1455	*	ATAC_8_Atlas_108914	0	NM_006342	intergenic	21131	TACC3	1
chr4	1779750	1780416	667	*	ATAC_8_Atlas_108917	0	NM_000142	intergenic	14622	FGFR3	1
chr4	1794409	1795360	952	*	ATAC_8_Atlas_108918	0	NM_000142	promoter	0	FGFR3	1
chr4	1865760	1866708	949	*	ATAC_8_Atlas_108924	0	NM_001042424	intergenic	6414	WHSC1	1
chr4	4861018	4861967	950	*	ATAC_8_Atlas_109125	0	NM_002448	promoter	0	MSX1	1
chr4	8838747	8839981	1235	*	ATAC_8_Atlas_109483	0	NM_001306142	intergenic	7820	HMX1	1
chr4	14869393	14870062	670	*	ATAC_8_Atlas_109837	0	NR_126435	intron	0	LINC00504	1
chr4	19075641	19076290	650	*	ATAC_8_Atlas_110105	0	NM_153686	intergenic	1052157	LCORL	1
chr4	22516586	22518363	1778	*	ATAC_8_Atlas_110304	0	NM_145290	promoter	0	ADGRA3	1
chr4	23163084	23164338	1255	*	ATAC_8_Atlas_110339	0	NR_039674	intergenic	35378	MIR548AJ2	1
chr4	30838461	30839299	839	*	ATAC_8_Atlas_110785	0	NM_001173523	intron	0	PCDH7	1
chr4	38490523	38492184	1662	*	ATAC_8_Atlas_111119	0	NR_110951	intron	0	LINC01258	1
chr4	54867697	54868612	916	*	ATAC_8_Atlas_111840	0	NM_012110	intergenic	7345	CHIC2	1
chr4	54881468	54882445	978	*	ATAC_8_Atlas_111842	0	NM_012110	intron	0	CHIC2	1
chr4	57773587	57775773	2187	*	ATAC_8_Atlas_112008	0	NM_005612	promoter	0	REST	1
chr4	62075928	62076295	368	*	ATAC_8_Atlas_112187	0	NM_015236	intergenic	286543	ADGRL3	1
chr4	66989405	66990275	871	*	ATAC_8_Atlas_112398	0	NR_031673	intergenic	152266	MIR1269A	1
chr4	68208760	68209513	754	*	ATAC_8_Atlas_112462	0	NR_110747	intergenic	73509	LOC101927237	1
chr4	75704624	75705084	461	*	ATAC_8_Atlas_112868	0	NM_001729	intron	0	BTC	1
chr4	77616909	77618068	1160	*	ATAC_8_Atlas_112992	0	NM_020859	intron	0	SHROOM3	1
chr4	79978742	79979314	573	*	ATAC_8_Atlas_113130	0	NR_038342	intron	0	LINC01088	1
chr4	81104360	81105617	1258	*	ATAC_8_Atlas_113174	0	NM_020226	promoter	806	PRDM8	1
chr4	81256581	81258089	1509	*	ATAC_8_Atlas_113184	0	NM_152770	promoter	0	C4orf22	1
chr4	82444989	82446267	1279	*	ATAC_8_Atlas_113251	0	NM_152545	intergenic	51906	RASGEF1B	1
chr4	85420311	85420849	539	*	ATAC_8_Atlas_113444	0	NM_006168	promoter	923	NKX6-1	1
chr4	87403431	87404688	1258	*	ATAC_8_Atlas_113562	0	NM_002753	intergenic	29147	MAPK10	1
chr4	87855427	87857340	1914	*	ATAC_8_Atlas_113592	0	NR_038841	promoter	0	LOC100506746	1
chr4	87880683	87882691	2009	*	ATAC_8_Atlas_113595	0	NM_001166693	intron	0	AFF1	1
chr4	88189670	88189925	256	*	ATAC_8_Atlas_113625	0	NR_049891	intergenic	31721	MIR5705	1
chr4	89743924	89745064	1141	*	ATAC_8_Atlas_113703	0	NM_001015045	promoter	0	FAM13A	1
chr4	94749280	94751073	1794	*	ATAC_8_Atlas_113965	0	NM_005172	promoter	0	ATOH1	1
chr4	95965361	95966285	925	*	ATAC_8_Atlas_114022	0	NM_001203	intron	0	BMPR1B	1
chr4	96111856	96112553	698	*	ATAC_8_Atlas_114036	0	NM_003728	intron	0	UNC5C	1
chr4	101953029	101953545	517	*	ATAC_8_Atlas_114372	0	NM_000944	intron	0	PPP3CA	1
chr4	104285021	104285727	707	*	ATAC_8_Atlas_114490	0	NR_125925	intergenic	60471	LOC101929448	1
chr4	109663494	109664763	1270	*	ATAC_8_Atlas_114758	0	NR_027474	intron	0	ETNPPL	1
chr4	110623756	110625384	1629	*	ATAC_8_Atlas_114820	0	NM_032992	promoter	0	CASP6	1
chr4	110876223	110876988	766	*	ATAC_8_Atlas_114831	0	NM_001963	intron	0	EGF	1
chr4	111543274	111544693	1420	*	ATAC_8_Atlas_114883	0	NM_000325	promoter	0	PITX2	1
chr4	111557827	111558848	1022	*	ATAC_8_Atlas_114885	0	NM_001204397	exon	0	PITX2	1
chr4	113323373	113325359	1987	*	ATAC_8_Atlas_114979	0	NM_025144	intron	0	ALPK1	1
chr4	113332775	113333892	1118	*	ATAC_8_Atlas_114980	0	NM_025144	intron	0	ALPK1	1
chr4	113444171	113445337	1167	*	ATAC_8_Atlas_114987	0	NM_024019	intergenic	6842	NEUROG2	1
chr4	114899887	114901292	1406	*	ATAC_8_Atlas_115105	0	NM_024590	promoter	0	ARSJ	1
chr4	116720705	116721055	351	*	ATAC_8_Atlas_115196	0	NR_031737	intergenic	499825	MIR1973	1
chr4	120472061	120472811	751	*	ATAC_8_Atlas_115349	0	NM_001083	intron	0	PDE5A	1
chr4	125436546	125436955	410	*	ATAC_8_Atlas_115602	0	NR_110838	intron	0	LOC101927087	1
chr4	125557816	125558421	606	*	ATAC_8_Atlas_115609	0	NM_020337	intergenic	26782	ANKRD50	1
chr4	127453594	127454075	482	*	ATAC_8_Atlas_115719	0	NR_031746	intergenic	1025131	MIR2054	1
chr4	127454226	127454764	539	*	ATAC_8_Atlas_115720	0	NR_031746	intergenic	1025763	MIR2054	1
chr4	128543699	128545586	1888	*	ATAC_8_Atlas_115761	0	NM_015693	intergenic	8500	INTU	1
chr4	129382307	129383410	1104	*	ATAC_8_Atlas_115784	0	NR_125882	intron	0	LOC100507487	1
chr4	132670854	132672543	1690	*	ATAC_8_Atlas_115940	0	NR_125884	intergenic	13449	LOC101927305	1
chr4	138452366	138454302	1937	*	ATAC_8_Atlas_116158	0	NM_019035	promoter	0	PCDH18	1
chr4	138542057	138542804	748	*	ATAC_8_Atlas_116162	0	NM_019035	intergenic	88404	PCDH18	1
chr4	138918492	138919085	594	*	ATAC_8_Atlas_116178	0	NR_037866	intergenic	29491	LINC00616	1
chr4	141755897	141756728	832	*	ATAC_8_Atlas_116400	0	NM_020724	intergenic	29996	RNF150	1
chr4	145277126	145277935	810	*	ATAC_8_Atlas_116603	0	NM_001308190	intergenic	215186	GYPA	1
chr4	147393330	147394335	1006	*	ATAC_8_Atlas_116705	0	NM_001029998	intron	0	SLC10A7	1
chr4	147575531	147576917	1387	*	ATAC_8_Atlas_116714	0	NM_004575	intergenic	11907	POU4F2	1
chr4	147708747	147709334	588	*	ATAC_8_Atlas_116717	0	NM_031956	intron	0	TTC29	1
chr4	147981368	147982032	665	*	ATAC_8_Atlas_116736	0	NM_031956	intergenic	114333	TTC29	1
chr4	148401627	148403162	1536	*	ATAC_8_Atlas_116753	0	NM_001957	promoter	0	EDNRA	1
chr4	151502718	151503117	400	*	ATAC_8_Atlas_116935	0	NM_006439	promoter	0	MAB21L2	1
chr4	152245908	152247088	1181	*	ATAC_8_Atlas_116964	0	NM_183375	intergenic	33302	PRSS48	1
chr4	152328976	152330682	1707	*	ATAC_8_Atlas_116970	0	NM_001109977	promoter	0	FAM160A1	1
chr4	154127685	154128095	411	*	ATAC_8_Atlas_117111	0	NM_001130067	intron	0	TRIM2	1
chr4	154685631	154686260	630	*	ATAC_8_Atlas_117161	0	NM_173662	intergenic	4243	RNF175	1
chr4	154755741	154756718	978	*	ATAC_8_Atlas_117171	0	NM_003013	intergenic	45512	SFRP2	1
chr4	154850482	154851580	1099	*	ATAC_8_Atlas_117176	0	NM_003013	intergenic	140253	SFRP2	1
chr4	154909562	154910614	1053	*	ATAC_8_Atlas_117179	0	NM_003013	intergenic	199333	SFRP2	1
chr4	155058521	155059246	726	*	ATAC_8_Atlas_117188	0	NM_017639	intergenic	96280	DCHS2	1
chr4	156085902	156086578	677	*	ATAC_8_Atlas_117255	0	NM_000910	intergenic	43202	NPY2R	1
chr4	157692234	157693127	894	*	ATAC_8_Atlas_117367	0	NM_016205	intron	0	PDGFC	1
chr4	157891603	157893571	1969	*	ATAC_8_Atlas_117377	0	NM_016205	promoter	0	PDGFC	1
chr4	159430622	159431013	392	*	ATAC_8_Atlas_117464	0	NM_001253733	intergenic	11852	RXFP1	1
chr4	160304002	160305193	1192	*	ATAC_8_Atlas_117531	0	NM_014247	intergenic	22700	RAPGEF2	1
chr4	168818265	168818659	395	*	ATAC_8_Atlas_117933	0	NM_007193	intergenic	195028	ANXA10	1
chr4	169552033	169553318	1286	*	ATAC_8_Atlas_117961	0	NM_001166109	promoter	0	PALLD	1
chr4	169939015	169939633	619	*	ATAC_8_Atlas_117992	0	NM_032783	intergenic	7546	CBR4	1
chr4	173763935	173764746	812	*	ATAC_8_Atlas_118200	0	NM_001034845	intron	0	GALNTL6	1
chr4	174857944	174858440	497	*	ATAC_8_Atlas_118261	0	NR_125896	intergenic	157370	LOC101928509	1
chr4	175416007	175416323	317	*	ATAC_8_Atlas_118292	0	NM_000860	intron	0	HPGD	1
chr4	176909317	176910230	914	*	ATAC_8_Atlas_118389	0	NM_201592	intron	0	GPM6A	1
chr4	179674197	179675364	1168	*	ATAC_8_Atlas_118515	0	NR_028342	intergenic	762292	LINC01098	1
chr4	182609576	182610327	752	*	ATAC_8_Atlas_118646	0	NR_027107	intergenic	449485	LOC90768	1
chr4	184019587	184021249	1663	*	ATAC_8_Atlas_118735	0	NR_024008	promoter	0	WWC2-AS2	1
chr4	186291429	186292123	695	*	ATAC_8_Atlas_118894	0	NM_018409	intron	0	LRP2BP	1
chr4	190478710	190479135	426	*	ATAC_8_Atlas_119151	0	NR_121679	intergenic	101624	LINC01262	1
chr4	191003093	191003861	769	*	ATAC_8_Atlas_119186	0	NR_121644	intergenic	14073	DBET	1
chr4	191012156	191013751	1596	*	ATAC_8_Atlas_119187	0	NR_121644	intergenic	23136	DBET	1
chr5	2206046	2206984	939	*	ATAC_8_Atlas_119346	0	NR_104616	intergenic	96849	LOC100506858	1
chr5	2536908	2538693	1786	*	ATAC_8_Atlas_119370	0	NM_033267	intergenic	207585	IRX2	1
chr5	4212962	4213787	826	*	ATAC_8_Atlas_119463	0	NR_104619	intergenic	559806	LOC101929153	1
chr5	10103178	10103551	374	*	ATAC_8_Atlas_119863	0	NR_047670	intergenic	122068	FAM173B	1
chr5	16300293	16300968	676	*	ATAC_8_Atlas_120269	0	NR_104625	intergenic	72501	LOC101929505	1
chr5	24869700	24870303	604	*	ATAC_8_Atlas_120715	0	NR_037896	intergenic	29007	LOC340107	1
chr5	28403767	28404602	836	*	ATAC_8_Atlas_120845	0	NR_033961	intergenic	522374	LSP1P3	1
chr5	30994960	30995600	641	*	ATAC_8_Atlas_120950	0	NM_004932	intergenic	198161	CDH6	1
chr5	31106166	31107582	1417	*	ATAC_8_Atlas_120961	0	NM_004932	intergenic	86179	CDH6	1
chr5	31161851	31162486	636	*	ATAC_8_Atlas_120966	0	NM_004932	intergenic	31275	CDH6	1
chr5	31193293	31195466	2174	*	ATAC_8_Atlas_120969	0	NM_004932	promoter	0	CDH6	1
chr5	34684325	34685099	775	*	ATAC_8_Atlas_121197	0	NM_001145521	promoter	0	RAI14	1
chr5	39224242	39224930	689	*	ATAC_8_Atlas_121451	0	NM_001243093	intron	0	FYB	1
chr5	41503956	41504342	387	*	ATAC_8_Atlas_121557	0	NM_001005473	intron	0	PLCXD3	1
chr5	50391214	50391905	692	*	ATAC_8_Atlas_121831	0	NR_104653	intergenic	125192	LOC100287592	1
chr5	50468533	50469417	885	*	ATAC_8_Atlas_121832	0	NR_046243	intergenic	199153	LOC642366	1
chr5	50678547	50679548	1002	*	ATAC_8_Atlas_121842	0	NM_002202	promoter	0	ISL1	1
chr5	51373857	51374699	843	*	ATAC_8_Atlas_121871	0	NM_002202	intergenic	683293	ISL1	1
chr5	51715152	51715898	747	*	ATAC_8_Atlas_121887	0	NM_015946	intergenic	367875	PELO	1
chr5	52083465	52084699	1235	*	ATAC_8_Atlas_121908	0	NM_015946	promoter	0	PELO	1
chr5	52257366	52257961	596	*	ATAC_8_Atlas_121926	0	NM_181501	intergenic	7880	ITGA1	1
chr5	52775342	52776199	858	*	ATAC_8_Atlas_121951	0	NM_013409	promoter	64	FST	1
chr5	52776261	52776883	623	*	ATAC_8_Atlas_121952	0	NM_013409	promoter	0	FST	1
chr5	53476107	53476907	801	*	ATAC_8_Atlas_121989	0	NM_019087	intron	0	ARL15	1
chr5	54015043	54015761	719	*	ATAC_8_Atlas_122024	0	NR_104658	intron	0	LOC102467080	1
chr5	54522173	54523567	1395	*	ATAC_8_Atlas_122061	0	NM_001190787	promoter	0	MCIDAS	1
chr5	59189236	59190576	1341	*	ATAC_8_Atlas_122411	0	NM_001104631	promoter	0	PDE4D	1
chr5	60585070	60585753	684	*	ATAC_8_Atlas_122475	0	NM_020928	intergenic	42346	ZSWIM6	1
chr5	60821146	60822258	1113	*	ATAC_8_Atlas_122495	0	NM_020928	intron	0	ZSWIM6	1
chr5	61306247	61307498	1252	*	ATAC_8_Atlas_122534	0	NR_105000	intergenic	274721	LOC100506526	1
chr5	71430037	71430935	899	*	ATAC_8_Atlas_123061	0	NM_005909	intron	0	MAP1B	1
chr5	72594731	72595855	1125	*	ATAC_8_Atlas_123137	0	NM_153217	intergenic	123760	TMEM174	1
chr5	72731635	72733650	2016	*	ATAC_8_Atlas_123141	0	NM_004472	intergenic	8434	FOXD1	1
chr5	73923403	73924147	745	*	ATAC_8_Atlas_123244	0	NM_001256576	exon	0	ENC1	1
chr5	76934369	76935324	956	*	ATAC_8_Atlas_123429	0	NM_032109	promoter	0	OTP	1
chr5	76941097	76941696	600	*	ATAC_8_Atlas_123431	0	NM_032109	intergenic	6574	OTP	1
chr5	77253232	77254818	1587	*	ATAC_8_Atlas_123443	0	NR_105013	promoter	0	LOC101929154	1
chr5	77299615	77300297	683	*	ATAC_8_Atlas_123448	0	NM_001271769	intron	0	AP3B1	1
chr5	77312514	77313538	1025	*	ATAC_8_Atlas_123451	0	NM_001271769	intron	0	AP3B1	1
chr5	79444857	79445552	696	*	ATAC_8_Atlas_123573	0	NR_126060	intron	0	SERINC5	1
chr5	87168487	87169465	979	*	ATAC_8_Atlas_123967	0	NM_001289007	intergenic	315984	TMEM161B	1
chr5	87239959	87241307	1349	*	ATAC_8_Atlas_123971	0	NM_001289007	intergenic	244142	TMEM161B	1
chr5	87835300	87836265	966	*	ATAC_8_Atlas_124006	0	NR_015436	intergenic	331	LINC00461	1
chr5	87840022	87841475	1454	*	ATAC_8_Atlas_124007	0	NR_015436	intron	0	LINC00461	1
chr5	90928702	90929232	531	*	ATAC_8_Atlas_124210	0	NR_027435	intergenic	212169	ARRDC3-AS1	1
chr5	91442593	91444135	1543	*	ATAC_8_Atlas_124231	0	NR_027435	intergenic	726060	ARRDC3-AS1	1
chr5	91502985	91503311	327	*	ATAC_8_Atlas_124234	0	NR_027435	intergenic	786452	ARRDC3-AS1	1
chr5	91765090	91765911	822	*	ATAC_8_Atlas_124243	0	NR_021491	intergenic	979150	NR2F1-AS1	1
chr5	91929700	91930159	460	*	ATAC_8_Atlas_124251	0	NR_021491	intergenic	814902	NR2F1-AS1	1
chr5	92011873	92012814	942	*	ATAC_8_Atlas_124256	0	NR_021491	intergenic	732247	NR2F1-AS1	1
chr5	92315086	92315839	754	*	ATAC_8_Atlas_124274	0	NR_021491	intergenic	429222	NR2F1-AS1	1
chr5	92635172	92636417	1246	*	ATAC_8_Atlas_124297	0	NR_021491	intergenic	108644	NR2F1-AS1	1
chr5	92918355	92919031	677	*	ATAC_8_Atlas_124315	0	NM_005654	promoter	11	NR2F1	1
chr5	95622906	95623256	351	*	ATAC_8_Atlas_124511	0	NR_130776	intron	0	LOC101929710	1
chr5	102834457	102835540	1084	*	ATAC_8_Atlas_124911	0	NR_104670	intergenic	28594	LOC102467212	1
chr5	104236125	104236526	402	*	ATAC_8_Atlas_124974	0	NR_000039	intergenic	198648	RAB9BP1	1
chr5	112549020	112550098	1079	*	ATAC_8_Atlas_125455	0	NM_001085377	intron	0	MCC	1
chr5	114996748	114997601	854	*	ATAC_8_Atlas_125578	0	NR_104674	intron	0	LOC102467217	1
chr5	115696821	115697896	1076	*	ATAC_8_Atlas_125606	0	NR_104675	intergenic	5216	LOC101927190	1
chr5	116095375	116096574	1200	*	ATAC_8_Atlas_125662	0	NR_104678	promoter	1330	LOC102467223	1
chr5	116199727	116200764	1038	*	ATAC_8_Atlas_125668	0	NR_104678	intergenic	101821	LOC102467223	1
chr5	121765348	121766093	746	*	ATAC_8_Atlas_125952	0	NR_131762	intron	0	SNCAIP	1
chr5	123940068	123941749	1682	*	ATAC_8_Atlas_126077	0	NM_020747	intergenic	30860	ZNF608	1
chr5	124331239	124332772	1534	*	ATAC_8_Atlas_126125	0	NR_109882	intergenic	39751	LOC101927421	1
chr5	124652438	124653796	1359	*	ATAC_8_Atlas_126148	0	NR_109882	intron	0	LOC101927421	1
chr5	125684688	125685605	918	*	ATAC_8_Atlas_126219	0	NM_001146319	intergenic	10182	GRAMD3	1
chr5	126415454	126416259	806	*	ATAC_8_Atlas_126270	0	NM_001164479	intergenic	6269	C5orf63	1
chr5	132860399	132861581	1183	*	ATAC_8_Atlas_126614	0	NM_015082	intron	0	FSTL4	1
chr5	134405061	134405627	567	*	ATAC_8_Atlas_126707	0	NM_001277348	intron	0	C5orf66	1
chr5	140855010	140856446	1437	*	ATAC_8_Atlas_127155	0	NM_032403	promoter	0	PCDHGC3	1
chr5	141699341	141699756	416	*	ATAC_8_Atlas_127248	0	NR_131221	promoter	1453	SPRY4-IT1	1
chr5	141870322	141871603	1282	*	ATAC_8_Atlas_127266	0	NR_120664	intergenic	26702	LOC101926941	1
chr5	146169220	146170214	995	*	ATAC_8_Atlas_127531	0	NM_001271899	intron	0	PPP2R2B	1
chr5	151282597	151283243	647	*	ATAC_8_Atlas_127897	0	NM_000171	intron	0	GLRA1	1
chr5	151297338	151297978	641	*	ATAC_8_Atlas_127898	0	NM_000171	intron	0	GLRA1	1
chr5	151986495	151987566	1072	*	ATAC_8_Atlas_127935	0	NR_109877	intergenic	10958	LINC01470	1
chr5	152952136	152952746	611	*	ATAC_8_Atlas_127996	0	NM_001258019	intron	0	GRIA1	1
chr5	154919453	154920301	849	*	ATAC_8_Atlas_128134	0	NM_001099293	intergenic	521767	KIF4B	1
chr5	157562372	157563275	904	*	ATAC_8_Atlas_128291	0	NR_109888	intergenic	184436	LOC101927697	1
chr5	165751396	165752044	649	*	ATAC_8_Atlas_128712	0	NR_108020	intergenic	580182	CTB-7E3.1	1
chr5	166283756	166284283	528	*	ATAC_8_Atlas_128733	0	NR_108020	intergenic	47943	CTB-7E3.1	1
chr5	166980450	166980951	502	*	ATAC_8_Atlas_128773	0	NM_001122679	intron	0	TENM2	1
chr5	170593800	170594238	439	*	ATAC_8_Atlas_129051	0	NM_022897	intron	0	RANBP17	1
chr5	170896060	170897049	990	*	ATAC_8_Atlas_129067	0	NM_003862	intergenic	11429	FGF18	1
chr5	179509809	179510729	921	*	ATAC_8_Atlas_129641	0	NM_001280801	intergenic	10690	RNF130	1
chr6	3351167	3351952	786	*	ATAC_8_Atlas_129935	0	NM_015482	intron	0	SLC22A23	1
chr6	7625118	7625929	812	*	ATAC_8_Atlas_130243	0	NM_152551	intergenic	12917	SNRNP48	1
chr6	7978488	7979519	1032	*	ATAC_8_Atlas_130260	0	NR_037616	intron	0	BLOC1S5-TXNDC5	1
chr6	9095419	9096678	1260	*	ATAC_8_Atlas_130306	0	NR_038980	intergenic	309740	LOC100506207	1
chr6	9455899	9457227	1329	*	ATAC_8_Atlas_130325	0	NR_038980	intergenic	670220	LOC100506207	1
chr6	11852236	11852904	669	*	ATAC_8_Atlas_130462	0	NM_032744	intergenic	72955	ADTRP	1
chr6	14729262	14730107	846	*	ATAC_8_Atlas_130694	0	NR_108096	intergenic	443576	LINC01108	1
chr6	15176923	15177210	288	*	ATAC_8_Atlas_130713	0	NM_004973	intergenic	68995	JARID2	1
chr6	15264904	15265552	649	*	ATAC_8_Atlas_130720	0	NM_004973	intron	0	JARID2	1
chr6	19311874	19313113	1240	*	ATAC_8_Atlas_131023	0	NR_110860	intergenic	131162	LOC101928519	1
chr6	19644058	19644990	933	*	ATAC_8_Atlas_131037	0	NM_001546	intergenic	192610	ID4	1
chr6	19714446	19715953	1508	*	ATAC_8_Atlas_131045	0	NM_001546	intergenic	121647	ID4	1
chr6	20012982	20014297	1316	*	ATAC_8_Atlas_131073	0	NR_073465	intergenic	85618	MBOAT1	1
chr6	21099878	21100439	562	*	ATAC_8_Atlas_131137	0	NM_017774	intron	0	CDKAL1	1
chr6	21186028	21186614	587	*	ATAC_8_Atlas_131144	0	NM_017774	intron	0	CDKAL1	1
chr6	21665721	21666802	1082	*	ATAC_8_Atlas_131175	0	NR_015410	promoter	0	CASC15	1
chr6	21667142	21667905	764	*	ATAC_8_Atlas_131176	0	NR_015410	promoter	466	CASC15	1
chr6	23180471	23181461	991	*	ATAC_8_Atlas_131261	0	NM_138574	intergenic	609720	HDGFL1	1
chr6	23590291	23591306	1016	*	ATAC_8_Atlas_131280	0	NM_080723	intergenic	535107	NRSN1	1
chr6	24105286	24106268	983	*	ATAC_8_Atlas_131307	0	NM_080723	intergenic	20145	NRSN1	1
chr6	24985467	24986084	618	*	ATAC_8_Atlas_131363	0	NM_001286446	intron	0	FAM65B	1
chr6	27630098	27630800	703	*	ATAC_8_Atlas_131549	0	NR_038293	intergenic	31013	LINC01012	1
chr6	27639761	27640725	965	*	ATAC_8_Atlas_131551	0	NR_038293	intergenic	21088	LINC01012	1
chr6	30848433	30849128	696	*	ATAC_8_Atlas_131754	0	NM_001297652_5	promoter	1261	DDR1	1
chr6	35464860	35466124	1265	*	ATAC_8_Atlas_132084	0	NM_003214	promoter	0	TEAD3	1
chr6	35655399	35657162	1764	*	ATAC_8_Atlas_132091	0	NM_001145776	promoter	0	FKBP5	1
chr6	37105044	37105908	865	*	ATAC_8_Atlas_132194	0	NM_002648	intergenic	32013	PIM1	1
chr6	41527876	41529028	1153	*	ATAC_8_Atlas_132547	0	NM_001012426	intron	0	FOXP4	1
chr6	41529152	41530250	1099	*	ATAC_8_Atlas_132548	0	NM_001012426	intron	0	FOXP4	1
chr6	41545596	41546665	1070	*	ATAC_8_Atlas_132551	0	NM_001012426	intron	0	FOXP4	1
chr6	43802286	43802904	619	*	ATAC_8_Atlas_132703	0	NM_001287044	intergenic	48062	VEGFA	1
chr6	51332202	51332857	656	*	ATAC_8_Atlas_133125	0	NM_138694	intergenic	147287	PKHD1	1
chr6	52596190	52597187	998	*	ATAC_8_Atlas_133198	0	NR_033760	intergenic	7073	GSTA7P	1
chr6	53702643	53703767	1125	*	ATAC_8_Atlas_133266	0	NM_018214	intron	0	LRRC1	1
chr6	55559006	55559303	298	*	ATAC_8_Atlas_133359	0	NM_021073	intergenic	60934	BMP5	1
chr6	57917948	57918677	730	*	ATAC_8_Atlas_133524	0	NR_003660	intergenic	327481	GUSBP4	1
chr6	65008921	65009466	546	*	ATAC_8_Atlas_133691	0	NM_001292009	intron	0	EYS	1
chr6	67372434	67373371	938	*	ATAC_8_Atlas_133776	0	NR_026540	intergenic	873057	SLC25A51P1	1
chr6	71184417	71184864	448	*	ATAC_8_Atlas_133969	0	NM_020819	intron	0	FAM135A	1
chr6	72891388	72892995	1608	*	ATAC_8_Atlas_134079	0	NM_014989	exon	0	RIMS1	1
chr6	73839420	73840222	803	*	ATAC_8_Atlas_134143	0	NM_001160133	intron	0	KCNQ5	1
chr6	74478195	74478678	484	*	ATAC_8_Atlas_134176	0	NM_001159587	intron	0	CD109	1
chr6	75641931	75642503	573	*	ATAC_8_Atlas_134221	0	NM_080645	intergenic	151538	COL12A1	1
chr6	76043619	76045004	1386	*	ATAC_8_Atlas_134248	0	NM_001300866	intron	0	FILIP1	1
chr6	76058789	76059875	1087	*	ATAC_8_Atlas_134249	0	NM_001300866	intron	0	FILIP1	1
chr6	80519728	80520875	1148	*	ATAC_8_Atlas_134443	0	NR_131786	promoter	1087	C6orf7	1
chr6	83317526	83319069	1544	*	ATAC_8_Atlas_134572	0	NM_001166392	intergenic	240392	TPBG	1
chr6	83488446	83490319	1874	*	ATAC_8_Atlas_134584	0	NM_001304437	intergenic	111797	UBE3D	1
chr6	85473246	85474682	1437	*	ATAC_8_Atlas_134704	0	NM_001080508	promoter	0	TBX18	1
chr6	86574329	86577536	3208	*	ATAC_8_Atlas_134747	0	NR_003038	intergenic	185877	SNHG5	1
chr6	93796037	93796509	473	*	ATAC_8_Atlas_135167	0	NM_001288629	intergenic	153230	EPHA7	1
chr6	95187794	95189037	1244	*	ATAC_8_Atlas_135254	0	NR_015362	intergenic	701594	TSG1	1
chr6	96897747	96898881	1135	*	ATAC_8_Atlas_135320	0	NM_015323	intergenic	70820	UFL1	1
chr6	97913835	97914680	846	*	ATAC_8_Atlas_135388	0	NR_110757	intron	0	LOC101927314	1
chr6	97972566	97973232	667	*	ATAC_8_Atlas_135390	0	NR_110757	intron	0	LOC101927314	1
chr6	99089736	99090624	889	*	ATAC_8_Atlas_135459	0	NM_005604	intergenic	191955	POU3F2	1
chr6	99275307	99275924	618	*	ATAC_8_Atlas_135472	0	NM_005604	intergenic	6655	POU3F2	1
chr6	100060842	100062642	1801	*	ATAC_8_Atlas_135517	0	NM_021620	exon	0	PRDM13	1
chr6	102164671	102165183	513	*	ATAC_8_Atlas_135639	0	NM_175768	intron	0	GRIK2	1
chr6	108441514	108441891	378	*	ATAC_8_Atlas_135976	0	NM_003269	intergenic	45370	NR2E1	1
chr6	108477533	108479941	2409	*	ATAC_8_Atlas_135980	0	NM_003269	intergenic	7320	NR2E1	1
chr6	108492221	108492911	691	*	ATAC_8_Atlas_135983	0	NM_003269	intron	0	NR2E1	1
chr6	112823657	112824894	1238	*	ATAC_8_Atlas_136268	0	NM_001013734	intergenic	151158	RFPL4B	1
chr6	113885573	113886646	1074	*	ATAC_8_Atlas_136322	0	NR_125844	intergenic	58090	LOC101927686	1
chr6	113907661	113908975	1315	*	ATAC_8_Atlas_136326	0	NR_125844	intergenic	35761	LOC101927686	1
chr6	114053495	114054382	888	*	ATAC_8_Atlas_136336	0	NR_125844	intergenic	82217	LOC101927686	1
chr6	116691608	116693149	1542	*	ATAC_8_Atlas_136476	0	NM_013352	promoter	0	DSE	1
chr6	117315470	117316125	656	*	ATAC_8_Atlas_136501	0	NM_173560	intergenic	62143	RFX6	1
chr6	117802906	117805095	2190	*	ATAC_8_Atlas_136524	0	NM_173674	promoter	0	DCBLD1	1
chr6	118272728	118273471	744	*	ATAC_8_Atlas_136551	0	NM_001029858	intron	0	SLC35F1	1
chr6	118277132	118278006	875	*	ATAC_8_Atlas_136552	0	NM_001029858	intron	0	SLC35F1	1
chr6	125015259	125015920	662	*	ATAC_8_Atlas_136968	0	NM_001300737	intron	0	NKAIN2	1
chr6	125905519	125906261	743	*	ATAC_8_Atlas_137040	0	NR_038906	intergenic	89237	LOC643623	1
chr6	126464867	126465845	979	*	ATAC_8_Atlas_137077	0	NR_049880	intergenic	21104	MIR5695	1
chr6	127094342	127095038	697	*	ATAC_8_Atlas_137095	0	NR_030316	intergenic	288482	MIR588	1
chr6	129169063	129170245	1183	*	ATAC_8_Atlas_137211	0	NM_000426	intergenic	34040	LAMA2	1
chr6	129639443	129639921	479	*	ATAC_8_Atlas_137246	0	NM_000426	intron	0	LAMA2	1
chr6	131282330	131282651	322	*	ATAC_8_Atlas_137383	0	NM_001199388	intron	0	EPB41L2	1
chr6	131456153	131457430	1278	*	ATAC_8_Atlas_137394	0	NM_016377	promoter	0	AKAP7	1
chr6	132721787	132723096	1310	*	ATAC_8_Atlas_137478	0	NM_015529	promoter	0	MOXD1	1
chr6	132767101	132768193	1093	*	ATAC_8_Atlas_137481	0	NM_003569	intergenic	10469	STX7	1
chr6	133253844	133254653	810	*	ATAC_8_Atlas_137505	0	NM_001016	intergenic	115140	RPS12	1
chr6	133869994	133870930	937	*	ATAC_8_Atlas_137540	0	NR_109982	intron	0	TARID	1
chr6	134395173	134396462	1290	*	ATAC_8_Atlas_137575	0	NM_145176	intergenic	21383	SLC2A12	1
chr6	136823613	136825165	1553	*	ATAC_8_Atlas_137754	0	NM_003980	intron	0	MAP7	1
chr6	138820102	138821219	1118	*	ATAC_8_Atlas_137888	0	NM_001144060	promoter	0	NHSL1	1
chr6	138848050	138849249	1200	*	ATAC_8_Atlas_137892	0	NM_020464	intron	0	NHSL1	1
chr6	140239091	140239733	643	*	ATAC_8_Atlas_137996	0	NR_038399	intergenic	57482	LOC100132735	1
chr6	141426491	141427183	693	*	ATAC_8_Atlas_138058	0	NR_039675	intergenic	421470	MIR4465	1
chr6	142553319	142554365	1047	*	ATAC_8_Atlas_138106	0	NM_001286372	intergenic	11233	VTA1	1
chr6	142622060	142623604	1545	*	ATAC_8_Atlas_138109	0	NM_020455	promoter	0	ADGRG6	1
chr6	143998994	144000037	1044	*	ATAC_8_Atlas_138202	0	NM_001100165	promoter	0	PHACTR2	1
chr6	144280019	144280560	542	*	ATAC_8_Atlas_138212	0	NM_001289037	intron	0	PLAGL1	1
chr6	144293970	144294998	1029	*	ATAC_8_Atlas_138215	0	NM_001289037	intron	0	PLAGL1	1
chr6	145298174	145299710	1537	*	ATAC_8_Atlas_138280	0	NM_007124	intergenic	124003	UTRN	1
chr6	148663073	148664489	1417	*	ATAC_8_Atlas_138514	0	NM_015278	promoter	0	SASH1	1
chr6	151041795	151042920	1126	*	ATAC_8_Atlas_138689	0	NM_001029884	intron	0	PLEKHG1	1
chr6	151074325	151075449	1125	*	ATAC_8_Atlas_138693	0	NM_001029884	intron	0	PLEKHG1	1
chr6	151752083	151752759	677	*	ATAC_8_Atlas_138737	0	NM_001271937	intron	0	RMND1	1
chr6	155230734	155231757	1024	*	ATAC_8_Atlas_138943	0	NR_036100	intergenic	56163	MIR1273C	1
chr6	155316259	155317854	1596	*	ATAC_8_Atlas_138953	0	NM_012454	intergenic	93568	TIAM2	1
chr6	157254305	157255174	870	*	ATAC_8_Atlas_139094	0	NM_020732	intron	0	ARID1B	1
chr6	163816986	163818706	1721	*	ATAC_8_Atlas_139561	0	NR_037593	intergenic	15390	CAHM	1
chr6	164506131	164507459	1329	*	ATAC_8_Atlas_139604	0	NM_001301085	intergenic	506502	QKI	1
chr6	164765664	164766799	1136	*	ATAC_8_Atlas_139620	0	NR_131926	intergenic	440066	MEAT6	1
chr6	166720618	166722394	1777	*	ATAC_8_Atlas_139725	0	NM_175922	promoter	0	PRR18	1
chr6	168078705	168080185	1481	*	ATAC_8_Atlas_139850	0	NR_117091	promoter	0	LOC401286	1
chr6	170395898	170396643	746	*	ATAC_8_Atlas_140003	0	NR_125878	intergenic	79222	LOC102724511	1
chr6	170707456	170709447	1992	*	ATAC_8_Atlas_140035	0	NM_001286379	intron	0	FAM120B	1
chr6	170806900	170807395	496	*	ATAC_8_Atlas_140044	0	NM_002793	intergenic	36808	PSMB1	1
chr7	4689863	4691125	1263	*	ATAC_8_Atlas_140449	0	NM_001037165	intergenic	30804	FOXK1	1
chr7	4745726	4747383	1658	*	ATAC_8_Atlas_140455	0	NM_001037165	intron	0	FOXK1	1
chr7	12107038	12107474	437	*	ATAC_8_Atlas_140897	0	NM_001134232	intergenic	143373	TMEM106B	1
chr7	12905717	12906190	474	*	ATAC_8_Atlas_140941	0	NM_005738	intergenic	175158	ARL4A	1
chr7	13959432	13960457	1026	*	ATAC_8_Atlas_140999	0	NM_001163148	intron	0	ETV1	1
chr7	20288833	20289952	1120	*	ATAC_8_Atlas_141361	0	NM_182762	intergenic	31819	MACC1	1
chr7	20369309	20371764	2456	*	ATAC_8_Atlas_141367	0	NM_002214	promoter	0	ITGB8	1
chr7	20832796	20833682	887	*	ATAC_8_Atlas_141394	0	NM_198956	intergenic	6287	SP8	1
chr7	20837116	20838895	1780	*	ATAC_8_Atlas_141395	0	NM_198956	intergenic	10607	SP8	1
chr7	21067702	21068841	1140	*	ATAC_8_Atlas_141411	0	NR_126381	intergenic	5930	LINC01162	1
chr7	21069989	21070412	424	*	ATAC_8_Atlas_141412	0	NR_126381	intergenic	8217	LINC01162	1
chr7	21081261	21081893	633	*	ATAC_8_Atlas_141413	0	NR_126381	intergenic	19489	LINC01162	1
chr7	21208983	21210194	1212	*	ATAC_8_Atlas_141423	0	NR_126381	intergenic	147211	LINC01162	1
chr7	21582372	21583588	1217	*	ATAC_8_Atlas_141440	0	NM_001277115	promoter	0	DNAH11	1
chr7	21810885	21812024	1140	*	ATAC_8_Atlas_141454	0	NM_001277115	intron	0	DNAH11	1
chr7	21985003	21985908	906	*	ATAC_8_Atlas_141474	0	NM_018719	promoter	0	CDCA7L	1
chr7	25792389	25793464	1076	*	ATAC_8_Atlas_141745	0	NR_046486	intergenic	87136	RNU6-16P	1
chr7	26568313	26568636	324	*	ATAC_8_Atlas_141810	0	NR_022006	intergenic	4103	KIAA0087	1
chr7	27949983	27950490	508	*	ATAC_8_Atlas_141909	0	NM_175061	intron	0	JAZF1	1
chr7	28724466	28726411	1946	*	ATAC_8_Atlas_141975	0	NM_001011666	promoter	0	CREB5	1
chr7	31082582	31083261	680	*	ATAC_8_Atlas_142176	0	NM_001118	intergenic	8814	ADCYAP1R1	1
chr7	35292983	35294166	1184	*	ATAC_8_Atlas_142429	0	NM_001077653	promoter	0	TBX20	1
chr7	35406057	35406646	590	*	ATAC_8_Atlas_142441	0	NR_038864	intron	0	LOC401324	1
chr7	36697982	36699236	1255	*	ATAC_8_Atlas_142529	0	NM_001177507	intron	0	AOAH	1
chr7	40043036	40043767	732	*	ATAC_8_Atlas_142787	0	NM_003718	intron	0	CDK13	1
chr7	40756699	40757469	771	*	ATAC_8_Atlas_142816	0	NM_024728	intron	0	SUGCT	1
chr7	41531465	41532519	1055	*	ATAC_8_Atlas_142859	0	NM_002192	intergenic	196081	INHBA	1
chr7	42267121	42268270	1150	*	ATAC_8_Atlas_142916	0	NM_000168	intron	0	GLI3	1
chr7	42561075	42562555	1481	*	ATAC_8_Atlas_142930	0	NR_110833	intergenic	138770	LINC01448	1
chr7	46054865	46055479	615	*	ATAC_8_Atlas_143133	0	NM_001013398	intergenic	93993	IGFBP3	1
chr7	50758142	50758960	819	*	ATAC_8_Atlas_143429	0	NM_001001555	intron	0	GRB10	1
chr7	54359539	54360629	1091	*	ATAC_8_Atlas_143622	0	NR_120515	intergenic	37760	LINC01445	1
chr7	69282578	69283343	766	*	ATAC_8_Atlas_144034	0	NM_015570	intron	0	AUTS2	1
chr7	77648380	77649408	1029	*	ATAC_8_Atlas_144544	0	NM_001301128	exon	0	MAGI2	1
chr7	81302199	81302847	649	*	ATAC_8_Atlas_144770	0	NR_126025	intron	0	LOC100128317	1
chr7	82011545	82012367	823	*	ATAC_8_Atlas_144831	0	NM_000722	intron	0	CACNA2D1	1
chr7	83669519	83670170	652	*	ATAC_8_Atlas_144935	0	NM_006080	intron	0	SEMA3A	1
chr7	83823798	83824949	1152	*	ATAC_8_Atlas_144947	0	NM_006080	promoter	0	SEMA3A	1
chr7	83921091	83921503	413	*	ATAC_8_Atlas_144956	0	NM_006080	intergenic	96873	SEMA3A	1
chr7	89853231	89854074	844	*	ATAC_8_Atlas_145249	0	NM_152999	intron	0	STEAP2	1
chr7	90581053	90582317	1265	*	ATAC_8_Atlas_145292	0	NM_001287135	intron	0	CDK14	1
chr7	91052907	91054511	1605	*	ATAC_8_Atlas_145343	0	NM_003505	intergenic	154774	FZD1	1
chr7	91320939	91321611	673	*	ATAC_8_Atlas_145356	0	NM_006980	intergenic	180579	MTERF1	1
chr7	92324742	92325637	896	*	ATAC_8_Atlas_145405	0	NM_001145306	intron	0	CDK6	1
chr7	94217157	94217848	692	*	ATAC_8_Atlas_145516	0	NM_003919	intron	0	SGCE	1
chr7	100424616	100425813	1198	*	ATAC_8_Atlas_145899	0	NM_004444	promoter	0	EPHB4	1
chr7	101740895	101741572	678	*	ATAC_8_Atlas_146003	0	NM_001202544	intron	0	CUX1	1
chr7	105649726	105650790	1065	*	ATAC_8_Atlas_146283	0	NM_152750	intron	0	CDHR3	1
chr7	107772868	107773747	880	*	ATAC_8_Atlas_146424	0	NM_007356	intergenic	2066	LAMB4	1
chr7	111802171	111802669	499	*	ATAC_8_Atlas_146682	0	NM_014705	intron	0	DOCK4	1
chr7	114285532	114285907	376	*	ATAC_8_Atlas_146840	0	NR_033766	intron	0	FOXP2	1
chr7	115452096	115453497	1402	*	ATAC_8_Atlas_146897	0	NM_012252	intergenic	121704	TFEC	1
chr7	115723931	115724272	342	*	ATAC_8_Atlas_146904	0	NM_001018058	intergenic	53063	TFEC	1
chr7	116311762	116313367	1606	*	ATAC_8_Atlas_146946	0	NM_000245	promoter	0	MET	1
chr7	118254658	118255230	573	*	ATAC_8_Atlas_147074	0	NM_019644	intergenic	371873	ANKRD7	1
chr7	120496691	120498541	1851	*	ATAC_8_Atlas_147173	0	NM_012338	promoter	0	TSPAN12	1
chr7	120513148	120514163	1016	*	ATAC_8_Atlas_147174	0	NM_012338	intergenic	14970	TSPAN12	1
chr7	121950706	121950940	235	*	ATAC_8_Atlas_147257	0	NR_036484	intergenic	574	FEZF1-AS1	1
chr7	121956444	121957629	1186	*	ATAC_8_Atlas_147260	0	NM_001167940	intergenic	848	CADPS2	1
chr7	121968137	121969679	1543	*	ATAC_8_Atlas_147261	0	NM_001009571	intron	0	CADPS2	1
chr7	122077911	122078841	931	*	ATAC_8_Atlas_147282	0	NM_001009571	intron	0	CADPS2	1
chr7	123234641	123235194	554	*	ATAC_8_Atlas_147349	0	NM_001291304	intron	0	NDUFA5	1
chr7	126987551	126988534	984	*	ATAC_8_Atlas_147552	0	NM_176814	intergenic	21562	ZNF800	1
chr7	128681342	128682205	864	*	ATAC_8_Atlas_147688	0	NM_012470	intron	0	TNPO3	1
chr7	128827548	128829653	2106	*	ATAC_8_Atlas_147698	0	NM_005631	promoter	0	SMO	1
chr7	137504986	137506123	1138	*	ATAC_8_Atlas_148298	0	NM_004717	intron	0	DGKI	1
chr7	137928202	137928609	408	*	ATAC_8_Atlas_148327	0	NR_039678	intergenic	119634	MIR4468	1
chr7	152406404	152407536	1133	*	ATAC_8_Atlas_149215	0	NM_005431	intergenic	33153	XRCC2	1
chr7	152451176	152451840	665	*	ATAC_8_Atlas_149218	0	NM_001040135	intergenic	4993	ACTR3B	1
chr7	152686888	152687629	742	*	ATAC_8_Atlas_149230	0	NM_020445	intergenic	134423	ACTR3B	1
chr7	155301852	155303270	1419	*	ATAC_8_Atlas_149400	0	NM_001103176	intron	0	CNPY1	1
chr8	1845182	1845878	697	*	ATAC_8_Atlas_149886	0	NM_014629	intron	0	ARHGEF10	1
chr8	6577955	6578615	661	*	ATAC_8_Atlas_150204	0	NM_018361	intron	0	AGPAT5	1
chr8	12730077	12731043	967	*	ATAC_8_Atlas_150638	0	NR_102423	intergenic	54276	LINC00681	1
chr8	12834305	12834865	561	*	ATAC_8_Atlas_150649	0	NM_020844	intron	0	KIAA1456	1
chr8	16651834	16652517	684	*	ATAC_8_Atlas_150815	0	NM_019851	intergenic	197816	FGF20	1
chr8	18459770	18460622	853	*	ATAC_8_Atlas_150910	0	NM_015310	intron	0	PSD3	1
chr8	18907227	18907940	714	*	ATAC_8_Atlas_150946	0	NM_015310	intergenic	36030	PSD3	1
chr8	19590759	19591713	955	*	ATAC_8_Atlas_150998	0	NR_024040	intergenic	50497	CSGALNACT1	1
chr8	20137539	20138604	1066	*	ATAC_8_Atlas_151032	0	NR_047509	intron	0	LZTS1-AS1	1
chr8	23020468	23021978	1511	*	ATAC_8_Atlas_151281	0	NM_003840	promoter	0	TNFRSF10D	1
chr8	25041112	25043190	2079	*	ATAC_8_Atlas_151421	0	NM_024940	promoter	0	DOCK5	1
chr8	27465983	27466872	890	*	ATAC_8_Atlas_151591	0	NR_106902	promoter	1395	MIR6843	1
chr8	28371157	28372376	1220	*	ATAC_8_Atlas_151664	0	NM_145866	intron	0	FZD3	1
chr8	28446378	28447401	1024	*	ATAC_8_Atlas_151667	0	NM_017412	intergenic	14592	FZD3	1
chr8	30241347	30242920	1574	*	ATAC_8_Atlas_151806	0	NM_006867	promoter	0	RBPMS	1
chr8	30398841	30399300	460	*	ATAC_8_Atlas_151816	0	NM_006867	intron	0	RBPMS	1
chr8	32334409	32334929	521	*	ATAC_8_Atlas_151930	0	NM_013962	intron	0	NRG1	1
chr8	32344797	32345890	1094	*	ATAC_8_Atlas_151932	0	NM_013962	intron	0	NRG1	1
chr8	32442678	32443406	729	*	ATAC_8_Atlas_151939	0	NM_013962	intron	0	NRG1	1
chr8	32642555	32643225	671	*	ATAC_8_Atlas_151952	0	NM_001159996	intergenic	19996	NRG1	1
chr8	37573969	37575096	1128	*	ATAC_8_Atlas_152249	0	NR_125820	promoter	0	LOC101929622	1
chr8	37671371	37673436	2066	*	ATAC_8_Atlas_152258	0	NM_032777	intron	0	ADGRA2	1
chr8	38297743	38299293	1551	*	ATAC_8_Atlas_152296	0	NM_023105	intron	0	FGFR1	1
chr8	41157695	41159206	1512	*	ATAC_8_Atlas_152475	0	NM_003012	intron	0	SFRP1	1
chr8	41199273	41201223	1951	*	ATAC_8_Atlas_152480	0	NM_003012	intergenic	32282	SFRP1	1
chr8	57497643	57498273	631	*	ATAC_8_Atlas_153156	0	NR_038236	intergenic	25260	LINC00968	1
chr8	58121998	58123028	1031	*	ATAC_8_Atlas_153194	0	NR_038235	intergenic	7806	LINC01606	1
chr8	60971905	60973741	1837	*	ATAC_8_Atlas_153393	0	NM_004056	intergenic	127681	CA8	1
chr8	61495961	61497238	1278	*	ATAC_8_Atlas_153418	0	NM_001242644	intron	0	RAB2A	1
chr8	61784566	61785084	519	*	ATAC_8_Atlas_153447	0	NM_017780	intergenic	3979	CHD7	1
chr8	61969377	61970395	1019	*	ATAC_8_Atlas_153468	0	NR_034003	intergenic	89069	LOC100130298	1
chr8	62735892	62736534	643	*	ATAC_8_Atlas_153521	0	NR_039680	intergenic	108473	MIR4470	1
chr8	67131758	67132663	906	*	ATAC_8_Atlas_153784	0	NR_039979	intergenic	22203	LINC00967	1
chr8	67260515	67261575	1061	*	ATAC_8_Atlas_153793	0	NR_040434	intergenic	70246	RRS1-AS1	1
chr8	67405668	67407225	1558	*	ATAC_8_Atlas_153811	0	NM_152765	promoter	176	C8orf46	1
chr8	69830242	69831010	769	*	ATAC_8_Atlas_153947	0	NR_039986	intron	0	LINC01592	1
chr8	72755452	72756694	1243	*	ATAC_8_Atlas_154127	0	NR_033651	promoter	0	MSC-AS1	1
chr8	74945580	74946140	561	*	ATAC_8_Atlas_154248	0	NM_015364	intergenic	4272	LY96	1
chr8	75912572	75913090	519	*	ATAC_8_Atlas_154298	0	NM_001286778	promoter	182	CRISPLD1	1
chr8	77599013	77600294	1282	*	ATAC_8_Atlas_154374	0	NM_024721	intron	0	ZFHX4	1
chr8	84898073	84898485	413	*	ATAC_8_Atlas_154808	0	NM_001100392	intergenic	196967	RALYL	1
chr8	86555041	86556112	1072	*	ATAC_8_Atlas_154904	0	NR_003594_9	intergenic	10715	REXO1L2P	1
chr8	86571759	86573144	1386	*	ATAC_8_Atlas_154906	0	NR_003594_8	promoter	1597	REXO1L2P	1
chr8	86726519	86728093	1575	*	ATAC_8_Atlas_154907	0	NR_003594_7	promoter	0	REXO1L2P	1
chr8	86747020	86748136	1117	*	ATAC_8_Atlas_154908	0	NR_003594_6	promoter	390	REXO1L2P	1
chr8	86776711	86777323	613	*	ATAC_8_Atlas_154909	0	NR_003594_4	promoter	582	REXO1L2P	1
chr8	86796470	86797353	884	*	ATAC_8_Atlas_154911	0	NR_003594_2	intergenic	5166	REXO1L2P	1
chr8	86833159	86834554	1396	*	ATAC_8_Atlas_154912	0	NR_003594	intergenic	4539	REXO1L2P	1
chr8	86842237	86843038	802	*	ATAC_8_Atlas_154913	0	NR_003594	intergenic	2065	REXO1L2P	1
chr8	86868176	86869162	987	*	ATAC_8_Atlas_154918	0	NR_003594	intergenic	28004	REXO1L2P	1
chr8	87403684	87404565	882	*	ATAC_8_Atlas_154959	0	NM_007013	intron	0	WWP1	1
chr8	89100506	89101074	569	*	ATAC_8_Atlas_155032	0	NM_005941	intron	0	MMP16	1
chr8	89718142	89719045	904	*	ATAC_8_Atlas_155055	0	NM_005941	intergenic	378424	MMP16	1
chr8	102183890	102185243	1354	*	ATAC_8_Atlas_155845	0	NM_001267709	intergenic	24022	ZNF706	1
chr8	104281294	104281750	457	*	ATAC_8_Atlas_156006	0	NM_001164615	intergenic	28910	FZD6	1
chr8	107669693	107671145	1453	*	ATAC_8_Atlas_156224	0	NM_181354	promoter	0	OXR1	1
chr8	108441388	108442022	635	*	ATAC_8_Atlas_156263	0	NM_001146	intron	0	ANGPT1	1
chr8	108456579	108457510	932	*	ATAC_8_Atlas_156266	0	NM_001146	intron	0	ANGPT1	1
chr8	108647558	108648810	1253	*	ATAC_8_Atlas_156275	0	NM_001146	intergenic	137303	ANGPT1	1
chr8	119091644	119092359	716	*	ATAC_8_Atlas_156856	0	NM_000127	intron	0	EXT1	1
chr8	119627563	119628230	668	*	ATAC_8_Atlas_156900	0	NM_001101676	intron	0	SAMD12	1
chr8	123169577	123170200	624	*	ATAC_8_Atlas_157097	0	NR_131202	intergenic	256365	LOC105375734	1
chr8	125840978	125841388	411	*	ATAC_8_Atlas_157283	0	NR_039809	intergenic	6677	MIR4662B	1
chr8	127776999	127777948	950	*	ATAC_8_Atlas_157406	0	NM_174911	intergenic	206287	FAM84B	1
chr8	128579322	128580172	851	*	ATAC_8_Atlas_157451	0	NR_117100	intergenic	84937	CASC8	1
chr8	132636955	132638423	1469	*	ATAC_8_Atlas_157708	0	NM_015137	intergenic	277932	EFR3A	1
chr8	135446991	135447746	756	*	ATAC_8_Atlas_157898	0	NM_001029939	intergenic	42284	ZFAT	1
chr8	136468899	136471511	2613	*	ATAC_8_Atlas_157960	0	NM_006558	promoter	0	KHDRBS3	1
chr8	139943267	139943937	671	*	ATAC_8_Atlas_158185	0	NM_152888	intergenic	17017	COL22A1	1
chr8	143126841	143128225	1385	*	ATAC_8_Atlas_158483	0	NR_130468_1	intergenic	47183	MIR4539	1
chr8	144905244	144906365	1122	*	ATAC_8_Atlas_158641	0	NM_001271096	intron	0	PUF60	1
chr9	3795514	3796170	657	*	ATAC_8_Atlas_158996	0	NM_001042413	intergenic	27957	GLIS3	1
chr9	3862332	3863906	1575	*	ATAC_8_Atlas_159001	0	NM_001042413	intron	0	GLIS3	1
chr9	8157427	8158658	1232	*	ATAC_8_Atlas_159258	0	NM_002839	intergenic	155587	PTPRD	1
chr9	11992861	11993288	428	*	ATAC_8_Atlas_159473	0	NM_000550	intergenic	700097	TYRP1	1
chr9	13131631	13132569	939	*	ATAC_8_Atlas_159530	0	NM_003829	intron	0	MPDZ	1
chr9	14006631	14006977	347	*	ATAC_8_Atlas_159575	0	NR_038194	intergenic	61024	LINC00583	1
chr9	14231184	14232574	1391	*	ATAC_8_Atlas_159589	0	NM_001190738	intron	0	NFIB	1
chr9	14868197	14869601	1405	*	ATAC_8_Atlas_159624	0	NM_144966	intron	0	FREM1	1
chr9	18142994	18144258	1265	*	ATAC_8_Atlas_159817	0	NM_001040272	intergenic	329820	ADAMTSL1	1
chr9	20189566	20190539	974	*	ATAC_8_Atlas_159946	0	NM_001286691	intergenic	151123	MLLT3	1
chr9	20954666	20955247	582	*	ATAC_8_Atlas_160011	0	NM_017794	intron	0	FOCAD	1
chr9	21994504	21996057	1554	*	ATAC_8_Atlas_160061	0	NR_120536	promoter	0	CDKN2B-AS1	1
chr9	22005166	22005956	791	*	ATAC_8_Atlas_160063	0	NM_004936	exon	0	CDKN2B	1
chr9	22356697	22358124	1428	*	ATAC_8_Atlas_160081	0	NM_022160	intergenic	88715	DMRTA1	1
chr9	22389014	22390230	1217	*	ATAC_8_Atlas_160084	0	NM_022160	intergenic	56609	DMRTA1	1
chr9	26669247	26670617	1371	*	ATAC_8_Atlas_160305	0	NM_024828	intergenic	170065	CAAP1	1
chr9	27497878	27498790	913	*	ATAC_8_Atlas_160362	0	NM_024761	intron	0	MOB3B	1
chr9	30630270	30630783	514	*	ATAC_8_Atlas_160515	0	NR_046204	intergenic	221817	LINC01242	1
chr9	35293370	35294354	985	*	ATAC_8_Atlas_160782	0	NM_006377	intron	0	UNC13B	1
chr9	37251362	37252006	645	*	ATAC_8_Atlas_160911	0	NM_032226	intron	0	ZCCHC7	1
chr9	37323873	37325056	1184	*	ATAC_8_Atlas_160914	0	NM_032226	intron	0	ZCCHC7	1
chr9	39551577	39551990	414	*	ATAC_8_Atlas_161045	0	NR_003528	intergenic	87050	ZNF658B	1
chr9	43733683	43734007	325	*	ATAC_8_Atlas_161213	0	NM_001201380	intron	0	CNTNAP3B	1
chr9	66470690	66472676	1987	*	ATAC_8_Atlas_161351	0	NR_121647	intergenic	1379	LINC01410	1
chr9	68395016	68395858	843	*	ATAC_8_Atlas_161400	0	NR_039689	intergenic	19449	MIR4477B	1
chr9	68501213	68502052	840	*	ATAC_8_Atlas_161405	0	NR_033907	intergenic	46837	LOC642236	1
chr9	68995874	68997091	1218	*	ATAC_8_Atlas_161412	0	NR_031629	intergenic	5147	MIR1299	1
chr9	69001889	69002692	804	*	ATAC_8_Atlas_161413	0	NR_031629	promoter	0	MIR1299	1
chr9	71444694	71445959	1266	*	ATAC_8_Atlas_161514	0	NM_003558	intron	0	PIP5K1B	1
chr9	71735951	71737773	1823	*	ATAC_8_Atlas_161539	0	NM_001170414	promoter	0	TJP2	1
chr9	74367448	74368285	838	*	ATAC_8_Atlas_161745	0	NM_013390	intron	0	TMEM2	1
chr9	75069443	75070591	1149	*	ATAC_8_Atlas_161779	0	NM_138691	intergenic	66125	TMC1	1
chr9	79628061	79629040	980	*	ATAC_8_Atlas_162034	0	NM_001013735	intergenic	5530	FOXB2	1
chr9	82224646	82226306	1661	*	ATAC_8_Atlas_162177	0	NM_001282748	intron	0	TLE4	1
chr9	82449573	82450203	631	*	ATAC_8_Atlas_162199	0	NR_121213	intron	0	LINC01507	1
chr9	83412810	83413600	791	*	ATAC_8_Atlas_162237	0	NR_121212	intergenic	763339	LINC01507	1
chr9	83983967	83984548	582	*	ATAC_8_Atlas_162266	0	NM_005077	intergenic	214049	TLE1	1
chr9	84150426	84151322	897	*	ATAC_8_Atlas_162280	0	NM_005077	intergenic	47275	TLE1	1
chr9	84235722	84238075	2354	*	ATAC_8_Atlas_162292	0	NM_001303103	intron	0	TLE1	1
chr9	89252435	89252855	421	*	ATAC_8_Atlas_162592	0	NM_024617	intergenic	283032	ZCCHC6	1
chr9	89259061	89260602	1542	*	ATAC_8_Atlas_162593	0	NM_024617	intergenic	289658	ZCCHC6	1
chr9	89290677	89292081	1405	*	ATAC_8_Atlas_162594	0	NM_002048	intergenic	267195	GAS1	1
chr9	89381742	89382719	978	*	ATAC_8_Atlas_162598	0	NM_002048	intergenic	176557	GAS1	1
chr9	91321000	91322094	1095	*	ATAC_8_Atlas_162711	0	NR_036252	intergenic	38656	MIR4289	1
chr9	98257816	98258841	1026	*	ATAC_8_Atlas_163179	0	NM_001083602	intron	0	PTCH1	1
chr9	98743941	98744950	1010	*	ATAC_8_Atlas_163199	0	NM_020207	intron	0	ERCC6L2	1
chr9	101006240	101006642	403	*	ATAC_8_Atlas_163319	0	NM_001267571	intron	0	TBC1D2	1
chr9	104522261	104522858	598	*	ATAC_8_Atlas_163565	0	NM_133445	intergenic	21398	GRIN3A	1
chr9	108438820	108439468	649	*	ATAC_8_Atlas_163744	0	NM_005421	intergenic	13434	TAL2	1
chr9	108781000	108782360	1361	*	ATAC_8_Atlas_163757	0	NM_018112	intergenic	242107	TMEM38B	1
chr9	113639234	113640070	837	*	ATAC_8_Atlas_164024	0	NM_057159	intron	0	LPAR1	1
chr9	113799280	113801112	1833	*	ATAC_8_Atlas_164031	0	NM_057159	promoter	0	LPAR1	1
chr9	113861476	113862314	839	*	ATAC_8_Atlas_164033	0	NM_057159	intergenic	61110	LPAR1	1
chr9	116268165	116269056	892	*	ATAC_8_Atlas_164159	0	NM_144488	intron	0	RGS3	1
chr9	118389794	118390732	939	*	ATAC_8_Atlas_164302	0	NR_109805	intergenic	111216	LOC101928775	1
chr9	119041540	119041886	347	*	ATAC_8_Atlas_164326	0	NM_002581	intron	0	PAPPA	1
chr9	119081062	119081633	572	*	ATAC_8_Atlas_164331	0	NM_002581	intron	0	PAPPA	1
chr9	119096682	119097476	795	*	ATAC_8_Atlas_164335	0	NM_002581	intron	0	PAPPA	1
chr9	120175137	120178141	3005	*	ATAC_8_Atlas_164421	0	NM_014010	promoter	0	ASTN2	1
chr9	124581743	124582388	646	*	ATAC_8_Atlas_164733	0	NM_001139442	intergenic	1815	TTLL11	1
chr9	126119491	126121170	1680	*	ATAC_8_Atlas_164836	0	NM_173689	promoter	1044	CRB2	1
chr9	126763008	126763811	804	*	ATAC_8_Atlas_164898	0	NM_004789	intergenic	10077	LHX2	1
chr9	126780208	126780771	564	*	ATAC_8_Atlas_164902	0	NM_004789	intron	0	LHX2	1
chr9	127355336	127356397	1062	*	ATAC_8_Atlas_164958	0	NM_001278546	intron	0	NR6A1	1
chr9	128640153	128641054	902	*	ATAC_8_Atlas_165040	0	NM_006195	intron	0	PBX3	1
chr9	131145270	131145960	691	*	ATAC_8_Atlas_165273	0	NR_031672_3	intron	0	MIR1268A	1
chr9	131464444	131465808	1365	*	ATAC_8_Atlas_165291	0	NM_013355	promoter	0	PKN3	1
chr9	132319497	132320027	531	*	ATAC_8_Atlas_165365	0	NR_038955	intergenic	43531	LINC00963	1
chr9	133348994	133349320	327	*	ATAC_8_Atlas_165433	0	NM_054012	intron	0	ASS1	1
chr9	133540845	133541518	674	*	ATAC_8_Atlas_165445	0	NM_021619	promoter	863	PRDM12	1
chr9	135293793	135294830	1038	*	ATAC_8_Atlas_165592	0	NM_001282957	intron	0	C9orf171	1
chr9	135300071	135301018	948	*	ATAC_8_Atlas_165593	0	NM_001282957	intron	0	C9orf171	1
chr9	136113817	136114713	897	*	ATAC_8_Atlas_165660	0	NM_020469	intergenic	15849	ABO	1
chr9	139436536	139437305	770	*	ATAC_8_Atlas_165949	0	NM_017617	intron	0	NOTCH1	1
chr9	139440188	139441468	1281	*	ATAC_8_Atlas_165950	0	NM_017617	promoter	0	NOTCH1	1
chr9	139614538	139615841	1304	*	ATAC_8_Atlas_165966	0	NM_152421	intron	0	FAM69B	1
chr9	140264893	140265979	1087	*	ATAC_8_Atlas_166033	0	NM_017820	intron	0	EXD3	1
chrX	8656396	8657242	847	*	ATAC_8_Atlas_166502	0	NM_000216	intron	0	ANOS1	1
chrX	10559397	10560396	1000	*	ATAC_8_Atlas_166672	0	NM_033289	intron	0	MID1	1
chrX	13047942	13049022	1081	*	ATAC_8_Atlas_166775	0	NM_174901	intergenic	4713	FAM9C	1
chrX	13284599	13285483	885	*	ATAC_8_Atlas_166789	0	NR_046087	intergenic	43287	GS1-600G8.3	1
chrX	14309740	14311139	1400	*	ATAC_8_Atlas_166862	0	NR_110506	intergenic	46194	UBE2E4P	1
chrX	15583167	15583926	760	*	ATAC_8_Atlas_166919	0	NM_021804	intron	0	ACE2	1
chrX	17474190	17475090	901	*	ATAC_8_Atlas_167056	0	NM_198270	intron	0	NHS	1
chrX	19139604	19140891	1288	*	ATAC_8_Atlas_167147	0	NM_001079858	promoter	0	ADGRG2	1
chrX	20875437	20876371	935	*	ATAC_8_Atlas_167227	0	NM_001168649	intergenic	516164	CNKSR2	1
chrX	21923216	21925626	2411	*	ATAC_8_Atlas_167285	0	NM_015884	intergenic	19674	MBTPS2	1
chrX	23858926	23859568	643	*	ATAC_8_Atlas_167424	0	NM_024122	intron	0	APOO	1
chrX	24961622	24962580	959	*	ATAC_8_Atlas_167498	0	NM_016937	intron	0	POLA1	1
chrX	25019443	25019910	468	*	ATAC_8_Atlas_167504	0	NM_139058	intergenic	1902	ARX	1
chrX	41334334	41335657	1324	*	ATAC_8_Atlas_168090	0	NM_022567	intron	0	NYX	1
chrX	42380216	42381003	788	*	ATAC_8_Atlas_168138	0	NR_002191	intergenic	255613	PPP1R2P9	1
chrX	44003522	44004383	862	*	ATAC_8_Atlas_168211	0	NM_025184	intergenic	2744	EFHC2	1
chrX	46187042	46187653	612	*	ATAC_8_Atlas_168277	0	NR_110388	promoter	0	LINC01186	1
chrX	62470084	62470491	408	*	ATAC_8_Atlas_168624	0	NM_001012968	intergenic	96615	SPIN4	1
chrX	68100416	68101526	1111	*	ATAC_8_Atlas_168724	0	NM_004429	intergenic	38409	EFNB1	1
chrX	68369539	68370079	541	*	ATAC_8_Atlas_168748	0	NM_145119	intergenic	10501	PJA1	1
chrX	71130407	71132106	1700	*	ATAC_8_Atlas_168847	0	NM_001013627	promoter	0	NHSL2	1
chrX	87056557	87057391	835	*	ATAC_8_Atlas_169250	0	NM_019117	intergenic	131506	KLHL4	1
chrX	96507075	96507608	534	*	ATAC_8_Atlas_169598	0	NM_006729	intron	0	DIAPH2	1
chrX	96701864	96702938	1075	*	ATAC_8_Atlas_169614	0	NM_006729	intron	0	DIAPH2	1
chrX	96737768	96738490	723	*	ATAC_8_Atlas_169619	0	NM_006729	intron	0	DIAPH2	1
chrX	97114909	97115739	831	*	ATAC_8_Atlas_169639	0	NM_006729	intergenic	259311	DIAPH2	1
chrX	97423704	97424082	379	*	ATAC_8_Atlas_169651	0	NM_006729	intergenic	568106	DIAPH2	1
chrX	106990537	106991426	890	*	ATAC_8_Atlas_170108	0	NM_198057	intron	0	TSC22D3	1
chrX	107419994	107421683	1690	*	ATAC_8_Atlas_170130	0	NM_033641	intron	0	COL4A6	1
chrX	107615303	107616110	808	*	ATAC_8_Atlas_170146	0	NM_033641	intron	0	COL4A6	1
chrX	108118205	108119301	1097	*	ATAC_8_Atlas_170166	0	NR_110652	intergenic	136071	LOC101928358	1
chrX	109091359	109092423	1065	*	ATAC_8_Atlas_170203	0	NR_039659_3	intergenic	21206	MIR4454	1
chrX	109811524	109812294	771	*	ATAC_8_Atlas_170266	0	NR_002718	intergenic	45274	TDGF1P3	1
chrX	109827056	109828036	981	*	ATAC_8_Atlas_170267	0	NR_002718	intergenic	60806	TDGF1P3	1
chrX	111705083	111705881	799	*	ATAC_8_Atlas_170397	0	NM_001004308	intergenic	4609	ZCCHC16	1
chrX	112613150	112613983	834	*	ATAC_8_Atlas_170440	0	NR_110399	intron	0	LOC101928437	1
chrX	112998281	112999226	946	*	ATAC_8_Atlas_170462	0	NR_131204	intron	0	XACT	1
chrX	113202873	113203937	1065	*	ATAC_8_Atlas_170472	0	NR_131204	intergenic	21366	XACT	1
chrX	116460840	116462036	1197	*	ATAC_8_Atlas_170605	0	NM_033495	intergenic	569739	KLHL13	1
chrX	121354442	121355409	968	*	ATAC_8_Atlas_170808	0	NR_037444	intergenic	849534	MIR3672	1
chrX	129922888	129923542	655	*	ATAC_8_Atlas_171126	0	NM_001281736	intron	0	ENOX2	1
chrX	132399151	132400162	1012	*	ATAC_8_Atlas_171312	0	NM_001448	intergenic	34901	GPC4	1
chrX	132441199	132442940	1742	*	ATAC_8_Atlas_171315	0	NM_001448	intron	0	GPC4	1
chrX	132476911	132478135	1225	*	ATAC_8_Atlas_171321	0	NM_001448	intron	0	GPC4	1
chrX	132574348	132575320	973	*	ATAC_8_Atlas_171335	0	NM_001448	intergenic	25142	GPC4	1
chrX	132783347	132784217	871	*	ATAC_8_Atlas_171351	0	NM_001164617	intron	0	GPC3	1
chrX	133047478	133048494	1017	*	ATAC_8_Atlas_171374	0	NM_001164617	intron	0	GPC3	1
chrX	136319138	136320375	1238	*	ATAC_8_Atlas_171522	0	NM_054021	intergenic	205304	GPR101	1
chrX	136655895	136657079	1185	*	ATAC_8_Atlas_171540	0	NM_003413	intergenic	1635	ZIC3	1
chrX	137081226	137081695	470	*	ATAC_8_Atlas_171563	0	NM_003413	intergenic	426966	ZIC3	1
chrX	139521325	139522231	907	*	ATAC_8_Atlas_171739	0	NM_005634	intergenic	62920	SOX3	1
chrX	147946733	147948310	1578	*	ATAC_8_Atlas_172018	0	NM_001170628	intron	0	AFF2	1
chrX	150408194	150408582	389	*	ATAC_8_Atlas_172119	0	NM_004224	intergenic	58256	GPR50	1
chrY	9943563	9944236	674	*	ATAC_8_Atlas_172436	0	NR_003593_1	intergenic	193991	TTTY23B	1
chrY	9984530	9985606	1077	*	ATAC_8_Atlas_172440	0	NR_003593_1	intergenic	234958	TTTY23B	1
chr1	2186863	2187860	998	*	ATAC_8_Atlas_134	0	NM_003036	intron	0	SKI	2
chr1	2892034	2892950	917	*	ATAC_8_Atlas_191	0	NM_080431	intergenic	45095	ACTRT2	2
chr1	4050048	4050508	461	*	ATAC_8_Atlas_294	0	NR_040065	intergenic	37404	LINC01346	2
chr1	4239574	4240801	1228	*	ATAC_8_Atlas_311	0	NR_040065	intergenic	226930	LINC01346	2
chr1	4481494	4482403	910	*	ATAC_8_Atlas_322	0	NR_027088	intron	0	LOC284661	2
chr1	4793621	4794451	831	*	ATAC_8_Atlas_356	0	NM_018836	intron	0	AJAP1	2
chr1	5060670	5061862	1193	*	ATAC_8_Atlas_373	0	NM_018836	intergenic	216818	AJAP1	2
chr1	6327978	6328865	888	*	ATAC_8_Atlas_489	0	NM_007274	intron	0	ACOT7	2
chr1	6891123	6892010	888	*	ATAC_8_Atlas_535	0	NM_015215	intron	0	CAMTA1	2
chr1	7096325	7097499	1175	*	ATAC_8_Atlas_552	0	NM_015215	intron	0	CAMTA1	2
chr1	7782103	7783241	1139	*	ATAC_8_Atlas_626	0	NM_015215	intron	0	CAMTA1	2
chr1	7927926	7928797	872	*	ATAC_8_Atlas_634	0	NM_021995	intergenic	14374	UTS2	2
chr1	9815513	9816341	829	*	ATAC_8_Atlas_775	0	NM_014944	intron	0	CLSTN1	2
chr1	9982004	9983100	1097	*	ATAC_8_Atlas_788	0	NM_032368	intergenic	6675	LZIC	2
chr1	10168202	10169454	1253	*	ATAC_8_Atlas_798	0	NM_006048	intron	0	UBE4B	2
chr1	12531570	12532577	1008	*	ATAC_8_Atlas_998	0	NM_018156	intron	0	VPS13D	2
chr1	13781986	13784235	2250	*	ATAC_8_Atlas_1017	0	NM_001010847	intergenic	17209	LRRC38	2
chr1	14087372	14088333	962	*	ATAC_8_Atlas_1039	0	NM_001135610	intron	0	PRDM2	2
chr1	14270683	14271551	869	*	ATAC_8_Atlas_1047	0	NM_012231	intergenic	119108	PRDM2	2
chr1	14817688	14818772	1085	*	ATAC_8_Atlas_1087	0	NM_201628	intergenic	106440	KAZN	2
chr1	15009355	15010404	1050	*	ATAC_8_Atlas_1102	0	NM_201628	intron	0	KAZN	2
chr1	15666529	15667437	909	*	ATAC_8_Atlas_1161	0	NM_052929	intron	0	FHAD1	2
chr1	16393415	16394272	858	*	ATAC_8_Atlas_1208	0	NM_182623	intron	0	FAM131C	2
chr1	18207616	18208596	981	*	ATAC_8_Atlas_1347	0	NM_030812	intergenic	54057	ACTL8	2
chr1	22672496	22672937	442	*	ATAC_8_Atlas_1661	0	NR_039613	intergenic	79702	MIR4418	2
chr1	23575978	23576868	891	*	ATAC_8_Atlas_1741	0	NR_110616	intergenic	30933	LINC01355	2
chr1	23748101	23749267	1167	*	ATAC_8_Atlas_1754	0	NM_003196	intron	0	TCEA3	2
chr1	24342276	24342993	718	*	ATAC_8_Atlas_1790	0	NR_034035	intergenic	35322	SRSF10	2
chr1	24814400	24815190	791	*	ATAC_8_Atlas_1822	0	NR_045408	intergenic	7632	RCAN3AS	2
chr1	25358197	25359545	1349	*	ATAC_8_Atlas_1852	0	NR_039623	intergenic	8119	MIR4425	2
chr1	25916524	25917459	936	*	ATAC_8_Atlas_1884	0	NM_015627	intergenic	21146	LDLRAP1	2
chr1	26168774	26169626	853	*	ATAC_8_Atlas_1913	0	NM_001287490	intron	0	AUNIP	2
chr1	26420192	26421726	1535	*	ATAC_8_Atlas_1932	0	NM_001243532	intergenic	15929	PDIK1L	2
chr1	27070437	27071279	843	*	ATAC_8_Atlas_1973	0	NM_006015	intron	0	ARID1A	2
chr1	28355264	28356310	1047	*	ATAC_8_Atlas_2075	0	NM_001282561	intron	0	EYA3	2
chr1	29119245	29120171	927	*	ATAC_8_Atlas_2112	0	NM_000911	intergenic	18482	OPRD1	2
chr1	31939919	31940998	1080	*	ATAC_8_Atlas_2348	0	NR_034112	intergenic	30840	LINC01225	2
chr1	31996435	31997509	1075	*	ATAC_8_Atlas_2350	0	NR_027085	intergenic	6588	LINC01226	2
chr1	32436181	32437493	1313	*	ATAC_8_Atlas_2390	0	NM_080391	intergenic	32192	PTP4A2	2
chr1	34404628	34405574	947	*	ATAC_8_Atlas_2532	0	NM_052896	intron	0	CSMD2	2
chr1	34777959	34778703	745	*	ATAC_8_Atlas_2560	0	NM_001134734	intergenic	93227	C1orf94	2
chr1	35149365	35150629	1265	*	ATAC_8_Atlas_2583	0	NR_030278	intergenic	14069	MIR552	2
chr1	35170280	35171611	1332	*	ATAC_8_Atlas_2584	0	NR_030278	intergenic	34984	MIR552	2
chr1	37474941	37475728	788	*	ATAC_8_Atlas_2740	0	NM_000831	intron	0	GRIK3	2
chr1	37708518	37709468	951	*	ATAC_8_Atlas_2758	0	NR_036217	intergenic	81282	MIR4255	2
chr1	39938234	39939357	1124	*	ATAC_8_Atlas_2905	0	NM_012090	intron	0	MACF1	2
chr1	40128373	40129548	1176	*	ATAC_8_Atlas_2922	0	NM_032526	intron	0	NT5C1A	2
chr1	40172817	40173706	890	*	ATAC_8_Atlas_2927	0	NM_016257	intergenic	15434	HPCAL4	2
chr1	40467237	40468201	965	*	ATAC_8_Atlas_2948	0	NM_032793	intergenic	31596	MFSD2A	2
chr1	41124158	41125197	1040	*	ATAC_8_Atlas_2988	0	NM_014747	intron	0	RIMS3	2
chr1	42001601	42002561	961	*	ATAC_8_Atlas_3042	0	NM_001127714	intron	0	HIVEP3	2
chr1	42512225	42513485	1261	*	ATAC_8_Atlas_3077	0	NR_038261	intergenic	10628	HIVEP3	2
chr1	42738565	42739079	515	*	ATAC_8_Atlas_3085	0	NM_001198850	intron	0	FOXJ3	2
chr1	45574541	45575241	701	*	ATAC_8_Atlas_3251	0	NM_020883	intron	0	ZSWIM5	2
chr1	48053487	48054578	1092	*	ATAC_8_Atlas_3388	0	NM_004474	intergenic	147123	FOXD2	2
chr1	48233793	48234767	975	*	ATAC_8_Atlas_3397	0	NM_001194986	intron	0	TRABD2B	2
chr1	49445344	49446327	984	*	ATAC_8_Atlas_3487	0	NM_032785	intron	0	AGBL4	2
chr1	52367562	52368495	934	*	ATAC_8_Atlas_3604	0	NM_002867	intergenic	5132	RAB3B	2
chr1	52681390	52682337	948	*	ATAC_8_Atlas_3625	0	NM_004799	intron	0	ZFYVE9	2
chr1	53574395	53575340	946	*	ATAC_8_Atlas_3669	0	NM_006671	intron	0	SLC1A7	2
chr1	55023364	55024630	1267	*	ATAC_8_Atlas_3783	0	NM_015547	intron	0	ACOT11	2
chr1	55392435	55394080	1646	*	ATAC_8_Atlas_3801	0	NM_014762	intergenic	39513	DHCR24	2
chr1	55695868	55697062	1195	*	ATAC_8_Atlas_3828	0	NR_039618	intergenic	4471	MIR4422	2
chr1	57896804	57897951	1148	*	ATAC_8_Atlas_3979	0	NM_021080	intron	0	DAB1	2
chr1	58147194	58148500	1307	*	ATAC_8_Atlas_4004	0	NM_021080	intron	0	DAB1	2
chr1	58169464	58170540	1077	*	ATAC_8_Atlas_4006	0	NM_021080	intron	0	DAB1	2
chr1	58512978	58513993	1016	*	ATAC_8_Atlas_4043	0	NM_021080	intron	0	DAB1	2
chr1	59126534	59127961	1428	*	ATAC_8_Atlas_4102	0	NM_001085487	intron	0	MYSM1	2
chr1	60372234	60373178	945	*	ATAC_8_Atlas_4176	0	NM_000775	intron	0	CYP2J2	2
chr1	61476695	61478037	1343	*	ATAC_8_Atlas_4224	0	NR_110617	intergenic	40246	NFIA-AS2	2
chr1	62048799	62049712	914	*	ATAC_8_Atlas_4259	0	NR_073400	intergenic	70201	MGC34796	2
chr1	62741738	62742148	411	*	ATAC_8_Atlas_4297	0	NM_181712	intron	0	KANK4	2
chr1	63053285	63054207	923	*	ATAC_8_Atlas_4316	0	NM_001272000	intron	0	DOCK7	2
chr1	63716156	63716787	632	*	ATAC_8_Atlas_4356	0	NR_038252	intron	0	LINC00466	2
chr1	64195022	64196472	1451	*	ATAC_8_Atlas_4380	0	NM_005012	intergenic	43217	ROR1	2
chr1	64449910	64450970	1061	*	ATAC_8_Atlas_4400	0	NM_005012	intron	0	ROR1	2
chr1	64572866	64573888	1023	*	ATAC_8_Atlas_4408	0	NM_005012	intron	0	ROR1	2
chr1	66915628	66916767	1140	*	ATAC_8_Atlas_4582	0	NM_001297442	intergenic	75365	PDE4B	2
chr1	67303326	67304625	1300	*	ATAC_8_Atlas_4605	0	NM_024763	intron	0	WDR78	2
chr1	69084290	69085403	1114	*	ATAC_8_Atlas_4733	0	NR_110671	intergenic	79979	DEPDC1-AS1	2
chr1	69966084	69967282	1199	*	ATAC_8_Atlas_4786	0	NM_020794	intergenic	258575	LRRC7	2
chr1	70514029	70514830	802	*	ATAC_8_Atlas_4809	0	NM_020794	intron	0	LRRC7	2
chr1	71053136	71054259	1124	*	ATAC_8_Atlas_4836	0	NR_125938	intergenic	117876	LOC101927244	2
chr1	71217113	71218951	1839	*	ATAC_8_Atlas_4848	0	NR_125938	intron	0	LOC101927244	2
chr1	72037538	72038888	1351	*	ATAC_8_Atlas_4897	0	NM_173808	intron	0	NEGR1	2
chr1	72475551	72477724	2174	*	ATAC_8_Atlas_4928	0	NM_173808	intron	0	NEGR1	2
chr1	74491991	74492396	406	*	ATAC_8_Atlas_5017	0	NM_001105659	exon	0	LRRIQ3	2
chr1	76328727	76329666	940	*	ATAC_8_Atlas_5115	0	NM_002440	intron	0	MSH4	2
chr1	76838979	76840321	1343	*	ATAC_8_Atlas_5153	0	NM_152996	intron	0	ST6GALNAC3	2
chr1	77871838	77873202	1365	*	ATAC_8_Atlas_5227	0	NM_174858	intron	0	AK5	2
chr1	79552451	79553448	998	*	ATAC_8_Atlas_5312	0	NM_022159	intergenic	79955	ADGRL4	2
chr1	80280855	80281881	1027	*	ATAC_8_Atlas_5350	0	NR_125941	intergenic	719558	LOC101927412	2
chr1	81668932	81670162	1231	*	ATAC_8_Atlas_5408	0	NR_125943	intergenic	309402	LOC101927434	2
chr1	81760190	81760623	434	*	ATAC_8_Atlas_5414	0	NR_125943	intergenic	218941	LOC101927434	2
chr1	82344397	82345532	1136	*	ATAC_8_Atlas_5458	0	NM_001297704	intron	0	ADGRL2	2
chr1	83379960	83381274	1315	*	ATAC_8_Atlas_5509	0	NR_110632	intergenic	58291	LINC01361	2
chr1	83450505	83451617	1113	*	ATAC_8_Atlas_5512	0	NR_110632	promoter	0	LINC01361	2
chr1	87198552	87199700	1149	*	ATAC_8_Atlas_5720	0	NM_001206653	intron	0	SH3GLB1	2
chr1	87875041	87876039	999	*	ATAC_8_Atlas_5766	0	NR_038324	intergenic	37702	LINC01364	2
chr1	88278542	88279525	984	*	ATAC_8_Atlas_5786	0	NR_038324	intergenic	441203	LINC01364	2
chr1	89786392	89786882	491	*	ATAC_8_Atlas_5849	0	NR_077244	intergenic	30346	LOC729930	2
chr1	91032662	91034101	1440	*	ATAC_8_Atlas_5942	0	NM_020063	intergenic	143477	BARHL2	2
chr1	91279384	91280740	1357	*	ATAC_8_Atlas_5966	0	NM_020063	intergenic	96589	BARHL2	2
chr1	93608239	93609154	916	*	ATAC_8_Atlas_6091	0	NM_007358	intergenic	3600	MTF2	2
chr1	94230375	94231289	915	*	ATAC_8_Atlas_6137	0	NM_001261408	intron	0	BCAR3	2
chr1	94855090	94855904	815	*	ATAC_8_Atlas_6186	0	NM_002858	intergenic	28028	ABCD3	2
chr1	95257685	95259274	1590	*	ATAC_8_Atlas_6200	0	NR_104131	intron	0	LINC01057	2
chr1	95983585	95984490	906	*	ATAC_8_Atlas_6240	0	NR_110622	intergenic	2564	LOC100996635	2
chr1	97533971	97535113	1143	*	ATAC_8_Atlas_6315	0	NM_000110	intergenic	8186	DPYD	2
chr1	99400666	99401619	954	*	ATAC_8_Atlas_6442	0	NM_001037317	intron	0	LPPR5	2
chr1	99692115	99693608	1494	*	ATAC_8_Atlas_6462	0	NM_014839	intergenic	36239	LPPR4	2
chr1	99799048	99800297	1250	*	ATAC_8_Atlas_6470	0	NM_001166252	intergenic	23909	LPPR4	2
chr1	100643245	100644672	1428	*	ATAC_8_Atlas_6520	0	NM_001256387	promoter	0	LRRC39	2
chr1	100986698	100987303	606	*	ATAC_8_Atlas_6539	0	NM_003672	intergenic	864	CDC14A	2
chr1	101835589	101837089	1501	*	ATAC_8_Atlas_6603	0	NR_126402	intron	0	LINC01307	2
chr1	104626373	104626922	550	*	ATAC_8_Atlas_6725	0	NR_033990	intergenic	6679	LOC100129138	2
chr1	106318778	106319867	1090	*	ATAC_8_Atlas_6762	0	NR_125955	intergenic	157220	LOC101928476	2
chr1	106940313	106941375	1063	*	ATAC_8_Atlas_6781	0	NM_018137	intergenic	657891	PRMT6	2
chr1	107945508	107946150	643	*	ATAC_8_Atlas_6837	0	NM_001113228	intron	0	NTNG1	2
chr1	108164858	108166401	1544	*	ATAC_8_Atlas_6851	0	NM_006113	intron	0	VAV3	2
chr1	110078225	110079118	894	*	ATAC_8_Atlas_6979	0	NM_031936	intergenic	3375	GPR61	2
chr1	110406465	110407489	1025	*	ATAC_8_Atlas_7007	0	NM_172210	intergenic	45743	CSF1	2
chr1	111033309	111034083	775	*	ATAC_8_Atlas_7071	0	NR_108042	promoter	428	LOC440602	2
chr1	111124309	111125807	1499	*	ATAC_8_Atlas_7080	0	NM_001204269	intergenic	10394	KCNA2	2
chr1	112817066	112817985	920	*	ATAC_8_Atlas_7195	0	NM_018704	intergenic	120814	CTTNBP2NL	2
chr1	113003119	113004253	1135	*	ATAC_8_Atlas_7210	0	NR_036210	promoter	201	MIR4256	2
chr1	113253729	113254294	566	*	ATAC_8_Atlas_7222	0	NM_005167	intron	0	PPM1J	2
chr1	113848908	113849853	946	*	ATAC_8_Atlas_7264	0	NM_152900	intergenic	83621	MAGI3	2
chr1	114617720	114619189	1470	*	ATAC_8_Atlas_7306	0	NM_205848	intergenic	12724	SYT6	2
chr1	115876536	115877018	483	*	ATAC_8_Atlas_7375	0	NM_002506	intron	0	NGF	2
chr1	116393541	116394018	478	*	ATAC_8_Atlas_7405	0	NM_005599	intergenic	9793	NHLH2	2
chr1	116722089	116723373	1285	*	ATAC_8_Atlas_7428	0	NM_152367	intergenic	44227	MAB21L3	2
chr1	116848461	116849168	708	*	ATAC_8_Atlas_7442	0	NM_000701	intergenic	66626	ATP1A1	2
chr1	117314880	117315794	915	*	ATAC_8_Atlas_7492	0	NM_001767	intergenic	3028	CD2	2
chr1	117708291	117709192	902	*	ATAC_8_Atlas_7531	0	NM_001253850	intron	0	VTCN1	2
chr1	117927978	117929319	1342	*	ATAC_8_Atlas_7548	0	NM_006699	intron	0	MAN1A2	2
chr1	119206622	119207457	836	*	ATAC_8_Atlas_7604	0	NM_152380	intergenic	218208	TBX15	2
chr1	120471559	120472875	1317	*	ATAC_8_Atlas_7671	0	NM_024408	intron	0	NOTCH2	2
chr1	120550268	120550915	648	*	ATAC_8_Atlas_7681	0	NM_024408	intron	0	NOTCH2	2
chr1	144990198	144991286	1089	*	ATAC_8_Atlas_7826	0	NM_001278267	intron	0	NBPF20	2
chr1	145193290	145194128	839	*	ATAC_8_Atlas_7846	0	NM_001278267	intron	0	NBPF20	2
chr1	145647934	145648912	979	*	ATAC_8_Atlas_7891	0	NM_001278267	intron	0	NBPF20	2
chr1	147005379	147006871	1493	*	ATAC_8_Atlas_7949	0	NM_004326	intergenic	6399	BCL9	2
chr1	149910869	149911642	774	*	ATAC_8_Atlas_8103	0	NM_020205	intergenic	586	OTUD7B	2
chr1	153545635	153546234	600	*	ATAC_8_Atlas_8300	0	NM_005978	intergenic	7328	S100A2	2
chr1	154392460	154393228	769	*	ATAC_8_Atlas_8352	0	NM_000565	intron	0	IL6R	2
chr1	157744699	157745589	891	*	ATAC_8_Atlas_8627	0	NR_125358	promoter	1332	FCRL2	2
chr1	158479064	158480463	1400	*	ATAC_8_Atlas_8673	0	NM_001004472	intergenic	28388	OR10R2	2
chr1	158685925	158687058	1134	*	ATAC_8_Atlas_8678	0	NM_001005327	promoter	846	OR6K3	2
chr1	159865088	159866075	988	*	ATAC_8_Atlas_8734	0	NM_012337	intron	0	CFAP45	2
chr1	161397293	161398501	1209	*	ATAC_8_Atlas_8860	0	NM_001013625	intergenic	59619	CFAP126	2
chr1	162222055	162222555	501	*	ATAC_8_Atlas_8928	0	NM_001164757	intron	0	NOS1AP	2
chr1	162549769	162550850	1082	*	ATAC_8_Atlas_8946	0	NM_003115	intron	0	UAP1	2
chr1	163320270	163321199	930	*	ATAC_8_Atlas_9001	0	NM_031423	intron	0	NUF2	2
chr1	163364087	163364897	811	*	ATAC_8_Atlas_9006	0	NR_104294	intergenic	25962	LOC100422212	2
chr1	164999677	165000889	1213	*	ATAC_8_Atlas_9131	0	NM_177398	intergenic	170214	LMX1A	2
chr1	165644919	165645548	630	*	ATAC_8_Atlas_9197	0	NM_000696	intron	0	ALDH9A1	2
chr1	166022492	166023343	852	*	ATAC_8_Atlas_9220	0	NM_001017961	intergenic	15912	FAM78B	2
chr1	167434839	167435670	832	*	ATAC_8_Atlas_9307	0	NM_000734	intron	0	CD247	2
chr1	167606516	167608008	1493	*	ATAC_8_Atlas_9324	0	NM_052862	intron	0	RCSD1	2
chr1	170136764	170137954	1191	*	ATAC_8_Atlas_9461	0	NM_001136107	intron	0	METTL11B	2
chr1	171091469	171092678	1210	*	ATAC_8_Atlas_9494	0	NM_001002294	intergenic	4509	FMO3	2
chr1	171304583	171305731	1149	*	ATAC_8_Atlas_9503	0	NM_002022	intron	0	FMO4	2
chr1	172089607	172090796	1190	*	ATAC_8_Atlas_9544	0	NM_001136127	intron	0	DNM3	2
chr1	173087566	173088477	912	*	ATAC_8_Atlas_9600	0	NM_003326	intergenic	64392	TNFSF4	2
chr1	173428497	173429334	838	*	ATAC_8_Atlas_9613	0	NR_125960	promoter	1166	LOC101928673	2
chr1	173974174	173974550	377	*	ATAC_8_Atlas_9638	0	NM_172071	intergenic	11963	RC3H1	2
chr1	174477645	174478786	1142	*	ATAC_8_Atlas_9663	0	NM_014857	intron	0	RABGAP1L	2
chr1	174908567	174909312	746	*	ATAC_8_Atlas_9690	0	NM_014857	intron	0	RABGAP1L	2
chr1	175402464	175403575	1112	*	ATAC_8_Atlas_9738	0	NM_003285	intron	0	TNR	2
chr1	176759687	176760702	1016	*	ATAC_8_Atlas_9840	0	NM_020318	intron	0	PAPPA2	2
chr1	177071987	177073157	1171	*	ATAC_8_Atlas_9869	0	NM_001286164	intron	0	ASTN1	2
chr1	178242850	178243768	919	*	ATAC_8_Atlas_9974	0	NM_170692	intron	0	RASAL2	2
chr1	178428564	178428987	424	*	ATAC_8_Atlas_9997	0	NM_170692	intron	0	RASAL2	2
chr1	181603367	181604136	770	*	ATAC_8_Atlas_10202	0	NM_001205293	intron	0	CACNA1E	2
chr1	182118160	182119091	932	*	ATAC_8_Atlas_10242	0	NR_104175	intergenic	53988	LINC01344	2
chr1	182646231	182647144	914	*	ATAC_8_Atlas_10281	0	NM_033345	intergenic	4163	RGS8	2
chr1	183273572	183274858	1287	*	ATAC_8_Atlas_10325	0	NM_170706	promoter	0	NMNAT2	2
chr1	184738746	184739711	966	*	ATAC_8_Atlas_10431	0	NM_025191	intergenic	14704	EDEM3	2
chr1	185240822	185241947	1126	*	ATAC_8_Atlas_10458	0	NM_001105518	intron	0	SWT1	2
chr1	185408731	185409585	855	*	ATAC_8_Atlas_10466	0	NR_038424	intergenic	104559	GS1-279B7.1	2
chr1	185502046	185503280	1235	*	ATAC_8_Atlas_10476	0	NR_110793	intergenic	24231	LINC01350	2
chr1	185744839	185746651	1813	*	ATAC_8_Atlas_10492	0	NM_031935	intron	0	HMCN1	2
chr1	186595326	186596486	1161	*	ATAC_8_Atlas_10521	0	NM_000963	intergenic	44457	PTGS2	2
chr1	187831271	187832634	1364	*	ATAC_8_Atlas_10586	0	NR_126347	intergenic	501894	LINC01036	2
chr1	189798570	189799577	1008	*	ATAC_8_Atlas_10654	0	NM_199051	intergenic	267219	BRINP3	2
chr1	192803239	192803830	592	*	ATAC_8_Atlas_10784	0	NM_002923	intergenic	21831	RGS2	2
chr1	192920611	192921686	1076	*	ATAC_8_Atlas_10798	0	NR_126003	intergenic	3223	LINC01032	2
chr1	193384322	193385128	807	*	ATAC_8_Atlas_10819	0	NR_125789	intergenic	49238	LINC01031	2
chr1	194024287	194025596	1310	*	ATAC_8_Atlas_10849	0	NR_125789	intergenic	689203	LINC01031	2
chr1	197448855	197450195	1341	*	ATAC_8_Atlas_10996	0	NM_001193640	intergenic	1269	CRB1	2
chr1	197528430	197529502	1073	*	ATAC_8_Atlas_11000	0	NM_001195215	intron	0	DENND1B	2
chr1	197960270	197961317	1048	*	ATAC_8_Atlas_11024	0	NM_020204	intergenic	60996	LHX9	2
chr1	198165232	198166181	950	*	ATAC_8_Atlas_11034	0	NM_133494	intron	0	NEK7	2
chr1	198763386	198765293	1908	*	ATAC_8_Atlas_11074	0	NR_040073	intergenic	11838	MIR181A1HG	2
chr1	200041542	200042352	811	*	ATAC_8_Atlas_11141	0	NM_003822	intron	0	NR5A2	2
chr1	200286249	200286886	638	*	ATAC_8_Atlas_11163	0	NR_040064	intergenic	24785	LINC00862	2
chr1	201106474	201107695	1222	*	ATAC_8_Atlas_11228	0	NM_001288564	intron	0	TMEM9	2
chr1	201389948	201391703	1756	*	ATAC_8_Atlas_11254	0	NM_003281	promoter	0	TNNI1	2
chr1	202406233	202407185	953	*	ATAC_8_Atlas_11359	0	NM_002481	intron	0	PPP1R12B	2
chr1	202752790	202753833	1044	*	ATAC_8_Atlas_11394	0	NM_006618	intron	0	KDM5B	2
chr1	202873609	202874444	836	*	ATAC_8_Atlas_11406	0	NM_001303051	intron	0	KLHL12	2
chr1	203651582	203652314	733	*	ATAC_8_Atlas_11481	0	NM_001001396	exon	0	ATP2B4	2
chr1	204783050	204784019	970	*	ATAC_8_Atlas_11574	0	NM_001005388	intergenic	13762	NFASC	2
chr1	206594785	206596218	1434	*	ATAC_8_Atlas_11725	0	NM_015326	intron	0	SRGAP2	2
chr1	206991253	206992061	809	*	ATAC_8_Atlas_11763	0	NM_153758	intron	0	IL19	2
chr1	207393303	207393921	619	*	ATAC_8_Atlas_11780	0	NM_000715	intergenic	74985	C4BPA	2
chr1	208148947	208149549	603	*	ATAC_8_Atlas_11829	0	NM_025179	intergenic	46038	PLXNA2	2
chr1	208226946	208227917	972	*	ATAC_8_Atlas_11837	0	NM_025179	intron	0	PLXNA2	2
chr1	208267131	208268138	1008	*	ATAC_8_Atlas_11845	0	NM_025179	intron	0	PLXNA2	2
chr1	208371011	208372080	1070	*	ATAC_8_Atlas_11859	0	NM_025179	intron	0	PLXNA2	2
chr1	208684338	208685166	829	*	ATAC_8_Atlas_11887	0	NM_025179	intergenic	266672	PLXNA2	2
chr1	208920797	208922174	1378	*	ATAC_8_Atlas_11903	0	NM_025179	intergenic	503131	PLXNA2	2
chr1	209092102	209093039	938	*	ATAC_8_Atlas_11921	0	NM_001104548	intergenic	509128	MIR205HG	2
chr1	211223463	211224205	743	*	ATAC_8_Atlas_12088	0	NM_002238	intron	0	KCNH1	2
chr1	211284032	211284411	380	*	ATAC_8_Atlas_12090	0	NM_002238	intron	0	KCNH1	2
chr1	212474677	212475739	1063	*	ATAC_8_Atlas_12166	0	NM_001199756	promoter	0	PPP2R5A	2
chr1	212514390	212515212	823	*	ATAC_8_Atlas_12167	0	NM_006243	intron	0	PPP2R5A	2
chr1	212594216	212595333	1118	*	ATAC_8_Atlas_12170	0	NM_018252	intergenic	5948	TMEM206	2
chr1	213208656	213209708	1053	*	ATAC_8_Atlas_12221	0	NM_001287220	intergenic	14866	RPS6KC1	2
chr1	214656517	214657338	822	*	ATAC_8_Atlas_12305	0	NM_005401	intron	0	PTPN14	2
chr1	214711482	214712348	867	*	ATAC_8_Atlas_12309	0	NM_005401	intron	0	PTPN14	2
chr1	215385756	215386536	781	*	ATAC_8_Atlas_12345	0	NM_001017424	intron	0	KCNK2	2
chr1	215388659	215389742	1084	*	ATAC_8_Atlas_12346	0	NM_001017424	intron	0	KCNK2	2
chr1	215426530	215427667	1138	*	ATAC_8_Atlas_12349	0	NM_001017425	intergenic	16093	KCNK2	2
chr1	215485570	215486438	869	*	ATAC_8_Atlas_12351	0	NM_001017425	intergenic	75133	KCNK2	2
chr1	215767549	215768675	1127	*	ATAC_8_Atlas_12368	0	NM_016121	intron	0	KCTD3	2
chr1	216143667	216144689	1023	*	ATAC_8_Atlas_12396	0	NM_206933	intron	0	USH2A	2
chr1	216258927	216260100	1174	*	ATAC_8_Atlas_12405	0	NM_206933	intron	0	USH2A	2
chr1	217067533	217068667	1135	*	ATAC_8_Atlas_12465	0	NM_001243510	intron	0	ESRRG	2
chr1	217157037	217158171	1135	*	ATAC_8_Atlas_12473	0	NM_001243510	intron	0	ESRRG	2
chr1	217517663	217519299	1637	*	ATAC_8_Atlas_12495	0	NM_018040	intergenic	81035	GPATCH2	2
chr1	218606648	218607668	1021	*	ATAC_8_Atlas_12556	0	NM_003238	intron	0	TGFB2	2
chr1	218612851	218613655	805	*	ATAC_8_Atlas_12557	0	NR_031644	promoter	1875	MIR548F3	2
chr1	219820869	219821978	1110	*	ATAC_8_Atlas_12616	0	NR_002753	intergenic	224640	RNU5F-1	2
chr1	221437103	221438087	985	*	ATAC_8_Atlas_12721	0	NR_024236	intergenic	65182	C1orf140	2
chr1	222213827	222214638	812	*	ATAC_8_Atlas_12767	0	NR_125989	intergenic	199818	LOC101929771	2
chr1	222586703	222588168	1466	*	ATAC_8_Atlas_12787	0	NM_024746	intergenic	107433	HHIPL2	2
chr1	224267917	224268690	774	*	ATAC_8_Atlas_12901	0	NR_049764	intergenic	33098	FBXO28	2
chr1	224727822	224729424	1603	*	ATAC_8_Atlas_12925	0	NM_152495	intergenic	74754	CNIH3	2
chr1	226683337	226684858	1522	*	ATAC_8_Atlas_13057	0	NM_001003665	intergenic	51642	C1orf95	2
chr1	226753998	226755055	1058	*	ATAC_8_Atlas_13062	0	NM_001003665	intron	0	C1orf95	2
chr1	226757607	226758416	810	*	ATAC_8_Atlas_13063	0	NM_001003665	intron	0	C1orf95	2
chr1	228935691	228936989	1299	*	ATAC_8_Atlas_13181	0	NM_021205	intergenic	53274	RHOU	2
chr1	228984400	228985621	1222	*	ATAC_8_Atlas_13186	0	NM_021205	intergenic	101983	RHOU	2
chr1	230029495	230030647	1153	*	ATAC_8_Atlas_13269	0	NM_001291866	intergenic	162888	GALNT2	2
chr1	230522563	230523457	895	*	ATAC_8_Atlas_13319	0	NM_001258311	intron	0	PGBD5	2
chr1	232482308	232483211	904	*	ATAC_8_Atlas_13434	0	NM_020808	intergenic	50500	SIPA1L2	2
chr1	233233775	233234529	755	*	ATAC_8_Atlas_13500	0	NM_014801	intron	0	PCNXL2	2
chr1	233705074	233706785	1712	*	ATAC_8_Atlas_13527	0	NM_002245	intergenic	42964	KCNK1	2
chr1	233795224	233795851	628	*	ATAC_8_Atlas_13536	0	NM_002245	intron	0	KCNK1	2
chr1	234411471	234412580	1110	*	ATAC_8_Atlas_13580	0	NM_173508	intron	0	SLC35F3	2
chr1	234889647	234890297	651	*	ATAC_8_Atlas_13629	0	NR_038856	intergenic	22256	LINC01132	2
chr1	235456662	235457680	1019	*	ATAC_8_Atlas_13670	0	NM_031371	intron	0	ARID4B	2
chr1	235613881	235614678	798	*	ATAC_8_Atlas_13680	0	NM_152490	intron	0	B3GALNT2	2
chr1	235674865	235675729	865	*	ATAC_8_Atlas_13684	0	NR_039973	promoter	395	MIR5096	2
chr1	235678995	235679562	568	*	ATAC_8_Atlas_13686	0	NR_039973	intron	0	MIR5096	2
chr1	236230803	236231835	1033	*	ATAC_8_Atlas_13718	0	NM_002508	intergenic	2321	NID1	2
chr1	237389354	237390214	861	*	ATAC_8_Atlas_13788	0	NM_001035	intron	0	RYR2	2
chr1	240319760	240320909	1150	*	ATAC_8_Atlas_13964	0	NM_001305424	intron	0	FMN2	2
chr1	240908332	240908866	535	*	ATAC_8_Atlas_14006	0	NR_128706	intron	0	MIR1273E	2
chr1	240984564	240985406	843	*	ATAC_8_Atlas_14009	0	NM_002924	intron	0	RGS7	2
chr1	241555154	241556246	1093	*	ATAC_8_Atlas_14054	0	NM_002924	intergenic	34623	RGS7	2
chr1	241655970	241657110	1141	*	ATAC_8_Atlas_14063	0	NM_000143	intergenic	3746	FH	2
chr1	241971373	241972507	1135	*	ATAC_8_Atlas_14092	0	NM_144625	intergenic	5938	WDR64	2
chr1	242052363	242053357	995	*	ATAC_8_Atlas_14102	0	NM_130398	intron	0	EXO1	2
chr1	243388272	243389020	749	*	ATAC_8_Atlas_14186	0	NM_014812	intron	0	CEP170	2
chr1	243577447	243578449	1003	*	ATAC_8_Atlas_14195	0	NM_006642	intron	0	SDCCAG8	2
chr1	243645121	243646830	1710	*	ATAC_8_Atlas_14201	0	NM_006642	intron	0	SDCCAG8	2
chr1	244053544	244054491	948	*	ATAC_8_Atlas_14217	0	NR_033883	intergenic	26212	LOC339529	2
chr1	244191813	244192992	1180	*	ATAC_8_Atlas_14225	0	NR_033883	intron	0	LOC339529	2
chr1	245255167	245256888	1722	*	ATAC_8_Atlas_14281	0	NR_026587	intron	0	EFCAB2	2
chr1	245664546	245665434	889	*	ATAC_8_Atlas_14321	0	NM_018012	intron	0	KIF26B	2
chr1	245784703	245785850	1148	*	ATAC_8_Atlas_14335	0	NM_018012	intron	0	KIF26B	2
chr1	245815001	245816570	1570	*	ATAC_8_Atlas_14336	0	NM_018012	intron	0	KIF26B	2
chr1	246263996	246264922	927	*	ATAC_8_Atlas_14374	0	NM_001167740	intron	0	SMYD3	2
chr1	246326348	246327268	921	*	ATAC_8_Atlas_14385	0	NM_001167740	intron	0	SMYD3	2
chr1	246741862	246742961	1100	*	ATAC_8_Atlas_14429	0	NM_152609	intron	0	CNST	2
chr1	246973584	246974747	1164	*	ATAC_8_Atlas_14449	0	NR_015422	intergenic	18795	LINC01341	2
chr1	249207203	249208167	965	*	ATAC_8_Atlas_14510	0	NM_170725	intron	0	PGBD2	2
chr10	692222	692972	751	*	ATAC_8_Atlas_14568	0	NM_014974	intron	0	DIP2C	2
chr10	1732188	1732954	767	*	ATAC_8_Atlas_14654	0	NM_018702	intron	0	ADARB2	2
chr10	2127972	2129304	1333	*	ATAC_8_Atlas_14680	0	NR_106720	intergenic	9688	MIR6072	2
chr10	2305301	2306416	1116	*	ATAC_8_Atlas_14696	0	NR_038884	intergenic	36096	LINC00701	2
chr10	2424685	2425958	1274	*	ATAC_8_Atlas_14700	0	NR_038884	intergenic	67416	LINC00701	2
chr10	2956354	2957276	923	*	ATAC_8_Atlas_14725	0	NM_002627	intergenic	152435	PFKP	2
chr10	2997572	2998523	952	*	ATAC_8_Atlas_14728	0	NM_002627	intergenic	111188	PFKP	2
chr10	4238975	4240375	1401	*	ATAC_8_Atlas_14840	0	NR_108040	intergenic	8692	LINC00702	2
chr10	5567557	5568935	1379	*	ATAC_8_Atlas_14906	0	NR_120496	promoter	0	CALML3-AS1	2
chr10	6714897	6715838	942	*	ATAC_8_Atlas_14974	0	NR_120634	intergenic	33153	LOC101928150	2
chr10	7173080	7174266	1187	*	ATAC_8_Atlas_15008	0	NM_001029880	intergenic	26319	SFMBT2	2
chr10	7660261	7661197	937	*	ATAC_8_Atlas_15048	0	NM_032817	promoter	438	ITIH5	2
chr10	8572831	8573872	1042	*	ATAC_8_Atlas_15088	0	NR_108058	intergenic	262562	LINC00708	2
chr10	10065941	10066922	982	*	ATAC_8_Atlas_15149	0	NR_120636	intergenic	33762	LOC101928298	2
chr10	10750556	10751587	1032	*	ATAC_8_Atlas_15193	0	NR_027082	intergenic	74814	SFTA1P	2
chr10	11602135	11603660	1526	*	ATAC_8_Atlas_15283	0	NM_014688	intron	0	USP6NL	2
chr10	11987452	11988319	868	*	ATAC_8_Atlas_15307	0	NM_080599	intron	0	UPF2	2
chr10	13650181	13651250	1070	*	ATAC_8_Atlas_15409	0	NM_003675	intron	0	PRPF18	2
chr10	13675526	13676398	873	*	ATAC_8_Atlas_15412	0	NM_003675	intergenic	2657	PRPF18	2
chr10	14337485	14338838	1354	*	ATAC_8_Atlas_15475	0	NM_018027	intron	0	FRMD4A	2
chr10	14801890	14802966	1077	*	ATAC_8_Atlas_15519	0	NM_001282695	intron	0	FAM107B	2
chr10	15272116	15273585	1470	*	ATAC_8_Atlas_15540	0	NM_001010924	intron	0	FAM171A1	2
chr10	16442714	16443957	1244	*	ATAC_8_Atlas_15603	0	NM_030664	intergenic	34984	PTER	2
chr10	16644106	16645833	1728	*	ATAC_8_Atlas_15620	0	NM_012425	intron	0	RSU1	2
chr10	16694835	16695592	758	*	ATAC_8_Atlas_15627	0	NM_012425	intron	0	RSU1	2
chr10	17448898	17449656	759	*	ATAC_8_Atlas_15682	0	NM_001004470	intron	0	ST8SIA6	2
chr10	18727492	18728844	1353	*	ATAC_8_Atlas_15743	0	NM_201596	intron	0	CACNB2	2
chr10	18761905	18763531	1627	*	ATAC_8_Atlas_15747	0	NM_201596	intron	0	CACNB2	2
chr10	19202164	19203657	1494	*	ATAC_8_Atlas_15774	0	NM_001142308	intergenic	134042	MALRD1	2
chr10	20914415	20915289	875	*	ATAC_8_Atlas_15867	0	NR_039822	intergenic	73439	MIR4675	2
chr10	21916300	21917431	1132	*	ATAC_8_Atlas_15938	0	NM_004641	intron	0	MLLT10	2
chr10	22784742	22785924	1183	*	ATAC_8_Atlas_15982	0	NM_005028	intergenic	37841	PIP4K2A	2
chr10	24011712	24013143	1432	*	ATAC_8_Atlas_16070	0	NM_001098500	intron	0	KIAA1217	2
chr10	24601786	24602741	956	*	ATAC_8_Atlas_16115	0	NM_001098500	intron	0	KIAA1217	2
chr10	25702450	25703625	1176	*	ATAC_8_Atlas_16209	0	NM_020752	intron	0	GPR158	2
chr10	25750992	25751832	841	*	ATAC_8_Atlas_16215	0	NM_020752	intron	0	GPR158	2
chr10	25970690	25972052	1363	*	ATAC_8_Atlas_16230	0	NR_108068	intron	0	LINC00836	2
chr10	27195365	27196664	1300	*	ATAC_8_Atlas_16304	0	NR_026795	intergenic	23470	LINC00202-1	2
chr10	28876877	28877703	827	*	ATAC_8_Atlas_16390	0	NM_100264	intron	0	WAC	2
chr10	29274111	29275249	1139	*	ATAC_8_Atlas_16418	0	NM_001278522	intergenic	103284	C10orf126	2
chr10	30039413	30040755	1343	*	ATAC_8_Atlas_16479	0	NM_003174	intergenic	14682	SVIL	2
chr10	30385210	30386460	1251	*	ATAC_8_Atlas_16502	0	NM_020848	intergenic	36721	KIAA1462	2
chr10	30658462	30659315	854	*	ATAC_8_Atlas_16515	0	NR_106985	promoter	867	MIR7162	2
chr10	30736005	30736973	969	*	ATAC_8_Atlas_16527	0	NM_001244134	intron	0	MAP3K8	2
chr10	30939828	30941601	1774	*	ATAC_8_Atlas_16544	0	NM_183058	intergenic	21180	LYZL2	2
chr10	31410029	31411340	1312	*	ATAC_8_Atlas_16576	0	NR_026560	intergenic	89162	ZNF438	2
chr10	32675856	32676792	937	*	ATAC_8_Atlas_16656	0	NM_001282391	intergenic	8129	EPC1	2
chr10	33537999	33539668	1670	*	ATAC_8_Atlas_16701	0	NM_001244973	intron	0	NRP1	2
chr10	33670037	33671440	1404	*	ATAC_8_Atlas_16712	0	NM_001244973	intergenic	46203	NRP1	2
chr10	33962618	33963471	854	*	ATAC_8_Atlas_16733	0	NR_038932	intergenic	85169	LINC00838	2
chr10	34520206	34521140	935	*	ATAC_8_Atlas_16784	0	NM_001184789	intron	0	PARD3	2
chr10	35313566	35314627	1062	*	ATAC_8_Atlas_16868	0	NM_001198777	intron	0	CUL2	2
chr10	35616821	35617906	1086	*	ATAC_8_Atlas_16887	0	NM_181698	intron	0	CCNY	2
chr10	36126604	36127631	1028	*	ATAC_8_Atlas_16928	0	NR_110138	intergenic	36755	PCAT5	2
chr10	36180997	36182241	1245	*	ATAC_8_Atlas_16932	0	NR_110138	intergenic	91148	PCAT5	2
chr10	37132740	37133356	617	*	ATAC_8_Atlas_16992	0	NM_052997	intergenic	281428	ANKRD30A	2
chr10	38228875	38229887	1013	*	ATAC_8_Atlas_17008	0	NM_145011	intergenic	8907	ZNF25	2
chr10	43648929	43649915	987	*	ATAC_8_Atlas_17054	0	NM_018590	intron	0	CSGALNACT2	2
chr10	43710186	43711444	1259	*	ATAC_8_Atlas_17060	0	NM_145313	intron	0	RASGEF1A	2
chr10	45164849	45165618	770	*	ATAC_8_Atlas_17151	0	NR_033842	intergenic	140853	TMEM72-AS1	2
chr10	45630561	45632260	1700	*	ATAC_8_Atlas_17190	0	NR_024472	intron	0	RSU1P2	2
chr10	47129322	47130224	903	*	ATAC_8_Atlas_17268	0	NR_033957	intron	0	LINC00842	2
chr10	47572671	47573315	645	*	ATAC_8_Atlas_17286	0	NR_103828	intergenic	16945	ANTXRLP1	2
chr10	48649473	48650656	1184	*	ATAC_8_Atlas_17339	0	NM_001042364_1	intergenic	86385	PTPN20	2
chr10	49537024	49538038	1015	*	ATAC_8_Atlas_17385	0	NM_001278547	intron	0	MAPK8	2
chr10	49944438	49945158	721	*	ATAC_8_Atlas_17416	0	NM_020945	intron	0	WDFY4	2
chr10	50769849	50770718	870	*	ATAC_8_Atlas_17471	0	NM_001277059	intergenic	22264	ERCC6-PGBD3	2
chr10	52082658	52083688	1031	*	ATAC_8_Atlas_17522	0	NM_147156	intron	0	SGMS1	2
chr10	52275253	52276395	1143	*	ATAC_8_Atlas_17536	0	NM_147156	intron	0	SGMS1	2
chr10	52412400	52413828	1429	*	ATAC_8_Atlas_17549	0	NR_126411	intergenic	21003	SGMS1-AS1	2
chr10	52968794	52969977	1184	*	ATAC_8_Atlas_17582	0	NM_001098512	intron	0	PRKG1	2
chr10	53358987	53360174	1188	*	ATAC_8_Atlas_17612	0	NM_001098512	intron	0	PRKG1	2
chr10	53871128	53871610	483	*	ATAC_8_Atlas_17646	0	NM_001098512	intron	0	PRKG1	2
chr10	54398677	54400104	1428	*	ATAC_8_Atlas_17673	0	NM_000242	intergenic	125035	MBL2	2
chr10	56874771	56875841	1071	*	ATAC_8_Atlas_17789	0	NM_001142771	intergenic	313719	PCDH15	2
chr10	59181538	59182968	1431	*	ATAC_8_Atlas_17883	0	NR_037490	intergenic	117218	MIR3924	2
chr10	59283233	59284265	1033	*	ATAC_8_Atlas_17888	0	NR_037490	intergenic	218913	MIR3924	2
chr10	61064832	61065914	1083	*	ATAC_8_Atlas_17997	0	NM_001143773	intron	0	FAM13C	2
chr10	61882894	61883915	1022	*	ATAC_8_Atlas_18047	0	NM_001204403	intron	0	ANK3	2
chr10	61983511	61984549	1039	*	ATAC_8_Atlas_18054	0	NM_001204403	intron	0	ANK3	2
chr10	61988261	61988810	550	*	ATAC_8_Atlas_18055	0	NM_001204403	intron	0	ANK3	2
chr10	62026093	62027298	1206	*	ATAC_8_Atlas_18061	0	NM_001204403	intron	0	ANK3	2
chr10	62560790	62562143	1354	*	ATAC_8_Atlas_18118	0	NM_033379	intergenic	6179	CDK1	2
chr10	63167531	63168656	1126	*	ATAC_8_Atlas_18160	0	NM_178505	exon	0	TMEM26	2
chr10	63651501	63652594	1094	*	ATAC_8_Atlas_18192	0	NM_032199	intergenic	8418	ARID5B	2
chr10	63732925	63734902	1978	*	ATAC_8_Atlas_18203	0	NR_049858	promoter	1158	MIR548AV	2
chr10	64384987	64386106	1120	*	ATAC_8_Atlas_18243	0	NM_199451	intron	0	ZNF365	2
chr10	65954792	65955543	752	*	ATAC_8_Atlas_18328	0	NM_001001330	intergenic	569908	REEP3	2
chr10	66184166	66185282	1117	*	ATAC_8_Atlas_18343	0	NR_001446	intergenic	400002	ANXA2P3	2
chr10	66732863	66734289	1427	*	ATAC_8_Atlas_18365	0	NR_001446	intergenic	146228	ANXA2P3	2
chr10	66918563	66919836	1274	*	ATAC_8_Atlas_18368	0	NR_001446	intergenic	331928	ANXA2P3	2
chr10	67855288	67856135	848	*	ATAC_8_Atlas_18406	0	NM_013266	intron	0	CTNNA3	2
chr10	68762285	68763308	1024	*	ATAC_8_Atlas_18455	0	NM_013266	intron	0	CTNNA3	2
chr10	68857988	68858845	858	*	ATAC_8_Atlas_18464	0	NM_178011	exon	0	LRRTM3	2
chr10	75782585	75783347	763	*	ATAC_8_Atlas_18892	0	NM_014000	intron	0	VCL	2
chr10	76709162	76710695	1534	*	ATAC_8_Atlas_18952	0	NM_001256468	intron	0	KAT6B	2
chr10	78467669	78468395	727	*	ATAC_8_Atlas_19062	0	NM_032024	intergenic	150535	C10orf11	2
chr10	78476719	78477579	861	*	ATAC_8_Atlas_19063	0	NM_001271518	intergenic	151779	KCNMA1	2
chr10	78844158	78845373	1216	*	ATAC_8_Atlas_19091	0	NM_001014797	intron	0	KCNMA1	2
chr10	79032152	79032949	798	*	ATAC_8_Atlas_19111	0	NM_001014797	intron	0	KCNMA1	2
chr10	79232964	79234025	1062	*	ATAC_8_Atlas_19139	0	NM_001014797	intron	0	KCNMA1	2
chr10	80191903	80192776	874	*	ATAC_8_Atlas_19224	0	NR_073447	intergenic	151932	LINC00595	2
chr10	81043433	81044182	750	*	ATAC_8_Atlas_19324	0	NM_020338	intron	0	ZMIZ1	2
chr10	81522073	81523114	1042	*	ATAC_8_Atlas_19350	0	NR_120611	exon	0	NUTM2B-AS1	2
chr10	82519471	82521412	1942	*	ATAC_8_Atlas_19418	0	NM_001145719	intergenic	113154	SH2D4B	2
chr10	82920114	82921108	995	*	ATAC_8_Atlas_19442	0	NM_001145719	intergenic	513797	SH2D4B	2
chr10	83100580	83101357	778	*	ATAC_8_Atlas_19446	0	NM_001165972	intergenic	533712	NRG3	2
chr10	85912911	85913658	748	*	ATAC_8_Atlas_19599	0	NM_014394	exon	0	GHITM	2
chr10	87689540	87690955	1416	*	ATAC_8_Atlas_19714	0	NM_017551	intron	0	GRID1	2
chr10	88648568	88649487	920	*	ATAC_8_Atlas_19801	0	NM_004329	intron	0	BMPR1A	2
chr10	88843626	88844823	1198	*	ATAC_8_Atlas_19818	0	NM_005271	intron	0	GLUD1	2
chr10	89044244	89045197	954	*	ATAC_8_Atlas_19827	0	NR_024397	intron	0	NUTM2A-AS1	2
chr10	89772124	89773216	1093	*	ATAC_8_Atlas_19868	0	NM_001304718	intergenic	40436	PTEN	2
chr10	91092295	91093406	1112	*	ATAC_8_Atlas_19948	0	NM_001031683	promoter	58	IFIT3	2
chr10	92089735	92090951	1217	*	ATAC_8_Atlas_20000	0	NR_110657	intergenic	71326	LOC101926942	2
chr10	92950117	92951273	1157	*	ATAC_8_Atlas_20052	0	NM_001257101	intron	0	PCGF5	2
chr10	95726849	95728026	1178	*	ATAC_8_Atlas_20214	0	NR_002319	intergenic	5176	PIPSL	2
chr10	97053062	97053862	801	*	ATAC_8_Atlas_20262	0	NM_020992	intergenic	2156	PDLIM1	2
chr10	97072043	97073339	1297	*	ATAC_8_Atlas_20264	0	NM_024991	exon	0	SORBS1	2
chr10	97166213	97167211	999	*	ATAC_8_Atlas_20270	0	NM_024991	intron	0	SORBS1	2
chr10	98667870	98668704	835	*	ATAC_8_Atlas_20375	0	NM_001170766	intron	0	LCOR	2
chr10	98706448	98707436	989	*	ATAC_8_Atlas_20378	0	NM_001170766	intron	0	LCOR	2
chr10	99581040	99582754	1715	*	ATAC_8_Atlas_20471	0	NR_108035	intergenic	5480	LINC00866	2
chr10	99599454	99600589	1136	*	ATAC_8_Atlas_20474	0	NR_108035	intron	0	LINC00866	2
chr10	100099572	100101019	1448	*	ATAC_8_Atlas_20521	0	NM_032709	intergenic	42302	PYROXD2	2
chr10	100671098	100672369	1272	*	ATAC_8_Atlas_20557	0	NM_021828	intron	0	HPSE2	2
chr10	101113413	101114722	1310	*	ATAC_8_Atlas_20584	0	NM_020348	intron	0	CNNM1	2
chr10	102584621	102585183	563	*	ATAC_8_Atlas_20659	0	NM_001304569	intron	0	PAX2	2
chr10	103016112	103016765	654	*	ATAC_8_Atlas_20706	0	NR_120621	intron	0	LOC101927419	2
chr10	103333764	103334652	889	*	ATAC_8_Atlas_20742	0	NM_001174084	intergenic	3986	POLL	2
chr10	103753535	103754509	975	*	ATAC_8_Atlas_20776	0	NM_024541	intron	0	C10orf76	2
chr10	104551413	104552334	922	*	ATAC_8_Atlas_20845	0	NM_001083913	intron	0	WBP1L	2
chr10	105218328	105219613	1286	*	ATAC_8_Atlas_20882	0	NM_001001412	promoter	0	CALHM1	2
chr10	105437563	105438608	1046	*	ATAC_8_Atlas_20901	0	NM_014631	intron	0	SH3PXD2A	2
chr10	105518647	105519547	901	*	ATAC_8_Atlas_20909	0	NM_014631	intron	0	SH3PXD2A	2
chr10	106183338	106184998	1661	*	ATAC_8_Atlas_20956	0	NM_001008723	intron	0	CFAP58	2
chr10	106867358	106868291	934	*	ATAC_8_Atlas_21017	0	NM_014978	intron	0	SORCS3	2
chr10	108761525	108762564	1040	*	ATAC_8_Atlas_21143	0	NM_001013031	intron	0	SORCS1	2
chr10	109839918	109840626	709	*	ATAC_8_Atlas_21187	0	NR_125760	intergenic	10866	LINC01435	2
chr10	110596850	110598219	1370	*	ATAC_8_Atlas_21221	0	NR_046928	intergenic	332195	RNU6-53P	2
chr10	110620547	110621659	1113	*	ATAC_8_Atlas_21223	0	NR_046928	intergenic	308755	RNU6-53P	2
chr10	110796408	110797613	1206	*	ATAC_8_Atlas_21235	0	NR_046928	intergenic	132801	RNU6-53P	2
chr10	112233916	112235433	1518	*	ATAC_8_Atlas_21321	0	NM_004419	intergenic	22191	DUSP5	2
chr10	113831566	113832342	777	*	ATAC_8_Atlas_21411	0	NM_001244949	intergenic	77279	GPAM	2
chr10	114348330	114348783	454	*	ATAC_8_Atlas_21447	0	NM_145206	intron	0	VTI1A	2
chr10	114748665	114750083	1419	*	ATAC_8_Atlas_21474	0	NM_030756	intron	0	TCF7L2	2
chr10	114988815	114989833	1019	*	ATAC_8_Atlas_21495	0	NM_001146283	intergenic	61378	TCF7L2	2
chr10	115495690	115496823	1134	*	ATAC_8_Atlas_21535	0	NM_001267058	intergenic	5021	CASP7	2
chr10	115713742	115714655	914	*	ATAC_8_Atlas_21540	0	NM_198514	intergenic	41476	NHLRC2	2
chr10	119190695	119191476	782	*	ATAC_8_Atlas_21759	0	NR_002791	intergenic	52327	EMX2OS	2
chr10	119756283	119757690	1408	*	ATAC_8_Atlas_21815	0	NM_014904	intergenic	6736	RAB11FIP2	2
chr10	120258585	120259586	1002	*	ATAC_8_Atlas_21853	0	NM_004248	intergenic	93329	PRLHR	2
chr10	121112654	121113485	832	*	ATAC_8_Atlas_21915	0	NM_005308	intron	0	GRK5	2
chr10	121290285	121291065	781	*	ATAC_8_Atlas_21930	0	NM_001005339	intron	0	RGS10	2
chr10	121473248	121474122	875	*	ATAC_8_Atlas_21945	0	NM_001243195	intergenic	11436	INPP5F	2
chr10	122369916	122370877	962	*	ATAC_8_Atlas_22004	0	NR_049879	intron	0	MIR5694	2
chr10	123052263	123053153	891	*	ATAC_8_Atlas_22038	0	NM_000141	intergenic	184690	FGFR2	2
chr10	123067825	123068613	789	*	ATAC_8_Atlas_22041	0	NM_000141	intergenic	169230	FGFR2	2
chr10	123427229	123428769	1541	*	ATAC_8_Atlas_22064	0	NR_073009	intergenic	69256	FGFR2	2
chr10	123453848	123455037	1190	*	ATAC_8_Atlas_22067	0	NM_001001976	intergenic	44898	ATE1	2
chr10	123848413	123849553	1141	*	ATAC_8_Atlas_22091	0	NM_001291876	intron	0	TACC2	2
chr10	123913553	123914903	1351	*	ATAC_8_Atlas_22096	0	NM_001291876	intron	0	TACC2	2
chr10	124497224	124498307	1084	*	ATAC_8_Atlas_22131	0	NR_003570	intergenic	17902	DMBT1P1	2
chr10	124947807	124948383	577	*	ATAC_8_Atlas_22147	0	NM_001007793	intergenic	22920	BUB3	2
chr10	125043642	125044875	1234	*	ATAC_8_Atlas_22153	0	NM_001007793	intergenic	118755	BUB3	2
chr10	125464825	125466464	1640	*	ATAC_8_Atlas_22181	0	NM_153442	intergenic	7911	GPR26	2
chr10	125537960	125539353	1394	*	ATAC_8_Atlas_22185	0	NM_198148	intron	0	CPXM2	2
chr10	125666333	125667074	742	*	ATAC_8_Atlas_22198	0	NM_198148	intergenic	14832	CPXM2	2
chr10	126248803	126249789	987	*	ATAC_8_Atlas_22245	0	NM_001167880	intron	0	LHPP	2
chr10	126309853	126310953	1101	*	ATAC_8_Atlas_22249	0	NM_014661	exon	0	FAM53B	2
chr10	126375072	126376299	1228	*	ATAC_8_Atlas_22257	0	NM_014661	intron	0	FAM53B	2
chr10	126785377	126786220	844	*	ATAC_8_Atlas_22293	0	NM_001083914	intron	0	CTBP2	2
chr10	126832526	126833933	1408	*	ATAC_8_Atlas_22297	0	NM_001083914	intron	0	CTBP2	2
chr10	127159901	127161072	1172	*	ATAC_8_Atlas_22322	0	NR_023362	intergenic	101867	TEX36-AS1	2
chr10	127499451	127500272	822	*	ATAC_8_Atlas_22341	0	NM_000375	intron	0	UROS	2
chr10	127703568	127704556	989	*	ATAC_8_Atlas_22355	0	NM_001288973	exon	0	ADAM12	2
chr10	128029949	128030718	770	*	ATAC_8_Atlas_22374	0	NM_001288973	intron	0	ADAM12	2
chr10	128087427	128088246	820	*	ATAC_8_Atlas_22378	0	NM_001288973	intergenic	10299	ADAM12	2
chr10	128469672	128470964	1293	*	ATAC_8_Atlas_22401	0	NM_001380	intergenic	123013	DOCK1	2
chr10	129112030	129112810	781	*	ATAC_8_Atlas_22441	0	NM_001380	intron	0	DOCK1	2
chr10	129168292	129169870	1579	*	ATAC_8_Atlas_22446	0	NM_001380	intron	0	DOCK1	2
chr10	129305660	129306639	980	*	ATAC_8_Atlas_22459	0	NM_001030013	intergenic	40973	NPS	2
chr10	129824567	129825797	1231	*	ATAC_8_Atlas_22491	0	NM_006504	intron	0	PTPRE	2
chr10	130507337	130508454	1118	*	ATAC_8_Atlas_22533	0	NR_120619	intergenic	391346	LINC01163	2
chr10	130710464	130711700	1237	*	ATAC_8_Atlas_22547	0	NM_002412	intergenic	553753	MGMT	2
chr10	131243379	131244396	1018	*	ATAC_8_Atlas_22578	0	NM_002412	intergenic	21057	MGMT	2
chr10	131556685	131557969	1285	*	ATAC_8_Atlas_22594	0	NM_002412	intron	0	MGMT	2
chr10	132183510	132184831	1322	*	ATAC_8_Atlas_22645	0	NM_001199868	intergenic	204863	GLRX3	2
chr10	132351173	132352759	1587	*	ATAC_8_Atlas_22656	0	NM_001199868	intergenic	372526	GLRX3	2
chr10	133632810	133633524	715	*	ATAC_8_Atlas_22751	0	NR_038365	intergenic	10274	LINC01164	2
chr10	134760440	134761484	1045	*	ATAC_8_Atlas_22857	0	NR_120626	promoter	0	LINC01166	2
chr11	645575	646511	937	*	ATAC_8_Atlas_22971	0	NM_001293634	intron	0	DEAF1	2
chr11	1573637	1574438	802	*	ATAC_8_Atlas_23052	0	NM_004420	intergenic	842	DUSP8	2
chr11	2679697	2680364	668	*	ATAC_8_Atlas_23134	0	NR_002728	exon	0	KCNQ1OT1	2
chr11	2799268	2800868	1601	*	ATAC_8_Atlas_23147	0	NM_000218	intron	0	KCNQ1	2
chr11	2809409	2810924	1516	*	ATAC_8_Atlas_23148	0	NM_000218	intron	0	KCNQ1	2
chr11	2834616	2835196	581	*	ATAC_8_Atlas_23153	0	NM_000218	intron	0	KCNQ1	2
chr11	4770634	4771734	1101	*	ATAC_8_Atlas_23275	0	NM_001004752	intergenic	18474	OR51F1	2
chr11	6561881	6563246	1366	*	ATAC_8_Atlas_23363	0	NM_144666	intron	0	DNHD1	2
chr11	7875407	7876499	1093	*	ATAC_8_Atlas_23438	0	NR_036678	intron	0	LOC283299	2
chr11	8396214	8397673	1460	*	ATAC_8_Atlas_23484	0	NM_030906	intergenic	15739	STK33	2
chr11	8679450	8680835	1386	*	ATAC_8_Atlas_23499	0	NM_014818	promoter	0	TRIM66	2
chr11	10130421	10131396	976	*	ATAC_8_Atlas_23574	0	NM_030962	intron	0	SBF2	2
chr11	10162519	10163980	1462	*	ATAC_8_Atlas_23576	0	NM_030962	intron	0	SBF2	2
chr11	11082522	11083895	1374	*	ATAC_8_Atlas_23631	0	NR_034137	intergenic	181698	ZBED5-AS1	2
chr11	11482567	11483819	1253	*	ATAC_8_Atlas_23669	0	NM_198516	intron	0	GALNT18	2
chr11	11538444	11539315	872	*	ATAC_8_Atlas_23677	0	NM_198516	intron	0	GALNT18	2
chr11	11829796	11830925	1130	*	ATAC_8_Atlas_23709	0	NR_107037	intergenic	25026	MIR8070	2
chr11	11956001	11956906	906	*	ATAC_8_Atlas_23719	0	NM_017944	intron	0	USP47	2
chr11	12481537	12482578	1042	*	ATAC_8_Atlas_23772	0	NM_018222	intron	0	PARVA	2
chr11	14349147	14349734	588	*	ATAC_8_Atlas_23899	0	NM_001177314	intron	0	RRAS2	2
chr11	15080663	15081721	1059	*	ATAC_8_Atlas_23925	0	NM_000728	intergenic	13424	CALCB	2
chr11	15340132	15341090	959	*	ATAC_8_Atlas_23943	0	NM_001278315	intergenic	71375	INSC	2
chr11	17819773	17820559	787	*	ATAC_8_Atlas_24097	0	NM_012139	intron	0	SERGEF	2
chr11	17843110	17844280	1171	*	ATAC_8_Atlas_24100	0	NM_012139	intron	0	SERGEF	2
chr11	17975408	17976444	1037	*	ATAC_8_Atlas_24113	0	NM_012139	intron	0	SERGEF	2
chr11	18053194	18053979	786	*	ATAC_8_Atlas_24119	0	NM_004179	intron	0	TPH1	2
chr11	18503192	18503894	703	*	ATAC_8_Atlas_24136	0	NM_006292	intron	0	TSG101	2
chr11	18757900	18759144	1245	*	ATAC_8_Atlas_24152	0	NM_001278236	intron	0	PTPN5	2
chr11	20675080	20676360	1281	*	ATAC_8_Atlas_24316	0	NM_004211	intron	0	SLC6A5	2
chr11	20780786	20781212	427	*	ATAC_8_Atlas_24323	0	NM_001288713	intron	0	NELL1	2
chr11	20800335	20801426	1092	*	ATAC_8_Atlas_24326	0	NM_001288713	intron	0	NELL1	2
chr11	21039820	21041060	1241	*	ATAC_8_Atlas_24341	0	NM_001288713	intron	0	NELL1	2
chr11	21135107	21135888	782	*	ATAC_8_Atlas_24352	0	NM_001288713	intron	0	NELL1	2
chr11	22784290	22785400	1111	*	ATAC_8_Atlas_24471	0	NM_001143830	intron	0	GAS2	2
chr11	24569114	24569874	761	*	ATAC_8_Atlas_24557	0	NM_001252010	intron	0	LUZP2	2
chr11	24610752	24611818	1067	*	ATAC_8_Atlas_24561	0	NM_001252010	intron	0	LUZP2	2
chr11	24749114	24750086	973	*	ATAC_8_Atlas_24569	0	NM_001252010	intron	0	LUZP2	2
chr11	25242633	25243476	844	*	ATAC_8_Atlas_24592	0	NM_001009909	intergenic	138446	LUZP2	2
chr11	25764029	25765020	992	*	ATAC_8_Atlas_24608	0	NM_031418	intergenic	588657	ANO3	2
chr11	26181019	26182033	1015	*	ATAC_8_Atlas_24628	0	NM_031418	intergenic	171644	ANO3	2
chr11	26337515	26338887	1373	*	ATAC_8_Atlas_24636	0	NM_031418	intergenic	14790	ANO3	2
chr11	26507919	26509008	1090	*	ATAC_8_Atlas_24644	0	NM_031418	intron	0	ANO3	2
chr11	27117723	27118391	669	*	ATAC_8_Atlas_24677	0	NM_003986	intron	0	BBOX1	2
chr11	28459274	28460102	829	*	ATAC_8_Atlas_24767	0	NR_107035	intergenic	38925	MIR8068	2
chr11	28574046	28575455	1410	*	ATAC_8_Atlas_24775	0	NR_107035	intergenic	74950	MIR8068	2
chr11	29447209	29447762	554	*	ATAC_8_Atlas_24832	0	NM_002233	intergenic	583525	KCNA4	2
chr11	29456011	29457314	1304	*	ATAC_8_Atlas_24834	0	NM_002233	intergenic	573973	KCNA4	2
chr11	29461745	29462590	846	*	ATAC_8_Atlas_24835	0	NM_002233	intergenic	568697	KCNA4	2
chr11	29582264	29583300	1037	*	ATAC_8_Atlas_24847	0	NM_002233	intergenic	447987	KCNA4	2
chr11	29911798	29912860	1063	*	ATAC_8_Atlas_24869	0	NM_002233	intergenic	118427	KCNA4	2
chr11	30325922	30327016	1095	*	ATAC_8_Atlas_24901	0	NM_152316	intergenic	17629	ARL14EP	2
chr11	30915769	30917015	1247	*	ATAC_8_Atlas_24951	0	NM_020869	intron	0	DCDC5	2
chr11	33495941	33496904	964	*	ATAC_8_Atlas_25095	0	NM_012194	intergenic	66972	KIAA1549L	2
chr11	33626786	33628128	1343	*	ATAC_8_Atlas_25106	0	NM_012194	intron	0	KIAA1549L	2
chr11	34880773	34881973	1201	*	ATAC_8_Atlas_25190	0	NM_015957	intergenic	21869	APIP	2
chr11	35263995	35264932	938	*	ATAC_8_Atlas_25224	0	NM_001252652	intergenic	7819	SLC1A2	2
chr11	35401671	35402910	1240	*	ATAC_8_Atlas_25236	0	NM_001195728	intron	0	SLC1A2	2
chr11	35446729	35448153	1425	*	ATAC_8_Atlas_25241	0	NM_001195728	intergenic	5118	SLC1A2	2
chr11	35583072	35584088	1017	*	ATAC_8_Atlas_25253	0	NM_001282675	intergenic	31223	PAMR1	2
chr11	35736511	35737087	577	*	ATAC_8_Atlas_25266	0	NM_017583	intron	0	TRIM44	2
chr11	36096499	36097326	828	*	ATAC_8_Atlas_25295	0	NM_174902	intron	0	LDLRAD3	2
chr11	37073608	37074693	1086	*	ATAC_8_Atlas_25380	0	NM_001276724	intergenic	392766	C11orf74	2
chr11	37871024	37872413	1390	*	ATAC_8_Atlas_25409	0	NR_120555	intergenic	767400	LOC103312105	2
chr11	38276269	38277157	889	*	ATAC_8_Atlas_25422	0	NR_120555	intergenic	362656	LOC103312105	2
chr11	38612701	38613370	670	*	ATAC_8_Atlas_25437	0	NR_120555	intergenic	26443	LOC103312105	2
chr11	41237152	41238536	1385	*	ATAC_8_Atlas_25562	0	NM_020929	intron	0	LRRC4C	2
chr11	41272776	41273741	966	*	ATAC_8_Atlas_25567	0	NM_020929	intron	0	LRRC4C	2
chr11	41435826	41436948	1123	*	ATAC_8_Atlas_25581	0	NM_020929	intron	0	LRRC4C	2
chr11	42782189	42783413	1225	*	ATAC_8_Atlas_25660	0	NR_033868	intergenic	499640	HNRNPKP3	2
chr11	42942454	42943321	868	*	ATAC_8_Atlas_25670	0	NR_033868	intergenic	339732	HNRNPKP3	2
chr11	43454829	43456025	1197	*	ATAC_8_Atlas_25694	0	NM_018259	intron	0	TTC17	2
chr11	43559033	43560441	1409	*	ATAC_8_Atlas_25700	0	NR_031577	intergenic	20764	MIR670	2
chr11	43744676	43746229	1554	*	ATAC_8_Atlas_25721	0	NM_016142	intron	0	HSD17B12	2
chr11	43757792	43759301	1510	*	ATAC_8_Atlas_25722	0	NM_016142	intron	0	HSD17B12	2
chr11	43915677	43916983	1307	*	ATAC_8_Atlas_25736	0	NR_026952	promoter	1869	SEC14L1P1	2
chr11	45050566	45051700	1135	*	ATAC_8_Atlas_25831	0	NR_026681	intergenic	50987	LOC221122	2
chr11	47108088	47109041	954	*	ATAC_8_Atlas_26025	0	NM_001003678	intron	0	C11orf49	2
chr11	47115217	47116380	1164	*	ATAC_8_Atlas_26026	0	NM_001003678	intron	0	C11orf49	2
chr11	56642285	56643282	998	*	ATAC_8_Atlas_26163	0	NR_110136	intron	0	LOC101927120	2
chr11	57145712	57146671	960	*	ATAC_8_Atlas_26204	0	NM_006093	promoter	1951	PRG3	2
chr11	58383013	58383648	636	*	ATAC_8_Atlas_26283	0	NR_024091	intron	0	ZFP91-CNTF	2
chr11	60512298	60513478	1181	*	ATAC_8_Atlas_26382	0	NM_001310141	intergenic	611	MS4A18	2
chr11	60528911	60529958	1048	*	ATAC_8_Atlas_26384	0	NM_001098835	intron	0	MS4A15	2
chr11	60915488	60916242	755	*	ATAC_8_Atlas_26420	0	NM_017966	intron	0	VPS37C	2
chr11	64145494	64146554	1061	*	ATAC_8_Atlas_26675	0	NM_003942	intergenic	5806	RPS6KA4	2
chr11	64251677	64252548	872	*	ATAC_8_Atlas_26684	0	NR_073177	intergenic	32548	LOC100996455	2
chr11	65238850	65240026	1177	*	ATAC_8_Atlas_26772	0	NR_002819	intergenic	25206	MALAT1	2
chr11	66185593	66186085	493	*	ATAC_8_Atlas_26851	0	NM_178864	intergenic	2389	NPAS4	2
chr11	68873045	68874321	1277	*	ATAC_8_Atlas_27038	0	NM_139075	intergenic	14972	TPCN2	2
chr11	70454594	70455396	803	*	ATAC_8_Atlas_27133	0	NM_012309	intron	0	SHANK2	2
chr11	70540219	70541199	981	*	ATAC_8_Atlas_27144	0	NM_012309	intron	0	SHANK2	2
chr11	71664938	71665837	900	*	ATAC_8_Atlas_27238	0	NM_001300926	intron	0	RNF121	2
chr11	74168039	74169195	1157	*	ATAC_8_Atlas_27395	0	NM_005472	exon	0	KCNE3	2
chr11	75447844	75448647	804	*	ATAC_8_Atlas_27476	0	NM_025098	intergenic	5512	MOGAT2	2
chr11	75929590	75930302	713	*	ATAC_8_Atlas_27506	0	NM_004626	intergenic	12015	WNT11	2
chr11	76321586	76322875	1290	*	ATAC_8_Atlas_27524	0	NM_005512	intergenic	45692	LRRC32	2
chr11	78508047	78510033	1987	*	ATAC_8_Atlas_27638	0	NM_001098816	intron	0	TENM4	2
chr11	78523471	78524584	1114	*	ATAC_8_Atlas_27640	0	NM_001098816	intron	0	TENM4	2
chr11	78884616	78886028	1413	*	ATAC_8_Atlas_27682	0	NM_001098816	intron	0	TENM4	2
chr11	80547825	80549016	1192	*	ATAC_8_Atlas_27786	0	NR_120570	intergenic	73978	LOC101928944	2
chr11	81302555	81303895	1341	*	ATAC_8_Atlas_27838	0	NR_120571	intergenic	286997	LOC101928989	2
chr11	81987248	81988197	950	*	ATAC_8_Atlas_27859	0	NR_120571	intron	0	LOC101928989	2
chr11	83066123	83067127	1005	*	ATAC_8_Atlas_27929	0	NM_021825	intergenic	68672	CCDC90B	2
chr11	83687059	83688282	1224	*	ATAC_8_Atlas_27986	0	NM_001142699	intron	0	DLG2	2
chr11	84079330	84080271	942	*	ATAC_8_Atlas_28017	0	NM_001142699	intron	0	DLG2	2
chr11	86645877	86646550	674	*	ATAC_8_Atlas_28170	0	NR_120593	exon	0	PRSS23	2
chr11	87188798	87189824	1027	*	ATAC_8_Atlas_28194	0	NM_022918	intergenic	148921	TMEM135	2
chr11	87380879	87382230	1352	*	ATAC_8_Atlas_28207	0	NM_022918	intergenic	341002	TMEM135	2
chr11	88904867	88905792	926	*	ATAC_8_Atlas_28283	0	NM_000372	intergenic	5247	TYR	2
chr11	90183771	90184887	1117	*	ATAC_8_Atlas_28352	0	NR_104190	intron	0	DISC1FP1	2
chr11	90952262	90953963	1702	*	ATAC_8_Atlas_28383	0	NR_104190	intergenic	304041	DISC1FP1	2
chr11	91040575	91041543	969	*	ATAC_8_Atlas_28389	0	NR_104190	intergenic	392354	DISC1FP1	2
chr11	91327897	91328632	736	*	ATAC_8_Atlas_28410	0	NR_104190	intergenic	679676	DISC1FP1	2
chr11	91601524	91603506	1983	*	ATAC_8_Atlas_28424	0	NM_001008781	intergenic	481755	FAT3	2
chr11	91644450	91646050	1601	*	ATAC_8_Atlas_28425	0	NM_001008781	intergenic	439211	FAT3	2
chr11	92175728	92176977	1250	*	ATAC_8_Atlas_28461	0	NM_001008781	intron	0	FAT3	2
chr11	92439946	92441279	1334	*	ATAC_8_Atlas_28489	0	NM_001008781	intron	0	FAT3	2
chr11	93076419	93077533	1115	*	ATAC_8_Atlas_28539	0	NM_181645	intron	0	CCDC67	2
chr11	93330251	93331944	1694	*	ATAC_8_Atlas_28563	0	NM_020179	intergenic	53704	SMCO4	2
[truncated: 17,112 more rows]

## Sheet: g
GROUP_2
gene.symbol	motif.name	TF.FG	FG.size	TF.BG	BG.size	FG.ratio	BG.ratio	odds.ratio	hypergeometric.p	bonferroni.p	binomial.z.score
MEF2A	M05890_1.94d	2359	3490	6577	19111	0.675931	0.344147	1.96	-998.516	-994.295	41.2565
MEF2D	M05892_1.94d	2168	3490	5754	19111	0.621203	0.301083	2.06	-966.015	-961.793	41.2259
MEF2C	M06400_1.94d	1923	3490	5636	19111	0.551003	0.294909	1.87	-628.267	-624.046	33.1777
ZNF334	ZNF334.RCADE	1842	3490	7283	19111	0.527794	0.381089	1.38	-194.305	-190.083	17.8455
HMG20B	M02159_1.94d	1387	3490	5055	19111	0.397421	0.264507	1.5	-186.11	-181.888	17.8023
ZNF879	ZNF879.RCADE	1378	3490	5123	19111	0.394842	0.268066	1.47	-168.844	-164.623	16.9082
ZNF35	M07124_1.94d	1394	3490	5261	19111	0.399427	0.275286	1.45	-160.009	-155.788	16.4191
ZNF79	ZNF79.RCADE	1879	3490	7757	19111	0.538395	0.405892	1.33	-157.036	-152.815	15.9405
CPEB1	M05597_1.94d	1540	3490	6075	19111	0.441261	0.31788	1.39	-147.917	-143.696	15.6531
ZNF570	ZNF570.RCADE	1421	3490	5516	19111	0.407163	0.28863	1.41	-143.084	-138.862	15.4538
ZNF25	ZNF25.MEME	1552	3490	6289	19111	0.444699	0.329077	1.35	-128.701	-124.479	14.5367
ARID5A	M00144_1.94d	987	3490	3609	19111	0.282808	0.188844	1.5	-117.599	-113.378	14.1831
ZNF136	ZNF136.RCADE	1169	3490	4462	19111	0.334957	0.233478	1.43	-119.261	-115.04	14.1711
HMGA1	M06580_1.94d	1233	3490	4804	19111	0.353295	0.251374	1.41	-115.295	-111.074	13.8799
FOXJ2	M05730_1.94d	1470	3490	6041	19111	0.421203	0.316101	1.33	-109.016	-104.795	13.3542
GROUP_3
gene.symbol	motif.name	TF.FG	FG.size	TF.BG	BG.size	FG.ratio	BG.ratio	odds.ratio	hypergeometric.p	bonferroni.p	binomial.z.score
FOSL2	M10257_1.94d	1690	3824	4018	19111	0.441946	0.210245	2.1	-686.744	-682.523	35.1622
NFE2L2	M08958_1.94d	1332	3824	2945	19111	0.348326	0.1541	2.26	-594.263	-590.042	33.2665
NFE2L2	M08957_1.94d	1238	3824	2761	19111	0.323745	0.144472	2.24	-533.207	-528.986	31.533
BACH2	M09445_1.94d	1207	3824	3051	19111	0.315638	0.159646	1.98	-383.613	-379.392	26.336
BACH1	M06885_1.94d	1405	3824	4800	19111	0.367416	0.251164	1.46	-165.854	-161.633	16.5763
NFE2L2	M06930_1.94d	1390	3824	4867	19111	0.363494	0.25467	1.43	-145.079	-140.858	15.4461
NFE2L2	M04428_1.94d	1374	3824	4805	19111	0.35931	0.251426	1.43	-143.715	-139.494	15.3777
MEF2A	M05890_1.94d	1762	3824	6577	19111	0.460774	0.344147	1.34	-143.778	-139.556	15.1803
MEF2D	M05892_1.94d	1559	3824	5754	19111	0.407688	0.301083	1.35	-127.996	-123.774	14.3708
MEF2C	M06400_1.94d	1526	3824	5636	19111	0.399059	0.294909	1.35	-123.621	-119.4	14.1238
NFE2L2	M05468_1.94d	1229	3824	4537	19111	0.321391	0.237403	1.35	-92.3116	-88.0905	12.2064
HMGA1	M06580_1.94d	1263	3824	4804	19111	0.330282	0.251374	1.31	-79.3736	-75.1524	11.2484
NFE2L2	M02705_1.94d	1197	3824	4623	19111	0.313023	0.241903	1.29	-66.7475	-62.5264	10.27
ZNF25	ZNF25.MEME	1543	3824	6289	19111	0.403504	0.329077	1.23	-62.0509	-57.8297	9.79495
NFE2L2	M06668_1.94d	1226	3824	4894	19111	0.320607	0.256083	1.25	-53.8428	-49.6216	9.14169

## Sheet: h
GROUP2_GO
Term	Count	%	PValue	Genes	List Total	Pop Hits	Pop Total	Fold Enrichment	Bonferroni	Benjamini	FDR
GO:0035335~peptidyl-tyrosine dephosphorylation	32	1.93004	7.47e-11	CDC14A, PTPN21, PTEN, MTM1, DUSP19, UBASH3B, DUSP14, PTPRK, PTPRD, PTPRE, PTPRM, PTPN2, PTPRG, PTPRZ1, PTPN5, PTPRN2, PTPRA, PTPRR, PTPN14, DUSP22, CDKN3, PTPRO, PTPN12, DUSP5, EYA3, DUSP4, EYA4, DUSP26, PTP4A2, DUSP8, DUSP7, DUSP6	1430	99	16792	3.79561	3.26e-07	3.26e-07	1.4e-07
GO:0007268~chemical synaptic transmission	54	3.25694	7.49e-11	OPRM1, SYT1, UTS2, GRIK1, GABRB2, GRIK2, TACR1, FGF12, CTNNB1, SLC1A2, KCNQ3, HTR1A, USP14, DLG2, HTR5A, DLG1, HTR1E, GABRG1, GPR176, KCND2, GRIN2A, NRXN1, MAPK1, CBLN1, GABRR1, GRM7, PMP22, UNC13A, MYO5A, GPR149, KCNA1, CACNB2, CACNB4, AMPH, APBA2, LRFN5, APBA1, NOVA1, DTNA, DLGAP1, GLRB, PTPRD, SLC6A11, CPNE6, ASIC2, GRIA4, HOMER1, PNOC, GRIA2, LRP6, CACNA1E, RIT2, HTR2A, OPRD1	1430	240	16792	2.6421	3.27e-07	1.63e-07	1.4e-07
GO:0007411~axon guidance	39	2.35223	3.57e-09	DCC, NRP2, NRP1, CDH4, TGFB2, KRAS, ANK3, ROBO1, CRMP1, TNR, UNC5D, ROBO2, UNC5C, NRXN3, CREB1, EFNB2, PTPRA, NTN4, DPYSL5, NFASC, LMX1A, NRXN1, PTPRO, SLIT3, LAMA2, NCAM1, EPHA5, MAPK1, FYN, ISPD, TENM2, OPHN1, CNTN4, EFNA5, RELN, APBB2, EXT1, BMP7, KIF26B	1430	159	16792	2.88027	1.56e-05	5.2e-06	6.7e-06
GO:0043547~positive regulation of GTPase activity	89	5.36791	1.69e-08	FGF9, PREX1, PREX2, RASGEF1B, FGF10, RASGEF1A, IQGAP1, SMAP1, TIAM2, RAPGEF6, RAPGEF5, RAPGEF4, AGAP1, DOCK10, PLCB1, NRG1, SHC3, RAPGEF2, RAPGEF1, NRG2, ADGRB3, EGFR, ARHGEF3, DAB2IP, RSU1, GRIN2A, SIPA1L2, ARHGAP24, RIC8B, ARHGEF12, FARP1, ELMO1, NCAM1, SEC61B, GNAQ, STXBP5, SBF2, PDGFRA, OPHN1, KALRN, SRGAP2, FGFR2, SNX9, RALGPS1, ERBB4, HACD3, ASAP2, ASAP1, KIT, FAM13A, MYO9A, ADCYAP1, STARD1…	1430	565	16792	1.84973	7.39e-05	1.85e-05	3.18e-05
GO:0007399~nervous system development	50	3.01568	1.92e-06	GRIK1, FGF14, NELL1, FGF12, MYLIP, BZW2, APP, ATXN10, ROBO1, RAPGEF5, NRG1, DLG2, DSCAM, DLG1, RBFOX1, ARID1B, CBLN1, EP300, DOK4, DOK5, CHRM2, LSAMP, NAB1, OPHN1, EFNA5, CNTN4, NRSN1, SMARCA2, KALRN, PRPS1, ERBB4, ZC4H2, ST8SIA2, PCSK2, SEMA5A, CRMP1, APBA2, DCLK1, APBA1, GLRB, MAFB, CPNE6, DPYSL5, GAS7, PCDH18, NOTCH2, HDAC4, SLC4A10, NEUROD6, GFRA2	1430	287	16792	2.04576	0.00833329	0.00167224	0.00359615
GO:0007409~axonogenesis	24	1.44753	5.88e-06	DCC, FGFR2, PARD3, ADCY1, CCK, PTPRZ1, CREB1, NTNG1, DOCK7, CTNNA2, LINGO2, OGN, SLITRK1, LINGO1, APP, PAK3, ANK3, BCL2, LRRN1, ATP8A2, CNTN4, LRFN5, SLITRK6, SPAST	1430	98	16792	2.87575	0.0253544	0.00427108	0.0110359
GO:0051965~positive regulation of synapse assembly	18	1.08565	1.07e-05	SYNDIG1, CLSTN2, NRXN3, CLSTN1, ASIC2, UBE2V2, NRXN1, LINGO2, SLITRK1, CBLN1, CBLN2, LRRTM3, NTRK2, LRRN1, EFNA5, SLITRK6, ADGRL3, ADGRB3	1430	62	16792	3.40916	0.0457133	0.00666215	0.0201063
GO:0035235~ionotropic glutamate receptor signaling pathway	11	0.66345	1.25e-05	APP, GRIA2, GRIK1, GRIK2, CPEB4, GRIK3, GRID2, GRIN2A, GRIA4, GRIN3A, GRID1	1430	24	16792	5.38205	0.0528978	0.00677051	0.0233533
GO:0001662~behavioral fear response	12	0.723764	1.34e-05	DEAF1, BRINP1, EIF4E, HTR1A, CCK, GRIK2, BCL2, GRM7, USP46, VDAC1, ADCYAP1, KALRN	1430	29	16792	4.85903	0.0566552	0.00645943	0.0250612
GO:0034765~regulation of ion transmembrane transport	25	1.50784	1.65e-05	KCNH1, CALHM1, KCNMA1, HCN1, KCNJ16, KCND2, SCN3A, KCNB2, KCNA2, KCNA1, KCNA4, ASIC2, CACNA2D3, KCNJ12, KCNJ3, TPCN2, KCNQ3, KCNJ6, WWP2, KCNF1, KCNH7, CACNA1E, NEDD4L, SCN7A, KCNH5	1430	111	16792	2.64474	0.0696644	0.00719498	0.0310271
GO:0006470~protein dephosphorylation	27	1.62847	1.8e-05	CTTNBP2NL, PHLPP1, PTPRK, PTPRD, PTPRM, PTPRE, PTPRZ1, PTPN5, PTPRN2, PTPRR, PTPN14, DUSP22, PTPN21, LHPP, PTPRO, PTEN, PTPN12, DUSP5, MTM1, DUSP26, PPM1J, BCL2, PPP2CB, PPM1L, PPP3CA, DLG1, PPTC7	1430	126	16792	2.51628	0.0756097	0.00712187	0.0337814
GO:0001764~neuron migration	24	1.44753	1.97e-05	DCC, ELP3, SDCCAG8, NRP1, CCK, POMK, BARHL2, ASTN1, GJA1, FZD3, PRKG1, CTNNB1, GPM6A, FYN, DNER, MAPT, NTRK2, RELN, APBB2, NR2F2, RAPGEF2, ADGRL3, DCLK1, KIRREL3	1430	105	16792	2.68404	0.0825305	0.0071523	0.0370098
GROUP3_GO
Term	Count	%	PValue	Genes	List Total	Pop Hits	Pop Total	Fold Enrichment	Bonferroni	Benjamini	FDR
GO:0007268~chemical synaptic transmission	57	3.1808	5.6e-11	OPRM1, SYT1, GRIK1, GABRB2, GABBR2, FGF12, CTNNB1, KCNQ3, SLC1A3, HTR1A, GRIN2B, KCNQ2, SLC1A1, DLG2, HTR5A, HTR1E, SLC12A6, NRXN2, GRIN2A, BSN, PCDH8, NRXN1, CBLN1, GRM7, HTR7, CARTPT, UNC13C, UNC13A, KCNMB4, SNAP91, CPLX1, GPR149, OPRK1, AKAP9, CACNB4, AMPH, SYN2, NPFFR2, LRFN1, APBA2, LRFN5, SNAP25, GAD1, NOVA1, DTNA, LRFN2, DLGAP1, PTPRD, SLC6A11, ASIC2, ATXN3, GRIA2, GRIA1, GLS, LRP6, CACNA1…	1554	240	16792	2.56634	2.59e-07	2.59e-07	1.06e-07
GO:0007399~nervous system development	62	3.45982	4.54e-10	MEF2C, GDA, GRIK1, FGF14, NELL1, FGF13, FGF12, BZW2, APP, TRIM3, SRRM4, ROBO1, RAPGEF5, VPS13A, KCNQ2, NRG1, FGF2, DLG2, DSCAM, KIF2A, RBFOX1, FUT10, MBD5, MBNL1, ARID1B, GAL, MYT1L, CBLN1, CHRM3, NAV2, ADGRV1, LSAMP, NAB1, EFNA5, CNTN4, CNTN3, SMARCA2, INTU, CPLX2, FUT9, SPOCK1, EPHB2, SEMA5A, CRMP1, APBA2, ZNF423, MAFB, NLGN1, SRGAP2B, PCDH18, CSGALNACT1, HDAC4, ATXN3, SMARCC1, ST8SIA4, NDUFV2,…	1554	287	16792	2.33432	2.1e-06	1.05e-06	8.56e-07
GO:0007411~axon guidance	40	2.23214	1.04e-08	DCC, NRP1, CDH4, GLI3, EPHB1, SHH, EPHB2, WNT3, CRMP1, ROBO1, TNR, LHX2, SEMA3C, UNC5D, ROBO2, UNC5C, KLF7, ZNF280D, RYK, NRXN3, KIF5C, PTPRA, SMAD4, NFASC, NRXN1, PTPRO, SLIT2, LAMA2, NCAM1, PRKCQ, FYN, TENM2, SPTBN1, CNTN4, EFNA5, EFNA4, APBB2, EXT1, BMP7, KIF26B	1554	159	16792	2.71841	4.84e-05	1.61e-05	1.97e-05
GO:0007155~cell adhesion	77	4.29688	3.68e-07	MTSS1, OPCML, CLSTN1, CASK, EDIL3, FER, VCL, CTNNB1, APP, ROBO1, CNTNAP2, COL12A1, ROBO2, ADGRB1, SPON1, DSCAM, ADAM9, PRKCA, TYRO3, PTPRK, CNTNAP4, CNTN5, EGFL6, CNTNAP5, ACTN2, PTPRT, CD164, SSPN, PRKCE, CTNNA2, NCAM1, LSAMP, CX3CR1, SUSD5, ADAM17, MADCAM1, CNTN4, LAMC1, CNTN3, PARVB, PARVA, CTNND2, NEDD9, SPOCK1, CDH4, ALCAM, CDH8, SEMA5A, IGSF11, RGMB, SORBS1, TNR, FAT1, COL6A1, HAPLN1, LPP, …	1554	459	16792	1.81271	0.0017054	0.000427	0.000696
GO:0007416~synapse assembly	20	1.11607	1.36e-06	DNM3, NRXN2, NRXN3, RYK, SDK2, NLGN1, FZD1, SDK1, BSN, NRXN1, PCLO, SHANK2, GPM6A, DNER, NRG1, SLITRK6, ADGRL3, CACNA1A, DSCAM, KIRREL3	1554	61	16792	3.54284	0.00628779	0.00126073	0.00257061
GO:0051965~positive regulation of synapse assembly	20	1.11607	1.79e-06	SYNDIG1, CLSTN2, NRXN3, CLSTN1, NLGN1, ASIC2, NRXN1, TPBG, EPHB1, EPHB2, LINGO2, SLITRK1, CBLN1, NTRK2, EFNA5, ADGRB1, SLITRK6, ADGRL3, ADGRB3, ADGRB2	1554	62	16792	3.4857	0.00827776	0.00138441	0.00338753
GO:0043547~positive regulation of GTPase activity	87	4.85491	2.42e-06	ALS2, PREX2, RASGEF1B, ARHGAP18, MCF2L, RCBTB2, ARHGAP20, SMAP1, GRIN2B, TIAM2, RAPGEF6, RAPGEF5, RAPGEF4, AGAP1, DOCK10, PLCB1, NRG1, SHC3, RAPGEF2, DOCK11, RAPGEF1, FGF2, NRG2, EIF2B3, ERRFI1, FRS2, ADGRB3, IRS2, BCR, GRIN2A, SIPA1L3, ACTN2, ARHGAP24, RIC8B, IRS1, ARHGEF11, NCAM1, NCK2, PLCE1, SH2D3A, GNAQ, BNIP2, TBCD, NCK1, SNX13, SRGAP1, FGFR2, SNX9, RALGPS2, RALGPS1, AKAP13, ASAP1, AKAP9, F…	1554	565	16792	1.66388	0.011126	0.00159706	0.00455965
GO:0035556~intracellular signal transduction	65	3.62723	1.23e-05	ADCY1, ADCY2, NRG3, ADCY8, TUFT1, PREX2, FER, MCF2L, MAP3K4, PLCB4, STAC, TIAM2, GUCY1A2, RAPGEF5, STK39, RAPGEF2, NRG1, PLCB1, NRG2, PAG1, AKT2, PRKCA, SRPK2, SGK1, TNIK, BCR, WNK2, PRKCE, STK3, DAPK1, MARK2, MAP4K4, PRKCQ, KSR2, CAMK4, AKAP6, ASB3, KSR1, UNC13C, UNC13A, RALGPS1, STK17B, AKAP13, AKAP11, PLCL2, STK32B, DGKB, PLCH2, DGKG, SH2B3, NIM1K, STK38L, SCG2, SMAD4, DGKK, RAF1, DGKI, SH3BP5…	1554	403	16792	1.74285	0.0552404	0.00707793	0.0231559
