# Supplementary material for: An epigenetic barrier sets the timing of human neuronal maturation
Source: Nature. 2024 Jan 31;626(8000):881–90. doi: 10.1038/s41586-023-06984-8 (PMC10881400; doi:10.1038/s41586-023-06984-8)
Supplement: Supplementary file 13 — Source Data Fig. 3 [file 41586_2023_6984_MOESM13_ESM.xlsx]

## Sheet: a
NAME	GS<br> follow link to MSigDB	SIZE	ES	NES	NOM p-val	FDR q-val	FWER p-val
GO_CHROMATIN_ORGANIZATION	GO_CHROMATIN_ORGANIZATION	112	-0.415701	-4.21823	0	0	0
GO_CHROMATIN_MODIFICATION	GO_CHROMATIN_MODIFICATION	97	-0.395531	-4.00988	0	0	0
GO_CHROMOSOME_ORGANIZATION	GO_CHROMOSOME_ORGANIZATION	135	-0.3914	-3.96261	0	0	0
GO_REGULATION_OF_GENE_EXPRESSION_EPIGENETIC	GO_REGULATION_OF_GENE_EXPRESSION_EPIGENETIC	40	-0.53045	-3.69832	0	0	0
GO_RNA_SPLICING	GO_RNA_SPLICING	40	-0.524718	-3.60495	0	0	0
GO_RNA_SPLICING_VIA_TRANSESTERIFICATION_REACTIONS	GO_RNA_SPLICING_VIA_TRANSESTERIFICATION_REACTIONS	31	-0.559357	-3.47701	0	0	0
GO_MRNA_METABOLIC_PROCESS	GO_MRNA_METABOLIC_PROCESS	59	-0.420229	-3.37533	0	0	0
GO_COVALENT_CHROMATIN_MODIFICATION	GO_COVALENT_CHROMATIN_MODIFICATION	59	-0.390221	-3.20191	0	0	0
GO_MRNA_PROCESSING	GO_MRNA_PROCESSING	48	-0.426746	-3.20112	0	0	0
GO_GENE_SILENCING	GO_GENE_SILENCING	27	-0.532162	-3.13834	0	0	0
GO_DNA_METABOLIC_PROCESS	GO_DNA_METABOLIC_PROCESS	88	-0.322504	-3.12635	0	0	0
GO_CHROMATIN_ASSEMBLY_OR_DISASSEMBLY	GO_CHROMATIN_ASSEMBLY_OR_DISASSEMBLY	27	-0.541558	-3.06352	0	0	0
GO_NEGATIVE_REGULATION_OF_GENE_EXPRESSION_EPIGENETIC	GO_NEGATIVE_REGULATION_OF_GENE_EXPRESSION_EPIGENETIC	18	-0.601863	-2.96652	0	0	0
GO_PROTEIN_DNA_COMPLEX_SUBUNIT_ORGANIZATION	GO_PROTEIN_DNA_COMPLEX_SUBUNIT_ORGANIZATION	28	-0.485773	-2.94277	0	0	0
GO_NEGATIVE_REGULATION_OF_CHROMATIN_MODIFICATION	GO_NEGATIVE_REGULATION_OF_CHROMATIN_MODIFICATION	15	-0.625624	-2.79866	0	9.74116e-05	0.002
GO_PEPTIDYL_LYSINE_MODIFICATION	GO_PEPTIDYL_LYSINE_MODIFICATION	41	-0.404817	-2.78662	0	9.13234e-05	0.002
GO_NEGATIVE_REGULATION_OF_CHROMOSOME_ORGANIZATION	GO_NEGATIVE_REGULATION_OF_CHROMOSOME_ORGANIZATION	20	-0.550056	-2.7701	0	0.000132802	0.003
GO_NEGATIVE_REGULATION_OF_TRANSCRIPTION_FROM_RNA_POLYMERASE_II_PROMOTER	GO_NEGATIVE_REGULATION_OF_TRANSCRIPTION_FROM_RNA_POLYMERASE_II_PROMOTER	118	-0.270883	-2.76478	0	0.000125424	0.003
GO_MAINTENANCE_OF_CELL_NUMBER	GO_MAINTENANCE_OF_CELL_NUMBER	23	-0.509878	-2.76097	0	0.000118823	0.003
GO_RNA_PROCESSING	GO_RNA_PROCESSING	74	-0.317351	-2.74566	0	0.000150382	0.004
GO_NEGATIVE_REGULATION_OF_CELL_CYCLE_PROCESS	GO_NEGATIVE_REGULATION_OF_CELL_CYCLE_PROCESS	21	-0.524946	-2.71795	0	0.000143221	0.004
GO_REGULATION_OF_HISTONE_METHYLATION	GO_REGULATION_OF_HISTONE_METHYLATION	15	-0.598779	-2.71757	0	0.000136711	0.004
GO_DNA_REPAIR	GO_DNA_REPAIR	47	-0.365106	-2.67724	0	0.00016258	0.005
GO_NEGATIVE_REGULATION_OF_CELL_CYCLE_PHASE_TRANSITION	GO_NEGATIVE_REGULATION_OF_CELL_CYCLE_PHASE_TRANSITION	16	-0.572908	-2.65442	0	0.000155806	0.005
GO_TRANSCRIPTION_FROM_RNA_POLYMERASE_II_PROMOTER	GO_TRANSCRIPTION_FROM_RNA_POLYMERASE_II_PROMOTER	90	-0.296649	-2.63393	0	0.000149574	0.005
GO_RIBONUCLEOPROTEIN_COMPLEX_BIOGENESIS	GO_RIBONUCLEOPROTEIN_COMPLEX_BIOGENESIS	30	-0.428171	-2.61538	0	0.000207093	0.007
GO_RIBONUCLEOPROTEIN_COMPLEX_SUBUNIT_ORGANIZATION	GO_RIBONUCLEOPROTEIN_COMPLEX_SUBUNIT_ORGANIZATION	18	-0.536421	-2.58876	0	0.000319869	0.011
GO_REGULATION_OF_SIGNAL_TRANSDUCTION_BY_P53_CLASS_MEDIATOR	GO_REGULATION_OF_SIGNAL_TRANSDUCTION_BY_P53_CLASS_MEDIATOR	25	-0.435273	-2.5144	0	0.000691585	0.025
GO_RNA_CATABOLIC_PROCESS	GO_RNA_CATABOLIC_PROCESS	16	-0.542583	-2.50596	0	0.000721294	0.027
GO_DNA_CONFORMATION_CHANGE	GO_DNA_CONFORMATION_CHANGE	30	-0.400628	-2.49128	0	0.000722251	0.028
GO_DNA_RECOMBINATION	GO_DNA_RECOMBINATION	24	-0.444733	-2.48827	0	0.000772866	0.031
GO_NEGATIVE_REGULATION_OF_GENE_EXPRESSION	GO_NEGATIVE_REGULATION_OF_GENE_EXPRESSION	223	-0.211111	-2.48287	0	0.000775757	0.032
GO_MACROMOLECULE_METHYLATION	GO_MACROMOLECULE_METHYLATION	23	-0.449316	-2.47958	0	0.000752249	0.032
GO_DNA_MODIFICATION	GO_DNA_MODIFICATION	16	-0.521565	-2.40075	0	0.00138189	0.061
GO_CHROMATIN_REMODELING	GO_CHROMATIN_REMODELING	29	-0.39171	-2.35756	0	0.00224004	0.099
GO_CELL_CYCLE_CHECKPOINT	GO_CELL_CYCLE_CHECKPOINT	20	-0.454416	-2.35612	0	0.0022448	0.102
GO_NEGATIVE_REGULATION_OF_NITROGEN_COMPOUND_METABOLIC_PROCESS	GO_NEGATIVE_REGULATION_OF_NITROGEN_COMPOUND_METABOLIC_PROCESS	239	-0.187531	-2.30056	0	0.00285501	0.133
GO_DNA_PACKAGING	GO_DNA_PACKAGING	23	-0.410037	-2.28629	0	0.00308931	0.146
GO_REGULATION_OF_MRNA_METABOLIC_PROCESS	GO_REGULATION_OF_MRNA_METABOLIC_PROCESS	15	-0.501107	-2.25063	0	0.00361166	0.175
GO_GENE_SILENCING_BY_RNA	GO_GENE_SILENCING_BY_RNA	16	-0.472805	-2.22592	0	0.00400863	0.194
GO_CELLULAR_RESPONSE_TO_DNA_DAMAGE_STIMULUS	GO_CELLULAR_RESPONSE_TO_DNA_DAMAGE_STIMULUS	78	-0.249534	-2.21008	0	0.00447137	0.216
GO_REGULATION_OF_TRANSCRIPTION_FROM_RNA_POLYMERASE_II_PROMOTER	GO_REGULATION_OF_TRANSCRIPTION_FROM_RNA_POLYMERASE_II_PROMOTER	256	-0.173644	-2.14644	0	0.00664742	0.307
GO_REGULATION_OF_CHROMOSOME_ORGANIZATION	GO_REGULATION_OF_CHROMOSOME_ORGANIZATION	49	-0.278745	-2.09045	0	0.00901479	0.394
GO_RNA_LOCALIZATION	GO_RNA_LOCALIZATION	26	-0.369433	-2.08715	0.00374532	0.00896907	0.4
GO_CELLULAR_MACROMOLECULAR_COMPLEX_ASSEMBLY	GO_CELLULAR_MACROMOLECULAR_COMPLEX_ASSEMBLY	64	-0.243987	-2.06462	0.00666667	0.0103143	0.454
GO_SIGNAL_TRANSDUCTION_BY_P53_CLASS_MEDIATOR	GO_SIGNAL_TRANSDUCTION_BY_P53_CLASS_MEDIATOR	17	-0.431667	-2.06341	0.00350877	0.0101725	0.457
GO_REGULATION_OF_STEM_CELL_DIFFERENTIATION	GO_REGULATION_OF_STEM_CELL_DIFFERENTIATION	16	-0.434729	-2.03735	0.00330033	0.0116668	0.51
GO_METHYLATION	GO_METHYLATION	30	-0.319161	-1.98829	0.00803213	0.0155283	0.626
GO_DEMETHYLATION	GO_DEMETHYLATION	17	-0.419452	-1.96326	0.00332226	0.0176594	0.678
GO_MITOTIC_CELL_CYCLE	GO_MITOTIC_CELL_CYCLE	78	-0.216917	-1.93346	0.00714286	0.020592	0.741
GO_POSITIVE_REGULATION_OF_GENE_EXPRESSION_EPIGENETIC	GO_POSITIVE_REGULATION_OF_GENE_EXPRESSION_EPIGENETIC	16	-0.428814	-1.92004	0.00680272	0.0220255	0.772
GO_NEGATIVE_REGULATION_OF_MITOTIC_CELL_CYCLE	GO_NEGATIVE_REGULATION_OF_MITOTIC_CELL_CYCLE	18	-0.381493	-1.84293	0.00369004	0.0329982	0.882
GO_CELL_CYCLE	GO_CELL_CYCLE	143	-0.172711	-1.84081	0.0142857	0.0327463	0.886
GO_CELL_CYCLE_PROCESS	GO_CELL_CYCLE_PROCESS	107	-0.180052	-1.84064	0	0.0321829	0.886
GO_REGULATION_OF_CHROMATIN_ORGANIZATION	GO_REGULATION_OF_CHROMATIN_ORGANIZATION	34	-0.27457	-1.82001	0.00877193	0.0354062	0.912
GO_PROTEIN_MODIFICATION_BY_SMALL_PROTEIN_CONJUGATION_OR_REMOVAL	GO_PROTEIN_MODIFICATION_BY_SMALL_PROTEIN_CONJUGATION_OR_REMOVAL	97	-0.200137	-1.81108	0	0.036519	0.924
GO_REGULATION_OF_EPITHELIAL_CELL_DIFFERENTIATION	GO_REGULATION_OF_EPITHELIAL_CELL_DIFFERENTIATION	18	-0.370189	-1.80063	0.0131148	0.038024	0.937
GO_NUCLEAR_CHROMOSOME_SEGREGATION	GO_NUCLEAR_CHROMOSOME_SEGREGATION	19	-0.350476	-1.78615	0.010989	0.0408336	0.949
GO_NUCLEIC_ACID_PHOSPHODIESTER_BOND_HYDROLYSIS	GO_NUCLEIC_ACID_PHOSPHODIESTER_BOND_HYDROLYSIS	25	-0.310029	-1.78431	0.0113636	0.0405194	0.951
GO_POSITIVE_REGULATION_OF_TRANSCRIPTION_FROM_RNA_POLYMERASE_II_PROMOTER	GO_POSITIVE_REGULATION_OF_TRANSCRIPTION_FROM_RNA_POLYMERASE_II_PROMOTER	147	-0.156448	-1.76783	0	0.043904	0.969
GO_PROTEIN_UBIQUITINATION	GO_PROTEIN_UBIQUITINATION	75	-0.188767	-1.6581	0.0153846	0.0779363	0.997
GO_PEPTIDYL_AMINO_ACID_MODIFICATION	GO_PEPTIDYL_AMINO_ACID_MODIFICATION	108	-0.163187	-1.61067	0.0106383	0.0980356	1
GO_TUBE_MORPHOGENESIS	GO_TUBE_MORPHOGENESIS	50	-0.213477	-1.60056	0.035533	0.101891	1
GO_PROTEASOMAL_PROTEIN_CATABOLIC_PROCESS	GO_PROTEASOMAL_PROTEIN_CATABOLIC_PROCESS	25	-0.271877	-1.59244	0.0393701	0.104647	1
GO_CHROMOSOME_SEGREGATION	GO_CHROMOSOME_SEGREGATION	22	-0.305624	-1.59166	0.0369004	0.103419	1
GO_REGULATION_OF_CELL_CYCLE_PROCESS	GO_REGULATION_OF_CELL_CYCLE_PROCESS	58	-0.193759	-1.58603	0.0348837	0.104795	1
GO_REGULATION_OF_MICROTUBULE_BASED_PROCESS	GO_REGULATION_OF_MICROTUBULE_BASED_PROCESS	26	-0.265142	-1.5684	0.0318021	0.112552	1
GO_REGULATION_OF_CELL_CYCLE_PHASE_TRANSITION	GO_REGULATION_OF_CELL_CYCLE_PHASE_TRANSITION	38	-0.226695	-1.56588	0.0447761	0.112393	1
GO_APPENDAGE_DEVELOPMENT	GO_APPENDAGE_DEVELOPMENT	18	-0.320842	-1.56534	0.0246479	0.111066	1
GO_PROTEIN_ACETYLATION	GO_PROTEIN_ACETYLATION	17	-0.319879	-1.56028	0.0549451	0.112054	1
GO_NUCLEOBASE_CONTAINING_COMPOUND_TRANSPORT	GO_NUCLEOBASE_CONTAINING_COMPOUND_TRANSPORT	28	-0.268052	-1.5586	0.0535714	0.111151	1
GO_POSITIVE_REGULATION_OF_CHROMOSOME_ORGANIZATION	GO_POSITIVE_REGULATION_OF_CHROMOSOME_ORGANIZATION	25	-0.273441	-1.52938	0.0416667	0.126408	1
GO_REGULATION_OF_JNK_CASCADE	GO_REGULATION_OF_JNK_CASCADE	20	-0.293914	-1.52103	0.0739437	0.129881	1
GO_MORPHOGENESIS_OF_AN_EPITHELIUM	GO_MORPHOGENESIS_OF_AN_EPITHELIUM	49	-0.205833	-1.51136	0.0446927	0.134731	1
GO_POSITIVE_REGULATION_OF_CELL_CYCLE_PROCESS	GO_POSITIVE_REGULATION_OF_CELL_CYCLE_PROCESS	27	-0.25019	-1.46908	0.0466926	0.163701	1
GO_DNA_REPLICATION	GO_DNA_REPLICATION	25	-0.253894	-1.44868	0.080292	0.177015	1
GO_REGULATION_OF_MICROTUBULE_POLYMERIZATION_OR_DEPOLYMERIZATION	GO_REGULATION_OF_MICROTUBULE_POLYMERIZATION_OR_DEPOLYMERIZATION	18	-0.288773	-1.44591	0.0745763	0.177176	1
GO_UROGENITAL_SYSTEM_DEVELOPMENT	GO_UROGENITAL_SYSTEM_DEVELOPMENT	44	-0.203117	-1.44585	0.0932643	0.174986	1
GO_NEURAL_TUBE_FORMATION	GO_NEURAL_TUBE_FORMATION	17	-0.295918	-1.44232	0.090625	0.175487	1
GO_NEGATIVE_REGULATION_OF_CELLULAR_PROTEIN_LOCALIZATION	GO_NEGATIVE_REGULATION_OF_CELLULAR_PROTEIN_LOCALIZATION	18	-0.298289	-1.4398	0.0944056	0.17558	1
GO_PROTEIN_POLYUBIQUITINATION	GO_PROTEIN_POLYUBIQUITINATION	30	-0.231203	-1.42301	0.0848214	0.187608	1
GO_PEPTIDYL_SERINE_MODIFICATION	GO_PEPTIDYL_SERINE_MODIFICATION	22	-0.252167	-1.40783	0.10687	0.198544	1
GO_TRANSCRIPTION_INITIATION_FROM_RNA_POLYMERASE_II_PROMOTER	GO_TRANSCRIPTION_INITIATION_FROM_RNA_POLYMERASE_II_PROMOTER	16	-0.313072	-1.39726	0.104027	0.206332	1
GO_POSITIVE_REGULATION_OF_WNT_SIGNALING_PATHWAY	GO_POSITIVE_REGULATION_OF_WNT_SIGNALING_PATHWAY	15	-0.310955	-1.38743	0.120915	0.213232	1
GO_POSTTRANSCRIPTIONAL_REGULATION_OF_GENE_EXPRESSION	GO_POSTTRANSCRIPTIONAL_REGULATION_OF_GENE_EXPRESSION	54	-0.18044	-1.38515	0.107595	0.213056	1
GO_NCRNA_METABOLIC_PROCESS	GO_NCRNA_METABOLIC_PROCESS	43	-0.194779	-1.37931	0.0900474	0.216463	1
GO_CELL_CYCLE_PHASE_TRANSITION	GO_CELL_CYCLE_PHASE_TRANSITION	27	-0.224901	-1.35955	0.137097	0.233798	1
GO_NEGATIVE_REGULATION_OF_ORGANELLE_ORGANIZATION	GO_NEGATIVE_REGULATION_OF_ORGANELLE_ORGANIZATION	51	-0.176805	-1.34522	0.105556	0.246223	1
GO_SPECIFICATION_OF_SYMMETRY	GO_SPECIFICATION_OF_SYMMETRY	16	-0.288238	-1.33184	0.13871	0.258289	1
GO_DNA_TEMPLATED_TRANSCRIPTION_INITIATION	GO_DNA_TEMPLATED_TRANSCRIPTION_INITIATION	20	-0.256989	-1.31246	0.177474	0.277299	1
GO_REGULATION_OF_NUCLEAR_DIVISION	GO_REGULATION_OF_NUCLEAR_DIVISION	18	-0.26449	-1.29634	0.124161	0.293706	1
GO_MORPHOGENESIS_OF_EMBRYONIC_EPITHELIUM	GO_MORPHOGENESIS_OF_EMBRYONIC_EPITHELIUM	19	-0.261265	-1.2908	0.160656	0.297426	1
GO_PATTERN_SPECIFICATION_PROCESS	GO_PATTERN_SPECIFICATION_PROCESS	45	-0.175615	-1.28155	0.149171	0.305712	1
GO_PROTEIN_ACYLATION	GO_PROTEIN_ACYLATION	19	-0.263863	-1.27702	0.187713	0.30885	1
GO_CELL_CYCLE_G1_S_PHASE_TRANSITION	GO_CELL_CYCLE_G1_S_PHASE_TRANSITION	15	-0.285592	-1.27337	0.173913	0.310114	1
GO_TUBE_FORMATION	GO_TUBE_FORMATION	19	-0.25429	-1.26471	0.16609	0.318343	1
GO_NEURAL_TUBE_DEVELOPMENT	GO_NEURAL_TUBE_DEVELOPMENT	22	-0.229017	-1.26241	0.13806	0.317919	1
GO_REGULATION_OF_CELL_CYCLE_G1_S_PHASE_TRANSITION	GO_REGULATION_OF_CELL_CYCLE_G1_S_PHASE_TRANSITION	18	-0.251698	-1.23425	0.193651	0.354115	1
GO_POSITIVE_REGULATION_OF_CELL_CYCLE	GO_POSITIVE_REGULATION_OF_CELL_CYCLE	34	-0.186226	-1.22823	0.216327	0.359291	1
GO_REGULATION_OF_OSTEOBLAST_DIFFERENTIATION	GO_REGULATION_OF_OSTEOBLAST_DIFFERENTIATION	16	-0.264775	-1.22603	0.225455	0.358771	1

## Sheet: b
GeneName
ACTL6B
ARID4B
ASXL3
ATAD2B
ATAT1
BAZ2B
BRD1
BRPF3
BRWD3
CBX2
CBX5
CHAF1A
CHD3
CHD4
DNMT3A
DNMT3B
DOT1L
DPF2
EPC1
EPC2
EZH2
HDAC2
HELLS
ING4
JADE3
JARID2
KAT6B
KDM1A
KDM2B
KDM3B
KDM4A
KDM5B
KMT5B
L3MBTL3
LBR
LCOR
MBTD1
MTA2
MTF2
NEDD4L
NONO
PAX5
PBRM1
PBX1
PHC2
PHF2
PHF20L1
PHF21B
PHF6
PHIP
PRDM10
RBBP4
RCOR2
RNF2
SCML4
SIRT1
SMARCA4
SMARCAD1
SMARCC1
SMARCD1
SMARCE1
TDG
TDRD12
TET2
TET3
TRIM13
TRIM24
TRIM33
UBE2E3
ZBED5
ZBTB12
KLF12
SOX4
SOX11

## Sheet: d
NEFH gRNA_1						NEFH gRNA_2						STX1A gRNA_1						STX1A_gRNA_2
CBX5	3.78974	5.00432	2.25112			CBX5	2.55182	4.47252	1.7932			CBX5	2.17399	1.70555	0.337636			CBX5	2.05479	0.252545	0.742579
RNF2	4.86937	5.31518	3.40552			RNF2	5.45758	3.08398	0.301143	1.2698		RNF2	2.19834	3.13107	2.29947			RNF2	2.90565	2.09101	0.602809	1.2479
EPC1	3.82614	1.47432	2.77611	0.326022		EPC1	3.50575	1.83987	2.84568	0.00972173		EPC1	2.09932	0.436875				EPC1	2.08126	0.475447	0.0212554
EPC2	3.42353	1.93674	3.11694	0.714063		EPC2	3.20976	1.69161	2.45811	0.797089		EPC2	2.32394	0.802263	0.751691			EPC2	2.56121	0.729541	0.893809
EZH2	4.03738	1.85638	3.07229	0.586015		EZH2	4.20569	1.55722	3.23256	0.782373		EZH2	1.56571	0.976487	1.28781	0.596762		EZH2	1.26517	0.626508	0.796621
MTF2	4.01503	1.34326	2.45307	1.61885		MTF2	4.01317	0.583738	1.75674	0.697807		MTF2	2.34706	1.61347	1.85272			MTF2	2.06137	0.327079	1.0917
CHD3	4.8552	4.85395	1.83333			CHD3	5.39328	4.44439	0.581962			CHD3	2.33217	2.87789	1.55144			CHD3	1.33708	2.76034	0.760648
MTA2	5.0408	4.64487	2.53025			MTA2	4.60214	4.76159	2.77046			MTA2	2.05822	2.90968	2.11384			MTA2	1.96049	2.89362	2.33192
RBBP4	5.31709	5.25272	2.20955			RBBP4	5.5999	3.92924	2.19363			RBBP4	3.02094	3.07103	1.49262			RBBP4	3.31522	2.49887	0.952446
KDM1A	3.95814	3.92264	0.797559			KDM1A	4.29169	4.15202	0.507494			KDM1A	0.880657	0.681954	1.51808	0.805252	0.0179614	KDM1A	0.831326	0.833441	1.42959	0.300636
KDM5B	4.43472	4.7364	0.41206			KDM5B	3.71503	4.99019	0.45748			KDM5B	0.916258	0.783031	1.21717			KDM5B	1.04257	0.734695	0.726919	0.9294
KMT5B	4.07774	4.83875	0.820613			KMT5B	4.11205	4.62756	1.08672			KMT5B	0.917477	0.34238	0.593138			KMT5B	0.990282	0.435797	0.648137	0.821447
HDAC2	4.00569	3.33295	1.03613			HDAC2	3.55944	1.6701	1.15045			HDAC2	0.60296	2.70837	1.29869			HDAC2	0.834833	2.88803	1.32034	0.259636
RCOR2	3.47741	1.27436				RCOR2	3.71592	0.757191				RCOR2	0.791849	3.32435	0.811027			RCOR2	0.812615	0.600805	0.240358
SMARCE1	3.72625	3.39642				SMARCE1	3.59508	3.76664				SMARCE1	1.77598	2.39288	0.518829			SMARCE1	1.75836	2.60959
SMARCA4	3.60482	3.747				SMARCA4	4.16003	3.89552				SMARCA4	1.87999	2.89968				SMARCA4	2.67583	2.39849	0.311691
SMARCAD1	3.85766	3.68557				SMARCAD1	3.41938	3.7066				SMARCAD1	1.85687	2.39527	1.18641			SMARCAD1	1.60062	2.77333	0.935741
BRD1	3.22928	5.23242	3.33009			BRD1	3.54149	5.27917	2.9311			BRD1	1.5333	1.50914	0.771003			BRD1	2.49983	1.23639	0.00372154
SOX4	5.57155	5.69089	2.23062			SOX4	5.15527	6.57652	1.90558			SOX4	3.43472	1.07053	1.39646			SOX4	2.67154	1.27484	1.56759
SOX11	3.19836	6.37061	2.15882			SOX11	4.30264	5.8114	2.4257			SOX11	1.93487	1.66318	3.50919			SOX11	2.35291	1.62806	3.76136
KLF12	2.71511	5.61939	0.590949			KLF12	2.61758	5.15108	2.26134			KLF12	2.18314	0.870931	1.60792			KLF12	2.08725	0.3432

## Sheet: e
NT1	NT2	CBX5	RNF2	EPC1	EPC2	EZH2	MTF2	CHD3	MTA2	RBBP4	KDM1A	KDM5B	KMT5B	HDAC2	RCOR2	SMARCE1	SMARCA4	SMARCAD1	BRD1	SOX4	SOX11	KLF12
0.118224	0.109606	0.121355	0.127	0.169609	0.171003	0.126397	0.0394946	0.181516	0.208261	0.115155	0.139907	0.228516	0.261137	0.0777879	0.132866	0.159114	0.0825559	0.156727	0.130774	0.0922595	0.113738	0.207148
0.275506	0.129291	0.124643	0.144759	0.202396	0.116404	0.297099	0.0892407	0.0680303	0.141696	0.19925	0.139393	0.149331	0.198412	0.191167	0.382057	0.754894	0.210683	0.171303	0.204052	0.191294	0.11451	0.257742
0.265434	0.113003	0.0977501	0.230965	0.128103	0.0806658	0.235957	0.260824	0.569485	0.177053	0.117614	0.0856504	0.550712	0.332824	0.121402	0.236933	0.312026	0.113422	0.330307	0.392301	0.0527559	0.183988	0.0832305
0.109661	0.0894865	0.120485	0.213882	0.139521	0.174312	0.0810207	0.221232	0.493086	0.046198	0.254675	0.102502	0.212744	0.372694	0.2418	0.177492	0.279366	0.2168	0.28807	0.109673	0.0779824	0.160438	0.118492
0.110582	0.126363	0.24112	0.193897	0.18964	0.458668	0.0673211	0.0883088	0.213109	0.0831683	0.226391	0.126899	0.786545	0.460022	0.245309	0.077864	0.20151	0.0983451	0.228263	0.160554	0.181464	0.207694	0.0637401
0.102192	0.0752959	0.199375	0.150669	1.36807	0.111979	0.109267	0.303079	0.4785	0.245671	0.188367	0.15895	0.193085	0.0571236	0.375409	0.159409	0.326018	0.145373	0.480563	0.106255	0.0954736	0.136374	0.0841415
0.112011	0.0578463	0.241819	0.298115	0.221352	0.217765	0.202318	0.115059	0.181038	0.145815	0.13546	0.218729	0.273396	0.133132	0.187887	0.693204	0.0381864	0.212421	0.171784	0.322913	0.105778	0.0784488	0.206689
0.203517	0.101644	0.174645	0.238583	0.0872265	0.133803	0.29602	0.386231	0.273166	0.12391	0.119502	0.0931239	0.142197	0.0902574	0.285762	0.16664	0.25592	0.198238	0.128058	0.624769	0.0988771	0.184146	0.11738
0.142767	0.152406	0.112907	0.114348	0.12899	0.0917351	0.11228	0.184059	0.257211	0.43785	0.124265		0.559174	0.0761518	0.241033	0.166618	0.149525	0.147377	0.149236	0.266011	0.105765	0.0715617	0.112253
0.0965788	0.108328	0.312216	0.117152	0.119347	0.185825	0.146233	0.248361	0.322552	0.122771	0.144391	0.148082	0.34691	0.428117	0.134643	0.144137	0.307733	0.090879	0.28575	0.123994	0.227547	0.129984	0.153241
0.22898	0.132675	0.190631	0.30198	0.13481	0.211928	0.294147	0.156505	0.109416	0.144568	0.132869	0.187991	0.0866508	0.359932	0.226994	0.248494	0.154241	0.442883	0.102532	0.548419	0.193084	0.103762	0.241623
0.190632	0.138317	0.0755955	0.325379	0.246037	0.306411	0.74811	0.19178	0.108645	0.0525047	0.167576	0.319635	0.451523	0.175061	0.101902	0.210943	0.227355	0.119488	0.0796317	0.270563	0.153252	0.128951	0.606829
0.0984295	0.101957	0.107495	0.572117	0.180311	0.215966	0.283989	0.315019	0.45983	0.11318	0.134152	0.0749271	0.0809267	0.216241	0.127467	0.25538	0.180284	0.111288	0.148571	0.135459	0.165673	0.162143	0.129762
0.304471	0.0958028	0.457526	0.183384	0.458039	0.346156	0.153659	0.11803	0.131379	0.0914342	0.334959	0.17953	0.36542	0.0883117	0.172028	0.181829	0.17358	0.186904	0.149794	0.199192	0.115713	0.0859635	0.207618
0.120908	0.086375	0.117083	0.182894	0.202802	0.106077	0.204539	0.149468	0.452189	0.129732	0.179343	0.139952	0.250594	0.140813	0.323588	0.108451	0.144188	0.121676	0.181661	0.0600562	0.090175	0.11419	0.163525
0.169431	0.156958	0.425713	0.124975	0.110631	0.382596	0.490598	0.226011	0.24297	0.07851	0.0772689	0.303035	0.496776	0.240014	0.250166	0.185139	0.20227	0.14379	0.237356	0.128022	0.121203	0.156711	0.187823
0.143504	0.147803	0.176597	0.341084	0.557175	0.183814	0.25892	0.26677	0.284857	0.123674	0.0999253	0.11786	0.1506	0.340693	0.128767	0.274351	0.237778	0.172008	0.108282	0.53765	0.0858978	0.0706131	0.409414
0.165952	0.132714	0.158383	0.172598	0.111369	0.435996	0.160499	0.129458	0.109302	0.197698	0.322275	0.14807	0.109561	0.0685005	0.220683	0.672404	0.303681	0.124495	0.177748	0.124383	0.0686407	0.133461	0.151959
0.28128	0.277129	0.288998	0.173522	0.1039	0.145575	0.224308	0.239929	0.180722	0.127558	0.192759	0.175496	0.156798	0.108532	0.1504	0.23633	0.13545	0.191855	0.0722162	0.963244	0.107376	0.112748	0.0767513
0.1418	0.10302	0.168684	0.23138	0.107195	0.401293	0.592454	0.170813	0.5333	0.495245	0.277721	0.0975844	0.0907667	0.107565	0.0826933	0.161069	0.105159	0.13577	0.251352	0.184472	0.0931527	0.133231	0.114217
0.181213	0.147019	0.143305	0.119443	0.322228	0.233509	0.168909	0.372043	0.222115	0.0957676	0.176036	0.12024	0.32054	0.143875	0.151086	0.152185	0.209199	0.328634	0.105872	0.180655	0.0553024	0.15834	0.412252
0.104167	0.119773	0.308837	0.111938	0.259676	0.235801	0.276864	0.156387	0.234769	0.244042	0.391859	0.11955	0.111147	0.232143	0.354941	0.183279	0.119615	0.135284	0.105172	0.19618	0.0655601	0.152759	0.134943
0.191418	0.242294	0.175062	0.169145	0.246946	0.179831	0.160043	0.216628	0.0810711	0.0830646	0.25982	0.132003	0.134375	0.166214	0.175298	0.112498	0.224323	0.130211	0.0952217	0.629735	0.170477	0.150674	0.0819225
0.09437	0.0874966	0.0618701	0.184128	0.103192	0.230762	0.253261	0.221389	0.201483	0.086264	0.1526	0.135113	0.0889634	0.130236	0.296388	0.151165	0.306935	0.121083	0.274406	0.189437	0.0706132	0.165771	0.127263
0.135219	0.214397	0.102777	0.145128	0.265082	0.541122	0.216204	0.177605	0.120488	0.111226	0.105873	0.147289	0.227358	0.20964	0.142551	0.33761	0.166643	0.260145	0.0939689	0.231913	0.0747886	0.0923646	0.168376
0.186761	0.0536309	0.101255	0.10928	0.0568605	0.112819	0.142148	0.12814	0.616107	0.120462	0.124021	0.225735	0.358038	0.0930916	0.116687	0.265607	0.133809	0.14683	0.391993	0.156652	0.0699796	0.160373	0.439728
0.150338	0.129951	0.0943974	0.18267	0.193375	0.0967712	0.127967	0.29124	0.309879	0.204523	0.179686	0.0934712	0.303219	0.153106	0.0756745	0.182316	0.132159	0.157689	0.187044	0.183435	0.116141	0.111554	0.282095
0.140706	0.104631	0.183067	0.491223	0.317067	0.147938	0.177706	0.139031	0.192154	0.101453	0.18194	0.233638	0.164186	0.0543645	0.124048	0.204759	0.0811979	0.2283	0.212787	0.21674	0.0743983	0.112806	0.120045
0.278109	0.107176	0.110287	0.0627319	0.248418	0.126094	0.358858	0.215458	0.114573	0.178469	0.489024	0.132841	0.16717	0.196936	0.167502	0.259716	0.0999704	0.244184	0.0727666	0.13226	0.087568	0.13957	0.156172
	0.0647892	0.163199	0.142393	0.501458	0.302632	0.26861	0.238474	0.0702064	0.169264	0.238536	0.0822141	0.279485	0.147956	0.26162	0.160271	0.0774461	0.192098	0.0872157	0.11153	0.0759406	0.0927368	0.108029
0.172911	0.226907	0.073563	0.309054	0.193275	0.197271	0.924899	0.195359	0.205896	0.114316	0.144023	0.219104	0.136611	0.346416	0.0579934	0.193818	0.128148	0.248734	0.0981388	0.300651	0.101601	0.0649912	0.151534
0.170568	0.114542	0.0920928	0.10285	0.24471	0.471614	0.18451	0.102931	0.238368	0.195081	0.318661	0.144401	0.138972	0.220495	0.130447	0.132653	0.105133	0.312307	0.0635762	0.223066	0.0839772	0.0747237	0.167478
0.0955956	0.0890791	0.137609	0.305228	0.323542	0.366872	0.228298	0.156759	0.550988	0.0615361	0.315668	0.120331	0.604892	0.195802	0.064055	0.240653	0.123248	0.198685	0.147272	0.163746	0.0591803	0.18886	0.187182
0.114128	0.126802	0.0563975	0.290763	0.201932	0.110786	0.144009	0.182643	0.132163	0.108894	0.299983	0.176222	0.336217	0.138653	0.142587	0.115702	0.247327	0.310996	0.128259	0.070766	0.0537334	0.113245	0.22509
0.12177	0.165025	0.0679849	0.0814143	0.231005	0.109169	0.0843828	0.121657	0.276754	0.0817815	0.177136	0.346853	0.100885	0.0832634	0.091814	0.140961	0.171665	0.167711	0.190232	0.202727	0.158877	0.426528	0.341467
0.161946	0.0881817	0.0764256	0.49767	0.183445	0.065854	0.118325	0.18571	0.116972	0.231419	0.24344	0.36961	0.170552	0.062093	0.217637	0.182817	0.253977	0.192715	0.120575	0.151626	0.171241	0.384405	0.0869843
	0.152739	0.111313	0.0834916	0.107346	0.123283	0.0870351	0.16963	0.177171	0.347082	0.130339	0.127969	0.143428	0.202895	0.196985	0.132069	0.151816	0.141257	0.145022	0.112275	0.0637431	0.134893	0.132199
0.152134	0.196988	0.128442	0.0994738	0.260675	0.144328	0.159509	0.156953	0.239594	0.167498	0.324365	0.100065	0.0514095	0.200056	0.127222	0.285789	0.143921	0.150252	0.157265	0.12935	0.122326	0.195055	0.143272
0.248693	0.0873899	0.0963065	0.218331	0.338554	0.156241	0.164456	0.129307	0.174213	0.216642	0.197907	0.0861195	0.404359	0.268597	0.109683	0.09451	0.0956671	0.107324	0.531041	0.10194	0.111366	0.153977	0.137
0.127413	0.173538	0.0924974	0.235268	0.119045	0.0807983	0.167716	0.165842	0.705742	0.15775	0.177268	0.109192	0.103312	0.14828	0.17009	0.252889	0.139187	0.170916	0.175237	0.0705084	0.128813	0.0736052	0.080041
0.146752	0.0991611	0.195509	0.0939595	0.428479	0.124679	0.103785	0.126623	0.31026	0.0823299	0.204462	0.171328	0.595883	0.0949809	0.11427	0.296979	0.245557	0.198005	0.139239	0.211942	0.101873	0.269599	0.196127
0.141969	0.132033	0.154052	0.175961	0.0916593	0.270984	0.0838938	0.256289	0.103809	0.0954663	0.105556	0.603852	0.135503	0.17222	0.0905028	0.349253	0.104142	0.205472	0.24626	0.102723	0.0927665	0.11756	0.151335
0.152772	0.110067	0.320216	0.287347	0.169841	0.140998	0.316763	0.166829	0.292661	0.104358	0.247842	0.112175	0.103565	0.105224	0.0895651	0.133023	0.074836	0.105428	0.126117	0.319693	0.141519	0.0723508	0.0998856
0.151668	0.0955287	0.262417	0.146923	0.22371	0.10455	0.311647	0.144565	0.493713	0.115669	0.256878	0.0634033	0.0857599	0.183044	0.0895961	0.318892	0.123728	0.14382	0.186602	0.421487	0.0887308	0.235885	0.159179
0.130551	0.196545	0.157106	0.132429	0.218251	0.294329	0.218195	0.0981531	0.12829	0.064285	0.190621	0.127413	0.0987374	0.259627	0.0794107	0.246497	0.134648	0.150454	0.149032	0.20034	0.149252	0.0621223	0.124395
0.320922	0.392557	0.132312	0.119822	0.126983	0.345644	0.153872	0.111614	0.116556	0.110662	0.113633	0.0761702	0.065775	0.0999329	0.0819329	0.181816	0.147388	0.221828	0.158558	0.262159	0.120361	0.155207	0.199897
0.233168	0.0960234	0.205449	0.0848718	0.196083	0.421613	0.171467	0.22662	0.388464	0.218838	0.231738	0.0994519	0.158563	0.125982	0.198091	0.14799	0.163803	0.194265	0.156963	0.292064	0.122894	0.131464	0.197825
0.157778	0.09294	0.146752	0.152551	0.247677	0.138642	0.278107	0.10696	0.102996	0.133468	0.134751	0.105803	0.145766	0.35492	0.182917	0.161216	0.151777	0.176014	0.331144	0.236709	0.10869	0.109318	0.147344
0.255789	0.20321	0.658826	0.113706	0.205654	0.28868	0.28564	0.139258	0.280447	0.112478	0.33543	0.104299	0.439913	0.231089	0.190476	0.165762	0.209505	0.233712	0.223009	0.424415	0.102245	0.229499	0.102317
0.187301	0.13774	0.569628	0.101742	0.0905729	0.520728	0.12388	0.21194	0.160631	0.121291	0.214034	0.107729	0.385247	0.298648	0.144811	0.184661	0.166088	0.48109	0.135884	0.989302	0.105302	0.0405752	0.221745
0.107809	0.171756	0.14455	0.110622	0.166258	0.0985671	0.208855	0.114947	0.148726	0.142923	0.453226	0.100281	0.156472	0.256691	0.110828	0.244776	0.121805	0.2369	0.138997	0.236782	0.105529	0.0799508	0.156232
0.181859	0.0728089	0.173383	0.0698758	0.0683748	0.318458	0.181015	0.127671	0.117106	0.3798	0.176865	0.126725	0.274019	0.146387	0.184639	0.133215	0.0802143	0.154255	0.206248	0.179428	0.146078	0.31209	0.208834
0.0623167	0.175992	0.181021	0.0982632	0.232455	0.269529	0.0804645	0.201862	0.294048	0.120611	0.141646	0.757496	0.0823063	0.219855	0.0697166	0.136357	0.238523	0.340418	0.24432	0.248648	0.264425	0.0997182	0.119886
0.226429	0.237434	0.123641	0.167645	0.264019	0.0590564	0.0726421	0.171508	0.330732	0.107368	0.102938	0.112559	0.0651142	0.109811	0.160438	0.165029	0.0835856	0.175677	0.19273	0.377343	0.185897	0.218091	0.153222
0.282791	0.106464	0.142702	0.0838509	0.0881883	0.188929	0.0465136	0.194445	0.1313	0.291106	0.113446	0.21065	0.217813	0.140399	0.123227	0.157745	0.0940486	0.370025	0.143102	0.2648	0.152406	0.11128	0.166289
0.0921838	0.486908	0.194063	0.0790016	0.120494	0.223149	0.353075	0.100226	0.187154	0.133472	0.201528	0.105199	0.17042	0.0987969	0.0688962	0.215608	0.179196	0.107719	0.39098	0.258185	0.188889	0.0663394	0.140915
0.0699503	0.0860277	0.123803	0.182113	0.103412	0.177713	0.0799732	0.240474	0.217645	0.206439	0.492787	0.907939	0.414487	0.0912246	0.19144	0.114351	0.302808	0.12972	0.500549	0.262234	0.171358	0.0715903	0.125946
0.0863	0.214361	0.0601971	0.0602825	0.229068	0.0869469	0.14599	0.0932853	0.114863	0.160218	0.228338	0.112174	0.101998	0.0850907	0.472649	0.267957	0.129999	0.183548	0.221769	0.150297	0.102371	0.11258	0.34325
0.208067	0.360507	0.257732	0.0811566	0.171272	0.173028	0.164034	0.192939	0.239407	0.0880074	0.192354	0.14155	0.0995235	0.152187	0.196792	0.377786	0.114865	0.100854	0.137133	0.205896	0.0660835	0.072921	0.0987485
0.127789	0.112441	0.165177	0.398514	0.195613	0.125416	0.3405	0.131199	0.340177	0.083014	0.38171	0.0633424	0.0715702	0.152313	0.0746881	0.137499	0.155527	0.212378	0.457757	0.237627	0.141484	0.20441	0.169492
0.20858	0.182177	0.295182	0.0967294	0.285196	0.226543	0.105297	0.213048	0.143734	0.361752	0.416819	0.116557	0.150729	0.184628	0.490841	0.224548	0.142264	0.280277	0.188665	0.26514	0.204538	0.0586535	0.210286
0.0674578	0.0649388	0.249126	0.161253	0.480128	0.18467	0.257916	0.362708	0.194158	0.0723206	0.306941	0.114441	0.201844	0.13079	0.139258	0.277846	0.199274	0.254021	0.278158	0.21043	0.119095	0.0767406	0.15997
0.0809627	0.140392	1.5073	0.102212	0.134268	0.169569	0.0850959	0.726462	0.168406	0.122997	0.169155	0.154472	0.111923	0.2535	0.0808943	0.0991982	0.17223	0.120949	0.225432	0.410063	0.394634	0.0706282	0.380041
0.0886864	0.0947752	0.150514	0.230632	0.184471	0.241264	0.0549837	0.209525	0.118821	0.188667	0.136463	0.646044	0.0909275	0.266301	0.0820023	0.137375	0.247684	0.401023	0.366589	0.314996	0.0714912	0.0547775	0.247753
0.130582	0.0388054	0.210365	0.131019	0.193581	0.153459	0.0791634	0.270305	0.295318	0.244612	0.119147	0.0972569	0.0995296	0.207951	0.0570662	0.218135	0.257739	0.158564	0.238522	0.251959	0.073151	0.0627148	0.0703061
0.0656902	0.249824	0.295836	0.15281	0.219719	0.331728	0.0651091	0.19274	0.107395	0.0706134	0.122562	0.0978554	0.372859	0.179432	0.0685783	0.13568	0.150879	0.201652	0.227274	0.334519	0.108168	0.0817637	0.102123
0.144607	0.10412	0.232609	0.0846109	0.126143	0.126184	0.05642	0.5815	0.204602	0.064453	0.191726	0.1526	0.0624723	0.164539	0.0904859	0.109619	0.168164	0.125555	0.212929	0.292795	0.205403	0.0741385	0.0693033
0.0560288	0.105765	0.309825	0.223991	0.101286	0.172155	0.0790406	0.291944	0.251275	0.351261	0.215256	0.187029	0.122061	0.125399	0.0899867	0.198908	0.0829858	0.103335	0.232203	0.729717	0.0789165	0.102534	0.0607201
0.144507	0.0693195	0.161789	0.11401	0.0308399	0.242035	0.144561	0.146882	0.131969	0.0985037	0.107556	0.141218	0.0576831	0.098281	0.0955674	0.203086	0.0890024	0.337732	0.215727	0.121294	0.0828705	0.142876	0.0813298
0.103823	0.143785	0.0556275	0.299679	0.113885	0.106976	0.15496	0.100335	0.107882	0.161325	0.207681	0.0998756	0.0698835	0.375023	0.0984684	0.154803	0.153111	0.149759	0.291534	0.25447	0.0632856	0.120627	0.173362
0.140619	0.04683	0.601291	0.10567	0.183678	0.0923488	0.0902004	0.263819	0.206015	0.144163	0.0648692	0.114704	0.435009	0.196423	0.249444	0.304797	0.093003	0.114406	0.189028	0.260519	0.158617	0.180846	0.122143
0.214805	0.0985151	0.194362	0.078931	0.150068	0.154139	0.0697937	0.101233	0.198522	0.310503	0.190725	0.114288	0.119958	0.125485	0.128656	0.170399	0.132842	0.148131	0.289023	0.30204	0.0345791	0.108477	0.129142
0.131311	0.123286	0.283739	0.253951	0.186206	0.178446	0.673367	0.142157	0.136565	0.145179	0.138155	0.285943	0.174055	0.324854	0.159859	0.490943	0.0612615	0.177547	0.148401	0.200181	0.0715221	0.142258	0.115223
0.167212	0.0658428	0.550307	0.0841045	0.100635	0.0957069	0.177381	0.1501	0.176876	0.107619	0.155765	0.106247	0.0957573	0.085097	0.10756	0.0541784	0.0908183	0.101647	0.102689	0.240281	0.0947154	0.0797077	0.0559059
0.181465	0.120207	0.147181	0.169585	0.101142	0.137359	0.0822002	0.118519	0.265425	0.13237	0.146882	0.131373	0.093193	0.153902	0.178129	0.121447	0.08805	0.234528	0.16069	0.23137	0.116901	0.122955	0.101138
0.0953896	0.082766	0.0826713	0.16872	0.170243	0.147792	0.0515513	0.16129	0.190159	0.088673	0.093824	0.337811	0.133363	0.0623202	0.137377	0.0981606	0.098898	0.465984	0.217634	0.291891	0.0570105	0.122977	0.239351
0.117431	0.0837112	0.116257	0.242715	0.124048	0.187462	0.0926299	0.164302	0.239236	0.166836	0.0612441	0.118611	0.10606	0.149079	0.0966758	0.118924	0.0912034	0.156011	0.262932	0.545057	0.154273	0.147006	0.118461
0.117641	0.106545	0.0731705	0.162433	0.102003	0.1063	0.101623	0.092396	0.195691	0.134605	0.0547045	0.0859423	0.0666137	0.202089	0.0672679	0.0629909	0.162216	0.213839	0.0814999	0.220367	0.086604	0.0967553	0.128209
0.195257	0.12312	0.133654	0.166707	0.118246	0.108149	0.0671104	0.360301	0.233473	0.146778	0.116017	0.133017	0.105193	0.0736515	0.0842398	0.0727976	0.12227	0.248983	0.174789	0.264921	0.110352	0.11653	0.135772
0.120823	0.0894911	0.119326	0.120951	0.716675	0.0867196	0.0581519	0.0501021	0.13658	0.138268	0.163355	0.113838	0.114592	0.122893	0.0885698	0.157096	0.130729	0.112478	0.0905847	0.201063	0.168838	0.135409	0.328995
0.205016	0.149982	0.117525	0.171212	0.84619	0.49846	0.0977464	0.0863273	0.268753	0.112828	0.191774	0.120375	0.120285	0.227128	0.121786	0.146386	0.188741	0.346914	0.181112	0.258001	0.0726304	0.280562	0.135208
0.1812	0.220618	0.0759441	0.0730062	0.109954	0.268977	0.0964889	0.0619144	0.149513	0.087414	0.142622	0.111973	0.0992339	0.097976	0.106964	0.155914	0.204356	0.287645	0.0847373	0.18757	0.16787	0.17548	0.178003
0.126574	0.122734	0.449515	0.622034	0.0800398	0.250488	0.0789494	0.112135	0.178604	0.150332	0.0996064	0.0951101	0.11136	0.146455	0.0971661	0.137505	0.316405	0.160703	0.188089	0.271453	0.0847425	0.116235	0.155231
0.165383	0.0943468	0.405439	0.281508	0.199838	0.139381	0.13104	0.0974799	0.0733884	0.181254	0.146281	0.104339	0.0998606	0.199517	0.146217	0.173327	0.124433	0.142262	0.237477	0.33476	0.13518	0.0826896	0.151815
0.118746	0.137252	0.110738	0.201498	0.227801	0.160725	0.442561	0.0881731	0.214843	0.115337	0.125763	0.140487	0.0790097	0.43085	0.0862061	0.0868047	0.0707547	0.098665	0.2092	0.209799	0.0903883	0.0734451	0.0842618
0.126179	0.230784	0.230098	0.13473	0.318592	0.1452	0.205962	0.636784	0.109131	0.153891	0.155213	0.121058	0.0888563	0.275749	0.0918515	0.120275	0.146306	0.208111	0.115161	0.294171	0.17893	0.118782	0.175152
0.0959357	0.395494	0.355987	0.172069	0.184966	0.142173	0.122955	0.0524156	0.141083	0.163348	0.100786	0.124341	0.111497	0.17569	0.0803317	0.126121	0.0794965	0.0380896	0.165298	0.178088	0.113329	0.159071	0.117607
0.10432	0.145327	0.115044	0.134667	0.158632	0.079982	0.0892072	0.729362	0.233458	0.0574589	0.0953675	0.203592	0.139478	0.094549	0.0951484	0.118831	0.145176	0.10109	0.127638	0.173229	0.0969156	0.0804452	0.181165
0.146313	0.1203	0.098519	0.237919	0.42852	0.131997	0.179968	0.0910925	0.228702	0.536293	0.11898	0.0773319	0.0926563	0.138427	0.096693	0.141519	0.0747132	0.122686	0.277882	0.217353	0.0892326	0.17852	0.0707716
0.190821	0.0860795	0.136512	0.322949	0.833091	0.114326	0.081739	0.101683	0.26885	0.118921	0.124617	0.157213	0.0945885	0.112607	0.083875	0.0861759	0.123256	0.38818	0.136313	0.536426	0.277679	0.179514	0.156265
0.16637	0.0726613	0.0939546	0.148926	0.132189	0.101978	0.106683	0.110261	0.0948243	0.216522	0.244871	0.166632	0.0836347	0.138956	0.0751388	0.157388	0.0909288	0.463994	0.181962	0.294789	0.0758462	0.252763	0.151442
0.105959	0.188367	0.0972519	0.204648	0.189468	0.0676933	0.218957	0.109554	0.161628	0.187232	0.0913567	0.163165	0.151671	0.754274	0.135751	0.0702239	0.15396	0.143917	0.194787	0.430052	0.120517	0.141452	0.124462
0.129679	0.146253	0.123653	0.576103	0.342901	0.0807518	0.08216	0.107272	0.423777	0.100767	0.133184	0.20307	0.272956	0.0995302	0.0894115	0.207194	0.138865	0.131795	0.0691799	0.24772	0.25317	0.189099	0.0707002
0.228903	0.11509	0.0791346	0.126444	0.105446	0.0847047	0.0825106	0.122958	0.132926	0.148115	0.0804628	0.102321	0.091954	0.118779	0.0710979	0.148075	0.142252	0.142822	0.872354	0.421843	0.118343	0.10669	0.114722
0.111704	0.132678	0.12124	0.110338	0.118282	0.265957	0.129391	0.135936	0.291627	0.149463	0.0388198	0.0945981	0.0785851	0.225355	0.220599	0.506848	0.136789	0.152692	0.139165	0.251594	0.0578491	0.155635	0.0813796
0.258486	0.194359	0.0633503	0.213383	0.135955	0.266763	0.116581	0.113346	0.121585	0.0892874	0.0458328	0.137629	0.0604109	0.297187	0.537141	0.0797953	0.0962864	0.136061	0.17529	0.50799	0.164513	0.128868	0.131371
0.122918	0.153406	0.110556	0.161053	0.103678	0.151977	0.20539	0.0922476	0.232213	0.122147	0.0787197	0.0514425	0.130246	0.527449	0.11497	0.107006	0.128313	0.203619	0.468737	0.19013	0.143408	0.147244	0.144735
0.156558	0.135301	0.122744	0.101269	0.128985	0.149539	0.14416	0.0822332	0.167918	0.0944989	0.0894038	0.0958948	0.143394	0.138719	0.074781	0.0987487	0.0861293	0.0819581	0.146231	0.146912	0.95581	0.0820835	0.126453
0.090308	0.23235	0.0825854	0.195222	0.135568	0.101157	0.385669	0.0832576	0.142836	0.0755846	0.180687	0.113865	0.0876708	0.145708	0.0899737	0.355118	0.235964	0.108147	0.110544	0.349792	0.111733	0.128715	0.149191
0.173357	0.20607	0.188507	0.341981	0.166416	0.0951716	0.0801381	0.260843	0.0980297	0.128956	0.0469152	0.0868044	0.0971839	0.220038	0.0776159	0.0997554	0.267435	0.149666	0.178569	0.224858	0.138331	0.101371	0.0481924
0.215744	0.0882753	0.095835	0.142863	0.161723	0.220282	0.0808192	0.114189	0.31528	0.14537	0.0503086	0.0739089	0.0660882	0.116469	0.0911922	0.0932315	0.135903	0.130516	0.13551	0.209948	0.0884247	0.130013	0.062514
0.0677994	0.165088	0.0882755	0.146102	0.264626	0.196172	0.107077	0.0758823	0.215033	0.136643	0.182485	0.0863424	0.118343	0.112454	0.0958731	0.0976352	0.158253	0.148443	0.134059	0.149637	0.154155	0.170609	0.124994
0.123193	0.186225	0.132154	0.119055	0.0310529	0.156712	0.0678576	0.281848	0.096968	0.195122	0.0787995	0.105031	0.18073	0.150906	0.094504	0.106048	0.102152	0.0528803	0.0637319	0.165329	0.181465	0.263347	0.162529
0.151231	0.104864	0.232116	0.234135	0.122464	0.176504	0.112343	0.155132	0.381956	0.276414	1.16776	0.458207	0.0798815	0.263608	0.0903763	0.0920217	0.174818	0.143811	0.221064	0.288918	0.0714046	0.119765	0.131313
0.126243	0.108345	0.306536	0.0899075	0.136177	0.189726	0.336476	0.208707	0.170823	0.205131	0.184386	0.118594	0.0809738	0.137704	0.179471	0.158905	0.11553	0.112128	0.137171	0.184427	0.0809145	0.0933446	0.15236
0.168953	0.123756	0.109585	0.107099	0.176291	0.0679635	0.110088	0.524248	0.21674	0.0843041	0.0523062	0.0856727	0.0991037	0.117844	0.112658	0.0728322	0.0723021	0.161762	0.102344	0.391223	0.0912202	0.0890096	0.0858519
0.103921	0.127858	0.143599	0.123485	0.154178	0.175404	0.0900333	0.0919489	0.24254	0.0886557	0.0849478	0.10803	0.173813	0.439323	0.081993	0.104534	0.0976736	0.126862	0.157346	0.279581	0.0805883	0.129897	0.145962
0.140915	0.0937651	0.108779	0.509235	0.117366	0.251816	0.0720462	0.0880806	0.173829	0.100966	0.0957317	0.089029	0.0662637	0.183267	0.0878132	0.0577073	0.0934542	0.137138	0.165096	0.369466	0.114906	0.0709986	0.0829748
0.250131	0.172799	0.0981623	0.441715	0.0797474	0.0939715	0.0863059	0.153834	0.0823738	0.0639383	0.1016	0.0956275	0.0999361	0.108781	0.121924	0.103045	0.110451	0.109043	0.094702	0.311636	0.102221	0.131204	0.154811
0.17078	0.149567	0.130501	0.281021	0.109106	0.12468	0.0647166	0.119205	0.19858	0.14027	0.0539569	0.0843446	0.100008	0.104577	0.0988884	0.0954825	0.169039	0.16973	0.165514	0.4332	0.0896234	0.0891704	0.198459
0.164588	0.203371	0.181375	0.283453	0.108373	0.386716	0.0488088	0.0801412	0.210279	0.12655	0.0498019	0.11206	0.126878	0.081054	0.0940336	0.0710071	0.105553	0.14724	0.109141	0.272716	0.0979531	0.107393	0.0752655
0.182382	0.167109	0.108743	0.2721	0.11005	0.139036	0.122685	0.126687	0.0869758	0.132601	0.0948684	0.112677	0.165502	0.487978	0.0719938	0.0983296	0.151925	0.0716118	0.128379	0.266277	0.0706303	0.130955	0.104589
0.228944	0.122435	0.0713468	0.179681	0.267306	0.133078	0.107387	0.105768	0.284377	0.476281	0.0846732	0.0603716	0.0950929	0.135958	0.0915036	0.0887441	0.101046	0.0835561	0.118806	0.41482	0.238989	0.148985	0.186076
0.21931	0.117255	0.138136	0.103894	0.523635	0.287394	0.0601094	0.105933	0.125743	0.216013	0.105439	0.0846172	0.100365	0.107719	0.0979143	0.0816564	0.214961	0.130953	0.169214	0.419342	0.119042	0.164539	0.0860143
0.205168	0.371973	0.11467	0.38687	0.168137	0.163274	0.100909	0.0857702	0.456929	0.119811	0.230663	0.0911584	0.107446	0.123385	0.122692	0.0935367	0.0878192	0.134164	0.182422	0.202583	0.219267	0.105001	0.12179
0.351597	0.278211	0.116438	0.16007	0.121294	0.105738	0.0881274	0.187241	0.177521	0.164422	0.0941366	0.0975753	0.13568	0.27095	0.110275	0.146684	0.186317	0.140337	0.131562	0.105437	0.18024	0.0969439	0.195253
0.171009	0.13892	0.757696	0.118599	0.113483	0.103345	0.145163	0.166361	0.190814	0.233663	0.10207	0.0947322	0.165499	0.171503	0.0917292	0.0957175	0.150241	0.218969	0.18572	0.226236	0.107823	0.0848308	0.127977
0.233909	0.177844	0.117943	0.136992	0.168304	0.108991	0.160895	0.0582911	0.15498	0.227291	0.0594083	0.367133	0.106701	0.174065	0.123918	0.361989	0.149706	0.0883057	0.205531	0.36237	0.0526544	0.280164	0.133845
0.178353	0.102615	0.523817	0.095277	0.172849	0.206578	0.0834143	0.298767	0.176423	0.191873	0.116655	0.103365	0.173293	0.0964788	0.136719	0.128487	0.209929	0.142811	0.228069	0.201961	0.0961762	0.0953901	0.175988
0.127484	0.176412	0.0679501	0.300201	0.145726	0.186025	0.109931	0.109599	0.165704	0.183006	0.0895362	0.16189	0.0930511	0.559767	0.112149	0.0956182	0.174397	0.134882	0.177088	0.15442	0.13116	0.102223	0.111542
0.196289	0.126208	0.334287	0.182345	0.111715	0.143038	0.102739	0.151737	0.188243	0.127681	0.0729772	0.131936	0.114943	0.129146	0.0915292	0.126809	0.125774	0.120126	0.159275	0.259704	0.0850502	0.475548	0.111431
0.160864	0.357452	0.108134		0.171953	0.417371	0.0793156	0.10939	0.602813	0.22131	0.144244	0.0740414	0.115353	0.157507	0.119817	0.100471	0.127652	0.13312	0.101192	0.249819	0.171359	0.118209	0.146354
0.0919404	0.140507	0.0935998		0.102869	0.0940211	0.084243	0.0896728	0.1798	0.114016	0.0375909	0.17599	0.124764	0.167838	0.0703713	0.189308	0.115616	0.1452	0.133937	0.289534	0.112206	0.160095	0.196719
0.0765153	0.12318	0.119346		0.142998	0.118249	0.221468	0.110163	0.248422	0.091243	0.0865189	0.0875958	0.118684	0.117425	0.0589412	0.0717746	0.0912888	0.151632	0.172416	0.352936	0.143316	0.150764	0.12461
0.171916	0.111881	0.396347		0.26642	0.118496	0.693505	0.583372	0.112827	0.070433	0.0811145	0.082345	0.286928	0.564539	0.0973867	0.106554	0.167802	0.141426	0.102673	0.200351	0.124755	0.074234	0.130442
0.127596	0.084501	0.109611		0.179026	0.130616	0.0987912	0.216646	0.173784	0.182185	0.0917684	0.0767302	0.0425531	0.174102	0.131592	0.0832247	0.13423	0.239649	0.182122	0.417434	0.0969864	0.101556	0.111739
0.130899	0.215505	0.220702		0.142412	0.566813	0.0952232	0.079203	0.1536	0.126317	0.0560915	0.571492	0.235357	0.103091	0.0801618	0.0451226	0.120924	0.198987	0.148392	0.234818	0.173708	0.0973296	0.151666
0.183313	0.102436	0.0920682		0.0960503	0.156576	0.157065	0.102871	0.195396	0.150044	0.172914	0.381007	0.192855	0.469427	0.0953591	0.108326	0.165493	0.140692	0.0622024	0.347282	0.148822	0.125941	0.155649
0.143278	0.131654	0.105884		0.418521	0.132213	0.107937	0.104199	0.531399	0.391944	0.0984707	0.116329	0.257695	0.105139	0.0950818	0.13122	0.140442	0.15113	0.30106	0.324651	0.0879893	0.116398	0.103286
0.184465	0.122664	0.107656		0.12321	0.0926818	0.074965	0.0881303	0.0792605	0.217026	0.107553	0.0679232	0.173389	0.146051	0.156096	0.40432	0.126518	0.136666	0.124701	0.348271	0.115292	0.0949943	0.11531
0.0990174	0.168805	0.122577		0.279066	0.214535	0.0947731	0.169703	0.103215	0.205551	0.146739	0.119256	0.204175	0.160795	0.118344	0.107513	0.168728	0.0654333	0.286528	0.326814	0.15567	0.0831891	0.180766
0.166961	0.124949	0.101195		0.154774	0.0725405	0.197628	0.118381	0.0881857	0.131923	0.10634	0.130803	0.214855	0.285954	0.0722527	0.244066	0.158569	0.176965	0.234929	0.193946	0.112878	0.144644	0.141568
0.119485	0.102836	0.0947079		0.0662466	0.274926	0.121942	0.0761642	0.244126	0.121463	0.0723993	0.103665	0.305813	0.103438	0.0859126	0.125769	0.111971	0.135318	0.148144	0.123644	0.179369	0.222885	0.115097
0.0986455	0.145351	0.124365		0.104134	0.169975	0.10876	0.115994	0.271736	0.156513	0.111151	0.123224	0.104409	0.146153	0.0893586	0.119566	0.114316	0.213231	0.111837	0.328865	0.116122	0.125989	0.094508
0.0787498	0.0888652	0.0992732		0.108588	0.131212	0.436655	0.215303	0.18636	0.152293	0.136442	0.170024	0.109777	0.270498	0.0897081	0.133802	0.0829167	0.129665	0.142084	0.192407	0.0998478	0.111545	0.157655
0.129021	0.118246	0.297908		0.264358	0.136693	0.0825182	0.37678	0.182325	0.144476	0.172584	0.136151	0.152664	0.131785	0.146683	0.0634304	0.296954	0.128183	0.185812	0.367995	0.135319	0.135024	0.123809
0.108746	0.143747	0.173072		0.0895692	0.198737	0.0706013	0.0944942	0.165629	0.0833725	0.0806347	0.0986226	0.274243	1.65564	0.0844511	0.101911	0.124869	0.125286	0.0700375	0.20253	0.247452	0.294668	0.18016
0.109917	0.0664794	0.125381		0.119449	0.146536	0.192737	0.0905228	0.186092	0.155076	0.254664	0.103276	0.10703	0.673474	0.0500572	0.112931	0.10194	0.0750527	0.0650265	0.340059	0.141605	0.084038	0.127974
0.120857	0.173373	0.0993821		0.107936	0.12093	0.123784	0.114392	0.112299	0.120385	0.0976991	0.194642	0.148888	0.275094	0.0684672	0.104173	0.189224	0.142725	0.172412	0.41314	0.0920079	0.113037	0.120447
0.254954	0.129516	0.142702		0.77273	0.355161	0.167439	0.162387	0.228671	0.135848	0.115885	0.0647748	0.115442	0.139599	0.0855509	0.0715903	0.146488	0.104292	0.19777	0.32159	0.19138	0.11087	0.20529
0.108791	0.11118	0.0904632		0.157869	0.48617	0.139062	0.132097	0.134378	0.155746	0.411298	0.431697	0.167634	0.459813	0.083422	0.0545598	0.158992	0.289742	0.169326	0.384503	0.0835272	0.274192	0.275808
0.148994	0.073109	0.0870576		0.133877	0.13854	0.110676	0.134557	0.264482	0.0965232	0.117988	0.395588	0.178557	0.136761	0.0815552	0.0833746	0.206844	0.10915	0.18023	0.343167	0.137554	0.113372	0.111491
0.121551	0.0971984	0.18927		0.198485	0.180671	0.0578649	0.116459	0.266341	0.42228	0.116922	0.130354	0.0964661	0.201617	0.127603	0.104635	0.165988	0.11914	0.239731	0.193645	0.122187	0.0650318	0.138959
0.23806	0.279671	0.0476011		0.103888	0.0760099	0.0805397	0.293198	0.244931	0.160202	0.0726803	0.144274	0.128339	0.10633	0.153654	0.116363	0.211171	0.1555	0.134713	0.261946	0.0634208	0.22448	0.139097
0.100311	0.217155	0.0894468		0.2931	0.17512	0.0752909	0.131413	0.115873	0.180556	0.0981697	0.293863	0.102381	0.517508	0.094168	0.169102	0.0847011	0.114263	0.165154	0.196705	0.123406	0.0684458	0.122042
0.0904671	0.0925314	0.141201		0.208897	0.129916	0.0674515	0.0861305	0.0817084	0.247804	0.0656352	0.160914	0.130418	0.12528	0.0846972	0.0727804	0.146724	0.195336	0.140754	0.333817	0.0997386	0.100194	0.131034
0.155782	0.195402	0.152604		0.0915805	0.0622255	0.120626	0.0886149	0.0835839	0.116017	0.10173		0.0731297	0.115067	0.121168	0.0971296	0.179801	0.166192	0.155881	0.326815	0.0861029	0.318278	0.152038
0.115499	0.170279	0.10812		0.13462	0.148622	0.0865393	0.0752109	0.098293	0.133598	0.0820857		0.0942872	0.0937002	0.0917631	0.100961	0.193507	0.205857	0.155539	0.445873	0.104484	0.17328	0.170712
0.229646	0.0922204	0.135628		0.1384	0.117543	0.162832	0.195467	0.107787	0.162487	0.0717041		0.114083	0.130026	0.111891	0.11256	0.113571	0.158027	0.106746	0.234508	0.103962	0.0695541	0.108944
0.0693065	0.061109	0.125634		0.184043	0.242389	0.404568	0.124644	0.0838215	0.0996335	0.0774		0.142304	0.154827	0.0747838	0.108318	0.25347	0.294516	0.282569	0.233746	0.0969198	0.0942883	0.242652
0.0832226	0.120154	0.105569		0.0732119	0.170658	0.115199	0.100114	0.0816826	0.161401	0.0948732		0.0856169	0.0940234	0.324949	0.106574	0.177694	0.140335	0.127769	0.371565	0.088183	0.0599109	0.146471
0.0540396	0.215487	0.0813541		1.48833	0.167303	0.112029	0.133351	0.0695623	0.137608	0.104293		0.114314	0.138886	0.0885196	0.0733855	0.175041	0.15567	0.155119	0.365164	0.128707	0.315833	0.242997
0.0576714	0.276954	0.239384		0.184416	0.108373	0.597158	0.296784	0.126231	0.184226	0.154379		0.0873836	0.196375	0.073296	0.139584	0.128678	0.184458	0.12272	0.215728	0.131535	0.144313	0.119546
1.17925	0.117812	0.193854		0.128863	0.116686	0.186989	0.121786	0.159844	0.184705	0.0918143		0.0999147	0.490432	0.10097	0.122907	0.150597	0.157969	0.122492	0.588787	0.100045	0.115419	0.15126
0.136759	0.0799068	0.250439		0.106366	0.0831998	0.0852426	0.123678	0.132179	0.176064	1.31764		0.171025	0.162883	0.123153	0.0516991	0.138859	0.140827	0.0833077	0.23582	0.068124	0.11019	0.176122
0.0985971	0.109616	0.619687		0.207966	0.0998593	0.561775	0.282802	0.108905	0.233256	0.282467		0.0988185	0.159819	0.0909508	0.127619	0.150704	0.153821	0.147266	0.281192	0.174611	0.134151	0.157777
0.0697968	0.128082	0.185017		0.0894535	0.529986	0.0891511	0.293401	0.117582	0.14125	0.107909		0.260206	0.136414	0.116891	0.135504	0.118755	0.107498	0.169601	0.4413	0.307814	0.132895	0.121945
0.0726669	0.180736	0.0948638		0.140983	0.197177	0.0936843	0.113568	0.134088	0.227993	0.0920239		0.0788555		0.109159	0.209218	0.132977	0.122485	0.0494571	0.136791	0.0773614	0.0770147	0.241851
0.334814	0.215898	0.105682		0.138982	0.249027	0.0768572	0.0847918	0.105138	0.198243	0.0753892		0.0833749		0.0843583	0.0722942	0.108603	0.0913498	0.254769	0.443756	0.0526403	0.112818	0.300822
0.0685436	0.179741	0.0760565		0.098562	0.123233	0.141227	0.0990088	0.0962835	0.0772583	0.0587789		0.146407		0.0873045	0.0739012	0.167722	0.0666034	0.252408	0.0989306	0.0670149	0.109448	0.130971
0.0618015	0.176502	0.0753099		0.6988	0.0944497	0.0925662	0.092843	0.498512	0.115602	0.206963		0.140702		0.116216	0.134131	0.0766422	0.135093	0.132434	0.144687	0.0694318	0.132082	0.12085
0.0683041	0.309138	0.10347		0.107691	0.183237	0.0593186	0.113618	0.0803265	0.113753	0.113979		0.237796		0.108746	0.160267	0.173472	0.14128	0.220375	0.0995106	0.0622345	0.168795	0.161836
0.0391481	0.19378	0.157233		0.203142	0.108943	0.0891827	0.0743501	0.450164	0.134476	0.179818		0.0326953		0.103802	0.0653857	0.144797	0.130879	0.177456	0.10539	0.0669974	0.0726655	0.100215
0.248963	0.127566	0.0992264		0.184071	0.216977	0.33242	0.100797	0.0997148	0.064259	0.0722194		0.141781		0.0789699	0.102769	0.150834	0.127142	0.140541	0.120514	0.0744704	0.119821	0.279455
0.0797121	0.123429	0.124855		0.120685	0.222178	0.0906343	0.0999687	0.836265	0.0760528	0.0967614		0.0741979		0.0643979	0.101683	0.206112	0.120836	0.231271	0.143936	0.0659726	0.13671	0.155693
0.0687508	0.104644	0.108534		0.0832746	0.141152	0.155085	0.118672	0.0667393	0.122412	0.0635597		0.337618		0.101092	0.0870624	0.189747	0.118758	0.130349	0.125726	0.107295	0.0653316	0.169471
0.103699	0.108174	0.153135		0.359115	0.123775	0.175588	0.399466	0.0921443	0.112355	0.101842		0.0992354		0.091286	0.205724	0.121398	0.0883059	0.159076	0.128219	0.125016	0.0821952	0.198819
0.0517068	0.0835705	0.100023		0.181614	0.13975	0.0850987	0.0930825	0.0720026	0.0867247	0.0860439		0.0687039		0.0896171	0.0915733	0.0710827	0.0968302	0.11876	0.237199	0.135599	0.113721	0.174069
0.123632	0.139214	0.121915		0.125841	0.14642	0.115763	0.0997236	0.0877481	0.187374	0.189074		0.111518		0.102644	0.119838	0.0814742	0.213511	0.10406	0.122399	0.111265	0.0791753	0.16366
0.0587022	0.0580012	0.0867803		0.17513	0.121519	0.132218	0.993746	0.0748942	0.0423182	0.0248042		0.0768563		0.105201	0.16366	0.10701	0.130461	0.100714	0.168134	0.147022	0.124976	0.203358
0.0832489	0.0888476	0.166569		0.137953	0.103607	0.326778	0.060166	0.123524	0.131038	0.091209		0.0725842		0.0933469	0.123317	0.129797	0.18666	0.0561672	0.0722559	0.063147	0.0862687	0.165425
0.0606817	0.0799303	0.536724		0.114659	0.0777097	0.137187	0.063822	0.100958	0.27027	0.0727489		0.0766614		0.165166	0.395215	0.137944	0.167169	0.0940465	0.177037	0.114592	0.0847824	0.111177
0.105387	0.108349	0.0906946		0.0848821	0.265224	0.0967342	0.0854249	0.109175	0.114521	0.0893571		0.0727986		0.102373	0.173034	0.11959	0.097172	0.138719	0.163766	0.0785278	0.220981	0.122641
0.0565876	0.198281	0.147776		0.0997835	0.278082	0.909265	0.0766147	0.0832423	0.0886286	0.0713235		0.125126		0.0663805	0.135532	0.104523	0.124737	0.117195	0.171701	0.107829	0.082063	0.297733
0.145745	0.078207	0.0770503		0.208209	0.143545	0.0970289	0.0950279	0.312505	0.0831755	0.076624		0.0957103		0.0974484	0.174392	0.130961	0.142808	0.256779	0.161541	0.126888	0.0918902	0.125706
0.0520253	0.0942086	0.181755		0.0727555	0.109546	0.128109	0.0654803	0.0892774	0.0890067	0.11829		0.0653791		0.103617	0.20491	0.138105	0.11277	0.200806	0.118683	0.13435	0.0867306	0.167118
0.0818759	0.0965011	0.0684071		0.0740071	0.244903	0.0697482	0.0743939	0.286116	0.145329	0.113323		0.0844221		0.226391	0.284752	0.0660549	0.122624	0.138709	0.157532	0.0445036	0.319458	0.136114
0.0491822	0.0583204	0.105024		0.066121	0.0946255	0.112425	0.11481	0.0983594	0.107476	0.0993179		0.0600276		0.0684252	0.132375	0.160072	0.12112	0.156734	0.155828	0.103193	0.0921665	0.171128
0.0368549	0.0423622	0.255628		0.112396	0.095848	0.0752811	0.159228	0.0987735	0.0956647	0.151595		0.0745197		0.12649	0.184556	0.187006	0.107453	0.596059	0.148874	0.0949954	0.117625	0.125585
0.073175	0.112494	0.0802949		0.115564	0.0708121	0.0997621	0.152048	0.137142	0.135434	0.0738705		0.0628795		0.181273	0.16689	0.112585	0.124872	0.224567	0.0777485	0.0737461	0.104695	0.306896
0.102605	0.10353	0.0901721		0.107428	0.30173	0.0534273	0.108001	0.13345	0.22945	0.178072		0.167672		0.117308	0.114668	0.21033	0.125587	0.181611	0.0850573	0.109077	0.118449	0.122291
0.099511	0.0648562	0.0963815		0.156548	0.162604	0.0648674	0.100996	0.0773545	0.230364	0.14309		0.0963857		0.0348782	0.16182	0.229997	0.0881283	0.118879	0.108592	0.0936308	0.155907	0.269425
0.0562011	0.0546898	0.0963815		0.0972975	0.18728	0.105092	0.136439	0.125499	0.161683	0.18952		0.0884911		0.094046	0.131236	0.0892408	0.0779355	0.127975	0.0823962	0.147184	0.191409	1.08341
0.0563417	0.109237	0.195839		0.144906	0.224868	0.127571	0.120739	0.0874205	0.0839095	0.106751		0.106765		0.11776	0.0929243	0.15032	0.117692	0.183154	0.116919	0.225312	0.166481	0.142423
0.0886203	0.132248	0.131576		0.169286	0.151545	0.100671	0.0740257	0.131594	0.195622	0.11991		0.0633043		0.126447	0.141433	0.139109	0.0859329	0.129403	0.130063	0.100685	0.0696788	0.118353
0.103546	0.0912999	0.116248		0.131853	0.186075	0.164593	0.144393	0.107722	0.0605343	0.265859		0.153277		0.123495	0.0945427	0.441468	0.138236	0.128268	0.120577	0.0925189	0.124175	0.301452
0.0633555	0.131655	0.480268		0.10929	0.305034	0.115069	0.097727	0.180761	0.182194	0.103409		0.106704		0.10769	0.164103	0.170555	0.344943	0.12544	0.0972856	0.0873767	0.0296712	0.0858338
0.0346979	0.0501227	0.11232		0.154182	0.259504	0.0949934	0.117582	0.143326	0.0934431	0.122928		0.0903569		0.403962	0.0995675	0.118685	0.118319	0.392164	0.20911	0.0611731	0.105471	0.104482
0.0769737	0.0915882	0.329335		0.0802585	0.125622	0.0912516	0.114971	0.11997	0.0821615	0.173478		0.0748735		0.132582	0.133073	0.0672723	0.149966	0.126299	0.181902	0.0940168	0.102512	0.155026
0.0931373	0.123758	0.0747688		0.0830342	0.152751	0.470972	0.103248	0.0945633	0.150249	0.101185		0.0905277		0.356084	0.0888657	0.0990411	0.171279	0.109436	0.14182	0.0653859	0.0814098	0.185869
0.305852	0.0720452	0.101558		0.147598	0.128488	0.116681	0.140817	0.0847937	0.073836	0.088118		0.0827524		0.180278	0.19225	0.126307	0.167938	0.111989	0.497585	0.0936748	0.0770744	0.186374
0.0752551	0.134857	0.122901		0.203358	0.166327	0.109803		0.0834642	0.106251	0.083853		0.0654883		0.135272	0.140248	0.127739	0.178152	0.135981	0.794509	0.128317	0.0948679	0.18486
0.081315	0.0491441	0.113226		0.112296	0.206118	0.0953496		0.146444	0.114329	0.21576		0.0723643		0.0950119	0.112519	0.078943	0.209433	0.124047	0.327467	0.0672668	0.133159	0.161034
0.410122	0.0831512	0.329538		0.417175	0.155395	0.132557		0.290067	0.0998352	0.121618		0.0381823		0.0958089	0.0710858	0.0943231	0.116411	0.128329	0.150369	0.0710247	0.0922961	0.266818
0.0391089	0.121188	0.601346		0.203596	0.249444	0.102919		0.125568	0.107589	0.0673651		0.0860864		0.288066	0.102313	0.15256	0.162569	0.117785	0.115639	0.108955	0.0936937	0.100776
	0.087041	0.182901		0.463132	0.581196	0.0620223		0.216624	0.286882	0.0837933		0.0867278		0.326789	0.78298	0.081908	0.0973643	0.222296	0.336813	0.0906739	0.0743213	0.210462
	0.0537236	0.11569		0.111456	0.170612	0.120398		0.0865256	0.11129	0.118591		0.12715		0.0993765	0.144829	0.175772	0.129586	0.110656	0.0761685	0.193826	0.0921747	0.153177
	0.105887	0.135453		0.150163	0.161695	0.0936479		0.139582	0.292816	0.0749519		0.10839		0.362041	0.0859947	0.126347	0.128001	0.115383	0.0470426	0.117028	0.0698006	0.143158
	0.0563407	0.145485		0.0872842	0.0917557	0.0929313		0.490237	0.0639786	0.0854684		0.0743244		0.0699168	0.112366	0.134731	0.0959822	0.128395	0.12693	0.0885079	0.11188	0.147983
	0.0780625	0.54555		0.106281	0.121322	0.077313		0.220602	0.0819062	0.0997402		0.0590517		0.45993	0.107923	0.0839345	0.189902	0.137214	0.0935315	0.112787	0.0735863	0.179651
	0.0709724	0.1032		0.122736	0.0825904	0.100727		0.137495	0.103651	0.0658542		0.360303		0.11372	0.0978712	0.0882848	0.137196	0.256617	0.114622	0.101301	0.1568	0.0917639
	0.0836125	0.789531		0.0743662	0.142635	0.0860231		0.143177	0.130492	0.086164		0.0672287		0.0912847	0.0740984	0.0782004	0.167677	0.419936	0.16447	0.424631	0.108458	0.0962505
	0.0865657	0.173988		0.0857532	0.149074	0.442466		0.144999	0.0422145	0.08361		0.106039		0.150915	0.102739	0.155683	0.109604	0.168908	0.103875	0.0773582	0.0844101	0.171137
	0.127717	0.0663669		0.323955	0.140556	0.0796397		0.347971	0.0964828	0.0766604		0.0845281		0.0834452	0.115934	0.0874831	0.115888	0.167227	0.11697	0.134957	0.121699	0.237189
	0.103892	0.119755		0.130498	0.178056	0.289453		0.151107	0.151662	0.119654		0.0889254		0.100229	0.166996	0.0698801	0.0985713	0.132034	0.0961005	0.0634623	0.147823	0.126053
	0.122774	0.207732		0.28606	0.252109	0.0935846		0.104063	0.113471	0.0644415		0.0821385		0.0717878	0.107842	0.105103	0.120622	0.184285	0.149277	0.12186	0.0695062
	0.0813572	0.346992		0.372369	0.108295	0.0923991		0.219357	0.130108	0.0910093		0.0813803		0.0691552	0.250901	0.227488	0.0988829	0.159012	0.117174	0.13883	0.121072
	0.0658946	0.300462		0.111571	0.306154	0.0990589		0.152305	0.107713	0.0858757		0.0510262		0.108833	0.148653	0.156691	0.243209	0.175471	0.155433	0.0833173	0.0688259
	0.0692902	0.165607		0.177159	0.724393	0.115339		0.130782	0.101415	0.0978677		0.0834996		0.0892647	0.293749	0.139566	0.156687	0.210377	0.660768	0.0449694	0.0658159
	0.120435	0.111359		0.225895	0.245225	0.0938472		0.43706	0.0502868	0.118868		0.0671446		0.0624587	0.183542	0.203954	0.217906	0.141335	0.112525	0.214434	0.118539
	0.123061	0.15263		0.616566	0.110166	0.113936		0.110059	0.154324	0.0733789		0.0773923		0.0671885	0.167812	0.100768	0.113105	0.139553	0.158657	0.08842	0.277347
	0.0666834	0.109032		0.101628	0.255342	0.102062		0.151992	0.0855466	0.120332		0.0666937		0.0768217	0.141336	0.0831196	0.140956	0.115177	0.0773744	0.0827115	0.12723
	0.0412695	0.110107		0.0779028	0.438552	0.0464254		0.447865	0.165407	0.0916912		0.0580784		0.0786782	0.206223	0.143839	0.120425	0.155225	0.170432	0.131349	0.0610011
	0.0915842	0.176509		0.0651173	0.353807	0.147706		0.593078	0.13092	0.126818		0.107503		0.141859	0.114392	0.0813468	0.159536	0.133514	0.49647	0.0847043	0.0736367
	0.176053	0.130476		0.262449	0.174438	0.08427		0.159937	0.107818	0.102108		0.0711043		0.141542	0.249248	0.115711	0.17555	0.1332	0.0962449	0.149198	0.104424
	0.0812129	0.140157		0.124333	0.128306	0.0947105		0.679549	0.26235	0.0965183		0.085043		0.0981182	0.137189	0.242637	0.138038	0.143344	0.113634	0.10649	0.143109
	0.0756299	0.141808		0.140353	0.147767	0.791396		0.270787	0.151229	0.092007		0.0952747		0.0616666	0.0957664	0.115816	0.261817	0.139866	0.829246	0.0799609	0.0319316
	0.0947251	0.113112		0.175848	0.11204	0.0858214		0.171364	0.103712	0.0883872		0.0925238		0.0846632	0.116185	0.262896	0.0855519	0.143899	0.115143	0.147677	0.0945594
	0.106529	0.0951336		0.182473	0.117629	0.129905		0.15817	0.115175	0.0865809		0.114597		0.0400082	0.153778	0.0913666	0.227405	0.148153	0.0794992	0.085588	0.0824211
	0.103083	0.118892		0.092718	0.139915	0.0698483		0.141171	0.480484	0.0786266		0.0749987		0.112639	0.151965	0.0776398	0.124864	0.0980435	0.120624	0.0747043	0.0670066
	0.0728759	0.0678423		0.148036	0.333995	0.0913314		0.140784	0.14329	0.117054		0.0625942		0.113991	0.104418	0.108673	0.0899443	0.125631	0.166519	0.331637	0.088242
	0.0940697	0.647532		0.123349	0.152438	0.073119		0.371866	0.133235	0.0914468		0.0941069		0.0830108	0.195268	0.134683	0.0936591	0.115795	0.111897	0.0500138	0.0908738
	0.113898	0.441516		0.0728954	0.100643	0.162345		0.577323	0.143542	0.188681		0.0629583		0.120893	0.135524	0.0731447	0.144636	0.122181	0.150467	0.112152	0.102437
	0.110281	1.03615		0.146498	0.709976	0.237053		0.667688	0.102198	0.103058		0.0872807		0.120755	0.249616	0.0910081	0.120601	0.255052	0.330753	0.141854	0.144122
	0.0958711	0.295397		0.120526	0.160972	0.102827		0.10289	0.0671225	0.061295		0.0918626		0.0771334	0.150818	0.108206	0.126985	0.183618	0.156981	0.112009	0.0673201
	0.0550104	0.16587		0.112221	0.214737	0.0992752		0.110425	0.0990661	0.100909		0.0982132		0.0589088	0.0738028	0.145113	0.115679	0.297688	0.17666	0.0723365	0.0843076
	0.0774586	0.107555		0.146127	0.208941	0.100605		0.0840793	0.110101	0.114332		0.0881046		0.0945714	0.124676	0.482019	0.112948	0.180265	0.136791	0.0772355	0.190458
	0.067625	0.101268		0.114179	0.793503	0.164102		0.125966	0.118645	0.0687503		0.104147			0.252564	0.181363	0.0731981	0.0940969	0.443756	0.0479722	0.185697
	0.087867	0.0813478		0.0614367	0.165233	0.0927288		0.131192	0.107422	0.0966183					0.301837	0.139861	0.0845864	0.0982461	0.0989306	0.0609455	0.0667112
	0.102156	0.123775		0.203217	0.126907	0.0755974		0.121134	0.109575	0.118764					0.0988472	0.145548	0.0623434	0.0556156	0.144687	0.0995788	0.0747511
	0.088037	0.123548		0.128561	0.106011	0.121056		0.296571	0.116918	0.105322					0.243968	0.126699	0.103869	0.250555	0.0995106	0.0966468	0.0822105
	0.0601136	0.112987		0.15889	0.508291	0.162622		0.152948	0.107396	0.106169					0.193454	0.165275	0.0603623	0.115247	0.10539	0.0855318	0.061595
	0.0894449	0.148966		0.183952	0.286753	0.11296		0.143126	0.0856291	0.0936083					0.284289	0.102797	0.0961935	0.0934498	0.120514	0.1265	0.112206
	0.235334	0.108141		0.337744	0.124815	0.297896		0.146525	0.108704	0.208986					0.0884601	0.299642	0.162198	0.0621299	0.143936	0.0872915	0.0806324
	0.0900307	0.209657		0.15595	0.206108	0.0976457		0.115479	0.120336	0.0914843					0.0884518	0.136333	0.115222	0.117536	0.125726	0.125148	0.064532
	0.123417	0.207119		0.14447	0.186753	0.101107		0.506586	0.0978635	0.10712					0.16177	0.0789622	0.135804	0.109874	0.128219	0.175491	0.231643
	0.0983439	0.543607		0.0917269	0.101958	0.1112		0.106982	0.0758206	0.0876421					0.132819	0.0916787	0.178283	0.110738	0.237199	0.104021	0.0883179
	0.162021	0.133926		0.135475	0.255554	0.111333		0.129081	0.130461	0.133797					0.0555862	0.296874	0.15482	0.0841681	0.122399	0.127015	0.13754
	0.10371	0.127896		0.0949119	0.248145	0.0910274		0.142526	0.159449	0.0699645					0.151266	0.15597		0.173144	0.168134	0.118094	0.0816868
	0.0938807	0.221835		0.233116	0.0836998	0.104038		0.159247	0.084496	0.0645749					0.0724244	0.166872		0.653377	0.0722559	0.102305	0.0892112
	0.100593	0.10954		0.124025	0.136142	0.121703		0.119932	0.103229	0.0962858					0.246823	0.285107		0.111925	0.177037	0.275017	0.113193
	0.093457	0.0913955		0.288066	0.152547	0.121068		0.183679	0.203566	0.10871					0.182883	0.0645414		0.140491	0.163766	0.187206	0.150876
	0.0865139	0.483717		0.101231	0.252864	0.101297		0.670917	0.107753	0.0814181					0.399016	0.0801415		0.0757579	0.171701	0.14254	0.130593
	0.387156	0.0755976		0.165585	0.169672	0.12455		0.172046	0.162106	0.0876697					0.206418	0.111764		0.101589	0.161541		0.0977489
	0.0977524	0.159975		0.140046	0.125194	0.112183		0.130533	0.0708956	0.0956144					0.109654	0.0724154		0.123536	0.118683		0.0468716
		0.152928		0.0991332	0.138022	0.101608		0.143126	0.136938	0.154888					0.145816	0.0980308		0.100983	0.157532		0.0938919
		0.1562		0.136594	0.207459	0.109239			0.105904	0.113765					0.197354	0.0927496		0.0864197	0.155828		0.056887
		0.142303		0.100923	0.125908	0.187877			0.105546	0.14017					0.139745	0.15899		0.0989294	0.148874		0.0944345
		0.150049		0.0999777	0.11078	0.187732			0.125481	0.087367					0.0968458	0.114634		0.215053	0.0777485		0.107143
		0.332692		0.0870227	0.159358	0.125605			0.134733	0.0901212					0.0853222	0.211869		0.0904245	0.0850573		0.104068
		0.148365		0.0924778	0.19104	0.17485			0.204941	0.0771788					0.14143	0.186162		0.0920084	0.108592		0.118993
		0.145881		0.0759346	0.147037	0.184955			0.105307	0.079508					0.14788	0.0685609		0.0710053	0.0823962
		0.171215		0.29912	0.156925	0.14938			0.151234	0.148301					0.0936316	0.173804		0.0684054	0.116919
		0.139083		0.112582	0.136282	0.258981			0.100525	0.0741568					0.0821066	0.0873493		0.0897338	0.130063
		0.119487		0.227881	0.0901609	0.206562			0.301226	0.419535					0.256242	0.0827231		0.099891	0.120577
		0.208472		0.0900395	0.174215	0.219301			0.14655	0.0710881					0.201103	0.209537		0.151252	0.0972856
		0.214254		0.239741	0.0838001	0.0989416			0.0845831	0.110785					0.257774	0.0833339		0.0975898	0.20911
		0.126782		0.185647	0.125304	0.192751			0.0465115	0.0866878					0.117012	0.22291		0.0991408	0.181902
		0.133431		0.138945	0.159654	0.555515			0.137928	0.107453					0.139832			0.0865849	0.14182
		0.115903		0.112263	0.360752	0.180031			0.0903082	0.0936824					0.128107			0.0993811	0.497585
		0.598094		0.120133	0.0921032	0.162153			0.140877	0.080709					0.15248			0.0943393	0.794509
		0.140373		0.0996519	0.340335	0.213185			0.0760279	0.0899519					0.11825			0.0931338	0.327467
		0.105991		0.160031	0.174168	0.0886899			0.133188	0.120146					0.31858			0.0558859	0.150369
		0.229065		0.0854986	0.132355	0.248843			0.122276	1.14573					0.149984			0.129028	0.115639
		0.563694		0.173592	0.304051	0.271418			0.142181	0.447557					0.168339			0.130669	0.336813
		0.133178		0.126967	0.300252	0.166651			0.104207	0.0931241					0.131252			0.168662	0.0761685
		0.12366		0.0772582	0.146988	0.0891327			0.117798	0.152292					0.122312			0.0962761	0.0470426
		0.125247		0.0859036	0.211755	0.172831			0.114767	0.265943					0.107874			0.0993148	0.12693
		0.138076		0.411421	0.351379	0.151136			0.122759	0.117069					0.083404			0.098209	0.0935315
		0.357502		0.198076	0.178853	0.246509			0.0779219	0.0949656					0.0906041			0.115032	0.114622
		0.150494		0.216092	0.167875	0.200783			0.0674663	0.155437					0.15779			0.227384	0.16447
		0.103919		0.121236		0.150481			0.201025	0.146418					0.165099			0.112153	0.103875
		0.167566		0.0808431		0.0952771			0.0934326	0.217826					0.146437			0.137113	0.11697
		0.131958		0.0978656		0.379984			0.0699153	0.112345					0.140855			0.0648257	0.0961005
		0.108174		0.1848		0.126109			0.173225	0.457613					0.120949			0.0799514	0.149277
		0.241625		0.227319		0.213524			0.127213	0.103613					0.108704			0.110601	0.117174
		0.0939269		0.102075		0.13799			0.113065	0.112204					0.102351			0.0641775	0.155433
		0.268213		0.0620991		0.0709736			0.0966205	0.0896178					0.153858			0.16377	0.660768
		0.12749		0.0854593		0.0893467			0.189583	0.199117					0.116785			0.10698	0.112525
		0.113309		0.0799139		0.31832			0.0768633	0.0888399					0.0952006			0.163563	0.158657
		0.0980946		0.108209		0.183686			0.0752813	0.133452					0.104321			0.0984792	0.0773744
		0.100432		0.0776051		0.0825126			0.117736	0.206707					0.171173			0.0708583	0.170432
		0.121831		0.123668		0.108382			0.103303	0.0853615					0.177818			0.0991914	0.49647
		0.0692786		0.121135		0.0925644			0.0937156	0.0715673					0.130007			0.114785	0.0962449
		0.0949857		0.153383		0.111397			0.144545	0.0813483					0.0908665			0.0721909	0.113634
		0.0869827		0.396916		0.165955			0.119278	0.0900835					0.10011			0.109598	0.829246
		0.120997		0.0990432		0.137091			0.0782951	0.0908258					0.182744			0.130822	0.115143
		0.0963913		0.0837746		0.235139			0.118096	0.0801568					0.529506			0.147576	0.0794992
		0.0982091		0.179382		0.454576			0.131054	0.0746024					0.140931			0.15492	0.120624
		0.186703		0.227427		0.200872			0.201394	0.238012					0.0758339			0.0721514	0.166519
		0.132005		0.489077		0.19479			0.208271	0.114582					0.0912384			0.149273	0.111897
		0.0700066				0.181264			0.124816	0.0738471					0.0853219			0.113137	0.150467
		0.100392				0.264402			0.357086	0.0831352					0.154283			0.0904798	0.330753
		0.112799				0.224887			0.0754331	0.0861259					0.115825			0.0990309	0.156981
		0.104627				0.484136			0.136834	0.110855					0.163506			0.10791	0.17666
		0.103496				0.153816			0.367998	0.115965					0.0702908			0.113536
		0.140258				0.0950496			0.263231	0.103411					0.1106			0.082275
		0.0866916				0.303673			0.131037	0.0553969					0.227884			0.128801
		0.0943856				0.211583			0.0882937	0.0770794					0.13888			0.116155
		0.11059				0.319181			0.118777	0.0882088					0.128265			0.232272
		0.184156				0.172465			0.0788006	0.0865902					0.202781			0.0907064
		0.113009				0.221692			0.136997	0.279746					0.37847			0.125422
		0.0942218				0.191379			0.0724144	0.135486					0.517191			0.178554
		0.129415				0.222222			0.0706882	0.122155					0.0979824			0.217189
		0.0658656				0.148277			0.105563	0.104598					0.0822008			0.147423
		0.0972871				0.173873			0.119368	0.114267					0.0813965			0.128977
		0.133773				0.249471			0.0863947	0.114508					0.138242			0.153508
		0.113598				0.238673			0.0950014	0.0802288					0.111335
		0.138845				0.220764				0.100003					0.0723845
		0.0769913				0.181089				0.0786067					0.108353
		0.105502				0.131511									0.132099
		0.103437				0.11359									0.132987
		0.0936157				0.155285									0.137547
		0.134155				0.198331									0.155206
		0.11581				0.159047									0.128859
		0.224678				0.196329									0.136111
		0.0971471				0.210883									0.0899905
		0.105535				0.133746									0.079085
		0.141797				0.110683									0.0691054
		0.109331				0.0981247									0.0775795
		0.456686				0.136161									0.141467
		0.143287				0.167268									0.0741841
		0.183227				0.201544									0.0770497
		0.152262				0.274131									0.0793605
		0.249529				0.163301									0.128112
		0.206824				0.170212									0.120385
		0.155978				0.197019									0.0989748
		0.0899958				0.234432									0.0498184
		0.0819172				0.286902									0.120913
		0.138919				0.187429									0.0562539
		0.662747				0.121394									0.0782947
		0.203475				0.118281									0.0756882
		0.107585				0.127473									0.125444
		0.135887				0.188353									0.0828169
		0.259942				0.142574									0.104328
		0.0617855				0.166227									0.055987
		0.0933628				0.1124									0.0532508
		0.116378				0.139766									0.0367277
		0.0812578				1.4165									0.127628
		0.117142				0.193984									0.0602302
		0.0707471				0.179214									0.167655
		0.0968476				0.222697									0.0538431
		0.411688				0.17722									0.0758498
		0.0788818													0.0475361
		0.210784													0.083104
		0.198865													0.0783421
		0.127192													0.0872737
		0.166458													0.0862584
		0.177908													0.103732
		0.112256													0.0541637
		0.101491													0.109715
		0.127069													0.0617583
															0.0620178
															0.0872384
															0.0664994
															0.0392036
															0.128897
															0.0980142
															0.143015
															0.103071
															0.117943
															0.102998
															0.114299
															0.132098
															0.0777399
															0.0648848
															0.088354
															0.128471
															0.0900053
															0.0720371
															0.0613278
															0.0636087
															0.0717434
															0.0831154
															0.089422
															0.110461
															0.0341182
															0.0935974
															0.0802391
															0.0957177
															0.712371
															0.168962
															0.092295
															0.0625944
															0.0833163
															0.0758124
															0.0966734
															0.0770759
															0.0635002
															0.0693083
															0.0876145
															0.13404
															0.0791762
															0.124808
															0.095133
															0.0838157
															0.163616
															0.816171
															0.0977726
															0.0934161
															0.0821516
															0.0857418
															0.21519
															0.083632
															0.0667564
															0.0858168
															0.108053
															0.0933391
