# Supplementary material for: An epigenetic barrier sets the timing of human neuronal maturation
Source: Nature. 2024 Jan 31;626(8000):881–90. doi: 10.1038/s41586-023-06984-8 (PMC10881400; doi:10.1038/s41586-023-06984-8)
Supplement: Supplementary file 14 — Source Data Fig. 4 [file 41586_2023_6984_MOESM14_ESM.xlsx]

## Sheet: a
	EZH2			BRD1			CBX5			RNF2			EPC1			EPC2			MTF2			CHD3			KMT5B			SMARCA4			SMARCAD1			DOT1L			EHMT1			EHMT2			AVERAGE
ESCs	1.3125	1.42674	1.2335	1.03347	1.01432	1.07509	1.93728	1.86864	1.84939	1.29984	1.34835	1.30563	0.656992	0.611119	0.597078	1.00115	1.008	0.99411	1.58504	1.5751	1.62667	0.803457	0.795921	0.875829	0.982584	0.948758	0.94339	1.49459	1.40213	1.43891	1.45383	1.53672	1.39579	0.624862	0.39072	0.546491	0.861698	0.855209	0.837414	1.35275	1.30549	1.37541	1.15671
NPCs	1.49039	1.53639	1.5495	1.21155	1.27335	1.2917	1.97756	1.9164	1.88488	1.32295	1.362	1.41067	0.960402	1.02451	0.888674	1.16612	1.2522	1.20632	1.54556	1.50627	1.49334	1.39854	1.41888	1.33135	1.20271	1.22412	1.15246	1.52442	1.47991	1.6173	1.54825	1.59941	1.70719	0.783673	0.853611	1.03959	0.835157	0.889226	0.905946	1.38658	1.3859	1.52954	1.33534
d25	1.27263	1.39403	1.41187	1.42854	1.34005	1.36834	1.87917	1.94787	1.92133	1.55327	1.47741	1.55026	1.11324	1.14064	1.15748	1.46879	1.45269	1.50069	1.63116	1.57016	1.61558	1.76412	1.73384	1.73378	1.50492	1.56105	1.53299	1.3913	1.64194	1.572	1.80626	1.78117	1.80863	0.539961	0.662248	0.587752	0.752922	0.729017	0.723349	1.3175	1.20937	1.22347	1.39935
d50	0.783176	0.733874	0.875213	1.1733	1.09077	1.03336	1.64201	1.7466	1.79364	1.35522	1.31715	1.32662	0.974157	1.00642	1.01053	1.27841	1.28875	1.30656	1.43174	1.35971	1.34234	1.5868	1.63564	1.57425	1.36511	1.39387	1.39373	1.15403	1.42813	1.33533	1.61061	1.56477	1.61035	0.262651	0.381712	0.280576	0.490123	0.549289	0.516356	1.13298	1.06253	1.04018	1.17235
d75	0.535499	0.470868	0.531719	1.00661	0.987027	0.99657	1.62503	1.68517	1.67399	1.19874	1.20858	1.36095	0.899211	0.930818	0.894251	1.14348	1.18088	1.286	1.33267	1.34245	1.26303	1.48192	1.47635	1.59953	1.2765	1.26781	1.34562	1.0866	1.2873	1.27763	1.47631	1.44445	1.4673	0.205354	0.167216	0.223928	0.481691	0.416239	0.527749	1.02239	0.980375	1.03551	1.07384
d100	0.366593	0.730783	0.717351	0.957349	0.965848	0.877883	1.59076	1.51197	1.47873	1.18261	1.03284	0.986301	0.838475	0.925113	0.704023	1.11986	1.07607	0.922678	1.27402	1.26749	0.92644	1.51707	1.32837	1.26509	1.19076	1.14367	1.05063	1.16658	1.18888	1.21519	1.41928	1.32523	1.2047	0.184808	0.362013	0.292008	0.436965	0.482599	0.531774	1.00694	1.01871	1.01074	0.995124

## Sheet: c
	STX1A
EZH2i	1.70136	1.80574	2.23328	2.55865	1.88323
EHMT1/2i	1.42759	0.794825	2.93222	1.52028
DOT1Li	2.55168	2.10107	1.30708	2.1237	1.91307
KDM1Ai	1.20039	0.425487	1.22328
KDM5i	1.01776	0.877837
KMT5i	1.08173	1.0635
	NEFH
EZH2i	2.44037	1.47883	2.69509	3.36654	1.52934
EHMT1/2i	1.80479	0.614728	3.32296	0.721724
DOT1Li	2.1962	1.43401	1.0859	4.1143	1.60836
KDM1Ai	0.907639	0.233994	2.07221	0.771044
KDM5i	1.48781	0.726559
KMT5i	1.31829	1.2358

## Sheet: d
Amplitude									Frequency
DMSO	EZH2i	EHMT1/2i	DOT1Li	KDM1Ai	KDM5i	KMT5i	EZH2i + DOT1Li		DMSO	EZH2i	EHMT1/2i	DOT1Li	KDM1Ai	KDM5i	KMT5i	EZH2i + DOT1Li
0.124253	0.708874	0.299933	0.571724	0.571868	0.450444	0.291975	0.157822		4.30548	3.86982	3.38983	1.54313	4.65453	6.04742	2.17504	2.59628
0.408779	0.775201	0.642125	0.318786	0.144761	0.318022	0.453682	0.668528		0.307535	3.86982	4.31433	1.54313	0.930906	2.228	2.79648	2.59628
0.188013	0.59205	0.891744	0.0893038	0.121741	0.262562	0.473942	0.489549		0.615069	4.46517	4.31433	1.54313	0.930906	2.54628	2.17504	2.3078
0.496812	0.288657	0.401347	0.769371	0.183889	0.162176	0.124907	0.202292		3.07535	0.595356	4.31433	4.62939	1.24121	1.90971	0.62144	2.01933
0.62964	0.411755	0.34715	0.182439	0.270702	0.410626	0.0815084	0.487637		0.615069	3.86982	1.23267	1.2345	2.79272	2.228	2.17504	2.59628
0.794291	1.11254	0.472727	0.107183	0.277251	0.324193	0.157598	0.112281		2.76781	2.97678	4.31433	2.16038	0.310302	2.228	2.79648	0.865426
0.534779	0.66797	0.409319	0.176925	0.693068	0.168854	0.243031	0.192357		3.99795	3.27446	4.6225	1.54313	2.17211	3.81943	2.17504	2.88475
0.55022	0.181868	0.149994	0.109896	0.533078	0.248374	0.881204	0.10528		1.84521	2.97678	0.924499	0.925878	4.34423	3.18286	2.48576	1.1539
0.239037	0.714094	0.373447	0.277119	0.377504	0.269251	0.291815	0.354964		3.07535	2.97678	1.54083	2.46901	4.96483	2.86457	2.79648	2.59628
0.224007	0.399751	0.528254	0.0981846	0.597146	0.206412	0.284607	0.29846		2.15274	0.297678	2.15716	1.2345	1.86181	1.90971	1.86432	3.17323
0.327032	1.32687	0.16608	0.292316	0.192133	0.351866	0.21984	0.298622		0.615069	1.78607	1.23267	1.85176	2.48242	2.86457	4.6608	3.17323
0.1191	0.130004	0.209721	0.285886	0.139985	0.16141	0.168377	0.40644		1.23014	0.595356	1.23267	3.39489	1.55151	1.27314	1.86432	2.59628
0.933348	0.232927	0.188086	0.360654	0.20875	0.569163	0.132669	0.275413		3.38288	2.6791	1.54083	2.46901	2.17211	0.636571	0.31072	3.17323
1.41733	0.523511	0.315945	0.196903	0.24332	0.614295	0.0686046	0.743064		1.53767	2.97678	2.15716	3.70351	0.930906	0.636571	2.79648	3.17323
0.124055	0.435831	0.757175	0.305324	0.218172	0.114253	0.385304	0.411134		2.46028	5.95356	3.38983	4.93802	0.620604	1.27314	3.1072	3.4617
0.17725	0.362588	0.425821	0.225619	0.150141	0.338438	0.167092	0.42192		0.615069	2.6791	3.08166	3.08626	1.24121	2.86457	1.86432	2.59628
0.147623	0.934064	0.415511	0.107065	0.516527	0.146426	0.276935	0.805133		2.76781	3.86982	2.46533	1.2345	2.48242	0.954857	3.72864	3.75018
0.288002	0.741249	0.548803	0.106632	0.188523	0.173287	0.163666	0.452662			3.86982	2.46533	0.617252	0.930906	1.59143	0.31072	2.3078
0.533998	0.508199	0.553796	0.204692	0.27479	0.685145	0.131649	0.35278		1.84521	1.78607	2.46533	2.46901	2.17211	4.456	3.1072	3.17323
0.146875	0.493547	0.647222	0.221731	0.171965	0.320249	0.289622	0.252268		0.615069	3.86982	0.924499	2.46901	2.17211	2.86457	0.93216	3.17323
0.109591	0.406311	0.4407	0.390275	0.180336	0.149406	0.131188	0.275044		1.53767	3.57214	4.00616	1.85176	0.930906	5.41085	3.41792	3.4617
0.235443	0.154611	0.370752	0.118415	0.164647	0.433457	0.224004	0.365211		1.53767	2.97678	2.15716	0.308626	0.930906	4.13771	0.62144	3.4617
0.146926	0.387336	0.268696	0.132225	0.16308	0.149965	0.184087	0.390071		2.76781	1.19071	1.849	0.308626	0.930906	1.27314	0.31072	3.17323
0.511152	0.116194	0.210217	0.126724	0.264675	0.298675	0.15077	0.341159		1.23014	3.57214	1.849	2.46901	2.48242	0.636571	3.1072	3.4617
0.323277	0.188739	0.471931	0.0935226	0.506688	0.211327	0.151533	0.145745		0.615069	2.97678	2.15716	1.54313	3.10302	0.318285	2.79648	2.01933
0.100106	0.151339	0.2094	0.649627	0.218073	0.23817	0.0863387	0.415224		2.76781	0.893034	1.54083	2.46901	2.48242	2.86457	1.86432	2.88475
0.463644	0.407952	0.877376	0.111305	0.399888	0.220286	0.197972	0.110446		3.69042	3.43872	3.08166	0.308626	2.48242	0.954857	2.17504	1.44238
0.368023	0.197847	0.617284	0.161564	0.190889	0.165565	0.219685	0.173875		4.30548	2.00592	3.08166	3.39489	2.48242	3.81943	2.48576	1.44238
0.594891	0.476017	0.744406	0.324992	0.166861	0.380608	0.140492	0.977049		2.15274	2.57904	4.00616	3.70351	0.930906	3.18286	2.17504	6.05798
0.277783	0.598347	1.54024	0.359679	0.158697	0.296113	0.148929	0.532268		3.38288	2.00592	0.308166	4.93802	0.620604	3.81943	2.48576	2.88475
0.254246	0.408747	0.30858	0.638045	0.187875	0.600464	0.413756	0.240624		0.922604	3.43872	3.38983	1.54313	0.620604	1.90971	4.03936	3.4617
0.134479	0.57468	0.131403	0.206619	0.218456	0.273112	0.213616	0.157778		0.922604	4.2984	0.924499	0.925878	2.17211	2.228	2.48576	0.576951
0.14705	1.14046	0.351492	0.46485	0.239251	0.128236	0.134103	0.323464		3.71325	2.29248	1.849	3.39489	2.48242	1.59143	1.24288	2.3078
0.462371	1.24037	0.495256	0.480106	0.124024	0.22992	0.126152	0.244298		1.23775	3.43872	2.7735	3.08626	0.930906	1.27314	1.24288	1.1539
0.142626	0.520682	0.169732	0.132804	0.385064	0.396966	0.143976	1.06593		3.09438	3.43872	2.7735	3.08626	3.10302	3.50114	5.59296	0.288475
0.360619	0.186473	0.242374	0.218297	0.15275	0.207515	0.209271	0.530542		0.928314	1.71936	2.46533	1.85176	2.48242	0.318285	0.62144	3.4617
0.746671	0.519953	0.649389	0.0841207	0.30368	0.229181	0.0950576	0.412077		2.16606	3.15216	2.15716	1.2345	1.55151	3.18286	1.86432	3.4617
0.192708	0.388418	1.26517	0.221841	0.242167	0.219979	0.221126	0.291128		2.78494	2.57904	0.924499	3.70351	1.55151	0.636571	1.5536	2.59628
0.219924	0.877944	0.942865	0.471922	0.460644	0.382453	0.124575	0.269262		1.85663	2.00592	3.08166	1.85176	2.17211	2.228	0.93216	2.59628
0.331382	0.512758	0.445459	0.119629	0.916272	0.19539	0.27428	0.273299		2.78494	3.43872	1.23267	0.617252	0.310302	3.18286	1.24288	1.73085
0.313467	0.313357	0.39939	0.474621	0.300257	0.347754	0.22232	0.162085		3.40382	2.8656	0.924499	3.70351	0.930906	1.59143	2.79648	1.44238
0.535443	0.872316	0.675804	0.10345	0.12069	0.218033	0.18059	0.441896		0.928314	1.4328	4.00616	1.85176	3.41332	0.954857	2.48576	2.01933
0.117075	0.825624	0.42653	0.086442	0.0794721	0.401135	0.25655	0.180415		4.02269	4.58497	2.46533	0.617252	1.24121	4.77428	3.41792	3.17323
0.481918	0.303264	0.542583	0.452515	0.239296	0.281628	0.418609	0.214289		3.40382	3.43872	3.08166	0.308626	1.55151	3.18286	4.03936	2.59628
1.1178	1.0271	0.563939	0.149814	0.248524	0.185719	0.286835	0.67471		2.4755	2.8656	0.616333	1.2345	1.86181	1.27314	2.79648	2.3078
0.30755	0.751665	0.620302	0.222157	0.284245	0.199982	0.242797	0.511418		0.618876	3.72528	3.38983	0.925878	0.620604	2.228	2.48576	2.88475
0.145441	0.330452	0.837305	0.796241	0.355138	0.186223	0.260317	0.6336		0.618876	0.28656	2.7735	4.93802	0.310302	1.90971	1.5536	2.3078
0.179216	0.476698	0.16305	0.144883	0.658317	0.409819	0.28833	0.0670395		0.618876	3.72528	0.616333	3.08626	3.10302	1.27314	2.17504	2.01933
0.145073	0.357254	0.232583	0.11131	0.148044	0.209449	0.210135	0.105264		2.16606	2.57904	1.54083	0.617252	1.24121	1.27314	3.41792	0.576951
0.225907	1.20729	0.509833	0.218043	0.211778	0.154179	0.222828	0.539875		3.40382	2.57904	1.54083	2.16038	0.620604	1.27314	2.17504	0.576951
0.727924	0.489647	0.574125	0.281481	0.193798	0.352238	0.24001	0.194984		1.23775	3.15216	2.7735	2.46901	2.48242	0.954857	3.72864	0.576951
0.172468	0.580707	0.520576	0.16651	0.202221	0.0787612	0.183492	0.65531		2.4755	3.43872	2.46533	2.77763	1.55151	0.636571	1.5536	0.865426
0.318392	0.564953	0.448189	0.323692	0.319721	0.161544	0.123586	0.90786		1.23775	5.15809	3.08166	2.16038	3.72362	1.90971	0.93216	1.1539
0.373302	0.551635	0.19691	0.110414	0.345525	0.440197	0.244579	1.06286		1.85663	2.00592	2.15716	0.617252	2.48242	2.228	1.86432	0.288475
0.471694	0.957693	0.367987	0.100975	0.16757	0.12323	0.235442	0.141181		0.928314	3.82841	2.46533	0.925878	0.310302	1.59143	3.1072	0.865426
0.118793	0.456329	0.37343	0.169654	0.398234	0.328267	0.117215	0.322055		0.618876	2.06145	4.00616	0.308626	2.79272	3.50114	1.86432	2.01933
0.535814	0.904601	0.662612	0.137136	0.529181	0.245641	0.241707	0.19909		0.309438	2.06145	2.7735	1.54313	4.03393	0.636571	3.72864	2.59628
0.170225	0.223674	0.241409	0.222622	0.140081	0.164625	0.123102	0.785397		2.16606	2.06145	1.849	0.617252	0.620604	1.90971	2.17504	2.88475
1.07673	0.734776	0.717038	0.151293	0.104043	0.339561	0.301128	0.164375		4.33213	3.23942	2.7735	0.925878	0.930906	2.86457	2.79648	1.1539
0.268044	0.71062	0.879752	0.131334	0.285889	0.263618	0.184473	0.238496		4.97152	0.883479	1.23267	1.2345	0.310302	2.228	0.62144	2.88475
1.15482	0.112874	0.251225	0.129315	0.240819	0.317101	0.337939	0.386131		0.93216	3.53392	3.38983	1.54313	2.79272	3.18286	3.81064	3.17323
0.259006	0.355411	0.467665	0.133435	0.129222	0.206846	0.137558	0.28875		0.93216	3.53392	2.15716	1.54313	2.48242	0.318285	1.1725	3.17323
0.123419	0.203841	0.80683	0.140254	0.393873	0.682817	0.182064	0.37753		2.17504	5.00638	1.54083	1.85176	3.41332	4.13771	1.1725	2.88475
0.368242	0.445565	0.300848	0.108471	0.383806	0.647528	0.181891	0.242059		2.48576	4.41739	2.15716	1.85176	2.48242	2.54628	2.63814	3.4617
0.250867	0.278703	0.636647	0.110373	0.254618	0.18601	0.134889	0.21503		0.31072	3.82841	2.46533	1.2345	4.03393	1.27314	2.05188	3.17323
0.225808	0.320781	0.34019	0.789736	0.235252	0.140323	0.315013	0.275858		1.86432	4.1229	1.849	0.617252	4.34423	1.27314	1.46563	2.3078
0.370929	0.272585	0.134997	0.129948	0.223027	0.187261	0.130004	0.320109		2.79648	0.294493	0.616333	0.925878	1.55151	1.59143	0.293126	1.73085
0.268751	0.366114	0.13622	0.134857	0.278978	0.371779	0.182386	0.304915		1.24288	4.41739	1.23267	0.308626	2.17211	1.27314	2.34501	2.01933
0.119556	0.402876	0.619459	0.140121	0.230105	0.175326	0.199456	0.170001		2.48576	2.06145	3.08166	0.308626	0.620604	2.228	2.63814	2.3078
0.581915	0.257729	0.454102	0.0977568	0.220854	0.18461	0.1406	0.13919		0.93216	4.1229	0.616333	1.54313	0.310302	0.636571	0.879379	2.01933
0.133447	0.289798	0.221478	0.099409	0.234341	0.168333	0.20782	0.332302		1.5536	0.588986	1.849	0.925878	0.310302	2.54628	3.81064	2.3078
0.394602	0.200698	0.239913	0.143429	0.325811	0.208631	0.182406	0.202768		2.17504	2.35594	0.616333	1.54313	2.79272	0.954857	4.39689	1.44238
0.41561	0.171355	0.414414	0.17782	0.229741	1.02274	0.128243	0.295424		0.93216	3.53392	3.08166	2.77763	0.930906	3.39	3.51751	3.17323
0.188611	0.220608	0.177086	0.103902	0.165891	0.307115	0.174279	0.217698		3.1072	2.65044	1.54083	0.617252	1.24121	1.23273	0.293126	3.17323
1.35861	0.216091	1.18375	0.162062	0.285585	0.869063	0.279001	0.339036		2.79648	3.82841	0.308166	5.8639	0.310302	2.15728	3.22439	3.17323
0.235447	0.201608	0.272833	0.838291	0.181698	0.135958	0.10633	0.192822		0.62144	2.06145	0.308166	2.8806	0.620604	3.08182	1.1725	3.17323
0.154701	0.306085	0.373896	0.652535	0.316248	0.134596	0.0869088	0.084751		0.93216	0.588986	2.7735	2.30448	0.310302	0.616364	1.1725	1.1539
0.157629	0.20035	0.226739	0.408077	0.269391	0.358455	0.185016	0.114496		2.17504	3.23942	0.616333	1.15224	1.45314	3.08182	3.22439	0.576951
0.667374	0.558871	0.240538	0.0823891	0.268381	0.209384	0.294104	0.483966		1.86432	2.35594	0.308166	2.01642	3.1969	2.15728	3.51751	4.72937
0.185545	0.970362	0.134495	0.538237	0.140095	0.390489	0.188153	0.644898		0.62144	1.47246	1.54083	2.01642	0.581255	3.08182	0.293126	3.46821
0.276157	0.938692	0.261522	0.205257	0.172801	0.331233	0.47287	0.447949		1.86432	3.82841	1.54083	0.86418	1.74376	1.54091	4.69002	0.630583
0.589556	1.00075	0.193198	0.256382	0.309169	0.681447	0.133807	0.683761		1.24288	5.00638	0.308166	2.01642	2.32502	3.39	2.34501	2.20704
0.153111	0.113131	0.572264	0.120163	0.172337	0.103933	0.129646	0.276214		2.48576	1.17797	1.66451	2.01642	2.03439	0.308182	1.75876	2.52233
0.164176	0.606265	0.696254	0.313539	0.0987588	0.315433	0.282276	0.421888		0.31072	2.65044	3.32902	2.59254	0.871882	2.15728	1.46563	2.83762
0.226474	1.09962	0.86585	0.182773	0.434553	0.148602	0.230133	0.729296		1.5536	0.588986	1.94193	2.30448	3.1969	2.46546	2.63814	4.72937
0.377155	1.37825	0.371597	0.480032	0.213249	0.150232	0.271313	0.736031		0.93216	2.65044	3.32902	2.01642	2.90627	0.308182	1.75876	3.46821
0.131848	0.520217	0.601388	0.117121	0.166008	0.289053	0.405029	0.35647		1.5536	2.94493	2.21935	0.86418	1.16251	3.69819	3.22439	3.7835
0.217454	0.139358	0.286952	0.146455	0.225454	0.248591	0.428336	0.355276		3.41792	0.588986	1.10967	1.72836	3.1969	4.00637	2.34501	2.52233
0.399932	0.24752	0.158704	0.229304	0.385016	0.200878	0.24757	0.288967		1.86432	3.23942	0.554836	1.72836	4.65004	1.54091	1.46563	3.46821
0.126811	0.281781	1.17258	0.149585	0.227831	0.160619	0.328856	0.438264		0.62144	4.41739	3.0516	0.28806	2.61565	0.308182	2.63814	2.52233
0.165754	0.970888	0.131334	0.793091	0.27964	0.169871	0.151765	0.280026		3.1072	2.77921	0.832254	0.86418	0.290627	3.69819	1.46563	2.52233
0.329676	0.474562	0.49898	0.135102	0.185834	0.148592	0.213477	0.558257		3.72864	2.77921	3.88385	1.15224	3.1969	1.54091	3.51751	2.20704
0.332607	0.280917	0.479957	0.171478	0.183889	0.182458	0.241043	0.690782		0.62273	2.47041	2.21935	1.15224	3.48753	0.308182	2.05188	1.26117
0.109068	1.18374	0.681477	0.250539	0.604333	0.13022	0.345251	1.00613		2.80228	1.8528	1.38709	2.01642	3.48753	1.23273	3.51751	0.315292
0.531445	0.19677	0.938668	0.325046	0.279614	0.185358	0.107739	0.418028		0.934094	1.2352	3.32902	3.16866	1.45314	0.308182	0.879379	2.52233
0.137256	0.18669	0.151935	0.179834	0.399321	0.422216	0.174819	0.266859		0.311365	3.70561	1.38709	4.03284	3.48753	3.08182	2.63814	2.83762
0.817616	0.337715	0.274057	0.389558	0.267844	0.3651	0.231641	0.272662		1.24546	3.70561	3.0516	2.01642	0.290627	2.15728	2.05188	1.57646
0.0694503	1.14242	0.55773	0.139016	0.280062	0.382938	0.280465	0.0920339		2.80228	2.16161	2.21935	0.57612	0.290627	3.39	2.63814	1.57646
0.288161	0.601276	0.663891	0.180603	0.555626	0.20979	0.128839	0.40737		0.62273	1.544	2.21935	1.72836	0.290627	3.39	0.586252	2.52233
0.208547	0.40456	0.672521	0.492417	0.293991	0.266456	0.217803	0.407581		0.62273	3.08801	2.49676	2.30448	4.65004	2.15728	2.63814	1.57646
0.0660856	0.369013	0.7204	0.0954791	0.185541	0.233453	0.137733	0.605469		1.24546	2.16161	1.10967	0.86418	2.03439	4.00637	0.879379	2.52233
0.192384	0.491	0.674184	0.171462	0.360916	0.208712	0.130522	0.237534		2.17955	0.926402	3.0516	0.28806	3.1969	1.54091	1.75876	2.20704
0.280165	0.529165	0.538871	0.171216	0.348795	0.418409	0.105715	0.312513		0.62273	1.8528	1.94193	0.28806	4.94066	3.08182	1.46563	1.57646
0.169086	1.2181	0.710866	0.121207	0.29805	0.406881	0.468837	0.294248		0.62273	2.47041	1.66451	2.01642	2.03439	2.77364	2.05188	2.52233
0.0602026	0.268228	0.1252	0.724586	0.215317	0.27106	0.205855	0.889983		0.934094	3.70561	0.832254	3.16866	2.90627	3.39	2.05188	2.52233
0.233114	0.54931	1.1019	0.857376	0.214114	0.218177	0.263537	0.142852		2.49092	2.77921	1.94193	1.72836	2.03439	1.54091	2.63814	3.15292
0.0744822	0.350506	1.29825	0.164475	0.691685	0.343391	0.22504	0.120616		1.86819	3.70561	1.66451	0.28806	4.65004	4.00637	3.22439	0.630583
0.0837474	0.510562	1.42068	0.106745	0.395201	0.119173	0.276319	1.30625		3.11365	4.32321	2.21935	1.4403	3.1969	2.77364	2.34501	0.315292
0.216421	0.593027	0.74175	0.21044	0.444046	0.764751	0.12618	0.462927		1.24546	1.8528	2.49676	2.8806	1.45314	2.77364	0.293126	1.89175
0.288345	1.01013	1.11644	0.186135	0.58549	0.804751	0.121224	0.101805		3.11365	3.08801	1.66451	0.57612	2.90627	3.69819	2.05188	1.57646
0.25612	0.580499	0.495283	0.248639	0.384004	0.669776	0.207323	0.732016		0.62273	3.08801	3.32902	1.4403	3.1969	1.84909	4.69002	0.315292
0.357026	0.857627	0.485152	0.259177	0.380157	0.0827319	0.424058	0.350828		0.311365	1.544	2.49676	2.30448	2.61565	2.46546	4.39689	3.7835
0.394922	0.852789	0.123632	0.470322	0.383894	0.232068	0.222509	0.155544		3.11365	2.77921	0.554836	2.30448	2.90627	1.54091	3.81064	2.52233
1.18164	0.714272	0.179583	0.19134	0.679369	0.429991	0.144396	0.165906		2.49092	1.8528	1.94193	0.28806	3.1969	3.69819	1.1725	0.630583
0.290843	0.300818	0.59561	0.193656	0.475825	0.157218	0.239481	0.145066		0.311365	0.926402	2.21935	1.4403	4.94066	0.924547	2.93126	0.630583
0.159972	0.332813	0.670496	0.185684	0.505305	0.335365	0.109101	0.19906		0.934094	1.2352	2.77418	3.45672	0.290627	2.77364	1.46563	1.89175
0.0894473	0.566519	1.24751	0.347229	0.372668	0.162006	0.62034	0.211393		3.73638	3.39681	1.94193	2.8806	4.35941	2.15728	2.93126	2.52233
0.717989	0.312269	0.68324	0.097947	0.386057	0.136165	0.426216	0.144228		3.11365	1.544	2.77418	1.15224	4.35941	1.54091	4.98315	1.26117
0.471762	0.353525	0.685049	0.185053	0.219159	0.357934	0.318254	0.156856		2.17955	2.16161	3.60644	1.4403	3.77815	4.31455	2.05188	1.57646
0.244601	0.537387	0.289511	0.280191	0.156285	0.111294	0.0826431	0.257857		1.55682	2.47041	0.554836	2.01642	1.74376	2.15728	1.1725	1.89175
0.318936	0.417136	0.657513	0.402465	0.128852	0.13369	0.123357	0.189074		2.49092	2.47041	1.38709	2.8806	0.290627	3.69819	2.05188	1.89175
0.487787	0.259106	0.321846	0.31505	0.161939	0.273422	0.130017	0.731152		0.62273	2.77921	0.554836	3.45672	2.32502	0.308182	2.05188	2.58028
0.133604	0.481412	0.213701	0.596103	0.3391	0.367778	0.641251	0.501527		3.73638	2.47041	0.832254	1.4403	5.23129	0.924547	2.93126	3.72706
0.241033	0.438796	0.151255	0.305162	0.105124	0.283431	0.318671	0.48444		1.24546	3.39681	0.832254	3.45672	1.45314	1.54091	1.75876	3.15367
0.0902775	0.782228	0.256979	0.161345	0.227261	0.225468	0.153727	0.375114		1.55682	3.70561	0.554836	0.57612	2.61565	1.54091	1.1725	3.15367
0.127822	0.113346	0.784461	0.177549	0.141314	0.173425	0.169338	0.385509		1.24546	1.2352	1.94193	0.86418	1.16251	2.15728	1.75876	2.86697
0.803836	0.318719	0.767342	0.562625	0.230228	0.241398	0.140629	0.386603		1.86819	1.8528	2.77418	1.72836	0.290627	2.46546	1.46563	2.29358
0.245386	0.202272	0.788899	0.252444	0.168098	0.406038	0.237877	0.814975		0.62273	1.2352	2.49676	4.3209	0.290627	1.23273	1.75876	4.30046
0.169748	0.260643	0.90348	0.11435	0.116492	0.199855	0.194407	0.78839		0.934094	2.47041	3.32902	2.8806	1.45314	3.39	2.63814	2.58028
0.0959997	0.402874	0.812058	0.823327	0.296922	0.279586	0.223498	0.41709		0.934094	3.08801	2.21935	1.4403	4.06878	3.39	2.93126	2.86697
0.354584	0.617444	1.88831	0.417065	0.13839	0.189604	0.209272	0.330489		4.98184	1.8528	3.60644	5.7612	0.581255	1.84909	2.34501	2.86697
0.327947	0.120171	0.429554	0.164516	0.168497	0.156448	0.363507	0.409636		0.311365	4.32321	2.21935	1.4403	0.581255	2.46546	2.05188	2.86697
0.219521	0.924473	0.221423	0.0967909	0.170502	0.150992	0.13566	0.0924352		4.04774	2.77921	1.10967	0.57612	1.74376	1.84909	0.879379	0.860092
0.300727	0.177784	0.598927	0.196282	0.33012	0.306696	0.200598	0.255611		4.35911	2.16161	1.66451	3.45672	1.74376	2.77364	0.293126	2.29358
0.404319	0.584967	0.404131	0.308091	0.246491	0.170514	0.16302	0.679931		3.42501	0.617602	1.38709	4.03284	3.48753	1.23273	1.1725	3.72706
0.622216	0.481609	0.340724	0.098868	0.211239	0.0846278	0.224009	0.229966		4.98184	5.24961	3.88385	0.57612	0.290627	3.08182	3.73212	2.29358
0.340753	0.299375	0.266875	0.191251	0.131033	0.121942	0.174862	0.0871394		3.11365	1.8528	1.38709	0.28806	0.871882	0.924547	0.31101	1.43349
0.588422	0.253767	0.165273	0.166034	0.114443	0.444587	0.612853	0.47986		0.62273	2.16161	0.832254	4.60896	1.16251	2.77364	1.55505	1.43349
0.194011	0.968104	0.259649	0.269856	0.173359	0.733647	0.440473	0.289412		3.42501	0.617602	1.38709	2.01642	0.581255	2.77364	3.42111	3.15367
0.508942	0.698182	0.382277	0.113331	0.401514	0.308724	0.3486	0.140038		3.42501	1.2352	1.38709	0.86418	4.06878	2.77364	3.1101	1.14679
0.480503	0.376072	0.249617	0.0869022	0.400556	0.118507	0.177891	0.33353		2.17955	4.32321	1.94193	0.86418	4.35941	0.616364	3.1101	1.72018
0.243005	0.399326	0.271825	1.20947	0.157296	0.221134	0.166996	1.10758		1.55682	3.39681	0.832254	1.72836	1.16251	3.08182	1.55505	4.01376
0.181117	0.222809	0.383854	0.154504	0.154826	0.229317	0.216749	0.229472		2.49092	4.63201	1.94193	0.28806	1.16251	0.308182	1.55505	2.86697
0.260602	0.163222	0.111082	0.23873	0.21217	0.129591	0.208555	0.419465		3.11365	2.47041	0.832254	2.01642	2.32502	0.308182	4.35414	3.15367
0.324432	0.551582	0.323978	0.21474	0.395646	0.254439	0.136659	0.31508		2.17955	3.08801	2.49676	1.15224	3.48753	1.84909	0.622019	2.00688
0.592392	0.475285	0.159287	0.123487	0.274261	0.208039	0.263961	0.434279		1.24546	2.77921	0.554836	0.57612	0.871882	4.00637	4.04313	2.86697
0.896816	0.614792	0.372781	0.158139	0.163706	0.695892	0.330933	0.209095		0.934094	3.08801	1.66451	4.3209	2.03439	1.84909	2.48808	1.14679
0.108991	0.713707	0.135175	1.03514	0.147792	0.211447	0.214582	0.34049		2.49092	2.16161	0.554836	0.28806	2.90627	3.69819	0.31101	2.29358
0.275084	0.378439	0.335698	0.128244	0.189812	0.415599	0.0952333	0.530131		3.42501	2.47041	1.10967	0.57612	2.03439	2.33134	0.933029	3.72706
0.623208	0.359661	0.614743	0.155724	0.622237	0.461475	0.159736	0.233969		3.73638	2.47041	0.832254	1.4403	1.50686	2.62276	1.55505	1.72018
0.321339	0.413275	0.25828	0.172677	0.494111	0.237395	0.128613	0.380433		1.24546	0.617602	0.832254	0.28806	2.71234	2.91418	0.622019	2.58028
0.174337	0.369747	0.48947	0.126079	0.564737	0.188695	0.249976	0.461334		2.41097	3.08801	1.10967	0.57612	3.01371	1.16567	4.35414	4.01376
0.260073	0.830656	0.849643	0.159421	0.300463	0.147361	0.427312	0.668136		3.01371	2.16161	1.66451	0.28806	2.1096	1.16567	2.79909	2.58028
0.429774	0.987464	0.311409	0.637645	0.145242	0.14408	0.257844	0.177423		3.91783	3.70561	1.10967	1.72836	0.904114	0.874253	2.79909	2.00688
0.366045	0.341617	0.843821	0.10783	0.119832	0.341189	1.11496	0.13786		0.904114	3.08801	2.60254	2.01642	2.1096	4.07985	0.31101	1.43349
0.198905	1.07309	0.614224	0.144347	0.480852	0.129633	0.106344	0.215316		3.31508	3.08801	1.44585	0.86418	2.71234	0.874253	0.933029	3.15367
0.313123	0.111932	1.09924	0.447031	0.256296	0.41582	0.417865	0.275525		2.71234	1.8528	3.47005	2.59254	3.31508	1.45709	3.73212	2.86697
0.366952	0.442692	0.641792	0.734903	0.353893	0.214627	0.62933	0.228817		2.71234	2.77921	3.18088	1.08558	5.72605	0.291418	0.933029	2.29358
0.274214	0.31814	0.963972	0.396522	0.308934	0.329089	0.141919	0.155032		0.301371	3.39681	2.89171	2.44255	2.41097	2.03992	0.933029	1.72018
0.256745	0.36585	0.373662	0.122664	0.243717	0.171429	0.262749	0.131025		3.01371	2.16161	2.60254	2.71395	2.1096	2.33134	0.933029	1.43349
0.444089	1.10872	1.49224	0.0935214	0.132321	0.260218	0.229139	0.505236		0.904114	1.2352	0.867512	1.08558	0.904114	2.33134	1.86606	3.15367
0.177234	0.927559	0.65532	0.0931962	0.0522354	0.173525	0.196633	0.316384		1.50686	1.8528	3.18088	1.08558	0.602742	1.74851	1.55505	3.15367
0.109325	0.593185	0.378298	0.210479	0.320199	0.25621	0.180685	0.120452		3.31508	0.926402	1.44585	2.44255	0.602742	2.62276	0.31101	1.72018
0.268605	1.86726	0.12914	0.174678	0.357519	0.152288	0.0921629	0.919497		3.91783	2.47041	1.44585	1.62837	4.52057	0.582835	1.24404	2.58028
0.474146	0.327079	0.0950394	0.170235	0.427255	0.132768	0.113731	0.554508		4.2192	2.47041	1.15668	2.71395	3.01371	1.74851	0.933029	2.58028
0.207061	0.27629	0.135149	0.244489	0.804954	0.156591	0.112016	0.327761		1.50686	1.2352	0.578341	2.71395	2.1096	0.874253	1.55505	2.58028
0.185774	0.844488	0.428263	0.340172	0.602025	0.248979	0.211575	0.263807		2.1096	3.08801	3.18088	0.814185	2.71234	0.582835	4.97616	1.72018
0.372092	0.2658	0.365972	0.38961	0.283119	0.178764	0.781605	0.181837		0.904114	1.2352	1.73502	3.79953	3.61645	1.16567	0.933029	0.860092
0.140718	0.1517	0.174327	0.291799	0.440144	0.226418	0.28255	0.140723		2.1096	3.698	1.15668	0.271395	4.52057	1.16567	3.73212	0.860092
0.449674	0.118019	0.553312	0.228529	0.195376	0.30446	0.430113	0.246401		1.80823	3.38983	3.47005	1.89976	3.01371	2.03992	3.1101	3.15367
0.388487	0.21221	0.110911	0.177919	1.10366	0.16014	0.613975	0.159843		0.602742	3.38983	2.02419	0.271395	2.41097	0.582835	3.73212	1.72018
0.229614	0.279478	1.20761	0.334396	0.347886	0.304497	0.530828	0.131273		1.20548	3.698	2.02419	2.98534	2.71234	0.291418	4.04313	1.14679
0.0560886	0.212643	0.309764	0.136573	0.0799433	0.202323	0.375464	0.383976		2.41097	1.23267	0.289171	2.44255	2.1096	2.91418	2.48808	2.86697
0.137797	0.594014	0.31849	0.613841	0.562065	0.165637	0.112594	0.499454		3.31508	4.31433	0.289171	4.34232	3.01371	2.33134	1.24404	2.29358
0.492607	0.948832	0.434534	0.0870773	0.283928	0.401239	0.203622	0.158857		3.31508	1.849	1.73502	0.54279	3.31508	3.2056	1.55505	2.29358
0.60403	0.448883	0.496273	0.105599	0.363769	0.138809	0.109529	0.23512		0.602742	5.547	2.60254	0.814185	2.71234	0.874253	1.55505	1.72018
0.481744	0.388662	0.118738	0.351558	0.273455	0.228344	0.282078	0.146158		0.904114	2.7735	0.289171	3.25674	2.1096	2.03992	3.73212	1.72018
0.10584	0.506647	0.220007	0.27117	0.331236	0.586542	0.192734	0.365951		3.01371	1.54083	0.289171	2.71395	4.2192	4.07985	0.622019	2.00688
0.593291	0.674888	0.373756	0.233519	0.216432	0.1899	0.247686	0.250121		3.31508	3.08166	2.60254	2.17116	5.42468	2.91418	1.24404	3.44037
0.3325	0.194461	0.164515	0.219401	0.114961	0.141962	0.163157	0.149183		0.904114	2.46533	0.289171	0.54279	1.50686	2.33134	3.42111	1.72018
1.2945	1.38874	1.13786	0.210366	0.710672	0.195215	0.280664	0.469299		4.2192	4.31433	1.73502	2.17116	2.41097	2.62276	4.35414	2.29358
0.374035	0.122044	0.257675	0.466444	0.204514	0.281596	0.199461	0.323567		3.91783	3.698	1.44585	1.08558	3.61645	1.74851	2.79909	2.00688
0.385353	0.598397	0.638379	0.506222	0.303767	0.189178	0.284156	0.234212		1.50686	3.08166	2.02419	2.98534	3.61645	2.03992	3.73212	1.72018
0.303884	0.34089	0.221924	0.149581	0.232692	0.17924	0.116562	0.246234		2.1096	5.547	1.15668	1.89976	3.91783	0.582835	2.79909	2.00688
0.141829	1.08251	0.331493	0.324937	0.603838	0.223763	0.195988	0.275554		2.41097	3.38983	2.89171	1.89976	4.82194	2.62276	4.66515	3.15367
0.151862	0.507001	0.538319	0.0740162	0.450153	0.237633	0.166013	0.297385		4.82194	2.46533	3.47005	0.814185	3.61645	2.62276	2.48808	3.72706
0.472574	0.211668	0.406861	0.80964	0.275375	0.140585	0.133526	0.178763		1.50686	2.7735	2.31336	0.814185	3.31508	1.16567	3.42111	1.72018
0.161443	0.152485	0.457704	0.276241	0.127927	0.274261	0.0931709	0.141314		3.31508	3.698	2.31336	3.79953	2.41097	2.62276	2.17707	1.14679
0.645619	0.441184	0.179644	0.420916	0.483546	0.227272	0.151375	0.156935		3.01371	4.00616	2.02419	2.17116	3.91783	2.91418	1.24404	0.860092
0.416274	0.162365	0.45291	0.288108	0.271361	0.151575	0.138237	0.113842		1.80823	3.698	3.47005	4.07092	4.2192	0.874253	4.04313	1.14679
0.618659	0.232269	0.767043	0.473991	0.441425	0.239229	0.424757	0.236713		2.71234	2.7735	2.60254	0.271395	2.17504	1.16567	4.04313	2.58028
0.209407	0.210263	0.911069	0.586834	0.182242	0.243787	0.190733	0.700451		0.602742	3.38983	1.44585	1.35697	3.1072	0.291418	3.42111	2.58028
0.292271	0.234071	0.193919	0.250334	0.330043	0.113888	0.207506	0.297727		3.61645	3.08166	0.867512	2.98534	3.72864	0.582835	4.35414	3.15367
0.23754	0.324942	0.474384	0.186333	0.353226	0.26514	0.229727	0.136053		1.20548	3.698	3.18088	1.89976	4.97152	2.33134	2.79909	1.14679
0.317866	0.697305	0.540604	0.117752	0.479197	0.298252	0.151122	0.115632		0.301371	2.46533	3.47005	0.814185	3.1072	4.07985	1.24404	1.14679
0.205628	0.224011	0.223525	0.295696	0.423669	0.138525	0.264626	0.296132		1.50686	1.849	0.867512	2.98534	1.86432	0.874253	3.1101	0.860092
0.298356	0.168908	0.245894	0.218007	0.2565	0.265758	0.105652	0.0947999		0.602742	2.15716	2.02419	3.79953	4.03936	0.291418	1.24404	0.860092
0.15949	1.16997	0.283089	0.194765	0.0989266	0.213954	0.10894	0.141386		0.602742	3.38983	0.578341	1.35697	0.93216	0.291418	1.24404	1.43349
0.200743	0.472384	0.468512	0.480202	0.308957	0.184792	0.128092	0.137365		1.50686	4.00616	2.60254	4.07092	4.35008	0.582835	0.622019	1.14679
0.268752	0.182547	0.204059	0.323109	0.225401	0.139622	0.219177	0.460661		1.50686	3.38983	1.73502	2.98534	2.48576	0.874253	2.17707	3.44037
0.407066	0.089349	1.46488	0.329764	0.101487	0.211667	0.163155	0.273681		0.301371	4.93066	0.578341	4.07092	1.24288	3.2056	2.79909	2.29358
0.26853	0.148	0.38837	0.15551	0.321474	0.231229	0.256478	0.412903		0.904114	3.38983	2.31336	1.62837	3.41792	2.91418	2.48808	1.14679
0.385822	0.921899	0.735975	0.0997338	0.447601	0.301119	0.153066	0.12108		1.80823	1.54083	2.31336	1.62837	0.31072	2.62276	4.66515	1.14679
0.139918	0.319674	0.176057	1.02045	0.514328	0.17765	0.118218	0.0951683		3.31508	4.00616	1.44585	2.71395	2.79648	2.91418	0.622019	1.43349
0.148019	0.470357	0.570313	0.142499	0.34658	0.246944	0.240948	0.306423		3.01371	2.46533	2.89171	0.814185	2.79648	3.2056	3.73212	2.86697
1.179	1.39867	0.439236	0.446648	0.44583	0.17197	0.279354	0.325262		0.904114	3.698	2.02419	2.44255	3.41792	3.78843	4.66515	1.72018
0.14827	0.919741	0.40996	0.239734	0.321259	0.254675	0.439702	0.11158		4.52057	3.698	2.02419	2.98534	2.79648	1.45709	2.48808	1.43349
0.488663	0.634824	0.547005	0.453344	0.242017	0.343687	0.359447	0.229984		3.91783	1.54083	2.89171	0.271395	2.17504	2.62276	3.42111	2.00688
0.418537	0.295228	1.08386	0.0878094	0.290198	0.410962	0.29228	0.131554		2.1096	3.38983	3.18088	1.08558	3.1072	2.33134	4.04313	1.14679
0.184122	0.233746	0.622521	0.448562	0.0492084	0.223813	0.385563	0.132626		3.31508	4.6225	2.60254	4.88511	2.48576	4.07985	1.24404	1.43349
0.341733	0.159738	0.764208	0.117461	0.2255	0.215456	0.612235	0.153634		3.61645	2.46533	2.31336	0.54279	5.90368	2.62276	2.79909	1.72018
0.390641	0.598702	0.52805	0.0513128	0.974745	0.401425	0.202285	0.110735		1.80823	1.849	1.73502	1.08558	3.41792	2.33134	1.24404	1.72018
0.326613	0.673703	0.677266	0.098686	0.54314	0.809844	0.131156	0.120918		2.71234	2.7735	2.31336	0.814185	4.03936	2.62276	1.24404	1.72018
0.549752	0.30095	0.229231	0.126335	0.338936	0.219918	0.120552	0.14306		1.20548	3.698	0.867512	1.62837	4.35008	1.45709	0.622019	1.43349
0.4814	1.51883	0.798817	0.121802	0.493331	0.149306	0.112715	0.379156		1.80823	3.08166	2.89171	0.54279	3.1072	1.45709	1.24404	2.86697
0.234548	0.973959	0.167846	0.199727	0.490906	0.327504	0.23199	0.124295		2.41097	0.924499	1.44585	1.89976	1.86432	3.49701	1.86606	1.72018
0.575667	0.487678	0.197411	0.368056	0.125888	0.221335	0.327533	0.242002		1.80823	2.7735	4.04839	0.814185	0.62144	4.07985	3.42111	2.00688
0.0732689	0.281829	0.224044	0.152159	0.136899	0.125512	0.331577	0.202455		2.41097	0.308166	1.44585	1.08558	1.86432	2.33134	4.35414	2.29358
0.302383	1.0557	0.282392	0.230911	0.458012	0.225911	0.196563	0.20018		4.82194	3.698	1.44585	4.34232	3.1072	0.874253	0.622019	0.573395
0.570578	0.213107	0.169979	0.118851	0.361553	0.167662	0.373757	0.159586		3.91783	2.46533	0.578341	1.08558	3.41792	0.582835	4.04313	1.14679
0.29174	0.117262	0.358411	0.204682	0.186381	0.50872	0.544664	0.425292		2.71234	3.08166	1.15668	2.44255	2.48576	4.07985	3.1101	1.43349
0.171761	0.988234	0.460354	0.179431	0.596176	0.621655	0.17644			0.301371	0.924499	2.02419	2.98534	4.35008	2.33134	2.79909
0.19756	0.328709	1.38625	0.128909	0.169834	0.647185	0.248694			2.41097	4.31433	1.15668	0.317965	4.6608	1.45709	2.48808
0.349768	0.121802	0.197902	0.818641	0.265792	0.242322	0.296231			3.91783	1.849	3.18088	2.86169	3.1072	1.45709	1.55505
0.236638	0.604698	0.652735	1.00924	0.343429	0.507171	0.138932			1.20548	4.93066	2.02419	1.27186	3.72864	3.49701	0.933029
0.152171	0.195801	0.183733	0.338352	0.576009	0.261714	0.120755			3.01371	3.08166	1.44585	3.17965	4.03936	2.62276	1.86606
0.26626	0.261396	0.745288	0.14813	0.305512	0.550134	0.254791			1.20548	2.15716	2.43235	0.63593	4.35008	3.2056	3.42111
0.139926	0.823951	0.835298	0.960283	0.518684	0.165857	0.312365			0.602742	3.698	2.43235	0.63593	3.72864	1.16567	4.28812
0.133715	0.457141	0.568886	0.5393	0.211406	0.17811	0.315209			2.41097	2.46533	1.82426	2.54372	4.03936	0.291418	4.90071
0.208182	0.258685	0.427006	0.381674	0.438759	0.381283	0.289745			3.01371	2.46533	2.12831	1.58983	2.48576	3.49701	3.06294
0.145948	0.154516	0.892353	0.31824	0.213583	0.175793	0.320948			3.01371	2.7735	1.82426	1.58983	3.41792	0.874253	1.53147
0.621445	0.542999	0.439916	0.839947	0.384437	0.348473	0.652635			0.602742	3.08166	1.21618	1.90779	3.1072	3.78843	3.06294
0.190265	0.389997	0.488669	0.530251	0.473845	0.347369	0.491178			2.1096	1.23267	1.21618	2.22576	2.17504	2.03992	4.28812
0.13757	0.209775	0.322922	0.228812	0.0793138	0.149038	0.449405			0.904114	1.849	2.43235	0.63593	0.62144	1.45709	3.36924
0.152125	0.242381	0.298387	0.656109	0.228347	0.191258	0.128766			2.71234	0.616333	1.52022	0.953895	3.41792	2.33134	1.83777
0.302534	1.0766	0.491421	0.305883	0.260993	0.219341	0.438989			3.01371	4.31433	1.52022	2.54372	0.31072	3.78843	0.918883
0.21461	0.274463	0.43672	0.289289	0.898768	0.208997	0.100795			2.1096	4.00616	2.43235	3.49762	2.21525	0.874253	2.14406
0.134712	0.388781	0.740117	0.260864	0.368774	0.138272	0.417149			1.80823	4.93066	1.21618	2.22576	4.15359	2.03992	3.06294
0.18736	0.12437	0.543704	0.822265	0.218406	0.152842	0.260194			0.904114	2.46533	0.912131	1.27186	3.59978	0.874253	5.207
0.133464	0.3453	0.650898	0.338263	0.397235	0.545322	0.143105			1.50686	4.31433	1.52022	1.27186	4.98431	3.11365	1.22518
0.173906	0.611544	0.684801	0.416499	0.148973	0.360837	0.24289			1.50686	0.616333	1.52022	1.58983	0.553812	4.98184	2.14406
0.179977	1.45563	0.439258	0.341303	0.143861	0.244923	0.244746			0.602742	2.7735	2.43235	2.86169	2.49215	0.934094	3.36924
0.190988	1.34384	0.281621	0.515729	0.15332	0.188404	0.192543			1.80823	4.00616	3.04044	2.86169	0.276906	2.49092	2.45035
0.156415	0.538153	0.360866	0.730485	0.577695	2.18848	0.711756			2.1096	3.698	1.82426	2.22576	2.49215	0.311365	4.28812
0.364252	0.548274	0.343907	0.232117	0.818198	0.261887	0.23591			1.50686	3.698	0.608088	3.17965	3.04597	1.86819	2.14406
0.18739	0.149941	0.206568	0.255637	0.353487	0.113175	0.463189			2.41097	2.46533	0.608088	0.317965	2.76906	0.934094	4.59442
0.37669	0.392319	0.317286	0.147515	0.516385	0.230979	0.357122			3.61645	0.616333	1.52022	0.317965	1.93834	1.86819	4.28812
0.137556	0.387533	0.909731	0.67469	0.456737	0.466454	0.439556			0.904114	4.00616	3.04044	3.17965	1.93834	4.67047	4.28812
0.271645	0.295257	0.742362	0.0843473	0.972044	0.272819	0.56937			2.18864	3.38983	3.04044	0.953895	1.38453	3.73638	4.28812
0.251472	0.0911972	0.414365	0.0885222	0.451412	0.666105	0.438758			1.25065	4.31433	1.82426	0.63593	0.830718	3.11365	3.36924
0.451826	0.390065	0.616216	0.10034	0.184376	0.332393	0.568651			3.75195	1.54083	1.82426	2.22576	3.04597	4.67047	3.67553
0.145694	0.268126	0.167084	0.0897882	0.271511	0.369322	0.260599			0.625326	3.698	0.608088	0.63593	0.553812	3.11365	3.06294
0.195632	0.0974709	0.441706	0.452556	0.0756875	0.757524	0.197518			0.312663	2.46533	2.73639	1.58983	0.830718	2.80228	1.53147
0.274001	0.741523	0.356605	0.622836	0.167943	0.0907307	0.237446			0.312663	4.93066	2.73639	3.81558	0.276906	0.934094	3.67553
0.477219	0.123039	0.252659	0.202138	0.374555	0.279344	0.36962			2.5013	4.31433	0.912131	2.86169	2.49215	1.55682	4.90071
0.372868	0.855067	0.360642	0.195611	0.139201	0.268216	0.161716			2.18864	2.7735	0.304044	1.27186	1.66144	4.04774	2.14406
0.392145	0.731906	1.57592	0.234164	0.278138	0.429031	0.106979			1.56331	2.46533	0.304044	1.90779	1.38453	4.35911	0.918883
0.201051	0.552108	0.35618	0.257279	0.362892	0.107948	0.590494			5.00261	0.924499	2.12831	1.90779	1.10762	0.62273	3.36924
0.317135	0.679615	0.51443	0.275038	0.128544	0.563312	0.205387			0.937989	0.924499	2.12831	2.76714	1.38453	3.11365	2.45035
0.251254	0.124112	0.553909	0.553357	0.531908	0.243702	0.218827			1.25065	0.616333	2.43235	2.49043	1.93834	2.49092	1.83777
0.146747	0.24409	0.871487	0.35066	0.376117	0.177327	0.162404			4.37728	2.46533	1.82426	1.10686	1.66144	3.73638	2.75665
0.0961342	0.252072	0.716045	0.484478	2.07794	0.236735	0.128546			0.937989	2.46533	1.82426	2.49043	0.276906	4.04774	3.06294
0.29779	0.202291	0.438518	0.148593	0.451889	0.17426	0.207994			0.312663	2.15716	2.43235	1.38357	1.38453	3.11365	3.98183
0.564321	0.965471	0.49815	0.207372	0.509002	0.656393	0.236943			2.18864	3.21418	3.04044	2.21372	2.76906	3.42501	2.45035
0.160516	0.221823	0.446219	0.122321	0.424956	0.259759	0.461823			1.56331	2.92198	2.73639	0.830143	3.59978	2.80228	3.74083
0.150285	0.822872	0.259003	0.398672	0.121541	0.344807	0.320869			0.937989	2.62978	2.43235	2.49043	1.93834	2.17955	4.31634
0.489341	0.563248	0.344173	0.508879	0.337801	0.480235	0.537088			1.56331	3.50638	0.608088	1.10686	3.87668	1.24546	3.45307
0.660035	0.355762	0.471739	0.126446	0.423462	0.245077	0.234973			2.81397	3.79858	2.53579	0.830143	3.59978	3.42501	3.74083
0.378549	0.358233	0.70161	0.113811	0.357815	0.776565	0.377475			3.12663	2.33759	3.16974	0.830143	2.49215	4.35911	3.45307
0.0648573	0.405932	0.285976	0.188573	0.239615	0.113578	0.283778			0.937989	0.584397	0.950922	1.937	0.553812	0.62273	4.02858
0.127377	0.116381	0.231431	0.179234	0.585479	0.113331	0.273072			0.625326	1.46099	2.53579	1.937	1.10762	0.934094	2.87756
0.180195	0.995009	0.170894	0.279354	0.0951142	0.223844	0.239459			0.312663	1.16879	0.316974	2.49043	1.38453	4.04774	4.31634
0.163248	0.691055	0.758832	0.561422	0.320695	0.290554	0.191245			1.56331	2.62978	1.2679	2.49043	1.66144	4.35911	3.16532
0.325617	0.145283	0.518639	0.803756	0.421501	0.433173	0.125171			5.00261	4.38297	3.48671	1.937	3.59978	2.49092	0.287756
0.14896	0.380974	0.710464	0.599108	1.33626	0.704484	0.246098			0.625326	0.584397	2.21882	2.21372	0.830718	2.49092	0.287756
0.351196	0.748636	0.358356	0.763264	0.49422	0.33436	0.165186			3.43929	3.21418	2.85277	1.38357	2.21525	3.73638	4.31634
0.302447	0.107885	0.926077	1.05363	0.464762	0.283015	0.138278			3.75195	0.584397	1.58487	0.553429	3.04597	3.42501	1.43878
0.588347	0.274781	0.877363	0.119253	0.24752	0.201982	0.146982			3.43929	0.876595	1.90184	1.66029	3.32287	1.86819	1.72654
0.592114	1.25432	0.690784	0.393498	0.780727	0.164198	0.368932			2.18864	2.33759	2.21882	3.32057	1.38453	3.11365	4.6041
0.403248	0.48852	0.823555	0.164516	0.118666	0.133244	0.426869			2.18864	1.46099	1.2679	1.10686	2.76906	1.55682	3.16532
0.295559	0.265902	0.261788	0.10934	0.192071	0.338088	0.244234			1.25065	2.92198	4.12066	1.38357	1.93834	3.73638	2.5898
0.238558	0.353363	0.633578	0.212345	0.150027	0.718393	0.244601			2.18864	1.46099	1.90184	3.59729	0.830718	2.83762	2.87756
0.18948	0.540065	0.155734	0.0700785		0.642838	0.124717			0.312663	0.584397	0.633948	0.915751		4.41408	0.863268
0.332863	0.337464	0.409362	0.107502		0.574757	0.437961			2.5013	2.04539	2.21882	0.30525		4.41408	4.31634
0.203394	0.196123	0.37955	0.229587		0.125917	0.297163			0.937989	1.46099	3.48671	2.74725		1.57646	1.15102
0.221924	0.734531	0.351192	0.111218		0.653435	0.304969			0.312663	2.92198	2.85277	0.30525		2.83762	4.31634
0.0971374	2.2189	0.706985	0.188508		0.131062	0.330223			1.25065	1.75319	2.53579	3.0525		0.630583	2.87756
0.181661	0.433539	0.573328	0.456386		0.284958	0.271021			0.625326	2.92198	1.90184	0.915751		2.83762	4.89185
0.217788	0.378433	0.633482	0.105609		0.251882	0.294842			0.312663	2.92198	2.85277	0.30525		5.35996	2.01429
0.406036	0.64647	0.767364	0.26963		0.440555	0.178336			1.87598	2.33759	2.85277	2.74725		3.46821	2.5898
0.113275	0.817329	0.566916	0.244121		0.696947	0.0926137			1.25065	0.876595	1.90184	1.8315		3.7835	1.72654
0.171238	0.18025	0.40034	0.420679		0.379045	0.418714			2.5013	0.584397	2.85277	1.52625		3.15292	4.02858
	0.327522	0.539672	0.35417		0.348481	0.200266				2.33759	3.48671	2.442		3.7835	3.16532
	0.102377	0.153749	0.180079		0.521348	0.254251				2.92198	0.950922	2.13675		3.46821	2.30205
	0.646166	0.531309	0.231538		0.455684	0.158957				2.04539	3.80369	2.74725		4.41408	2.30205
	0.193043	0.0721601	0.359401		0.391573	0.152392				2.92198	1.90184	2.74725		3.7835	2.87756
	0.388601	0.151001	0.487414		0.099872	0.169456				3.21418	0.633948	3.96825		1.26117	4.13355
	0.0983949	0.225037	0.547181		0.391849	0.560482				3.50638	1.58487	1.8315		3.15292	4.13355
	0.421824	0.235152	0.0972903		0.60516	0.200218				3.50638	0.316974	3.663		3.46821	2.22576
	0.217107	0.207737	0.265271		0.371367	0.285461				2.62978	1.2679	1.8315		2.52233	2.54372
	0.465167	0.324589	0.139797		0.146618	0.201846				0.584397	2.21882	5.18926		2.20704	2.86169
	0.335635	0.883	0.493611		0.165287	0.165951				3.21418	2.91234	1.52625		3.15292	1.90779
	0.119668	0.981993	0.116892		0.196565	0.185355				1.46099	2.03864	0.610501		3.15292	3.17965
	0.130667	0.139413	0.421561		0.158405	0.10244				0.292198	0.582468	2.13675		0.630583	3.17965
	0.161417	0.466559	0.182139		0.284755	0.193577				6.13616	1.16494	3.35775		3.7835	0.317965
	1.2844	0.307323	0.241829		0.372903	0.316775				2.33759	2.6211	3.663		3.15292	2.86169
	0.128757	0.172663	0.127143		0.36062	0.376261				3.79858	2.91234	4.884		2.83762	2.54372
	0.596732	0.708305	0.426635		0.38916	0.349565				2.04539	2.32987	3.96825		3.15292	2.22576
	0.363553	0.21246	0.28404		0.614525	0.203753				2.62978	0.582468	2.74725		3.46821	1.58983
	0.425574	0.323885			0.510757	0.411719				0.292198	2.03864			3.15292	2.86169
	0.512384	0.193082			0.198613	0.413771				0.876595	0.582468			4.09879	3.81558
	3.34904	0.88826			0.244	0.385045				2.04539	2.6211			4.72937	3.81558
	0.42642	0.357212			0.188104	0.239696				0.292198	1.45617			2.52233	2.22576
	0.307716	0.738903			0.167549	0.320136				0.584397	1.16494			1.26117	2.22576
	0.112633	0.677864			0.163441	0.263386				3.79858	3.20357			1.26117	2.22576
	0.198845	0.436784			0.319565	0.179991				1.16879	2.03864			3.46821	2.86169
	0.266193	0.301609			0.490526	0.540276				0.292198	2.6211			3.46821	2.54372
		0.299943			0.299539	0.272579					2.03864			4.41408	2.54372
		0.30225			0.32278	0.769989					2.6211			4.72937	4.13355
		0.376532			0.23158	0.15507					1.7474			2.52233	0.63593
		0.46039			0.605173	0.225804					1.45617			4.72937	3.17965
		0.596225			0.305634	0.312384					4.95098			2.83762	2.22576
		0.179176			0.307794	0.226423					3.20357			4.72937	3.17965
		0.198398			0.343691	0.290463					2.32987			1.89175	2.54372
		0.223733			0.52048	0.365223					2.91234			5.35996	3.17965
		0.186202			0.4481	0.287782					0.582468			3.7835	4.45151
		0.196056			0.558159						0.873702			6.62112
		0.288334			0.421113						2.32987			4.09879
		0.26413			0.438821						2.6211			6.30583
		0.274836			0.480644						0.291234			3.7835
		0.511448			0.111762						2.91234			1.89175
					0.103531									1.26117
					0.412139									3.15292
					0.233003									3.15292
					0.430696									5.67525
					0.413282									4.09879
					0.478488									4.72937
					0.252728									4.09879
					0.491988									3.7835
					0.145047									0.945875
					0.200121									4.09879
					0.292851									5.35996
					0.254628									4.41408
					0.194612									2.83762
					0.379532									2.9029
					0.232955									1.16116
					0.395378									0.870869
					0.262071									0.58058
					0.228556									1.74174
					1.02779									0.58058
					0.230473									2.03203
					0.334022									2.9029
					0.573313									3.19319
					0.307052									1.45145
					0.137315									0.870869
					0.10839									0.58058
					0.188356									2.03203
					0.0993266									0.870869
					0.422659									3.77377
					0.195263									0.29029
					0.142335									0.870869
					0.240091									2.61261
					0.184251									2.9029
					0.483914									2.9029
					0.0930039									1.16116
					0.158935									2.03203
					0.192966									2.03203

## Sheet: e
EZH2i	DMSO	EHMT1/2i	DOT1Li	KDM1Ai	KDM5i	KMT5i	EZH2i + DOT1Li
3.7426	1.4293	4.0062	2.469	1.5515	1.2731	0.62144	3.4617
4.3232	1.8682	2.7062	3.1687	2.6156	1.5409	1.1725	2.5223
3.2056	3.9178	3.2431	1.6284		1.1657	2.1771	2.5803
3.9945	0.75927	3.7162	4.2984
5.2388	0.87201	2.7742	2.0164
2.922	0.31266	3.1809	0.59556

## Sheet: k
DMSO d40	EZH2i d40	DMSO d65	EZH2i d65
3.32648	1.66324	6.09854	8.31619
2.21765	2.21765	7.20736	9.42501
2.21765	3.88089	4.98971	10.5338
3.88089	2.21765	3.32648	7.20736
3.32648	2.21765	4.4353	7.20736
	2.21765	5.54413	6.65295

## Sheet: l
Relaxed Monotonic UP
Gene	DMSO_d25	DMSO_d35	DMSO_d50	EZH2i_d25	EZH2i_d35	EZH2i_d50
A2M	1	0.546	0.995	2.252	4.702	2.843
A4GALT	1	2.022	10.535	5.637	4.171	21.698
AAED1	1	2.853	2.87	1.604	3.587	4.211
AARS	1	1.196	1.451	0.888	1.212	1.503
AATK	1	1.881	2.328	1.163	1.326	2.907
ABCA17P	1	1.074	1.148	0.938	1.06	1.32
ABCA2	1	1.127	1.242	1.162	0.824	1.503
ABCA4	1	3.356	4.503	2.514	9.955	43.183
ABCA8	1	1.895	6.712	1.35	2.565	7.683
ABCB6	1	1.021	1.373	1.362	0.801	1.15
ABCC1	1	0.675	0.648	1.142	0.891	0.85
ABCC4	1	1.138	2.287	1.697	1.849	2.762
ABCC9	1	0.804	1.139	0.53	0.824	1.203
ABCD2	1	2.047	1.377	0.708	1.428	1.772
ABCG4	1	1.42	2.869	1.59	1.558	3.2
ABHD11	1	1.331	1.25	1.029	1.559	1.829
ABHD14B	1	0.799	1.504	0.986	1.179	1.674
ABHD15	1	1.152	0.933	1.235	2.489	3.021
ABHD6	1	1.555	2.314	1.197	1.83	3.117
ABHD8	1	1.863	1.537	0.806	1.257	1.697
ABLIM2	1	1.887	2.918	1.358	1.998	3.097
ABR	1	1.18	0.902	0.874	0.944	0.965
ABTB1	1	0.892	1.762	2.388	1.469	2.495
AC010890.1	1	1.722	2.101	1.391	1.625	1.973
AC012512.1	1	1.756	2.638	1.625	3.233	5.884
AC026366.1	1	0.648	0.877	1.062	0.582	0.473
AC079922.2	1	0.524	0.331	0.244	0.486	0.487
AC092168.2	1	2.724	4.421	1.437	1.187	4.691
AC099754.1	1	2.253	2.114	0.714	0.699	1.529
AC104653.1	1	0.543	0.589	0.771	0.545	0.365
AC108463.2	1	0.676	0.565	1.596	1.676	1.064
AC116614.1	1	0.556	0.899	1.533	1.123	1.095
AC144833.1	1	2.18	1.621	1.825	1.303	1.954
ACACB	1	0.683	1.787	1.439	1.374	2.489
ACADS	1	0.837	0.999	1.149	0.842	1.464
ACADSB	1	1.241	1.222	0.994	1.204	1.251
ACAP1	1	0.891	1.025	1.051	0.779	0.894
ACAT1	1	1.032	1.075	0.913	1.264	1.332
ACBD3	1	1.245	1.132	0.948	1.263	1.302
ACBD4	1	1.099	1.865	1.308	1.047	1.735
ACBD5	1	1.21	1.303	0.878	1.166	1.406
ACHE	1	3.075	6.562	2.426	3.413	9.871
ACKR3	1	2.634	5.502	3.508	3.406	4.921
ACO1	1	0.854	1.207	0.995	1.073	1.434
ACOT4	1	2.463	2.833	0.667	1.392	2.045
ACOT9	1	0.967	1.617	1.764	2.66	2.363
ACOX2	1	1.228	2.775	2.127	5.221	8.768
ACP6	1	1.057	1.632	1.833	1.986	1.72
ACSF2	1	0.697	2.801	2.519	4.331	5.151
ACSS3	1	1.947	2.936	3.83	10.248	9.119
ACTA1	1	1.207	1.099	1.338	1.348	2.296
ACTA2	1	3.068	2.334	1.96	4.667	2.481
ACTN1	1	1.419	2.191	1.761	2.109	2.328
ACTRT3	1	3.836	2.104	1.357	4.275	4.133
ACYP2	1	1.208	1.021	0.777	1.146	1.074
ADA	1	1.549	1.032	1.548	2.132	1.595
ADAM15	1	0.893	1.486	1.688	1.346	1.713
ADAM17	1	0.915	1.088	1.105	0.931	1.087
ADAM32	1	0.578	1.535	1.255	1.098	1.654
ADAM33	1	2.029	8.824	4.197	5.753	16.928
ADAM9	1	0.827	0.845	1.651	1.841	1.405
ADAMTS1	1	1.32	1.796	1.817	2.018	2.524
ADAMTS14	1	0.77	3.189	3.173	3.711	8.752
ADAMTS18	1	3.153	4.729	6.157	8.83	13.666
ADAMTS2	1	0.828	1.795	2.555	2.145	3.141
ADAMTS3	1	0.774	2.039	1.192	1.987	3.775
ADAMTS4	1	0.546	0.709	1.157	1.09	0.874
ADAMTSL2	1	1.271	1.725	0.851	0.891	2.081
ADAP2	1	0.936	2.48	1.108	1.505	3.594
ADAT2	1	0.798	1.032	1.339	1.243	1
ADCK2	1	1.749	2.165	0.904	1.511	2.43
ADCY10	1	0.774	1.404	1.648	0.852	1.212
ADCY7	1	2.517	4.852	1.316	1.781	6.148
ADCY8	1	1.646	2.296	3.315	4.023	7.513
ADCYAP1R1	1	2.84	4.44	2.196	4.211	5.332
ADD3	1	0.975	1.716	1.541	1.752	2.398
ADHFE1	1	0.654	1.075	1.192	1.179	1.594
ADIPOR1	1	1.293	1.313	0.954	1.341	1.613
ADK	1	1.084	1.389	1.021	1.505	1.379
ADM2	1	0.961	2.403	1.892	2.711	1.858
ADORA2B	1	0.777	0.991	1.131	0.935	2.648
ADRA1B	1	2.928	6.485	0.812	2.227	8.611
ADRA2C	1	3.43	4.687	1.607	2.371	4.913
ADSSL1	1	0.911	2.486	1.438	1.473	3.26
AEBP1	1	1.69	3.16	1.889	2.672	4.31
AGA	1	0.915	1.439	1.885	2.475	2.362
AGPAT2	1	2.188	7.327	2.283	6.071	16.603
AGPAT5	1	1.131	1.256	0.887	1.06	1.361
AGT	1	2.98	2.009	2.947	4.236	12.119
AGTR1	1	0.585	1.169	0.497	0.191	1.36
AGTRAP	1	0.757	1.263	1.974	2.784	2.761
AHI1	1	1.347	2.913	1.248	1.65	3.123
AHNAK	1	0.598	0.455	3.489	3.146	1.158
AHNAK2	1	2.385	5.299	1.853	2.922	5.886
AHR	1	2.217	2.704	2.986	5.225	4.365
AHRR	1	1.353	1.896	1.991	2.435	2.287
AIDA	1	1.346	1.356	1.09	1.714	1.521
AIFM3	1	1.176	2.001	1.653	1.763	4.421
AIG1	1	1.421	1.897	1.045	1.566	2.337
AIMP2	1	1.496	1.332	1.127	1.444	1.451
AJAP1	1	1.366	1.039	1.433	0.968	0.891
AK4	1	1.555	3.313	5.327	10.546	6.005
AK7	1	2.594	3.916	3.023	7.481	9.973
AK8	1	1.218	1.575	1.358	1.254	1.985
AKAP10	1	1.025	0.925	0.935	1.088	0.894
AKAP12	1	1.189	1.649	1.253	1.212	2.099
AKAP7	1	2.552	3.021	2.027	3.779	3.63
AKNA	1	1.185	1.24	1.004	0.988	1.111
AKR1C3	1	0.988	0.796	0.931	0.872	0.848
AKTIP	1	1.035	1.301	1.006	1.181	1.198
AL590452.1	1	1.875	2.982	2.673	1.613	3.023
ALCAM	1	0.936	1.215	1.697	2.151	1.934
ALDH1A3	1	3.044	37.223	25.13	100.889	212.941
ALDH1B1	1	1.116	1.163	0.815	1.035	1.155
ALDH1L1	1	0.751	1.538	1.389	1.3	1.834
ALDH1L2	1	1.736	2.985	1.664	1.697	2.472
ALDH3A2	1	1.467	1.256	1.075	1.65	1.53
ALDH6A1	1	1.127	1.249	0.892	1.28	1.419
ALDH9A1	1	1.453	1.737	1.292	2.493	2.76
ALDOA	1	1.556	1.619	0.983	1.775	2.45
ALDOC	1	1.551	2.501	1.337	2.135	3.078
ALG1L9P	1	0.558	1.012	0.835	0.953	1.276
ALG2	1	0.87	1.085	0.976	1.195	1.246
ALG3	1	1.157	1.112	1.067	1.171	1.2
ALG5	1	1.142	1.207	0.81	1.188	1.318
ALOXE3	1	1.245	1.524	0.75	0.677	1.12
ALPK1	1	2.112	2.33	1.164	2.9	4.104
ALPK3	1	1.035	2.149	1.406	1.239	2.616
AMFR	1	0.981	0.979	0.924	1.138	1.322
AMIGO2	1	1.497	3.827	3.742	7.204	11.463
AMZ2	1	0.982	0.818	0.733	0.996	0.788
ANAPC1	1	1.235	1.23	1.072	1.152	1.248
ANAPC10	1	1.065	0.841	0.669	1.126	0.898
ANG	1	1.35	1.908	1.639	1.415	1.59
ANGPT1	1	5.871	6.961	4.492	4.897	9.777
ANGPT4	1	3.593	6.319	1.558	4.088	7.771
ANGPTL1	1	2.076	4.889	3.091	9.108	10.304
ANGPTL2	1	1.101	1.901	2.657	3.72	2.461
ANKDD1A	1	1.402	2.192	1.252	1.387	2.004
ANKFN1	1	1.798	7.383	3.418	3.986	7.014
ANKH	1	1.034	0.892	0.999	0.798	0.853
ANKIB1	1	1.045	0.978	0.956	0.877	0.917
ANKRD18CP	1	1.171	2.381	1.465	1.527	2.473
ANKRD24	1	0.805	1.782	1.567	1.337	2.651
ANKRD29	1	2.049	5.09	3.544	4.235	7.788
ANKRD33B	1	1.618	1.86	1.44	1.099	1.932
ANKRD34B	1	3.332	14.404	1.749	3.98	15.042
ANKRD34C	1	5.045	46.499	1.807	7.996	122.754
ANKRD36BP2	1	1.597	3.862	2.81	3.065	4.444
ANKRD42	1	0.862	0.6	0.627	0.746	0.603
ANKRD6	1	0.895	1.191	1.127	1.128	1.126
ANKRD9	1	0.925	2.33	1.454	2.065	2.743
ANO10	1	1.341	1.652	1.471	1.649	1.83
ANO5	1	1.708	3.52	2.219	3.448	4.956
ANPEP	1	1.097	1.282	1.881	1.039	0.879
ANXA11	1	3.22	6.712	5.244	10.831	15.502
ANXA5	1	1.234	1.706	3.221	7.431	3.981
ANXA6	1	1.153	1.658	1.557	1.965	2.382
ANXA7	1	0.98	1.023	0.971	1.461	1.361
AOC3	1	0.485	0.687	1.146	0.573	0.486
APCDD1	1	2.632	2.958	1.934	3.229	4.59
APH1B	1	1.016	1.167	1.011	1.03	1.474
APLNR	1	0.604	1.123	1.014	1.798	1.124
APLP2	1	0.946	0.886	1.051	1.147	1.148
APOBEC3C	1	0.94	3.564	3.042	5.304	7.667
APOBEC3F	1	0.374	0.986	1.491	1.971	1.873
APOD	1	1.042	2.38	0.873	1.443	2.239
APOE	1	1.715	2.177	3.001	6.061	6.167
APOL2	1	2.84	5.121	2.734	7.794	11.914
APOL4	1	4.518	15.695	2.211	8.071	34.43
APOL6	1	0.251	2.162	1.646	2.158	2.97
APOLD1	1	1.724	2.335	1.162	2.698	2.48
AQP11	1	1.716	1.861	0.889	1.215	1.913
AQP4	1	0.779	0.387	0.713	0.884	0.879
ARAP1	1	1.229	2.866	1.402	1.798	3.348
ARAP2	1	1.517	2.949	1.484	2.072	2.486
ARF1	1	1.286	1.094	0.831	1.226	1.279
ARFGEF2	1	0.948	0.92	0.874	0.849	0.937
ARHGAP18	1	3.673	8.263	3.385	7.661	15.303
ARHGAP24	1	1.112	1.11	1.395	1.688	1.491
ARHGAP26	1	1.498	2.887	1.291	1.797	3.161
ARHGAP29	1	2.552	3.161	2.083	3.127	3.933
ARHGAP31	1	0.691	1.256	1.665	2.316	2.334
ARHGAP36	1	6.298	8.476	0.601	2.432	9.179
ARHGAP42	1	1.187	1.168	2.546	4.241	3.751
ARHGAP44	1	1.477	1.783	0.997	1.244	1.894
ARHGDIG	1	1.446	1.866	2.033	1.475	2.296
ARHGEF10	1	0.759	1.077	1.32	1.058	1.049
ARHGEF16	1	0.899	3.701	1.707	1.673	4.763
ARHGEF17	1	0.971	1.218	0.935	0.755	1.257
ARHGEF25	1	1.082	2.198	1.416	1.304	2.264
ARHGEF3	1	1.453	2.119	1.282	2.15	3.185
ARHGEF37	1	1.303	0.918	0.928	1.273	1.07
ARHGEF4	1	1.396	1.656	1.291	1.313	1.89
ARHGEF6	1	0.729	1.969	1.235	1.519	2.978
ARID5A	1	3.011	4.413	3.82	4.445	5.63
ARL1	1	1.597	1.638	1.044	2.036	2.012
ARL8B	1	1.17	1.134	0.888	1.237	1.226
ARMC10	1	1.021	1.173	0.972	1.275	1.199
ARMCX2	1	1.426	1.995	1.147	1.535	2.339
ARRDC2	1	0.846	1.865	0.951	1.664	2.427
ARSA	1	0.812	1.028	1.276	0.847	1.237
ARSD	1	1.186	1.233	1.448	1.537	1.829
ARSE	1	0.847	1.213	1.204	1.156	1.092
ARSG	1	1.239	2.024	1.263	1.296	2.558
ARSK	1	1.226	1.872	1.04	1.736	2.213
ART5	1	1.16	4.131	1.934	2.006	3.033
ASAH1	1	1.277	1.536	1.117	1.76	1.933
ASAP3	1	0.831	1.431	1.399	1.15	1.436
ASPH	1	0.799	1.107	1.316	1.178	1.45
ASS1	1	3.495	9.796	3.974	13.304	28.897
ATE1	1	1.443	1.317	0.906	1.534	1.492
ATF4	1	1.073	1.3	0.964	1.399	1.263
ATF7IP2	1	1.061	1.411	1.927	1.935	1.795
ATG3	1	1.212	1.089	0.855	1.413	1.178
ATG4A	1	1.012	1.137	1.002	1.228	1.095
ATG4C	1	1.682	2.461	1.267	2.411	2.583
ATG5	1	1.019	1.015	0.85	1.262	0.974
ATG9A	1	0.991	0.964	0.865	0.805	0.997
ATIC	1	1.112	1.043	0.976	1.337	1.124
ATL3	1	0.817	1.387	1.863	2.065	1.99
ATOH8	1	1.11	1.006	0.962	2.098	1.552
ATOX1	1	1.129	1.062	0.809	1.281	1.187
ATP1A2	1	1.421	9.369	2.243	3.436	25.33
ATP1B2	1	1.648	2.296	0.963	1.283	2.611
ATP2B4	1	1.175	2.064	2.649	2.122	2.935
ATP5D	1	1.285	1.139	0.818	1.111	1.392
ATP5F1P5	1	3.395	4.11	5.307	9.15	8.728
ATP6V1E1	1	1.227	1.14	0.781	1.396	1.233
ATP6V1E2	1	1.051	0.909	0.713	1.065	0.797
ATP8B1	1	0.72	0.78	0.796	0.917	0.97
ATP8B3	1	1.101	1.865	1.428	1.181	2.777
ATP8B4	1	3.778	12.053	2.951	5.736	10.838
ATR	1	0.98	1.22	1.077	1.067	1.296
ATRAID	1	0.921	0.906	0.95	1.258	1.24
AVIL	1	0.777	0.743	0.972	0.713	0.775
AVPI1	1	2.399	2.35	0.807	2.215	3.017
AVPR1A	1	1.133	2.231	3.38	6.573	7.194
B2M	1	1.25	1.544	2.292	4.5	3.261
B3GNT2	1	1.187	2.974	1.938	2.635	4.596
B3GNT9	1	1.882	3.066	2.225	5.278	7.929
B4GALT1	1	1.159	1.374	2.374	3.633	3.421
B4GALT4	1	0.818	0.986	1.053	1.044	1.056
BAALC	1	2.5	2.654	1.603	3.49	3.572
BACE2	1	0.977	1.224	2.786	3.702	4.377
BAG2	1	1.425	1.567	1.113	2.03	1.833
BAIAP2L1	1	1.047	2.389	1.809	1.921	2.413
BAIAP3	1	2.604	3.155	1.435	1.899	3.938
BANF1P2	1	2.731	4.955	2.537	2.213	5.38
BBOX1	1	0.8	1.427	1.249	0.966	2.738
BCAM	1	1.018	2.339	1.725	3.976	5.806
BCAN	1	2.645	5.54	2.818	3.076	7.822
BCAR3	1	0.772	0.711	1.093	1.295	1.214
BCAT2	1	1.009	1.079	1.028	1.208	1.352
BCHE	1	4.648	6.245	1.693	2.964	6.781
BCKDHB	1	1.306	1.728	1.034	2.636	2.884
BCKDK	1	1.18	1.133	0.985	1.085	1.109
BCL3	1	0.707	2.114	1.606	1.711	3.243
BCL6	1	1.01	1.758	1.819	1.51	1.197
BCO2	1	0.64	1.193	1.02	0.732	1.045
BCYRN1	1	0.514	0.59	1.058	0.5	0.519
BDH2	1	0.649	0.78	0.961	1.272	0.921
BDNF	1	2.017	16.6	1.613	4.509	9.227
BEGAIN	1	1.915	2.53	1.326	1.773	3.246
BEND6	1	2.247	2.863	1.146	2.25	3.274
BEND7	1	1.341	1.523	1.446	1.732	1.7
BET1	1	1.068	1.416	1.018	1.437	1.37
BHLHE40	1	1.791	3.861	4.654	14.195	9.987
BHLHE41	1	4.161	7.26	1.806	3.399	11.023
BID	1	1.362	0.873	0.846	1.272	0.88
BLOC1S3	1	0.997	0.957	0.801	0.983	0.894
BLVRA	1	1.695	1.656	1.096	2.067	2.232
BLVRB	1	1.708	2.446	1.553	3.426	4.858
BMP8B	1	0.965	2.398	1.012	0.87	2.745
BNIP3	1	1.207	1.18	0.998	1.756	1.447
BOC	1	0.633	2.506	2.02	1.859	3.411
BOLA3	1	1.635	1.704	1.073	1.551	1.707
BRINP3	1	2.092	3.183	2.561	6.203	10.41
BSG	1	0.925	0.96	0.935	0.955	1.292
BSN-AS2	1	1.079	0.837	0.702	1.088	0.874
BST2	1	2.757	6.736	6.907	22.548	34.897
BTBD11	1	2.647	3.179	1.364	2.77	5.351
BTBD19	1	0.585	1.033	1.751	2.072	2.207
BTG3	1	1.915	2.737	2.308	3.807	3.576
BTN2A2	1	0.405	0.873	1.279	1.297	1.212
BTN2A3P	1	0.512	1.196	1.355	1.324	1.277
BTN3A1	1	1.025	1.482	0.891	0.832	1.033
BTN3A2	1	1.675	2.046	1.167	1.214	2.708
BTN3A3	1	1.083	2.198	2.14	2.424	3.439
BX842568.2	1	4.883	15.468	3.776	9.097	15.687
C10orf82	1	0.75	1.22	0.854	1.01	1.275
C11orf24	1	0.983	1.132	0.938	0.925	1.194
C11orf63	1	1.689	1.754	3.303	3.794	6.216
C11orf87	1	1.337	1.452	0.854	1.119	2.277
C12orf29	1	1.3	1.262	0.989	1.181	1.216
C12orf60	1	0.516	0.896	0.813	0.937	1.204
C12orf66	1	1.702	2.315	1.294	1.654	2.368
C14orf105	1	1.426	3.851	4.271	5.505	4.098
C14orf119	1	1.197	1.113	0.887	1.658	1.382
C14orf159	1	0.782	0.917	0.827	0.844	1.169
C15orf39	1	2.034	3.56	1.034	1.855	3.653
C15orf52	1	1.729	2.986	1.209	2.409	5.115
C15orf59	1	1.642	1.754	1.009	1.177	1.936
C16orf74	1	0.788	1.272	0.991	1.126	2.337
C16orf89	1	0.58	1.125	1.245	0.99	0.612
C17orf53	1	0.631	0.962	1.237	1.199	1.103
C19orf24	1	1.285	1.201	1.08	1.381	1.546
C19orf38	1	1	0.756	1.024	1.503	1.003
C19orf66	1	2.518	7.672	2.367	3.009	8.455
C19orf70	1	1.316	1.034	0.757	1.224	1.327
C1QL1	1	3.998	15.715	1.566	10.617	31.051
C1QL3	1	4.145	5.568	1.631	2.354	2.407
C1QTNF1	1	1.819	3.203	0.973	2.099	5.581
C1QTNF6	1	0.549	0.829	1.062	0.729	0.911
C1R	1	0.43	0.512	0.924	0.655	0.775
C1RL	1	0.6	1.052	1.936	2.124	1.828
C1S	1	0.515	0.584	1.382	1.151	0.688
C1orf115	1	1.739	3.818	2.155	4.222	7.279
C1orf132	1	1.434	3.395	1.413	1.381	2.643
C1orf162	1	0.802	1.168	1.101	0.905	0.778
C1orf229	1	0.857	0.892	1.44	1.086	0.788
C1orf54	1	0.685	1.019	1.162	2.016	1.639
C1orf94	1	0.762	2.067	1.37	1.039	2.165
C21orf2	1	1.282	1.333	1.284	1.078	1.572
C21orf62	1	1.349	2.287	1.73	3.042	5.65
C22orf23	1	1.161	1.156	0.995	1.039	1.418
C2CD2	1	2.629	4.116	2.271	3.462	5.878
C2CD2L	1	1.015	1.05	0.933	0.933	1.175
C2CD4C	1	1.418	1.526	1.347	1.193	1.95
C2orf27A	1	1.421	1.832	1.306	1.63	2.222
C2orf66	1	1.065	1.746	1.147	1.141	1.688
C2orf88	1	1.087	1.96	1.269	1.258	1.504
C3	1	1.145	1.036	0.402	1.19	1.519
C3orf20	1	0.454	0.811	0.922	0.437	0.582
C3orf80	1	3.409	2.441	2.909	2.971	8.797
C4B	1	0.89	1.553	1.321	0.667	2.01
C4orf47	1	1.111	1.532	2.076	3.133	3.541
C5AR1	1	0.763	1.474	1.979	2.548	2.239
C5orf38	1	1.335	1.729	2.958	2.679	3.461
C6orf106	1	1.14	1.058	0.905	1.36	1.264
C6orf136	1	1.03	1.165	1.015	0.972	1.114
C6orf89	1	0.895	0.942	0.856	0.759	0.995
C8orf37	1	0.95	1.136	1.247	1.426	1.404
C8orf4	1	1.799	2.752	1.327	2.616	2.677
C9orf172	1	1.885	1.758	1.413	1.227	2.548
CA12	1	1.07	2.576	2.899	3.117	12.595
CA14	1	0.919	1.031	1.857	2.308	1.774
CA2	1	1.571	4.054	2.31	8.599	19.024
CA4	1	2.415	3.539	2.595	4.616	5.424
CA5BP1	1	1.822	1.659	0.895	1.441	1.552
CA8	1	1.919	4.047	3.712	6.583	6.749
CACNA1G	1	2.499	1.912	0.569	0.812	1.362
CACNB2	1	3.056	4.613	1.544	3.564	5.666
CACNG3	1	2.081	5.052	2.734	3.611	6.163
CACNG5	1	1.815	6.463	3.346	2.727	11.103
CAD	1	1.121	1.231	1.164	1.01	1.264
CADPS2	1	1.539	2.458	3.93	9.194	7.831
CALB1	1	3.262	7.035	3.798	7.203	6.736
CALCOCO2	1	0.782	1.196	1.272	1.363	1.311
CALCR	1	3.547	11.082	0.59	1.979	14.492
CALD1	1	0.648	0.676	1.584	1.984	1.099
CALHM1	1	2.453	7.696	1.089	1.817	5.547
CALR	1	2.001	1.914	1.393	2.253	2.309
CALU	1	0.882	0.962	1.494	1.769	1.44
CALY	1	5.004	11.594	1.401	4.23	14.308
CAMK1	1	1.491	1.652	0.947	1.158	1.24
CAMK2N2	1	1.846	1.909	1.064	1.423	2.11
CAMKK1	1	1.156	1.74	1.368	1.289	1.795
CAMTA2	1	1.238	1.501	1.124	0.976	1.435
CANX	1	1.132	1.185	1.018	1.2	1.332
CAPS2	1	0.634	1.2	1.184	1.217	1.474
CARD10	1	1.356	5.081	3.011	3.985	9.495
CARD6	1	0.684	0.788	1.248	1.038	0.994
CARNS1	1	1.793	2.23	1.752	1.059	2.498
CARS	1	0.877	1.163	1.013	0.954	1.094
CASC1	1	1.075	1.48	1.643	3.021	3.933
CASC4	1	1.228	1.141	0.877	1.216	1.336
CASKIN1	1	1.783	2.25	1.311	1.083	2.984
CASP6	1	1.124	1.363	1.918	2.573	2.132
CASP7	1	1.706	2.712	2.893	6.184	6.391
CASP8	1	1	1.697	1.709	2.127	2.314
CASQ1	1	1.377	2.069	1.068	1.989	2.094
CAST	1	0.921	1.43	1.726	2.25	2.135
CBR1	1	1.369	1.438	0.936	1.548	1.655
CBX4	1	1.477	1.107	0.678	0.747	0.9
CBX6	1	1.574	1.97	1.023	1.536	2.512
CBX7	1	0.808	1.104	1.078	0.848	1.107
CCDC102A	1	2.079	2.298	2.09	5.25	4.324
CCDC102B	1	0.841	0.903	0.659	1.191	1.008
CCDC110	1	0.954	1.341	0.99	1.66	1.774
CCDC113	1	1.276	1.451	0.933	1.487	1.533
CCDC137	1	0.987	1	1.024	0.936	0.965
CCDC148	1	0.983	1.551	1.266	1.585	1.892
CCDC170	1	2.114	2.893	1.746	4.565	8.274
CCDC173	1	1.395	1.255	1.137	1.883	2.005
CCDC24	1	1.223	1.368	1.142	1.096	1.39
CCDC30	1	1.062	1.234	1.024	1.15	1.208
CCDC47	1	0.775	0.724	0.915	0.78	0.787
CCDC62	1	1.228	1.306	0.936	0.87	0.928
CCDC7	1	0.894	1.288	1.087	1.089	0.933
CCDC80	1	0.786	0.381	2.471	2.066	1.076
CCDC85B	1	1.483	1.062	0.969	1.363	1.627
CCDC86	1	1.893	1.778	1.213	1.984	2.151
CCDC88B	1	1.713	3.17	1.347	1.367	2.699
CCKAR	1	2.078	3.478	1.082	3.954	9.709
CCKBR	1	3.195	3.486	2.359	5.811	5.304
CCL2	1	2.958	3.092	9.586	21.089	7.94
CCM2	1	1.199	1.191	1.006	1.137	1.19
CCNB1IP1	1	0.747	0.684	0.904	1.139	0.68
CCNE1	1	0.916	1.34	1.463	1.508	1.522
CCPG1	1	1.119	1.631	1.168	1.27	1.601
CD109	1	0.515	0.871	1.53	1.126	1.143
CD151	1	0.936	1.036	1.39	1.296	1.514
CD164	1	1.005	1.468	1.523	2.385	2.785
CD164L2	1	0.993	5.569	1.166	2.908	6.319
CD274	1	1.725	4.904	0.713	2.573	6.532
CD34	1	0.868	1.363	0.726	0.933	1.604
CD36	1	1.408	0.779	2.953	3.648	2.087
CD4	1	1.113	1.584	1.426	1.285	1.585
CD40	1	2.168	9.371	2.604	3.134	10.514
CD55	1	5.006	12.775	3.408	6.84	14.117
CD58	1	1.328	2.293	2.457	2.838	3.888
CD63	1	1.303	1.396	1.128	1.903	2.003
CD74	1	2.016	5.824	2.371	3.806	8.47
CD81	1	1.297	1.451	0.987	1.371	1.85
CD82	1	1.281	7.667	1.9	2.862	12.414
CD83	1	1.542	2.461	0.955	1.597	3.065
CD9	1	2.478	9.038	5.872	9.602	22.206
CDC42EP1	1	0.678	0.972	3.184	2.879	1.902
CDC42EP2	1	1.826	2.315	1.012	1.411	2.084
CDC42EP5	1	1.576	5.126	3.459	8.625	20.195
CDH1	1	1.046	4.433	0.852	1.47	6.139
CDH18	1	2.612	6.177	0.962	2.027	5.147
CDHR1	1	0.971	2.04	1.296	1.409	3.43
CDHR3	1	0.71	0.837	1.632	1.779	2.505
CDIP1	1	1.377	1.202	0.821	1.226	1.283
CDIPT-AS1	1	1.014	0.854	0.934	0.8	0.794
CDK14	1	1.25	1.01	0.887	1.313	1.333
CDK18	1	1.464	3.039	1.331	1.936	3.736
CDK2AP2	1	2.005	1.55	1.275	2.236	2.038
CDK5R2	1	1.675	1.854	0.796	1.461	1.981
CDK6	1	1.722	2.468	6.337	5.837	4.291
CDKN2A	1	3.029	1.59	6.208	21.394	7.436
CDKN3	1	1.473	2.71	2.031	3.711	4.24
CDR2	1	1.345	1.531	1.196	1.885	1.843
CEBPA-AS1	1	1.779	2.189	1.151	1.866	1.836
CEBPB	1	2.157	2.552	1.799	3.355	3.363
CEBPD	1	1.938	1.637	1.321	2.885	4.217
CELSR1	1	1.057	1.926	3.139	3.636	3.164
CEP70	1	0.885	1.034	0.903	1.076	0.995
CERCAM	1	1.353	2.891	1.712	2.471	5.142
CERS1	1	1.123	1.446	1.163	1.065	1.787
CERS4	1	1.418	1.355	0.944	1.065	1.506
CES3	1	0.5	0.948	1.507	0.819	0.992
CETN4P	1	0.975	1.757	1.204	1.368	1.523
CFI	1	0.933	2.031	0.804	4.04	3.032
CFL1P5	1	0.844	0.725	0.656	0.954	0.785
CFLAR	1	1.222	1.467	2.21	1.782	1.799
CGRRF1	1	1.077	0.951	1.027	1.316	1.215
CHAC1	1	1.324	1.344	0.953	1.368	1.202
CHAF1B	1	1.492	1.756	1.398	1.724	1.72
CHCHD10	1	2.659	3.25	0.839	1.919	3.884
CHDH	1	1.448	2.71	1.663	2.116	3.335
CHKA	1	0.781	0.884	1.085	1.089	1.01
CHL1-AS2	1	1.086	1.374	2.241	1.804	1.835
CHMP2B	1	0.999	0.842	0.734	0.947	0.709
CHMP4B	1	1.361	1.001	0.772	1.305	0.985
CHP1	1	1.33	1.369	0.944	1.596	1.498
CHPF	1	1.628	1.948	1.277	1.916	3.363
CHPT1	1	1.542	2.135	1.094	1.685	2.081
CHRDL1	1	1.765	2.43	1.992	2.105	4.33
CHRM1	1	0.724	2.681	1.04	1.132	2.879
CHRM4	1	2.706	4.079	1.107	1.854	3.909
CHRM5	1	9.488	42.2	2.823	13.977	72.032
CHRNA2	1	2.251	17.108	1.133	1.902	15.597
CHRNA9	1	0.758	0.916	0.504	1.092	1.638
CHRNB4	1	6.077	17.488	9.015	21.925	30.44
CHST3	1	1.284	2.175	1.73	2.657	3.62
CHST6	1	0.908	2.727	1.123	1.791	4.03
CHST7	1	2.22	2.986	1.24	2.759	3.916
CHST9	1	0.986	0.629	0.799	1.025	1.415
CHSY3	1	4.741	3.789	1.926	4.911	6.028
CIB1	1	1.155	1.292	1.358	2.496	2.393
CIDECP	1	1.171	1.182	0.822	1.042	1.123
CILP2	1	1.374	3.223	1.005	1.513	3.905
CISD3	1	1.457	1.283	0.918	1.36	1.578
CITED4	1	1.974	2.071	1.356	2.514	3.052
CKM	1	1.461	1.831	1.557	2.113	2.036
CKMT1B	1	1.064	1.688	1.329	1.19	1.378
CLCC1	1	1.095	1.147	1.016	0.996	1.302
CLCN6	1	0.996	1.154	1.021	0.774	1.059
CLDN1	1	2.065	3.865	8.598	10.762	9.69
CLDN10	1	1.095	2.174	1.507	1.381	1.698
CLDN15	1	1.018	0.91	1.242	0.776	0.805
CLDN19	1	1.406	4.395	2.164	7.881	24.607
CLDN4	1	1.301	2.093	2.116	3.631	5.562
CLEC11A	1	1.238	1.302	0.855	1.243	1.455
CLEC19A	1	6.982	7.892	15.524	23.11	26.767
CLEC2L	1	4.493	9.74	3.456	5.861	13.803
CLEC4GP1	1	2.087	6.772	1.218	3.3	7.073
CLIC1	1	1.436	1.843	2.274	4.075	3.186
CLINT1	1	0.723	0.804	0.932	0.911	0.883
CLIP4	1	0.865	1.165	1.176	1.043	1.24
CLMN	1	0.982	1.471	1.435	2.196	2.755
CLMP	1	1.932	3.615	1.784	2.276	3.272
CLN8	1	1.147	1.417	1.048	1.027	1.468
CLPTM1	1	1.239	1.256	0.887	1.017	1.405
CLTCL1	1	0.9	1.305	1.428	1.141	1.331
CLU	1	1.493	2.351	1.746	3.744	5.517
CLUH	1	1.463	1.62	1.127	1.143	1.951
CLYBL	1	1.077	2.297	1.554	1.927	2.686
CMKLR1	1	1.332	1.993	0.346	0.643	5.902
CMSS1	1	1.309	1.436	0.942	1.656	1.53
CMTM4	1	1.217	1.454	0.968	1.107	1.536
CNN1	1	1.831	0.985	1.422	2.707	1.047
CNNM1	1	1.489	1.695	0.772	1.031	1.614
CNOT6LP1	1	1.956	5.309	0.595	1.592	3.874
CNPY3	1	1.207	1.16	0.959	1.312	1.318
COASY	1	0.939	0.824	0.948	0.95	0.845
COG5	1	0.967	1.224	0.974	0.993	1.201
COG6	1	0.838	0.896	0.979	1.198	1.007
COL18A1	1	1.769	2.117	3.511	3.839	6.189
COL22A1	1	1.379	3	2.278	2.426	3.355
COL23A1	1	2.373	6.832	2.563	2.374	10.959
COL27A1	1	0.611	1.367	1.964	1.778	2.138
COL4A1	1	0.909	1.319	3.354	2.818	1.891
COL4A2	1	0.836	0.806	1.545	1.002	0.982
COL5A1	1	1.555	1.565	3.623	6.021	3.151
COL5A3	1	0.622	1.313	1.964	1.142	2.338
COL8A2	1	1.544	3.527	1.048	2.41	5.632
COL9A1	1	2.191	2.84	4.447	6.676	5.595
COL9A2	1	1.596	3.295	1.508	2.911	4.59
COL9A3	1	1.392	1.305	2.226	2.661	4.196
COMT	1	1.644	1.611	1.147	1.689	2.335
COMTD1	1	3.048	4.18	1.392	1.843	4.437
COPRS	1	1.406	1.313	0.828	1.722	1.488
COPS4	1	1.146	1.268	0.901	1.438	1.396
COPS7A	1	1.278	1.025	0.941	1.268	1.18
COPZ2	1	0.676	1.116	1.212	2.827	2.67
COQ10B	1	1.324	1.412	0.843	1.536	1.633
CORIN	1	1.065	1.4	1.069	0.985	1.165
CORO6	1	2.434	9.383	2.012	2.644	13.77
COX14	1	1.187	0.908	0.678	1.415	0.97
COX8C	1	1.382	0.955	1.17	0.87	1.005
CP	1	0.653	0.788	4.223	2.631	7.115
CPAMD8	1	2.38	8.583	2.996	9.506	28.858
CPD	1	0.9	0.833	0.987	0.962	0.983
CPE	1	1.182	1.22	0.884	1.114	1.528
CPEB1	1	1.302	3.601	1.955	2.581	5.011
CPNE2	1	1.979	2.028	0.859	1.65	1.924
CPNE4	1	4.851	4.014	4.334	8.268	6.628
CPNE6	1	7.34	14.459	3.341	11.708	23.217
CPNE8	1	1.351	1.454	1.62	3.929	3.884
CPPED1	1	1.223	1.512	1.436	1.838	2.203
CPQ	1	0.401	0.843	2.356	1.948	1.72
CPS1	1	0.863	1.57	3.198	3.77	2.878
CPT1A	1	1.828	3.622	3.199	3.534	7.35
CPVL	1	1.313	1.324	1.349	1.612	1.669
CPXM2	1	3.041	7.511	1.843	5.29	14.713
CRABP1	1	5.67	9.377	6.021	26.488	43.657
CRAT	1	1.314	1.348	1.027	1.247	1.654
CRB3	1	0.868	2.199	0.408	1.192	3.066
CREB3L1	1	1.064	3.005	2.113	2.547	4.264
CREG1	1	1.784	2.772	1.345	2.347	3.56
CRELD1	1	1.484	1.354	0.988	1.37	1.521
CRELD2	1	1.297	1.541	1.13	1.258	1.482
CREM	1	1.576	1.685	0.996	2.317	2.42
CRHR2	1	1.305	4.992	1.128	1.437	4.84
CRISPLD1	1	0.856	0.751	1.367	1.829	1.222
CRISPLD2	1	1.477	2.367	1.242	2.102	4.123
CRLF1	1	1.102	1.527	0.716	0.983	1.018
CRLS1	1	1.336	1.222	0.962	1.579	1.236
CROT	1	0.89	1.243	1.063	1.31	1.422
CRTAP	1	1.258	1.398	1.455	2.257	2.198
CRY1	1	1.444	1.277	0.812	1.437	1.263
CRYAB	1	0.49	0.649	1.04	9.53	21.162
CRYBA1	1	1	8.181	3.858	117.182	685.307
CRYGS	1	0.517	1.101	1.116	1.117	3.52
CRYL1	1	1.349	1.811	0.777	1.474	1.998
CRYZ	1	0.941	1.843	0.887	2.124	2.425
CSF1	1	0.997	1.557	1.901	2.019	3.208
CSGALNACT1	1	3.834	5.603	2.871	4.055	9.765
CSGALNACT2	1	1.04	1.309	1.013	0.993	1.214
CSPG4	1	2.454	5.085	4.586	9.81	20.094
CSRNP1	1	6.037	8.199	3.132	8.083	9.168
CST3	1	1.242	1.482	1.268	2.148	2.884
CSTB	1	1.45	1.319	0.917	1.643	1.625
CTAGE5	1	1.394	1.781	1.477	1.135	1.858
CTBS	1	1.253	1.67	2.211	3.655	5.364
CTNNA1	1	0.965	1.146	1.358	2.057	1.476
CTSA	1	0.844	0.828	0.885	0.837	0.877
CTSB	1	1.024	1.32	0.878	1.143	1.683
CTSD	1	1.105	1.18	1.064	1.479	1.917
CTSH	1	1.54	2.2	1.649	5.635	8.571
CTSL	1	1.082	1.29	1.297	1.668	1.857
CTSO	1	1.229	1.11	1.725	4.44	4.702
CTSS	1	0.347	0.454	1.134	0.612	0.48
CUTC	1	1.036	1.017	0.849	1.28	1.06
CX3CR1	1	1.714	21.716	0.397	0.86	9.017
CXCL14	1	2.098	1.912	4.573	11.753	18.682
CXCL16	1	1.258	1.613	1.066	1.39	1.75
CXCR4	1	0.676	4.642	1.284	1.762	6.86
CYB561	1	1.828	3.341	1.457	2.006	4.389
CYB561D1	1	1.222	1.407	0.903	1.035	1.333
CYB5A	1	1.204	1.318	1.092	1.674	1.405
CYB5R1	1	0.844	1.036	0.972	1.015	1.369
CYBA	1	1.222	2.284	1.86	1.753	3.644
CYBRD1	1	2.914	4.596	4.98	15.611	16.785
CYGB	1	1.45	1.594	0.778	1.19	1.652
CYP1A1	1	2.117	1.845	1.504	1.121	2.139
CYP27A1	1	0.84	1.415	2.478	3.323	4.463
CYP2S1	1	3.461	9.033	4.265	8.157	15.257
CYP2U1	1	1.035	1.522	1.209	1.541	1.813
CYP46A1	1	1.354	2.183	1.04	1.055	2.143
CYP4V2	1	0.96	1.941	1.615	1.294	2.523
CYP4Z1	1	2.577	3.648	1.672	1.976	2.797
CYP7B1	1	1.526	1.467	1.501	1.747	3.031
CYS1	1	3.245	5.359	3.829	10.366	13.238
CYSTM1	1	2.421	3.331	1.565	4.487	5.49
CYTL1	1	0.827	1.011	1.045	3.203	3.971
DAAM2	1	3.562	12.345	3.96	8.504	10.314
DAD1	1	1.038	1.05	0.848	1.199	1.16
DAPL1	1	1.084	5.158	2.754	16.491	30.975
DARS	1	1.15	1.266	1.031	1.502	1.428
DBI	1	1.309	1.172	1.094	1.629	1.294
DBT	1	0.887	0.945	0.866	0.843	0.951
DCAF6	1	1.445	1.144	1.128	1.638	1.357
DCBLD1	1	1.486	1.33	2.654	2.503	2.663
DCDC2	1	0.942	2.718	2.04	4.172	9.173
DCN	1	1.798	4.398	2.732	11.429	9.552
DCTD	1	1.077	0.935	1.074	1.556	1.464
DCXR	1	1.152	1.548	0.974	1.329	1.827
DDAH1	1	1.963	2.643	1.399	3.04	3.557
DDIT3	1	1.487	1.271	0.945	1.668	1.092
DDIT4L	1	2.568	6.996	4.229	8.232	12.978
DDN	1	4.403	7.99	0.956	2.04	5.514
DDR2	1	0.863	2.848	1.888	3.168	6.216
DDX21	1	1.209	1.138	1.097	1.242	1.173
DDX39A	1	0.965	1.057	1.087	1.018	1.069
DDX60	1	1.991	2.229	3.01	3.512	5.062
DECR1	1	0.908	0.866	1.746	2.964	2.015
DEGS1	1	1.128	1.101	0.966	1.101	1.414
DENND1C	1	1.545	5.236	1.318	2.185	5.953
DENND2C	1	1.678	3.056	2.728	2.715	3.672
DENND4B	1	0.995	0.943	1.148	0.941	1.044
DEPTOR	1	1.922	1.964	0.982	1.55	1.514
DERA	1	0.787	1.209	1.412	1.815	1.798
DES	1	1.326	2.483	1.492	2.942	7.138
DGKA	1	1.479	2.266	1.341	1.429	2.013
DGKB	1	2.605	5.715	4.39	7.699	13.556
DGKG	1	9.344	65.793	1.044	9.272	99.946
DGKK	1	7.364	13.039	2.978	9.034	13.127
DHRS1	1	0.927	1.366	1.151	1.241	1.339
DHRS7B	1	1.121	1.269	0.988	1.408	1.551
DHX37	1	1.24	1.487	1.149	1.063	1.554
DHX58	1	1.594	3.092	1.032	1.755	3.973
DIAPH2	1	1.188	2.208	2.301	2.603	3.207
DIEXF	1	1.2	1.187	1.062	1.05	0.998
DIO3	1	5.78	14.593	2.651	9.6	26.292
DIO3OS	1	3.365	8.407	4.173	5.458	11.121
DKK1	1	0.753	1.973	4.495	4.72	27.387
DKK3	1	2.968	6.28	1.533	3.508	9.125
DLC1	1	2.684	6.612	2.241	3.662	5.22
DLG1	1	1.331	1.544	1.179	1.715	1.567
DLGAP1-AS1	1	0.923	1.963	1.497	3.708	3.784
DLK1	1	3.975	5.291	2.827	8.296	10.294
DLL4	1	1.476	1.936	1.871	1.959	2.315
DNAH14	1	0.675	1.371	1.503	0.999	1.474
DNAH7	1	1.147	1.805	2.198	2.278	3.099
DNAH9	1	2.201	2.731	2.009	5.27	7.793
DNAJA3	1	1.016	1.139	0.921	1.03	1.169
DNAJB1	1	1.356	1.028	0.765	1.28	1.064
DNAJB2	1	1.01	1.107	1.186	1.007	1.133
DNAJB4	1	1.09	0.987	1.011	1.544	1.243
DNAJC10	1	1.082	1.372	1.285	1.37	1.437
DNAJC25	1	1.159	1.276	1.008	1.256	1.201
DNAJC27	1	1.181	1.406	0.881	0.972	1.204
DNAJC3	1	1.43	1.789	1.209	1.912	2.267
DNAJC3-AS1	1	1.567	1.426	0.899	1.622	1.355
DNASE1L1	1	0.744	0.925	1.061	0.981	1.095
DNASE2	1	1.668	3.115	2.84	5.755	6.573
DNPEP	1	0.984	1.174	1.198	1.01	1.194
DNPH1	1	1.644	1.6	1.205	2.218	2.406
DOCK1	1	1.688	2.953	2.451	3.453	3.786
DOCK10	1	1.877	2.941	2.921	4.034	3.068
DOCK6	1	0.574	2.609	1.53	1.782	3.67
DOCK9	1	3.121	4.712	2.913	3.744	5.259
DOK1	1	1.015	1.197	1.196	1.922	1.816
DOK5	1	3.995	6.502	0.814	3.233	5.948
DPAGT1	1	1.026	1.143	1.031	1.049	1.056
DPH1	1	1.209	1.167	1.144	0.898	1.07
DPP7	1	1.375	2.638	1.69	1.891	4.188
DPP8	1	0.809	0.818	0.881	0.802	0.779
DPY19L1	1	0.835	1.019	2.371	2.309	2.031
DPY19L2P1	1	1.632	2.119	1.972	1.683	1.634
DRAM1	1	0.379	0.639	1.224	0.838	0.812
DRC1	1	1.023	1.412	2.148	2.813	3.347
DRD1	1	13.808	30.069	2.821	12.022	35.094
DRG2	1	0.93	1.13	0.976	0.937	1.035
DSCAM-IT1	1	0.514	1.147	1.281	0.46	1.094
DSG2	1	0.991	2.08	3.491	3.269	3.477
DSP	1	1.957	2.715	8.667	8.754	8.997
DSTYK	1	1.555	1.36	1.041	1.53	1.714
DTNBP1	1	1.24	1.258	0.832	1.415	1.306
DTWD1	1	1.176	1.252	1.112	1.156	1.15
DTWD2	1	1.256	1.46	1.281	1.788	1.603
DTX3L	1	0.706	1.265	1.485	2.821	5.602
DUSP10	1	0.659	0.804	1.068	1.279	1.04
DUSP15	1	0.979	0.99	0.852	0.819	0.962
DUSP23	1	2.093	2.328	0.959	2.583	3.222
DUSP26	1	1.767	2.376	1.112	2.277	3.818
DUSP5	1	8.595	9.268	2.092	8.239	11.915
DUSP6	1	3.949	3.167	1.285	3.008	3.628
DUSP9	1	3.307	4.211	1.201	1.905	3.265
DYNC2LI1	1	1.175	1.522	1.073	1.436	1.514
DYNLT3	1	1.373	1.485	1.405	2.259	2.332
DYRK3	1	1.247	1.486	1.277	1.493	1.656
DYRK4	1	1.02	1.371	1.275	1.678	1.6
DZIP1	1	1.29	1.443	1.28	1.559	1.475
DZIP1L	1	0.891	1.663	1.655	1.486	2.015
E2F3	1	0.852	0.936	0.933	1.209	0.998
EAF2	1	1.88	2.526	0.937	1.69	2.547
EARS2	1	1.425	1.663	0.932	1.303	1.611
EBAG9	1	1.021	1.191	0.825	1.117	1.194
ECE1	1	1.275	1.255	0.886	1.014	1.446
ECE2	1	1.572	3.309	1.93	2.747	5.621
ECEL1	1	1.365	1.584	0.947	1.935	2.929
ECH1	1	1.199	0.853	0.847	1.193	1.142
ECM1	1	2.097	4.337	1.288	1.217	2.89
ECM2	1	1.667	2.627	1.94	7.859	9.73
EDA	1	1.438	1.613	1.21	1.563	1.934
EDEM1	1	0.917	1.074	1.103	1.043	0.924
EDEM2	1	1.093	1.22	1.245	1.798	1.527
EDNRB	1	1.598	29.827	1.533	16.091	68.297
EEA1	1	1.102	1.31	1.067	1.194	1.403
EEF2K	1	1.179	1.859	1.116	1.305	1.786
EEPD1	1	2.694	5.017	1.776	3.903	5.255
EFCAB11	1	0.976	1.078	1.084	1.681	1.744
EFCC1	1	1.676	2.122	1.499	2.119	1.652
EFEMP1	1	1.673	1.032	4.08	7.03	7.781
EFEMP2	1	1.088	1.753	1.034	1.459	2.062
EFHC2	1	1.914	2.308	2.473	4.854	7.787
EFHD2	1	0.937	1.535	1.218	1.234	2.199
EFR3A	1	0.861	1.215	1.365	1.388	1.867
EGF	1	0.823	2.31	2.521	3.441	2.3
EGFL6	1	9.12	10.895	4.816	59.826	44.687
EGFL7	1	3.28	8.26	2.147	3.839	10.523
EGFR	1	0.877	1.358	3.083	2.811	3.499
EGR2	1	2.892	1.179	0.917	4.814	5.28
EHD2	1	0.675	0.898	1.013	2.251	3.246
EHD3	1	1.293	1.487	1.004	1.17	1.555
EHD4	1	1.109	1.308	2.23	2.709	2.559
EIF2AK2	1	1.185	1.258	1.379	1.59	1.893
EIF2AK4	1	1.215	1.051	0.992	1.379	1.21
EIF2B2	1	1.095	0.915	0.96	1.164	0.946
EIF2S1	1	1.171	1.134	0.894	1.224	1.171
EIF2S2	1	1.072	0.971	0.863	1.289	0.948
EIF3J-AS1	1	0.982	0.896	0.752	1.189	0.928
EIF4E1B	1	2.024	6.102	0.882	2.832	7.191
EIF4G1	1	1.014	0.866	0.934	0.889	0.957
EIF5A2	1	2.553	2.654	2.003	4.789	4.238
ELF1	1	1.103	0.966	1.406	2.235	2.124
ELF4	1	1.438	1.615	2.532	4.292	3.954
ELK3	1	1.462	0.98	1.865	3.447	3.046
ELMSAN1	1	0.927	0.735	0.973	0.818	0.743
ELN	1	1.324	2.281	1.133	4.292	5.309
ELOVL1	1	0.673	1.016	1.216	1.196	1.4
ELOVL2	1	1.22	1.66	1.403	1.467	1.996
ELOVL7	1	1.292	2.421	1.715	2.303	3.256
EMB	1	0.884	1.393	1.694	1.518	1.747
EMC2	1	1.017	1.133	1.016	1.471	1.649
EMC7	1	1.362	1.445	0.819	1.359	1.592
EMD	1	1.268	1.237	0.954	1.11	1.293
EMID1	1	1.252	1.835	0.729	0.943	1.872
EMILIN1	1	0.997	0.975	0.899	0.924	1.246
EML2	1	1.115	1.966	1.174	1.202	2.343
EML3	1	1.339	2.128	1.902	2.316	2.906
EML5	1	1.179	1.255	1.932	1.012	1.025
EML6	1	1.328	1.671	1.307	1.463	1.77
EMP1	1	1.11	1.032	11.176	12.371	5.361
EMP2	1	1.186	6.98	4.074	5.828	10.601
EMP3	1	1.283	1.393	3.057	4.805	4.125
EN2	1	0.393	0.529	0.856	0.314	0.25
ENDOD1	1	3.14	5.844	1.311	3	7.208
ENG	1	0.885	1.795	1.44	1.205	1.778
ENO1	1	1.251	1.627	1.278	2.009	2.096
ENO1-IT1	1	1.54	3.614	2.846	3.712	1.805
ENO3	1	0.643	1.732	1.556	1.616	2.756
ENPP2	1	0.982	0.915	1.358	2.04	2.271
ENPP5	1	1.704	3.059	1.414	2.115	3.999
ENPP6	1	0.726	1.332	1.061	0.485	1.094
ENPP7P2	1	0.96	1.749	0.927	0.682	1.148
ENTPD1	1	1.428	1.314	0.883	1.277	1.363
EOGT	1	0.865	1.247	1.442	1.184	1.502
EPAS1	1	2.924	10.949	1.534	5.997	29.444
EPB41L3	1	2.256	2.571	2.144	3.506	4.169
EPB41L4B	1	1.495	2.173	1.106	1.521	2.378
EPDR1	1	1.484	4.165	3.085	5.988	10.342
EPHA8	1	3.177	17.49	2.198	3.745	19.594
EPHX1	1	1.011	0.904	0.865	1.054	1.214
EPHX2	1	1.081	1.572	1.306	2.297	2.509
EPHX4	1	1.7	1.803	1.734	2.553	3.423
EPPK1	1	0.938	2.897	2.284	2.347	4.951
EPRS	1	1.032	0.953	1.038	1.057	1.106
EPS8	1	1.27	2.022	1.474	1.984	2.413
EPS8L2	1	1.181	1.74	1.826	1.267	2.08
ERAS	1	0.477	1.444	0.982	0.966	1.41
ERF	1	1.518	1.685	1.759	1.913	2.461
ERHP1	1	2.249	3.203	3.189	3.075	6.353
ERICH2	1	1.536	1.239	0.651	0.982	1.392
ERLEC1	1	1.214	1.25	0.87	1.384	1.518
ERLIN1	1	1.166	1.485	1.547	1.896	1.919
ERLIN2	1	0.89	0.881	1.043	1.135	1.202
ERMP1	1	1.099	1.098	1.48	1.589	1.699
ERN1	1	0.952	1.241	0.887	0.889	1.158
ESM1	1	0.811	1.322	0.71	2.183	2.392
ESPN	1	1.282	1.615	1.369	1.529	2.574
ESYT3	1	1.834	5.269	1.6	2.103	5.354
ETF1	1	1.085	0.975	0.879	1.085	1.024
ETFDH	1	0.815	1.007	1.009	0.947	1.046
ETHE1	1	0.89	0.706	0.872	0.99	0.776
ETNPPL	1	1.611	1.475	1.736	2.18	3.298
ETV4	1	24.609	21.303	1.496	12.915	17.997
ETV5	1	5.554	6.609	1.596	4.92	7.561
ETV5-AS1	1	1.377	1.47	1.743	1.545	2.129
EVA1A	1	0.654	1.714	1.48	3.776	8.047
EVA1B	1	1.434	1.656	2.782	2.57	4.21
EVA1C	1	2.723	4.676	1.145	2.503	4.425
EVC2	1	2.471	2.797	3.07	2.077	2.734
EVI5	1	0.974	1.037	1.185	1.408	1.172
EXTL2	1	1.053	1.269	1.065	1.229	1.277
EXTL3	1	1.047	0.917	0.823	0.854	1.033
EYA4	1	0.513	1.066	2.146	2.148	2.31
F10	1	1.251	2.159	1.126	1.844	3.539
F2RL1	1	1.842	4.414	2.335	2.425	5.546
F2RL2	1	0.849	1.112	2.901	3.985	3.951
F3	1	0.376	3.172	2.037	3.412	8.287
F7	1	2.896	3.583	1.858	1.689	4.259
FABP6	1	1.801	2.267	0.51	1.658	3.105
FABP7	1	0.726	1.45	0.883	1.555	1.353
FADS3	1	2.305	5.752	2.037	2.423	5.45
FADS6	1	1.979	11.545	1.811	4.505	18.623
FAH	1	1.65	2.685	2.063	4.033	4.92
FAHD2B	1	0.826	1.11	1.004	0.875	1.033
FAM102B	1	1.471	1.934	1.232	1.54	2.033
FAM107A	1	2.707	12.418	1.49	4.903	30.705
FAM110C	1	1.4	3.055	2.397	3.471	4.517
FAM111A	1	0.5	1.397	1.946	2.936	3.046
FAM114A1	1	2.098	6.002	3.685	10.695	10.974
FAM118A	1	0.77	1.252	1.104	1.115	1.158
FAM120A	1	1.266	1.618	1.21	1.512	2.091
FAM122B	1	1.007	1.499	1.093	1.118	1.327
FAM129B	1	0.989	0.896	1.3	1.19	1.121
FAM131C	1	2.852	6.033	1.037	2.953	9.768
FAM135A	1	1.362	1.301	0.927	1.327	1.364
FAM13A	1	1.135	1.164	1.776	1.594	1.853
FAM151B	1	1.297	1.381	0.959	1.229	1.678
FAM162A	1	1.427	1.425	1.074	2.341	1.864
FAM163A	1	4.778	5.567	2.149	5.033	12.428
FAM163B	1	1.762	4.985	0.472	1.532	7.358
FAM171B	1	1.347	2.01	1.101	1.342	2.533
FAM174A	1	1.885	2.244	1.007	2.33	3.079
FAM182B	1	1.8	2.125	0.893	1.183	2.269
FAM184B	1	1.219	1.47	1.538	1.141	1.802
FAM185BP	1	0.978	0.923	0.897	0.687	0.882
FAM196A	1	10.531	23.537	2.016	9.69	20.994
FAM196B	1	3.781	4.92	1.268	2.015	3.095
FAM198B	1	3.527	11.178	3.424	6.944	8.327
FAM199X	1	1.415	1.323	0.905	1.411	1.317
FAM201A	1	2.91	2.862	2.76	3.294	2.384
FAM208B	1	0.952	0.951	1.021	0.819	0.98
FAM210A	1	1.195	1.384	1	1.422	1.35
FAM213A	1	1.358	1.534	1.121	1.639	1.834
FAM35A	1	1.11	1.183	1.131	1.396	1.203
FAM3A	1	1.048	0.984	0.969	0.99	1.184
FAM43A	1	2.787	3.026	2.657	4.936	7.063
FAM43B	1	2.198	3.137	0.943	2.195	4.09
FAM46A	1	4.991	5.314	1.028	3.358	5.708
FAM46C	1	3.304	4.417	4.045	10.487	16.472
FAM50B	1	1.778	1.626	1.179	2.279	2.244
FAM69C	1	5.875	15.472	12.911	28.959	74.133
FAM83G	1	5.521	16.069	3.157	5.201	13.908
FAM86B3P	1	0.793	1.708	1.448	1.195	1.563
FAM86C2P	1	0.827	0.911	0.984	1.023	1.049
FAM86DP	1	1.064	1.329	0.85	1.152	1.223
FAM86EP	1	0.926	1.127	0.978	1.189	1.44
FAM89A	1	1.775	2.014	3.028	4.067	6.377
FAM8A1	1	1.663	2.173	0.949	1.503	2.166
FAM91A1	1	0.871	0.966	1.058	1.051	0.983
FAM98A	1	0.972	1.207	0.921	1.027	1.189
FANCE	1	1.139	1.315	1.027	1.324	1.223
FAR2	1	1.895	1.902	1.891	2.585	3.647
FAS	1	1.535	1.364	2.116	1.743	1.371
FBLN1	1	1.477	3.292	2.623	4.229	6.905
FBLN2	1	0.842	4.823	1.885	2.596	7.705
FBLN5	1	6.375	5.673	3.72	17.464	14.434
FBLN7	1	1.235	4.831	3.2	3.527	7.21
FBXL17	1	1.545	1.369	0.827	1.363	1.45
FBXL18	1	1.376	1.403	0.889	0.861	1.616
FBXL21	1	1.333	5.112	4.13	5.707	11.859
FBXL4	1	1.014	1.241	1.013	1.157	1.186
FBXL5	1	1.773	1.26	0.961	1.72	1.233
FBXO17	1	0.856	1.774	1.619	1.386	2.566
FBXO2	1	3.434	4.918	1.129	3.942	8.024
FBXO27	1	3.125	2.648	1.426	2.507	2.857
FBXO33	1	1.189	1.115	0.827	1.259	1.209
FBXO36	1	1.115	1.291	0.895	1.149	1.429
FBXO4	1	1.271	1.149	1.179	1.057	1.23
FBXW7	1	0.866	1.085	0.904	0.997	1.287
FCGRT	1	1.043	1.715	2.404	5.039	5.92
FCHSD1	1	0.672	1.386	1.318	0.741	1.297
FCRLB	1	1.678	1.678	0.671	1.934	2.265
FDX1	1	1.387	1.203	0.845	1.558	1.48
FECH	1	1.439	1.588	1.11	1.681	1.686
FER1L4	1	0.792	2.616	1.075	1.249	3.182
FGF1	1	3.327	5.09	2.056	2.568	5.306
FGF10	1	0.815	0.926	1.255	1.659	1.896
FGF18	1	1.077	0.944	1.841	2.982	0.746
FGF2	1	1.241	2.529	1.353	1.76	3.018
FGFR2	1	1.783	3.519	1.983	3.364	5.46
FGFRL1	1	1.702	3.994	2.673	2.989	5.533
FGL2	1	0.201	1.378	1.239	1.186	1.55
FHIT	1	0.555	2.193	1.663	1.97	2.792
FHL1	1	1.119	1.258	1.061	1.05	1.02
FHL3	1	1.448	1.428	1.455	1.82	1.731
FIBIN	1	0.591	1.919	2.319	8.6	4.784
FICD	1	0.962	1.177	0.792	0.931	1.143
FITM2	1	1.405	1.926	0.92	1.39	2.307
FKBP10	1	1.092	1.899	2.561	3.951	3.444
FKBP14	1	0.698	0.733	1.03	0.919	0.71
FKBP2	1	1.601	1.791	1.055	1.643	2.089
FKBP5	1	1.457	1.951	2.152	2.837	3.193
FKBP9	1	1.252	1.914	1.401	2.272	2.993
FKTN	1	0.734	1.071	0.98	0.729	1.007
FLNB	1	0.998	1.353	2.12	1.94	1.935
FLNC	1	0.898	0.556	2.591	2.135	1.698
FLOT1	1	1.017	0.936	0.975	1.1	1.046
FLRT1	1	0.764	0.722	0.637	0.484	0.919
FMN1	1	2.131	6.713	9.013	6.014	10.456
FMNL1	1	1.715	2.054	1.484	1.373	1.956
FMO4	1	1.768	2.888	2.417	4.536	7.12
FN1	1	0.811	1.253	2.176	2.547	1.283
FN3K	1	1.399	1.367	0.769	1.07	1.504
FNIP1	1	0.8	0.818	0.811	0.871	0.83
FOLR1	1	3.096	5.63	3.28	20.268	28.938
FOS	1	22.381	19.28	1.996	18.164	25.236
FOSL2	1	5.035	10.652	2.341	4.449	9.47
FOXA1	1	1.118	1.074	0.353	1.688	0.72
FOXO1	1	1.799	2.183	1.888	2.663	2.639
FOXP1	1	0.942	1.092	1.636	2.125	1.51
FOXQ1	1	2.963	4.084	2.042	7.701	16.244
FOXRED2	1	1.15	1.304	0.909	1.035	1.505
FRAS1	1	2.093	1.963	1.504	1.968	2.058
FREM2	1	1.411	1.13	2.35	3.012	5.329
FRMD6	1	0.999	1.293	2.339	2.966	1.74
FRMD7	1	4.216	14.49	0.701	3.339	9.855
FRMPD3	1	1.303	1.747	1.086	1.141	2.149
FSIP1	1	1.67	2.115	1.344	2.32	2.381
FSTL1	1	1.077	0.733	3.173	3.468	2.173
FSTL3	1	1.097	1.38	1.181	1.365	1.501
FTCD	1	1.228	1.907	1.384	1.227	2.442
FTH1	1	1.143	0.893	0.699	0.755	1.195
FTH1P8	1	1.887	1.434	1.393	1.096	1.723
FTO	1	2.15	1.511	0.795	1.265	1.324
FUCA2	1	1.121	1.159	2.247	2.515	2.26
FUNDC1	1	0.878	0.787	0.718	1.105	0.886
FUOM	1	2.389	3.273	1.609	2.761	4.306
FURIN	1	1.111	1.076	1.235	1.417	1.579
FUT10	1	0.883	1.081	1.029	1.333	1.397
FUT11	1	1.1	1.283	1.101	1.402	1.537
FUT3	1	0.801	1.888	0.919	0.935	1.675
FUT9	1	2.764	4.318	1.201	2.191	3.905
FXN	1	1.662	1.668	1.373	2.414	2.226
FYCO1	1	1.455	2.558	2.435	4.578	4.816
FZD4	1	1.47	1.843	2.32	2.834	2.314
FZD6	1	0.687	1.244	2.271	2.873	2.875
G0S2	1	2.077	1.339	0.762	2.053	1.766
G6PC3	1	1.082	1.165	1.006	1.28	1.533
GABARAPL1	1	1.181	1.057	0.876	1.341	1.157
GABBR2	1	2.258	2.346	0.802	1.355	2.454
GABRA1	1	1.886	4.197	2.379	4.223	10.392
GABRD	1	0.752	2.05	1.526	1.194	3.024
GABRE	1	1.609	12.661	2.555	4.587	33.314
GABRG1	1	3.492	9.428	4.654	7.088	13.009
GABRG3	1	2.05	2.84	0.491	0.912	2.395
GADD45GIP1	1	1.345	1.078	0.779	1.299	1.24
GAL	1	15.069	48.495	5.009	21.925	143.129
GAL3ST1	1	2.702	3.292	1.286	2.301	5.541
GALK1	1	1.744	1.8	1.275	1.617	2.393
GALM	1	1.361	2.063	2.182	5.161	4.145
GALNT12	1	1.129	2.424	2.018	2.588	3.465
GALNT15	1	1.105	1.928	0.957	0.996	1.835
GALNT2	1	1.106	1.174	1.393	1.529	1.576
GALNT9	1	2.031	2.624	1.232	1.884	4.057
GAMT	1	1.09	0.964	0.816	0.937	1.157
GARS	1	1.112	1.091	0.863	1.21	1.024
GAS2L1	1	2.786	4.605	1.734	3.486	5.412
GAS5	1	0.749	0.921	0.975	1.127	0.935
GAS6	1	1.485	2.274	1.598	1.576	2.838
GAS6-AS2	1	2.342	5.749	1.967	3.301	8.548
GATM	1	1.479	1.565	0.965	1.663	1.632
GBA	1	1.054	1.046	0.846	0.94	1.126
GCH1	1	1.765	3.627	1.918	2.908	4.578
GCHFR	1	1.271	1.39	1.076	1.186	1.543
GCLC	1	0.831	1.054	1.045	1.156	1.108
GCLM	1	0.858	0.949	1.072	1.221	1.431
GDA	1	1.183	5.051	2.592	3.611	7.007
GDF10	1	17.501	39.071	7.45	92.841	133.906
GDF15	1	0.93	1.393	2.468	3.943	8.266
GDF6	1	0.708	0.318	1.904	1.925	0.364
GDPD2	1	1.868	5.145	2.469	3.759	7.429
GEM	1	2.28	4.874	1.913	10.951	17.191
GFAP	1	0.78	0.992	0.66	1.221	0.82
GFPT1	1	1.266	1.217	0.751	1.09	1.234
GFPT2	1	0.957	2.187	2.12	1.478	2.431
GGCT	1	1.007	1.046	1.049	1.448	1.091
GGH	1	1.263	1.709	1.68	1.998	2.149
GHDC	1	0.798	0.883	1.044	0.778	1.242
GID4	1	1.109	1.109	0.849	1.007	0.983
GINM1	1	0.95	1.07	1.113	1.379	1.478
GIT1	1	1.383	1.236	0.841	1.022	1.241
GLB1	1	0.931	1.095	1.272	1.715	1.655
GLB1L3	1	2.013	2.202	2.438	1.874	2.449
GLIPR2	1	1.514	1.036	1.506	3.005	1.41
GLIS3	1	1.783	1.8	4.703	8.139	4.796
GLO1	1	1.184	1.138	0.944	1.497	1.354
GLRA3	1	7.374	14.807	1.529	3.83	8.235
GLRX2	1	2.337	2.46	1.039	2.862	3.234
GLS2	1	1.415	2.206	1.003	1.339	1.943
GLT8D2	1	0.837	1.166	1.072	1.205	1.266
GLUD2	1	1.975	1.246	1.807	2.055	1.319
GM2A	1	0.778	1.152	1.163	1.414	1.778
GMDS	1	1.481	1.471	1.119	1.781	1.688
GMDS-AS1	1	1.031	1.302	1.178	1.102	1.326
GMPPA	1	0.791	1.079	1.036	0.883	1.119
GMPR	1	4.715	13.644	3.389	13.026	28.59
GNG11	1	3.369	2.307	3.141	10.604	7.701
GNG12	1	2.851	6.277	2.257	5.883	8.65
GNG7	1	1.692	2.41	1.044	1.564	3.23
GNL3	1	1.146	1.058	0.969	1.159	0.944
GNPNAT1	1	1.547	1.837	1.151	1.599	1.814
GNPTG	1	0.905	1.007	1.001	0.84	1.058
GNS	1	0.956	1.17	1.214	1.478	1.732
GOLGA2	1	0.892	0.853	0.943	0.749	0.836
GOLT1A	1	4.971	8.449	1.063	3.381	8.183
GORASP2	1	1.101	1.074	0.822	1.099	1.143
GP6	1	1.162	1.311	0.716	0.773	1.472
GPC5	1	2.098	1.775	2.017	1.192	1.65
GPD1	1	1.003	1.451	1.44	1.268	1.657
GPM6B	1	1.209	1.359	0.859	0.988	1.486
GPNMB	1	10.263	21.859	6.66	51.669	101.137
GPR107	1	1.076	1.036	0.838	0.884	1.053
GPR137	1	1.173	1.222	0.976	1.022	1.317
GPR157	1	0.825	3.421	2.169	2.267	3.462
GPR158	1	0.945	1.256	0.983	0.88	1.697
GPR179	1	1.093	2.332	0.878	0.734	3.237
GPR180	1	1.166	1.87	1.344	1.799	2.15
GPR3	1	9.383	13.038	1.175	7.326	12.692
GPR50	1	6.402	5.207	1.826	4.387	4.635
GPRC5C	1	1.001	1.108	2	1.905	1.799
GPRIN3	1	5.116	4.982	0.846	2.232	3.642
GPX3	1	2.48	5.845	1.435	3.614	11.624
GPX8	1	1.631	1.789	3.286	6.652	4.254
GRAMD1B	1	1.485	2.723	1.19	1.498	3.098
GRIN1	1	3.339	4.971	1.245	1.868	5.735
GRINA	1	1.289	1.415	0.966	1.136	1.662
GRM1	1	1.858	3.191	1.606	2.925	5.1
GRN	1	0.626	0.593	1.084	1.115	1.042
GRPEL1	1	1.483	1.239	0.837	1.451	1.294
GRPR	1	1.467	1.493	4.225	10.175	5.929
GRTP1	1	1.219	1.975	2.281	1.51	2.471
GRWD1	1	1.383	1.348	1.086	1.379	1.704
GSN	1	1.887	3.092	2.977	7.405	6.945
GSTK1	1	0.984	1.144	0.95	1.055	1.247
GSTM2	1	1.055	1.862	1.196	1.681	2.244
GSTM3	1	1.516	1.446	0.902	1.473	1.438
GSTM4	1	1.85	3.033	1.745	3.462	4.325
GSTO1	1	1.27	1.312	1.193	2.1	1.872
GSTO2	1	0.772	0.943	1.047	1.024	1.076
GSTT1	1	1.041	1.003	1.034	1.23	1.018
GTF2H2C	1	1.201	1.347	1.069	1.207	1.248
GUCA1A	1	2.22	2.483	0.885	2.051	2.259
GUCA1B	1	0.749	0.704	0.916	0.871	0.761
GXYLT2	1	1.37	1.298	1.089	2.383	3.266
GYG1	1	2.191	4.179	2.31	4.182	7.293
GYG2	1	2.265	2.747	1.898	3.846	4.737
GYPC	1	1.541	1.285	2.349	4.201	3.028
H1F0	1	1.277	0.853	1.126	1.29	0.867
HABP4	1	1.098	1.258	1.155	1.566	1.391
HADHB	1	0.801	0.938	1.348	1.758	1.28
HAGHL	1	1.598	2.508	1.856	1.502	3.416
HAP1	1	4.384	8.483	2.615	4.254	9.963
HAPLN1	1	0.208	0.069	3.015	0.673	0.12
HAPLN3	1	0.732	1.885	2.661	2.801	2.891
HAS1	1	3.709	5.741	1.369	3.646	6.478
HAS2	1	1.675	3.24	1.494	3.894	7.889
HAVCR1	1	0.374	0.854	1.243	0.875	1.098
HBQ1	1	2.085	3.388	0.618	1.277	4.576
HCFC1R1	1	0.963	1.053	0.886	1.246	1.324
HCG22	1	4.277	2.448	2.287	3.464	3.603
HCN2	1	1.297	1.955	1.012	1.143	2.62
HCP5	1	0.962	2.759	1.248	1.588	2.436
HDAC4	1	1.362	1.401	1.027	1.115	1.312
HDDC2	1	0.968	0.8	0.887	1.4	1.157
HDHD3	1	1.156	1.214	0.96	1.156	1.289
HEATR5A	1	0.949	1.469	1.226	1.934	2.034
HEBP1	1	1.182	1.618	1.272	2.123	2.139
HECTD3	1	0.793	1.041	1.07	0.706	0.871
HEPH	1	0.58	0.561	1.101	1.235	0.935
HERC4	1	0.891	1.04	1.057	1.094	1.103
HERC5	1	0.693	1.229	1.008	1.571	2.387
HERPUD1	1	0.938	1.021	0.889	1.193	1.006
HES1	1	1.801	4.149	3.385	8.657	8.515
HES7	1	2.375	3.007	1.123	1.148	1.877
HEXB	1	0.98	1.41	1.33	1.669	1.974
HFE	1	0.966	1.153	2.24	2.197	4.027
HGD	1	0.899	1.687	1.887	0.835	2.526
HGF	1	0.729	6.177	2.175	4.932	10.015
HHLA3	1	1.067	1.247	0.792	1.526	1.614
HIBADH	1	0.755	1.026	1.127	1.943	1.876
HIBCH	1	1.308	1.736	1.181	1.829	2.007
HIGD1A	1	1.343	1.171	0.841	1.852	1.383
HIPK3	1	1.479	1.532	1.073	1.468	1.716
HK2	1	1.788	1.582	3.97	8.874	3.975
HLA-A	1	0.965	1.109	1.173	1.311	1.506
HLA-B	1	1.505	4.356	3.051	4.255	7.339
HLA-C	1	1.264	3.12	2.029	2.483	4.993
HLA-DMA	1	0.349	1.204	1.405	1.228	1.329
HLA-DOA	1	0.514	1.4	0.963	0.532	1.063
HLA-DPA1	1	2.003	2.378	1.214	2.083	2.92
HLA-DPB1	1	1.178	1.184	0.945	1.117	1.109
HLA-DQA1	1	1.882	4.144	1.82	3.461	4.599
HLA-DQB1	1	1.279	3.522	2.19	3.117	5.116
HLA-DQB1-AS1	1	1.541	1.825	2.26	1.777	1.342
HLA-DRB1	1	2.74	3.605	1.464	3.893	4.92
HLA-E	1	1.106	2.326	3.94	5.919	5.871
HLA-F	1	0.514	3.248	2.943	2.995	5.847
HLA-F-AS1	1	0.564	2.303	2.477	2.019	2.593
HLA-H	1	0.979	1.194	0.96	0.943	1.379
HLA-L	1	1.232	2.565	1.459	1.203	2.74
HLF	1	1.226	2.85	2.35	3.401	8.318
HM13	1	1.196	1.165	0.991	1.19	1.221
HMCN2	1	3.379	13.536	2.756	3.743	30.799
HMGCL	1	0.758	0.84	1.072	1.21	1.111
HMGCS2	1	1.564	5.998	0.991	3.926	16.412
HMOX1	1	0.776	1.864	2.991	2.342	2.564
HNMT	1	2.188	1.625	2.231	4.637	2.523
HNRNPCP3	1	2.688	1.655	2.177	2.59	7.664
HNRNPLP2	1	3.661	1.761	2.192	2.206	3.961
HOOK2	1	1.123	1.51	1.058	0.905	1.342
HOPX	1	4.298	7.51	1.447	6.397	9.948
HPCAL1	1	1.559	1.941	1.19	1.543	2.093
HPD	1	2.075	21.269	1.716	5.997	76.698
HPRT1	1	2.157	2.718	1.262	2.658	3.319
HPS1	1	1.684	2.118	1.352	1.875	2.278
HPS3	1	1.014	1.384	1.171	1.229	1.618
HRC	1	0.885	3.127	1.516	2.186	5.789
HRH1	1	22.127	61.258	3.381	19.823	60.432
HRH2	1	1.592	3.236	1.429	1.137	4.138
HS3ST1	1	0.835	0.733	0.461	0.618	1.272
HS3ST2	1	10.981	19.048	7.904	12.307	41.535
HSD17B11	1	0.83	0.862	1.545	2.259	2.025
HSD17B12	1	1.367	1.777	0.968	1.216	1.906
HSD17B14	1	1.517	2.214	1.581	4.018	4.751
HSD17B6	1	0.833	0.742	0.62	0.849	0.728
HSD3B7	1	0.672	0.893	1.187	0.699	1.102
HSDL2	1	1.286	1.594	1.217	2.262	2.447
HSF4	1	0.564	1.592	1.066	0.338	1.069
HSP90B1	1	1.758	1.459	1.352	1.986	1.736
HSPA12A	1	2.163	4.765	2.346	3.39	5.862
HSPA1B	1	1.435	1.063	0.995	1.365	1.173
HSPA2	1	3.183	3.862	1.102	4.242	4.547
HSPA4L	1	1.051	1.941	1.111	1.42	2.603
HSPA5	1	1.633	1.527	1.233	1.947	1.785
HSPA6	1	3.634	4.479	1.226	5.803	6.92
HSPA9	1	1.211	1.032	0.864	1.224	1.101
HSPB1	1	2.748	4.213	3.564	9.234	11.399
HSPB7	1	4.702	9.844	1.402	4.249	14.177
HSPB8	1	3.995	3.761	5.333	21.778	22.751
HSPD1	1	1.403	1.311	1.007	1.664	1.494
HSPE1	1	1.517	1.148	0.941	1.543	1.372
HSPG2	1	1.299	1.093	2.716	2.502	2.983
HTATIP2	1	0.775	0.921	1.084	1.194	1.357
HTR2A	1	2.816	9.073	2.507	8.02	23.907
HTR2C	1	1.462	2.831	2.295	5.287	11.171
HTR7	1	1.556	2.194	1.045	0.958	1.705
HTR7P1	1	2.001	1.756	1.059	1.814	2.236
HTRA1	1	1.026	1.805	2.494	5.324	5.018
HYDIN	1	0.858	1.589	1.542	1.077	1.881
IAH1	1	1.287	1.339	1.076	1.261	1.364
ICAM1	1	0.498	0.557	2.105	1.169	0.666
ICAM5	1	3.797	7.451	1.35	1.871	5.614
ID1	1	1.019	0.626	1.556	3.473	2.858
ID3	1	0.619	0.765	2.077	3.055	2.471
IDH3A	1	1.357	1.784	0.972	1.203	1.817
IDS	1	1.51	1.36	0.859	1.169	1.317
IDUA	1	1.045	1.399	1.387	0.804	1.498
IER3	1	1.039	0.7	2.919	3.851	2.483
IFI16	1	0.836	0.706	1.126	0.922	0.517
IFI27	1	0.394	0.637	1.091	0.537	0.538
IFI27L1	1	0.714	0.953	0.902	0.919	1.012
IFI27L2	1	0.777	0.631	0.592	0.988	0.819
IFI44	1	2.352	11.954	3.474	15.59	19.067
IFI44L	1	5.911	21.46	2.891	20.117	19.793
IFI6	1	2.847	6.709	2.05	6.39	11.929
IFIT1	1	1.276	3.412	1.661	1.744	4.733
IFIT2	1	1.221	1.458	1.449	1.625	2.082
IFIT3	1	1.222	1.639	0.927	1.09	0.987
IFITM1	1	4.484	21.918	7.033	21.952	53.744
IFITM10	1	1.121	1.539	1.267	1.252	2.005
IFITM2	1	2.773	4.077	3.347	11.82	13.086
IFITM3	1	2.744	5.115	4.125	11.44	15.372
IFNAR1	1	1.332	1.473	0.771	1.036	1.478
IFNAR2	1	0.939	1.486	1.022	0.97	1.347
IFNGR1	1	0.759	0.974	0.937	0.922	1.039
IFNGR2	1	1.481	1.348	0.871	1.332	1.428
IGDCC4	1	1.186	2.189	1.204	1.699	2.555
IGF2	1	1.668	2.347	1.669	3.556	7.955
IGFBP3	1	0.552	0.289	2.222	2.392	0.486
IGFBP5	1	2.259	4.213	2.345	6.493	7.436
IGFBP6	1	5.997	6.669	5.883	27.305	26.734
IGFBP7-AS1	1	1.066	2.208	0.574	2.038	3.74
IGIP	1	0.835	1.397	0.946	1.169	1.394
IGSF1	1	1.349	1.597	0.755	0.812	1.401
IGSF11	1	0.895	1.832	1.743	1.395	1.357
IGSF5	1	0.81	1.437	1.318	2.083	2.234
IGSF8	1	1.432	1.854	1.248	1.531	2.264
IKBIP	1	0.836	1.028	1.811	2.216	1.901
IKBKE	1	0.998	2.88	2.965	3.684	5.967
IL10RB	1	0.929	1.342	0.976	1.331	1.724
IL11	1	0.888	0.895	1.861	1.795	1.009
IL13RA1	1	1.637	5.021	3.317	4.564	8.243
IL17D	1	1.541	1.375	0.909	1.66	1.595
IL17RA	1	1.246	1.336	3.099	3.028	3.774
IL17RC	1	2.545	2.535	2.025	4.215	5.204
IL18R1	1	0.642	4.232	1.225	4.249	5.483
IL1R1	1	1.141	2.185	0.89	1.231	7.133
IL33	1	0.413	2.307	0.413	0.879	4.875
IL34	1	1.174	2.798	1.241	2.179	2.892
IL4R	1	1.091	1.977	3.349	3.1	7.308
IL6R	1	1.61	4.138	2.308	4.099	10.164
IL6ST	1	1.364	1.466	1.066	1.548	1.758
IL7R	1	2.836	6.291	0.724	1.809	6.873
ILDR2	1	1.167	2.316	2.341	2.968	3.508
IMP4	1	1.466	1.419	0.944	1.381	1.376
IMPA2	1	0.883	2.394	2.472	2.888	2.558
IMPACT	1	1.086	1.155	0.931	1.388	1.277
IMPAD1	1	1.076	1.11	0.797	0.952	1.219
INCA1	1	0.983	0.873	0.941	0.888	0.756
INF2	1	1.301	4.359	1.568	1.794	7.41
INHBA	1	1.351	2.706	2.353	4.893	9.872
INHBB	1	0.994	1.367	1.635	4.762	2.001
INHBE	1	0.105	0.784	3.033	1.904	1.513
INPP1	1	2.071	2.559	1.209	1.992	2.607
INPPL1	1	0.636	1.431	1.695	1.7	2.141
INSL3	1	0.495	1.431	0.322	1.077	1.591
IQCD	1	0.69	0.765	1.162	1.124	1.475
IQGAP1	1	1.053	1.463	1.967	1.967	1.669
IQGAP2	1	4.04	8.044	3.255	4.567	9.617
IQSEC1	1	1.259	1.649	0.984	1.093	1.793
IQSEC2	1	2.015	2.025	1.138	1.244	1.882
IQUB	1	1.388	1.915	1.844	2.316	4.151
IRAK1	1	1.256	1.104	1.118	1.428	1.513
IRAK2	1	1.499	3.52	0.94	1.543	3.514
IRF1	1	0.794	1.564	1.86	3.01	2.863
IRF2	1	1.386	1.512	1.168	1.647	2.097
IRF2BP2	1	1.113	0.932	1.128	1.457	1.109
IRF5	1	2.371	5.176	2.384	3.685	6.766
IRF6	1	1.185	20.276	1.712	4.06	15.98
IRS1	1	0.579	0.487	1.16	0.75	0.698
ISCU	1	1.08	0.986	0.936	1.286	0.932
ISG15	1	0.901	0.87	1.684	1.053	1.388
ISLR	1	0.676	3.663	2.009	3.558	9.391
ISM2	1	4.459	11.964	1.501	8.203	28.195
ISOC2	1	1.487	1.341	0.954	1.481	1.618
ISYNA1	1	1.185	1.441	0.986	1.176	1.62
ITGA2	1	0.684	1.161	1.284	0.763	0.784
ITGA4	1	0.524	1.817	2.456	4.007	3.731
ITGA5	1	0.755	0.849	2.661	2.6	1.362
ITGA6	1	0.98	1.73	1.305	1.514	1.934
ITGA7	1	0.597	0.954	1.181	0.854	1.077
ITGA8	1	0.884	1.48	2.051	2.524	2.655
ITGB3BP	1	0.82	1.133	1.019	1.033	1.029
ITGB4	1	1.746	5.476	1.631	2.261	6.973
ITGB5	1	1.12	1.063	3.423	4.684	3.836
ITGBL1	1	3.102	2.796	1.211	1.486	1.528
ITIH5	1	1.334	1.494	3.247	3.72	4.668
ITM2A	1	3.205	9.462	5.045	12.476	17.253
ITM2B	1	1.157	1.158	1.025	1.552	1.593
ITM2C	1	1.741	2.052	1.203	1.92	3.39
ITPKB	1	2.131	2.518	6.274	9.344	9.598
ITPR1	1	1.261	1.488	2.38	3.16	3.312
ITPR2	1	1.267	1.454	2.165	2.32	2.721
ITPR3	1	0.842	1.876	1.6	1.175	1.963
ITPRIPL2	1	1.522	1.99	2.033	3.358	3.928
ITSN2	1	1.212	1.785	1.38	1.344	1.762
JAK1	1	1.677	2.114	1.147	2.126	2.548
JAK3	1	1.185	2.427	1.176	1.523	2.287
JDP2	1	1.698	2.705	1.494	2.354	3.222
JMJD6	1	1.536	1.355	0.805	1.173	1.2
JPH1	1	2.378	3.128	1.191	1.847	2.917
JRKL	1	0.782	1.097	0.93	1.1	1.19
JUNB	1	3.797	2.16	0.994	3.065	2.831
KANK1	1	1.057	1.341	1.912	1.978	2.449
KANK2	1	0.942	1.782	2.268	3.856	4.007
KANK3	1	1.995	5.875	1.165	1.269	6.327
KAT2A	1	1.303	1.786	1.187	1.396	1.929
KATNAL2	1	0.666	0.831	1.164	1.063	1.046
KAZALD1	1	0.628	0.65	1.681	1.622	1.421
KCNA2	1	2.353	3.493	1.058	1.383	2.852
KCNC2	1	5.062	18.211	3.099	7.48	21.288
KCNC4	1	3.647	7.831	1.551	4.214	9.097
KCNG1	1	0.639	1.268	1.311	1.331	1.301
KCNH3	1	1.992	3.69	1.541	2.499	7.009
KCNIP3	1	0.845	1.154	0.723	0.561	0.974
KCNJ14	1	0.738	0.951	0.957	0.881	0.957
KCNJ16	1	2.507	4.821	0.9	3.101	8.39
KCNJ4	1	0.993	1.078	0.962	0.97	1.218
KCNJ8	1	0.866	4.641	0.9	2.383	6.408
KCNK1	1	3.283	7.704	1.838	4.551	13.732
KCNK12	1	1.8	1.913	2.744	2.161	2.717
KCNK15	1	1.577	3.532	1.046	2.683	1.654
KCNS3	1	4.702	18.421	1.737	3.63	10.916
KCNT1	1	2.001	3.714	1.601	1.443	4.591
KCTD11	1	1.417	1.114	0.899	1.486	1.385
KCTD12	1	1.463	1.533	1.265	2.007	2.39
KCTD18	1	0.898	0.884	0.86	0.931	0.913
KCTD2	1	1.327	1.382	0.901	1.619	1.542
KCTD21	1	1.337	1.507	0.817	1.372	1.655
KDELC2	1	1.197	1.226	2.338	2.497	2.15
KDM4C	1	1.037	1.24	0.989	1.032	1.109
KDSR	1	1.012	1.204	1.061	1.314	1.435
KHK	1	2.127	2.771	1.326	2.039	2.837
KHNYN	1	0.926	1.54	1.855	1.915	2.18
KIAA0825	1	1.048	1.109	0.787	0.873	1.144
KIAA1161	1	1.027	1.702	1.394	1.386	2.023
KIAA1217	1	0.808	1.311	4.512	5.009	3.687
KIAA1257	1	1.171	1.529	1.119	1.197	1.519
KIAA1671	1	1.794	2.044	1.192	1.903	2.223
KIF12	1	2.805	13.15	2.504	8.2	19.483
KIF13B	1	1.098	1.328	1.224	1.066	1.32
KIF16B	1	1.053	1.253	1.239	1.124	1.154
KIF1C	1	1.012	1.291	1.409	1.446	1.5
KIF4B	1	1.234	1.248	1.59	1.649	1.085
KIF5A	1	1.149	1.122	0.964	0.838	1.192
KIF9	1	1.232	1.198	1.315	1.812	1.967
KIRREL2	1	0.834	2.066	1.255	1.196	3.485
KISS1R	1	3.379	4.132	1.24	1.576	3.968
KITLG	1	4.278	3.447	1.427	2.343	2.858
KLC3	1	1.196	5.205	1.325	3.101	9.674
KLF15	1	1.8	4.607	1.514	3.194	5.162
KLF16	1	1.444	1.421	1.124	1.598	2
KLF5	1	3.697	4.507	3.035	6.966	5.271
KLF9	1	2.415	4.23	4.1	9.372	4.998
KLHDC1	1	0.9	1.122	0.926	1.03	1.072
KLHDC8A	1	1.135	1.308	1.074	1.276	1.48
KLHL1	1	2.098	2.656	2.199	3.33	5.398
KLHL15	1	1.463	1.649	0.931	1.393	1.885
KLHL21	1	1.175	1.14	1.079	1.263	1.349
KLHL2P1	1	1.511	1.057	0.786	1.043	0.963
KLHL4	1	0.982	0.853	1.508	1.734	1.261
KLHL41	1	1.024	1.605	1.208	1.319	2.134
KLK4	1	2.022	5.507	1.624	2.507	7.141
KLRG1	1	1.274	1.395	0.938	1.651	1.366
KNDC1	1	2.103	2.887	1.382	1.913	3.56
KREMEN1	1	1.341	3.273	2.867	3.215	6.321
KREMEN2	1	1.245	2.898	1.352	2.254	4.963
KRT18	1	0.816	3.328	4.077	4.545	8.391
KRT8P12	1	1.69	1.502	1.246	1.53	1.571
KRT8P26	1	1.772	5.791	2.103	3.263	6.599
KRT8P46	1	1.066	1.093	0.582	0.49	1.124
KTN1-AS1	1	1.324	1.424	1.01	1.499	1.596
L3HYPDH	1	0.983	1.554	1.337	1.64	1.893
L3MBTL4	1	3.824	2.398	1.997	2.417	2.17
LACTB	1	1.191	1.367	1.005	1.508	1.534
LACTB2	1	1.029	1.523	1.341	2.298	2.232
LAGE3	1	1.378	1.204	0.767	1.434	1.485
LAMA2	1	2.342	4.253	1.346	7.146	13.117
LAMB1	1	1.489	1.299	2.696	3.918	3.405
LAMB2	1	0.926	1.074	2.693	3.656	3.061
LAMC1	1	0.817	0.861	2.203	2.27	1.861
LAMP1	1	0.953	1.032	1.107	1.134	1.212
LAMP2	1	0.908	1.031	0.953	1.023	1.21
LAMTOR5	1	1.032	0.762	0.805	1.278	0.78
LANCL3	1	1.395	3.211	1.14	2.009	5.423
LARP1B	1	1.101	1.405	1.002	1.18	1.32
LARP6	1	1.288	1.42	0.734	1.269	1.477
LARS	1	1.07	0.924	0.991	1.076	0.928
LARS2	1	1.026	0.865	0.819	0.929	1.025
LAYN	1	1.384	2.401	1.684	2.521	6.134
LCNL1	1	7.591	25.649	2.978	7.895	32.307
LCTL	1	0.548	0.879	1.616	2.023	1.198
LDHA	1	1.216	1.405	1.229	2.616	2.004
LDHD	1	0.985	6.332	0.755	1.021	14.072
LDLRAD4	1	0.679	0.785	1.143	1.235	1.258
LDLRAP1	1	1.069	1.894	2.004	5.304	7.969
LEPR	1	1.11	1.501	1.26	1.433	1.797
LGALS1	1	2.067	2.707	2.986	5.838	5.771
LGALS2	1	1	4.134	4.262	4.315	3.996
LGALS3	1	2.734	7.89	4.366	24.152	32.697
LGALS3BP	1	1.323	3.063	1.931	3.716	7.266
LGI3	1	2.13	4.273	1.502	2.912	9.192
LGMN	1	1.232	1.435	1.338	1.728	2.138
LGR4	1	1.151	1.467	1.506	2.309	3.478
LHFPL5	1	2.192	3.033	0.727	1.587	3.991
LHPP	1	1.085	1.07	0.774	1.058	1.318
LIF	1	0.464	0.681	1.84	2.762	0.844
LIFR	1	0.976	1.51	1.395	1.542	1.857
LIMA1	1	1.115	0.938	1.479	2.115	1.64
LIMD1	1	1.242	1.225	1.073	1.325	1.433
LIN7B	1	1.241	1.287	1.057	1.118	1.404
LINC00116	1	2.43	2.787	1.306	2.214	3.193
LINC00471	1	1.17	0.895	0.924	0.823	0.839
LINC00473	1	47.596	60.064	4.964	76.625	120.156
LINC00565	1	1.18	1.181	0.928	0.91	1.739
LINC00663	1	0.812	0.735	0.758	0.881	0.825
LINC00698	1	0.503	0.774	0.476	0.808	1.323
LINC00847	1	1.346	1.071	0.832	1.162	0.971
LINC00882	1	1.164	1.325	0.879	1.175	1.026
LINC00958	1	0.496	0.93	1.094	1.225	2.385
LINC00960	1	2.954	2.922	0.523	0.946	1.105
LINC01032	1	0.766	1.601	1.41	0.619	1.622
LINGO3	1	3.869	4.884	1.87	2.857	6.877
LIPA	1	0.543	0.69	0.96	0.831	0.84
LIPG	1	0.81	3.271	3.976	5.405	4.509
LIPH	1	0.615	1.329	0.857	1.155	2.519
LITAF	1	2.903	4.557	6.736	16.462	18.735
LMAN1	1	0.851	0.94	1.118	1.028	1.262
LMBRD1	1	1.116	1.325	0.957	1.234	1.504
LMCD1	1	1.849	2.425	3.473	8.841	4.733
LMCD1-AS1	1	0.408	0.883	1.149	0.681	0.807
LMF1	1	0.908	1.25	1.004	0.921	1.664
LMO7	1	0.908	0.935	1.103	0.886	0.729
LNX1	1	2.88	5.131	1.297	2.552	6.809
LNX2	1	1.225	1.045	0.99	1.409	0.976
LONP1	1	1.158	0.936	0.99	1.046	1.042
LOX	1	1.043	0.96	1.734	3.215	1.547
LOXL1	1	1.749	2.647	4.412	8.259	7.855
LOXL1-AS1	1	2.283	4.07	5.022	11.391	10.792
LOXL2	1	0.807	0.657	2.643	2.475	0.604
LOXL3	1	0.73	1.092	1.348	1.015	1.263
LPA	1	1.142	5.691	1.213	2.196	7.339
LPAL2	1	1.625	1.875	1.168	1.018	1.304
LPCAT1	1	1.293	1.229	0.964	1.108	1.399
LPCAT2	1	0.722	3.123	2.307	2.643	3.748
LPIN2	1	1.699	1.893	1.058	1.599	2.098
LPIN3	1	0.963	4.156	2.03	3.745	6.964
LPP	1	1.061	1.125	1.382	1.342	1.119
LPXN	1	0.65	0.717	1.019	0.88	0.61
LRBA	1	1.083	0.97	1.25	1.434	1.416
LRFN1	1	1.529	1.625	0.985	1.237	2.107
LRP10	1	1.361	1.819	2.508	4.666	4.923
LRP2BP	1	0.611	1.168	1.359	1.346	1.402
LRP4-AS1	1	1.159	0.977	1.33	1.333	1.344
LRPAP1	1	1.18	1.251	1.014	1.113	1.482
LRRC10B	1	1.784	1.745	1.289	2.052	2.189
LRRC17	1	0.709	1.017	2.266	2.939	0.977
LRRC23	1	0.923	0.816	1.109	1.628	1.64
LRRC32	1	1.404	8.082	2.554	4.696	13.776
LRRC36	1	2.619	8.685	1.536	3.598	8.694
LRRC37A15P	1	1.279	1.173	0.922	0.625	1.071
LRRC39	1	0.573	1.527	1.03	0.839	1.529
LRRC3B	1	2.86	4.097	0.675	1.348	3.374
LRRC42	1	0.892	0.853	0.893	1.18	0.98
LRRC43	1	1.339	1.386	1.708	2.102	3.126
LRRC58	1	1.075	0.941	0.878	1.128	1.068
LRRC6	1	1.113	1.622	1.497	1.635	1.745
LRRC73	1	2.317	2.304	0.873	1.964	2.694
LRRC8D	1	0.9	1.14	0.91	0.979	1.164
LRRN2	1	1.976	2.311	1.168	2.088	3.478
LSG1	1	1.167	1.114	0.964	1.063	1.018
LSM10	1	1.595	1.317	0.87	1.776	1.532
LTA4H	1	0.881	1.053	1.069	1.505	1.203
LTBP1	1	0.632	0.68	1.714	2.161	1.107
LTBP3	1	1.396	2.445	1.506	2.648	4.844
LUM	1	0.71	0.514	9.324	12.045	1.756
LURAP1	1	1.658	3.111	0.904	1.657	3.04
LY6E	1	2.551	4.017	1.212	2.459	5.015
LY6H	1	2.176	2.579	0.891	1.599	2.997
LY96	1	1.37	2.208	1.892	2.286	1.594
LYN	1	1.939	2.685	4.899	8.744	11.511
LYNX1	1	2.501	7.731	1.356	2.542	10.096
LYPD3	1	1.533	1.787	1.094	1.299	1.841
LYPLAL1	1	1.015	1.132	0.942	1.359	1.393
LYSMD2	1	3.113	5.018	1.812	3.603	7.362
LYSMD3	1	1.353	1.583	1.077	1.635	1.864
LZTS3	1	0.87	0.848	1.048	0.918	0.988
MACROD1	1	1.01	1.231	1.011	1.12	1.411
MADCAM1	1	1.351	2.195	1.037	0.737	1.978
MAFF	1	3.168	3.346	1.083	2.837	3.493
MAFG	1	1.495	1.602	0.975	1.337	1.669
MAFG-AS1	1	1.077	0.955	0.596	1.014	0.948
MAGEH1	1	1.813	2.198	0.905	1.591	2.285
MAGEL2	1	2.425	2.195	0.787	0.832	2.362
MAGT1	1	0.99	1.205	2.32	3.086	2.165
MAK16	1	1.319	1.488	1.071	1.387	1.502
MALSU1	1	1.119	1.065	0.899	1.297	1.083
MAMSTR	1	0.914	1.147	0.706	0.812	1.013
MAN1A1	1	0.963	1.157	1.665	1.749	2.888
MAN1C1	1	1.162	2.641	1.58	2.11	4.536
MAN2B2	1	0.805	0.982	0.956	0.829	1.173
MANBA	1	0.826	0.997	1.05	1.273	1.079
MANEA	1	1.307	1.872	1.089	1.759	2.584
MANF	1	1.757	1.836	1.056	2.137	1.994
MANSC1	1	1.344	1.73	0.774	1.259	1.964
MAOA	1	1.534	1.572	1.379	1.419	1.645
MAOB	1	3.92	5.916	1.121	8.627	14.756
MAP1A	1	1.571	1.646	0.92	1.273	2.183
MAP1LC3C	1	3.89	3.344	3.153	12.244	9.028
MAP2K1	1	1.693	1.993	0.987	2.022	2.152
MAP2K3	1	0.78	0.849	0.893	0.833	0.91
MAP2K5	1	1.324	0.935	0.876	1.131	0.963
MAP3K5	1	3.345	3.038	1.347	2.202	3.411
MAP3K6	1	0.982	1.548	1.377	1.478	2.336
MAP3K8	1	1.1	1.675	2.814	3.85	2.475
MAP4K1	1	0.691	1.271	0.999	0.852	1.314
MAP4K2	1	0.856	1.061	1.053	0.604	1.038
MAP7	1	0.895	1.137	1.282	0.902	1.344
MAP9	1	1.307	1.092	0.772	1.136	1.159
MAPK1	1	1.554	1.399	0.903	1.421	1.448
MAPK15	1	0.886	1.407	2.741	2.497	2.751
MAPKAPK3	1	1.175	1.481	1.347	2.048	1.989
MARK4	1	1.259	1.079	0.791	0.927	1.05
MARVELD1	1	1.32	1.208	1.035	1.668	1.976
MARVELD3	1	1.375	3.062	1.539	2.398	5.221
MAST4	1	5.601	11.055	1.661	5.585	10.698
MAT1A	1	1.148	1.418	0.498	1.082	1.472
MATN2	1	1.208	0.66	2.772	3.217	1.573
MBNL1	1	1.219	1.264	1.165	1.232	1.18
MBNL2	1	1.003	1.222	1.517	2.529	1.989
MBOAT1	1	0.288	1.599	1.755	2.45	2.789
MBOAT7	1	1.367	1.483	0.865	1.027	1.56
MBP	1	2.055	2.932	1.545	2.32	3.324
MC4R	1	5.331	51.492	2.986	8.672	69.582
MCAM	1	1.086	1.746	1.441	1.654	2.728
MCCC2	1	0.923	1.27	1.2	1.379	1.492
MCF2L2	1	2.043	2.632	1.149	1.55	2.486
MCFD2	1	1.475	1.476	0.915	1.423	1.722
MCHR1	1	2.414	2.646	1.124	2.18	3.458
MCM6	1	1.117	1.864	1.294	1.492	1.791
MCTP1	1	1.043	1.786	1.522	1.719	2.663
MCTP2	1	2.144	2.717	1.432	2.999	5.605
MCUR1	1	1.434	1.615	0.989	1.821	1.943
MDFI	1	0.515	0.374	0.45	0.302	0.29
MDN1	1	1.071	1.281	0.957	0.893	1.175
ME1	1	1.238	2.538	3.046	6.012	6.213
ME2	1	1.238	1.328	0.996	1.292	1.42
MED12L	1	1.083	0.824	0.782	0.488	0.592
MED29	1	1.42	1.073	0.766	1.163	1.058
MEF2D	1	1.492	1.388	0.976	1.138	1.597
MEGF6	1	0.647	1.074	1.651	0.703	1.431
MEGF8	1	0.961	0.874	0.918	0.776	1.127
MEIS3P1	1	2.365	2.642	1.684	3.176	5.967
MEOX2	1	1.906	3.673	1.065	3.199	2.873
MEP1B	1	1.427	1.707	0.775	0.642	1.005
MERTK	1	0.904	1.296	1.863	2.567	2.548
MESP1	1	3.142	3.141	1.001	2.486	3.651
METRN	1	1.257	1.483	1.595	1.333	1.804
METRNL	1	1.418	1.976	1.573	2.179	3.096
METTL1	1	1.022	1.405	1.386	1.352	1.463
METTL13	1	1.116	0.943	0.903	1.206	0.997
METTL15	1	1.172	1.443	0.957	1.438	1.675
METTL5	1	1.263	1.475	0.936	1.569	1.576
METTL7A	1	0.766	0.92	1.263	1.616	1.943
METTL7B	1	1.16	1.068	1.269	2.929	6.46
METTL8	1	1.003	0.847	0.858	0.977	0.976
MFAP3L	1	2.054	6.421	2.43	5.069	13.92
MFGE8	1	0.721	1.129	3.47	4.12	3.06
MFSD10	1	1.146	1.711	1.367	1.077	2.058
MFSD2A	1	1.452	1.719	0.714	0.986	1.215
MFSD3	1	1.44	1.846	1.315	1.438	2.256
MGARP	1	0.781	3.35	1.031	4.186	11.297
MGAT4A	1	1.618	1.966	0.987	1.499	1.956
MGAT4B	1	1.022	1.116	1.113	1.165	1.335
MGLL	1	0.821	1.8	1.736	1.327	3.18
MGMT	1	1.44	1.555	1.215	2.309	2.35
MGST1	1	1.123	1.015	3.109	3.854	2.222
MGST2	1	2.363	3.284	1.814	4.335	5.629
MIA3	1	1.043	1.091	1.021	0.942	1.176
MICA	1	0.683	0.697	2.394	3.164	2.052
MICAL2	1	4.548	12.892	4.424	6.735	17.634
MID1IP1	1	0.92	1.096	1.289	1.399	1.855
MID2	1	2.355	1.903	1.138	1.538	2.174
MIPEP	1	1.364	1.663	1.272	2.051	2.256
MIPEPP3	1	1.515	1.453	0.96	1.284	1.346
MIPOL1	1	0.75	0.967	1.118	1.155	0.954
MIR22HG	1	1.19	1.47	1.359	1.575	1.647
MIR4635	1	2.271	2.17	1.202	1.752	4.703
MITF	1	5.372	10.7	8.86	42.714	54.758
MKRN2	1	1.132	1.105	0.876	1.148	1.101
MKX	1	1.055	1.774	2.121	2.621	1.738
MLC1	1	3.286	68.589	3.893	2.315	38.69
MLEC	1	1.458	1.59	1.004	1.508	1.781
MLF1	1	1.418	1.994	1.182	2.299	2.611
MLST8	1	0.996	0.804	0.852	0.99	0.965
MLXIPL	1	2.739	14.713	3.708	4.592	18.731
MMP1	1	12.573	36.074	1.875	12.728	43.016
MMP10	1	0.616	1.549	1.444	2.545	1.09
MMP14	1	1.66	4.548	3.297	6.713	12.483
MMP28	1	1.255	1.811	1.372	1.84	2.637
MOB3C	1	1.195	2.24	1.476	1.998	3.197
MOCOS	1	1.456	2.809	3.888	3.962	3.394
MOCS1	1	1.202	2.218	1.039	1.586	1.965
MOV10	1	1.086	2.476	2.092	2.485	3.423
MPC1	1	1.098	0.955	0.76	1.253	1.119
MPP6	1	1.871	2.491	1.61	2.488	2.387
MPPE1	1	0.727	0.978	0.887	0.768	1.037
MPZ	1	1.096	1.86	0.97	1.07	1.358
MR1	1	2.444	3.015	2.404	5.958	10.202
MRAP2	1	4.761	7.912	1.062	4.371	7.456
MRC2	1	1.869	2.753	3.908	6.979	6.085
MRGPRF	1	1.11	1.167	1.338	0.834	1.22
MRM1	1	1.644	2.641	1.098	2.014	2.572
MROH1	1	1.2	1.342	1.54	0.861	1.609
MRPL12	1	1.374	1.278	1.379	1.365	1.984
MRPL16	1	0.978	1.058	1.047	1.296	1.023
MRPL17	1	1.21	1.339	0.876	1.543	1.555
MRPL18	1	1.287	0.876	0.74	1.25	0.922
MRPL2	1	0.981	0.98	0.881	1.002	0.958
MRPL24	1	1.266	1.188	1.087	1.588	1.413
MRPL34	1	1.584	1.334	0.752	1.583	1.427
MRPL4	1	1.274	1.239	1.075	1.092	1.296
MRPS12	1	1.532	1.293	0.902	1.409	1.499
MRPS2	1	1.211	1.071	0.918	1.047	1.074
MRPS27	1	1.384	1.374	0.984	1.478	1.518
MRPS28	1	1.402	1.474	1.128	1.788	2.2
MRVI1	1	0.929	1.484	1.473	1.351	1.664
MSN	1	0.948	1.807	1.922	3.081	3.517
MSRA	1	1.457	1.122	0.796	1.64	1.242
MSRB3	1	1.092	1.006	2.758	4.228	2.907
MSTN	1	0.367	1.579	0.944	0.782	2.983
MSX2	1	3.157	2.354	3.854	8.471	7.595
MT-CO1	1	0.623	0.526	0.822	0.738	0.765
MT-CO3	1	0.834	0.672	0.847	0.961	0.915
MT-CYB	1	0.922	0.832	0.866	1.008	1.196
MT-ND1	1	0.733	0.521	0.711	0.677	0.71
MT-ND2	1	1.031	0.83	0.768	0.984	1.148
MT-ND3	1	0.815	0.714	0.846	0.946	1.005
MT-ND4	1	0.834	0.791	0.77	0.809	0.986
MT-ND4L	1	0.909	0.829	0.789	0.62	0.998
MT-ND5	1	0.95	0.75	0.709	0.634	0.932
MT-ND6	1	0.964	0.741	0.778	0.943	0.95
MT-RNR1	1	0.786	0.775	0.782	0.895	1.119
MT-RNR2	1	0.791	0.627	0.726	0.728	0.729
MT-TF	1	1.268	0.824	0.859	1.518	0.791
MT-TP	1	0.975	0.82	0.869	0.989	0.854
MT-TY	1	1.051	0.65	0.814	0.912	0.709
MT2A	1	2.125	7.589	3.935	9.637	13.347
MT3	1	12.457	24.796	1.227	8.676	26.235
MTA3	1	1.301	1.427	0.961	1.335	1.544
MTCH1	1	1.294	1.24	0.854	1.236	1.259
MTHFD1	1	1.238	1.621	1.272	1.651	1.931
MTHFD2	1	0.981	1.034	1.34	2.038	1.258
MTMR11	1	0.947	1.615	1.602	2.101	2.158
MTND4P12	1	0.947	0.821	0.876	0.691	1.03
MTND6P4	1	1.291	0.77	0.974	0.977	0.967
MTRNR2L12	1	1.514	1.202	2.102	0.93	1.18
MTRNR2L8	1	0.689	1.279	1.413	1.452	2.055
MTSS1L	1	1.56	1.413	0.829	1.011	1.484
MVP	1	0.539	0.675	1.448	0.812	0.977
MXRA8	1	0.99	1.462	1.43	1.419	2.554
MYADML2	1	1.268	1.434	1.411	1.01	2.555
MYH14	1	0.88	3.171	1.871	1.799	5.257
MYH7	1	3.896	4.597	1.847	4.424	6.176
MYL6P1	1	0.942	0.984	0.941	0.735	0.902
MYLK	1	1.326	3.059	2.141	2.554	3.949
MYLK3	1	0.962	1.741	1.57	1.127	3.447
MYO1C	1	0.835	1.105	1.078	0.765	1.298
MYO3B	1	1.857	3.199	0.689	2.352	7.537
MYO5B	1	1.338	2.721	1.675	2.394	3.962
MYO5C	1	1.132	2.136	2.667	4.537	5.185
MYOZ1	1	0.502	0.772	0.664	1.269	1.341
MYOZ3	1	6.193	18.705	3.47	9.276	20.389
MYRIP	1	1.909	4.213	2.457	4.024	6.558
N4BP2L1	1	0.962	1.61	1.342	1.547	2.302
NAA50	1	1.29	1.286	1.044	1.553	1.414
NABP1	1	0.426	1.264	1.819	1.658	1.705
NACC2	1	0.817	1.13	1.217	1.254	1.691
NADK2	1	0.95	0.905	1.078	1.145	0.935
NAF1	1	1.025	1.18	1.029	1.106	1.295
NAGA	1	0.778	0.897	1.081	1.241	1.486
NAGLU	1	0.957	1.108	1.169	1.406	1.834
NAMPT	1	1.202	1.251	1.01	1.401	1.389
NANOS3	1	1.547	0.921	0.941	1.178	0.986
NANP	1	1.071	1.714	1.05	1.431	1.737
NANS	1	0.987	1.515	0.929	1.483	1.738
NAPG	1	1.174	1.314	0.936	1.155	1.257
NARS	1	1.114	1.165	0.974	1.304	1.262
NAT10	1	1.026	1.087	0.932	0.989	1.026
NAT16	1	4.216	6.111	1.567	3.029	5.668
NAT6	1	0.993	1.142	1.151	1.025	1.27
NAV2	1	2.993	3.552	1.757	1.849	3.187
NBEAL2	1	1.062	1.959	1.533	1.086	2.207
NBL1	1	2.242	3.637	1.383	2.583	4.362
NCEH1	1	1.869	3.482	1.886	4.231	5.796
NCKAP1	1	1.292	1.352	0.962	1.327	1.516
NCKAP5	1	0.406	0.393	1.074	0.564	0.737
NCOA7	1	1.708	1.779	1.243	1.854	2.113
NDEL1	1	1.166	1.221	0.925	1.21	1.211
NDFIP2	1	1.591	1.631	0.903	1.493	1.767
NDP	1	3.314	5.328	0.513	1.983	4.203
NDRG1	1	2.116	4.97	1.396	2.867	5.161
NDRG2	1	1.489	2.185	0.897	1.491	2.228
NDUFAF1	1	1.186	1.032	0.91	1.341	1.116
NDUFAF2	1	1.676	1.377	0.795	1.513	1.494
NEAT1	1	0.621	1.388	1.417	1.351	2.064
NEBL	1	1.122	1.178	1.325	1.536	1.412
NECAB1	1	1.363	0.756	0.397	0.681	0.992
NECAB3	1	1.067	1.299	0.941	0.941	1.5
NEDD9	1	0.996	1.454	1.983	3.313	2.19
NEFH	1	1.426	2.552	1.141	1.572	3.205
NEFL	1	1.312	2.326	1.961	2.196	4.502
NEIL2	1	1.078	1.064	0.983	1.423	1.353
NEK11	1	1.257	1.295	1.505	2.57	2.754
NEK6	1	1.546	2.087	1.728	2.601	2.572
NENF	1	1.619	2.331	1.092	2.363	3.71
NFATC4	1	1.193	2.641	2.665	4.6	4.971
NFE2L1	1	0.876	0.933	0.922	0.885	1.141
NFE2L2	1	1.145	1.695	1.668	2.978	2.842
NFIA	1	1.589	3.629	2.479	6.587	6.965
NFIB	1	0.845	3.094	3.451	5.678	4.064
NFIC	1	1.674	2.077	1.283	1.714	2.759
NFIX	1	3.464	4.25	2.021	9.304	11.269
NFKBIB	1	1.629	1.394	0.9	1.536	1.736
NFS1	1	0.874	0.894	0.916	0.962	0.906
NGEF	1	14.098	29.449	2.199	10.183	28.86
NGLY1	1	1.092	1.355	1.147	1.519	1.56
NHSL2	1	1.246	1.859	0.978	0.699	1.839
NID1	1	1.302	1.84	8.037	6.18	4.172
NID2	1	0.902	0.824	1.419	1.568	1.968
NINJ1	1	1.281	1.4	0.846	1.436	1.835
NIPA2	1	1.127	1.179	0.933	1.116	1.378
NIPAL1	1	1.751	2.287	1.422	1.796	2.309
NIPAL2	1	3.006	4.988	2.418	5.638	8.542
NIPAL3	1	1.534	1.449	0.889	1.323	1.772
NIPSNAP3B	1	1.121	0.992	0.914	1.286	0.995
NKD2	1	1.776	2.84	2.2	2.209	4.317
NKIRAS1	1	1.459	1.472	0.794	1.606	1.624
NMB	1	1.517	2.69	1.038	1.642	2.948
NMBR	1	3.228	6.22	2.248	2.198	9.652
NME4	1	1.368	1.599	1.086	1.212	1.94
NMRAL1	1	1.164	1.137	1.067	1.311	1.273
NMRK1	1	1.038	1.359	1.123	1.372	1.853
NOB1	1	1.259	1.059	1.031	1.315	1.273
NOC3L	1	0.74	1.052	1.298	1.147	0.955
NOD1	1	0.522	1.261	1.369	1.235	1.547
NOL3	1	0.568	1.246	1.229	0.379	0.87
NOL7	1	1.42	1.269	1.038	1.462	1.279
NOLC1	1	1.568	1.568	0.987	1.406	1.603
NOMO1	1	0.984	1.079	0.934	1.036	1.236
NOMO2	1	1.69	1.635	2.057	0.913	1.558
NOP10	1	1.292	1.045	0.758	1.422	1.14
NOTCH3	1	0.733	1.306	2.368	2.144	1.932
NOV	1	1.957	3.868	1.204	3.208	5.097
NOVA1-AS1	1	1.235	2.265	1.769	2.074	1.242
NOXA1	1	1.553	1.551	1.824	1.489	2.103
NPAS2	1	8.453	14.89	2.135	4.128	9.059
NPAS4	1	5	3.561	1.302	2.657	2.719
NPC1L1	1	2.491	3.004	3.802	3.235	3.758
NPC2	1	1.101	1.143	1.697	3.208	2.681
NPHP1	1	0.805	1.867	1.601	1.681	1.964
NPL	1	1.43	2.649	1.348	1.884	2.37
NPM3	1	1.192	0.855	0.824	1.436	1.115
NPNT	1	4.708	12.977	1.623	7.605	27.329
NPPC	1	1.35	3.131	1.003	1.885	5.613
NPR2	1	0.783	0.765	1.154	0.979	0.932
NPR3	1	1.18	0.456	0.648	1.569	2.232
NPY	1	1.983	3.685	0.849	1.237	6.283
NPY5R	1	2.188	3.483	4.046	7.438	10.116
NQO1	1	1.855	1.671	2.668	6.974	5.608
NR1D1	1	1.122	1.374	0.881	1.176	1.619
NR1D2	1	0.859	0.954	1.21	1.544	1.346
NR1H2	1	0.868	0.778	1.01	0.893	1.001
NR1H3	1	1.157	0.898	0.709	1.129	0.797
NR3C1	1	2.112	2.582	1.617	2.261	2.509
NR3C2	1	2.187	2.578	1.528	4.086	6.113
NR4A1	1	1.692	1.834	1.091	1.371	1.785
NR4A3	1	2.542	2.519	0.816	2.082	2.526
NRSN1	1	1.223	1.75	0.79	0.997	1.61
NRTN	1	1.611	3.965	2.571	3.275	7.201
NSMF	1	1.358	1.569	0.982	1.19	1.838
NSUN7	1	1.132	1.637	1.941	1.946	2.378
NT5C	1	0.944	1.334	1.191	1.261	1.671
NT5C1A	1	2.553	4.319	2.387	1.704	3.681
NT5DC3	1	6.284	13.89	1.896	5.404	9.974
NT5E	1	0.588	1.677	2.26	1.189	3.927
NTAN1	1	0.897	1.251	0.927	1.158	1.193
NTMT1	1	1.181	1.093	0.874	1.073	1.022
NTRK2	1	1.56	2.073	1.001	0.966	2.178
NUBPL	1	1.023	1.078	0.973	1.174	1.186
NUCB1	1	0.974	0.984	0.948	1.128	1.371
NUDC	1	1.247	1.065	0.903	1.292	1.205
NUDT16	1	1.052	1.373	1.251	1.295	1.639
NUDT17	1	0.873	1.169	1.408	1.067	1.174
NUDT22	1	1.083	1.198	1.209	1.088	1.372
NUDT6	1	0.95	1.436	1.188	1.017	1.08
NUDT8	1	1.046	1.255	1.185	1.298	1.441
NUDT9	1	1.432	1.397	1.006	1.518	1.599
NUFIP2	1	1.044	1.241	0.955	0.966	1.191
NUPR1	1	1	1.741	2.279	10.959	11.089
NUS1P1	1	1.739	1.951	0.882	1.863	1.896
NWD1	1	1.786	2.193	0.875	1.15	1.885
NXPE3	1	1.432	1.668	1.114	1.416	1.746
NXPH3	1	3.065	7.786	1.657	4.164	12.389
OAF	1	1.577	2.645	3.168	5.22	6.343
OAT	1	1.558	1.991	1.029	2.082	2.389
OCA2	1	1.142	1.164	4.868	4.907	2.803
OCEL1	1	1.043	0.97	0.821	0.995	0.958
OCLN	1	1.501	2.588	3.252	3.642	5.365
ODF3B	1	1.781	1.87	2.847	3.616	4.725
ODF3L1	1	0.951	1.395	0.691	1.943	2.402
OGDH	1	1.928	1.325	0.926	1.635	1.581
OGFOD1	1	1.194	1.087	0.89	1.202	1.113
OGFRL1	1	1.257	1.731	1.505	1.937	2.632
OLFML2A	1	1.047	0.914	2.839	5.084	1.817
OLIG2	1	1.222	1.904	0.705	1.362	2.66
OMA1	1	0.938	1.44	1.224	1.861	2.045
OPN1SW	1	0.814	0.892	1.28	1.449	1.267
OPN3	1	3.275	11.879	2.363	3.641	20.506
OPRK1	1	4.874	21.206	3.125	5.01	13.196
OR7E12P	1	0.469	0.955	1.051	0.771	0.798
ORAI1	1	1.669	1.984	1.459	2.817	4.662
ORC3	1	1.072	1.042	0.877	1.197	1.03
OSBP2	1	1.295	1.565	1.036	1.074	1.806
OSBPL10	1	2.782	2.737	1.571	3.184	2.866
OSBPL1A	1	1.346	1.361	1.108	1.659	1.899
OSBPL3	1	1.261	1.994	3.16	3.699	4.314
OSGIN2	1	1.519	1.733	1.294	2.359	2.326
OSMR	1	0.992	0.849	3.316	2.051	1.863
OSTC	1	1.435	1.761	1.025	2.308	2.171
OSTF1	1	1.843	2.344	1.459	3.693	4.343
OSTM1	1	1.291	1.71	0.952	1.539	2.201
OXCT1-AS1	1	1.151	0.87	0.562	0.722	0.986
OXNAD1	1	1.001	1.157	0.969	1.074	1.097
OXR1	1	1.454	1.517	0.922	1.659	1.64
P2RX4	1	0.634	0.891	1.158	0.932	1.136
P2RX5	1	0.775	1.56	1.175	1.195	1.897
P2RX6	1	1.283	2.899	1.381	2.05	4.018
P2RX7	1	0.753	0.625	0.897	0.926	0.829
P4HA1	1	0.75	0.908	1.747	2.396	1.795
P4HA2	1	1.108	2.752	2.167	2.842	4.539
P4HA3	1	0.688	1.032	1.191	0.683	1.309
P4HB	1	0.956	0.898	1.07	1.169	1.121
PACSIN1	1	1.351	2.117	0.843	0.947	2.047
PACSIN2	1	1.213	1.244	0.913	1.253	1.383
PACSIN3	1	1.183	6.761	3.147	3.472	7.939
PAG1	1	1.43	1.47	0.979	1.194	1.996
PALD1	1	3.593	7.881	3.615	4.044	10.636
PALMD	1	1.047	1.251	0.69	1.085	1.67
PAM	1	2.715	4.257	2.459	3.885	5.631
PAMR1	1	0.772	0.343	1.154	0.865	0.399
PANX2	1	1.085	1.265	1.15	0.883	1.524
PAPSS2	1	1.341	2.785	1.648	3.499	4.016
PAQR7	1	0.651	0.998	0.857	0.908	1.181
PAQR8	1	1.993	2.871	1.886	2.996	3.926
PARD3B	1	1.422	1.701	1.935	2.215	2.518
PARM1	1	1.99	3.944	2.642	4.951	11.776
PARN	1	0.916	0.858	0.963	1.14	1.033
PARP10	1	1.474	1.267	1.306	1.318	1.775
PARP12	1	1.331	3.9	4.032	3.801	5.698
PARP14	1	0.649	1.147	2.006	2.666	2.909
PARP3	1	0.771	0.674	0.867	0.736	0.733
PARP4	1	0.781	1.21	1.89	2.589	1.923
PARP9	1	2.279	1.614	1.548	5.385	6.656
PARS2	1	1.046	1.328	0.908	1.217	1.263
PARVA	1	1.59	1.813	1.701	2.919	2.71
PAX3	1	0.716	1.267	1.731	2.146	1.775
PBX4	1	0.766	1.621	1.427	1.065	1.214
PBXIP1	1	1.81	1.833	2.664	5.344	5.43
PC	1	1.747	2.219	1.001	1.791	3.028
PCBD1	1	1.717	1.84	0.853	2.07	2.475
PCBP3	1	1.124	1.977	1.911	2.137	4.46
PCDH18	1	2.566	4.721	2.52	4.009	5.508
PCDHAC2	1	2.774	4.009	0.904	1.506	4.258
PCGF5	1	1.81	1.976	1.741	2.235	2.028
PCK2	1	0.596	0.822	1.197	1.21	0.99
PCLO	1	1.483	1.563	0.822	0.856	1.351
PCP4	1	2.871	2.211	2.94	10.341	7.758
PCSK1N	1	1.332	1.061	0.96	0.999	1.502
PCTP	1	1.474	2.271	1.764	2.098	2.413
PCYOX1	1	1.072	1.186	0.893	0.963	1.375
PCYT1A	1	0.972	1.064	1.011	1.019	1.046
PCYT2	1	1.474	1.501	1.066	1.287	1.641
PDE1A	1	1.734	2.868	2.915	4.108	4.245
PDE3A	1	0.943	1.645	0.543	1.228	3.063
PDE4A	1	1.433	1.267	0.866	1.026	1.326
PDE4B	1	1.55	1.471	0.969	1.475	1.608
PDE4C	1	3.12	3.537	0.784	1.296	2.455
PDE4D	1	1.913	1.913	1.661	2.368	2.215
PDE7B	1	2.208	3.212	0.808	1.479	2.579
PDE8A	1	1.13	1.998	1.421	1.538	2.194
PDE8B	1	1.039	2.06	1.194	1.71	3.682
PDGFA	1	2.483	3.232	1.182	2.02	2.994
PDGFB	1	3.667	8.741	1.176	2.466	10.184
PDGFRL	1	1.296	2.506	2.465	3.693	3.613
PDHX	1	1.328	1.19	0.832	1.179	1.155
PDIA3	1	1.161	1.2	1.236	1.588	1.561
PDIA4	1	1.122	1.011	1.348	1.527	1.254
PDIA5	1	1.299	2.227	2.284	3.079	2.602
PDK3	1	0.926	0.976	0.967	0.969	1.17
PDK4	1	6.008	4.269	3.21	17.993	12.36
PDLIM1	1	0.853	1.146	4.45	4.677	3.189
PDLIM3	1	1.774	5.101	2.679	6.455	15.528
PDLIM4	1	1.373	3.324	2.193	5.018	7.727
PDP2	1	1.34	1.68	0.977	1.339	1.961
PDPN	1	1.809	1.588	2.882	6.138	2.923
PDSS2	1	1.364	1.228	0.801	1.793	1.493
PDXK	1	1.485	1.718	0.915	1.405	1.933
PDYN	1	11.723	53.985	0.54	5.026	58.487
PDZD7	1	1.373	4.488	2.779	1.926	5.544
PDZD8	1	1.149	1.073	0.901	0.999	1.342
PDZRN3	1	1.228	1.631	2.391	3.952	4.071
PEA15	1	1.43	1.238	0.95	1.807	1.555
PEAR1	1	0.479	0.54	3.128	1.072	0.717
PEBP4	1	3.798	3.979	1.915	7.967	6.823
PELO	1	1.173	1.176	0.825	1.226	1.225
PER1	1	2.059	1.624	0.989	1.335	1.58
PER2	1	1.674	1.446	0.956	1.082	1.244
PER3	1	0.794	1.598	1.041	1.126	1.485
PERP	1	2.28	2.961	3.574	8.462	9.231
PFKL	1	1.248	1.506	1.139	1.116	1.771
PFKP	1	4.077	12.988	2.489	5.254	17.612
PGAM1P7	1	1.013	3.411	1.736	1.434	2.673
PGAM5	1	1.447	1.219	0.957	1.392	1.299
PGM1	1	2.13	3.114	1.653	4.272	5.203
PGM5	1	4.032	9.633	2.562	24.962	70.862
PGPEP1	1	0.931	1.215	0.966	1.27	1.334
PGRMC2	1	1.182	1.447	1.072	1.405	1.842
PHEX	1	0.569	0.7	0.919	0.596	0.675
PHF1	1	0.912	1.057	1.155	0.845	1.054
PHF11	1	0.977	1.434	1.531	2.188	2.625
PHKA1	1	1.357	2.302	1.161	1.624	2.379
PHLDA2	1	1.89	1.61	0.927	0.918	1.843
PHLDA3	1	1.271	1.146	1.032	1.164	1.444
PHLDB3	1	1.118	1.302	1.378	1.168	1.561
PHYH	1	1.531	1.602	1.222	2.048	2.242
PHYHIP	1	3.122	4.067	0.717	1.682	4.034
PI15	1	0.603	0.875	2.723	1.382	0.653
PI4K2A	1	1.096	0.912	0.856	1.11	1.146
PID1	1	2.315	2.145	0.407	0.924	1.278
PIEZO1	1	0.982	0.858	2.142	1.379	1.873
PIGB	1	0.77	1.015	1.232	1.051	1.094
PIGF	1	1.11	1.543	1.197	1.069	1.306
PIGK	1	1.072	1.119	0.986	1.217	1.378
PIGN	1	1.016	1.46	1.096	1.387	1.665
PIGT	1	1.042	1.143	0.979	1.287	1.591
PIK3AP1	1	2.077	2.354	1.455	2.341	3.391
PIK3CB	1	1.78	1.596	0.881	1.526	1.88
PIK3CD	1	1.47	2.385	2.238	1.799	2.469
PIM1	1	0.979	0.838	0.934	0.972	0.836
PIM2	1	0.873	0.786	0.851	1.118	0.904
PINX1	1	1.105	1.195	0.808	1.331	1.363
PIP5K1B	1	1.892	3.604	1.827	4.655	10.468
PIP5KL1	1	0.81	1.148	1.068	0.894	1.206
PIR	1	1.275	1.391	2.199	3.74	2.623
PIRT	1	1.002	2.367	6.042	3.481	7.138
PITPNM2	1	1.919	2.882	1.429	1.549	3.528
PIWIL2	1	0.698	0.778	0.788	0.741	0.637
PJA2	1	1.442	1.373	0.842	1.279	1.448
PKN1	1	1.14	1.03	0.91	1.046	1.139
PKP4	1	2.014	2.555	1.397	2.177	2.662
PLA2G12A	1	1.801	1.63	1.051	1.613	1.766
PLA2G15	1	1.097	1.198	0.925	1.093	1.445
PLA2G16	1	2.98	5.664	3.749	10.756	21.977
PLA2G4A	1	1.124	3.986	1.27	6.22	9.354
PLA2G4C	1	1.011	0.858	0.871	0.955	0.896
PLAC9	1	0.561	2.138	2.623	4.201	5.57
PLAT	1	1.884	1.739	2.562	4.832	3.38
PLAU	1	0.996	0.726	3.345	2.858	1.843
PLAUR	1	0.479	1.81	1.516	1.852	0.997
PLBD2	1	0.878	0.98	0.984	0.75	1.087
PLCB3	1	1.144	2.362	2.529	1.986	2.638
PLCD3	1	1.48	2.634	1.541	3.123	3.673
PLCE1	1	1	1.668	1.206	1.884	2.377
PLCG2	1	2.274	4.003	3.518	5.556	7.414
PLD1	1	1.447	13.139	2.828	10.887	29.207
PLD2	1	0.867	1.528	1.535	1.186	1.655
PLEC	1	0.986	1.23	1.497	0.882	1.876
PLEKHA2	1	2.745	3.27	1.559	2.508	4.466
PLEKHA4	1	1.813	2.022	3.1	5.904	6.029
PLEKHB1	1	2.498	4.4	2.274	6.967	11.693
PLEKHB2	1	1.733	1.722	0.85	1.579	1.89
PLEKHF1	1	1.877	3.353	3.012	3.216	5.615
PLEKHG4	1	1.735	2.274	1.897	1.514	2.342
PLEKHG4B	1	1.212	1.522	1.99	2.899	2.187
PLEKHG5	1	1.077	1.219	1.386	0.846	1.378
PLEKHO2	1	0.87	1.142	1.383	1.299	1.559
PLIN2	1	1.165	1.377	0.689	0.858	1.06
PLIN3	1	1.243	1.943	1.612	2.605	3.511
PLK3	1	1.757	2.042	1.06	1.722	2.085
PLK5	1	1.792	3.753	1.841	1.591	4.745
PLOD1	1	1.324	1.185	1.275	2.067	2.091
PLOD2	1	0.786	1.191	2.559	3.653	2.542
PLOD3	1	0.964	1.047	1.23	1.054	1.118
PLP2	1	2.051	4.143	1.512	4.086	6.573
PLS1	1	0.943	1.441	1.761	3.02	2.52
PLSCR1	1	1.004	2.072	2.624	2.255	2.451
PLSCR4	1	0.502	1.802	3.474	5.811	7.268
[truncated: 1,047 more rows]

## Sheet: n
Amplitude			Frequency
DMSO	EZH2i		DMSO	EZH2i
0.323666	0.37349		0.45	3.15
0.470942	0.074379		0.45	1.35
0.174268	0.0973485		1.35	0.9
0.0827691	0.0544472		1.35	0.45
0.0300733	0.0912394		1.8	0.45
0.0423594	0.0557761		0.9	4.05
0.0304113	0.132536		2.25	4.05
0.0406926	0.24959		0.9	0.45
0.0428795	0.21665		3.15	4.95
0.0777322	0.247898		0.45	0.45
0.0336396	0.294803		1.35	2.7
0.029576	0.669362		3.15	2.7
0.0740343	0.0336823		0.9	1.35
0.0481893	0.389608		0.9	4.5
0.0533737	0.174211		0.9	1.8
0.864868	0.0928542		0.9	0.45
0.165294	0.119166		1.35	0.9
0.0748945	0.239046		0.9	0.9
0.0566874	0.0746702		0.45	0.9
0.0673252	0.0578919		1.35	1.35
0.101891	0.141824		0.45	0.5
0.0877639	0.134172		3.6	0.5
0.0815169	0.125664		0.45	0.5
0.039317	0.116612		2.25	0.5
0.0350408	0.207145		1.35	0.5
0.130937	0.147944		1.8	0.5
0.122818	0.156207		1.8	1
0.0268603	0.406221		2.25	1.5
0.0855257	0.237457		1.8	0.5
0.0415071	0.212352		3.15	1
0.0660271	0.191704		1.35	1.5
0.0756366	0.0907335		0.9	1.5
0.0568195	0.0768084		2.25	1
0.110513	0.118602		0.45	0.5
0.102226	0.118036		0.45	0.5
0.201626	0.0885162		1.8018	0.5
0.144106	0.0611224		2.4024	0.5
0.116273	0.106182		3.003	1
0.0442839	1.00233		2.4024	0.769231
0.0715923	1.89616		1.8018	0.512821
0.0588832	0.215649		1.2012	0.25641
0.0991083	0.0962498		0.600601	0.512821
0.0920845	0.809877		2.4024	0.769231
0.248693	0.278149		0.600601	0.25641
0.0860243	0.78785		1.2012	3.07692
0.103981	0.439398		2.4024	2.05128
0.111724	0.474473		0.45	0.25641
0.122956	0.662156		0.9	1.28205
0.102283	0.690706		0.9	1.28205
0.274713			1.35	0
0.0954298	0.37322		0.45	1.28205
0.0964031	0.602067		0.45	2.82051
0.195964	0.741554		1.35	0.769231
0.136508	0.18693		0.45	0.25641
0.0541304	0.778896		3.6	1
0.08364	0.0942501		0.9	0.5
0.126394	0.0735861		0.9	2
0.4342	0.0662788		0.45	2
0.0780141	0.0382754		0.45	0.5
1.04888	0.0585091		0.5	1
0.582067			2.5	0
0.144466	0.0828317		0.5	2
0.223923	0.0793356		1	1.5
0.217902	0.127042		1	0.5
0.340068	0.369128		3	1
0.384709	0.0872469		0.5	1.5
0.226216	0.0734219		5	3.5
0.204248	0.0706908		0.5	1
0.252956	0.0590375		2.5	1
0.236657	0.0580767		2	1
0.0774886	0.128428		1	0.5
0.147307	0.59981		1	0.5
0.0967303	0.0549478		1	3
0.279637	0.0682113		0.5	1.5
0.137706	0.105872		0.5	0.5
0.111979	0.050481		0.5	1
0.0567117	0.0511088		0.5	2
0.153961	0.0732513		1	1
0.0787985	0.0566219		0.5	0.5
0.134222	0.118701		0.5	0.5
0.0694034	0.0869363		0.5	0.5
0.0453592	0.107745		1.5	2
0.0758347	0.0612862		1	1.5
0.109983	0.0735452		2	0.5
1.02294	0.118027		1	0.5
0.125877	0.223492		1	0.5
0.161944	0.250968		0.5	0.5
0.236313	0.229533		1	3
0.215335	0.196551		2	0.5
0.182787	0.129346		0.5	2
0.197192	0.0775053		0.5	1
0.0931468	0.115031		0.5	0.5
1.31082	0.0483166		3.5	1
0.0950841	0.0411901		1.5	1
0.319274	0.182978		0.5	3.5
0.140823	0.308987		2	2.5
0.20999	0.40668		0.5	2.5
0.140453	0.0873982		1.5	0.5
0.15638	0.173591		0.5	5.5
1.2448	0.0680377		1	0.5
0.398236	0.175182		0.5	1
0.227843	0.304162		0.5	1.5
1.02096	0.290666		0.5	4.5
0.379328	0.242299		0.5	0.5
0.182592	0.545112		2	2.5
0.169254	0.113903		2	1.5
0.17461	0.118799		0.5	1
0.342011	0.155348		0.5	2
0.212147	0.0968741		0.5	0.5
0.196467	0.0823996		0.5	0.5
0.180805	0.142096		0.5	2
	0.1436		0	1
0.25883	0.229308		0.5	2
0.191999	0.179258		1	0.5
0.215122	0.865127		0.5	2.66667
0.200964	0.243681		0.5	1.66667
0.196754	0.0827863		0.5	0.333333
0.159153	0.267263		4	1
0.081844	0.17487		1.5	0.666667
0.0916669	0.22518		1	0.666667
0.0772754	0.568975		1	0.333333
0.084872	0.247419		1	0.333333
0.197784	0.399309		0.5	2.33333
0.12137	0.299029		0.5	2.66667
0.251312	0.165107		1.5	1.66667
0.0836595	0.319607		0.5	0.333333
0.116546	0.100442		0.5	0.666667
0.124599	0.0866013		0.5	1
0.0848368	0.0995037		1	1
0.181349	0.194634		0.5	2
0.128796	0.124573		0.5	1
0.1315	0.232514		0.5	0.666667
0.0758266	0.29765		0.5	1
0.0652921	0.196267		0.5	0.333333
0.143532	0.163549		0.5	2.66667
0.0536021	0.141198		2	1.33333
0.499092	0.109092		2	1
0.144007	0.163165		0.5	0.333333
0.0713516	0.337012		0.5	2.66667
0.190917	0.30258		1	2
0.11742	0.129893		0.5	0.666667
0.0985655	0.322002		0.5	2.66667
0.184221	0.245964		0.5	0.333333
0.260616	0.236128		0.5	0.666667
0.231235	0.142101		0.5	0.333333
0.0563539	0.13607		1	2.33333
0.0527831	0.114812		0.5	0.666667
0.108634	0.131487		1	0.666667
0.372132	0.234342		0.25	1.33333
0.339204	0.463398		0.75	1.8
0.117427	0.272919		0.25	2.1
0.159663	0.371179		0.25	0.9
0.2338	0.94404		0.25	0.3
0.184096	0.258208		0.25	1.2
0.19936	0.37391		0.5	1.8
0.17569	0.150974		0.5	1.2
0.558987	0.136255		0.25	0.6
0.207676	0.155332		0.5	0.9
0.270875	0.996692		0.25	0.9
0.151678	1.17051		0.5	0.9
0.223054	0.74534		0.25	0.9
0.176209	0.471893		0.25	0.6
0.168031	1.31772		0.25	1.2
0.216595	1.31557		0.25	2.4
0.151558	0.841513		0.75	0.6
0.211797	0.412956		0.25	0.6
0.24784	0.226365		0.5	0.9
0.200008	0.374119		0.25	1.5
0.0887046	0.481618		1.5	1.5
0.0901809	0.61441		0.75	1.2
0.107628	0.231893		1	1.5
0.114216	0.207243		1	3
0.151548	0.326308		0.5	1.5
0.142812	0.357406		0.25	2.1
0.115745	0.749083		0.5	0.3
0.0829538	0.312373		0.75	0.3
0.101708	0.32672		1	2.1
0.112282	0.734804		0.25	1.2
0.117851	0.193353		1.25	1
0.298547	0.372058		0.25	1
0.13461	0.406841		0.5	1
0.208243	0.505082		0.75	2
0.0860643	0.239554		0.25	1
0.0802782	0.89577		1.25	0.5
0.0947178	0.8078		0.5	0.5
0.15665	0.090267		1.25	2
0.0744049	0.0883448		0.5	0.5
0.194245	0.108097		2.25282	1
0.117104	0.13943		1.50188	0.5
0.0865471	0.716816		0.375469	0.25
0.0757423	0.11031		0.375469	0.25
0.079157	0.0459567		0.750939	0.75
0.0849405	0.0372436		0.750939	1
0.119076	0.325305		0.375469	3
0.0795817	0.176534		0.750939	2.75
0.0856141	0.172386		0.375469	0.25
0.11956	0.0880904		0.375469	0.75
0.213759	0.0927734		0.375469	0.75
0.194306	0.177266		0.375469	0.5
0.154493	0.244363		0.375469	1
0.110005	0.136807		0.750939	1.5
0.331823	0.103369		1.50188	0.75
0.079766	0.135748		1.50188	0.25
0.0573632	0.40132		2.5	2.25
0.0900927	0.763462		0.5	3
0.166538	0.301334		0.5	1.5
0.0955913	0.238419		0.5	0.75
0.062139	0.596419		1	3.25
0.137439	0.34037		0.5	1
	0.397602		0	1.75
0.0849521	0.163564		1	0.25
0.148957			0.5	0
0.0542289	0.651841		1	1.25
0.370503	0.137297		2.5	1
0.0715786	0.145575		1	0.5
0.0776845	0.0995719		1	0.5
0.0827659	0.0546835		0.5	2
0.197548	0.16041		2.5	1.25
0.464362	0.406319		3.5	4
0.653587	0.323155		2	0.75
0.0760686	0.104683		0.5	0.25
0.147338	0.0678985		0.5	0.75
	0.269104			1
	0.811105			1.5
	0.390526			4.25
	0.645964			1.25
				0
	0.0531058			1.25
				0
	0.152513			1
	0.117756			0.5
	0.512701			2
	0.194516			0.5
	1.20206			2.25
	0.80069			0.25
	0.500841			0.25
	1.39053			1.75
	0.748649			2
	0.187581			0.5
	0.367722			1.25
	0.615216			0.5
	0.0934103			1
	0.145041			2.5
	0.188608			1
	0.138422			0.5
	0.075508			1.5
	0.126556			1
	0.0628749			0.5
	0.0996521			1
	0.0573229			1
	0.204047			1.5
	0.0932372			2
	0.176266			0.5
	0.553543			2.5
	0.48418			2
				0
	0.257798			0.5
				0
	0.44918			2.5
	0.241651			0.5
	0.277459			1.5
	0.299382			1
	0.162298			0.5
	0.656395			1
	0.31237			2
	0.0801471			1
	0.161129			1
	0.195968			0.5
	0.126795			1
				0
	0.522513			1.89474
	0.289174			0.631579
	0.217562			0.315789
	0.354453			1.26316
	0.466353			0.947368
	0.837616			1.26316
	0.496512			0.315789
	0.733681			0.947368
	0.514261			0.315789
	0.273521			0.947368
	0.396925			2.52632
	0.364391			0.631579
	0.349085			0.315789
	0.61429			1.26316
	0.210606			0.631579
	0.481878			0.947368
	0.614001			0.631579
	0.123435			0.315789
	0.592114			2.52632
	0.419321			0.631579
	0.436286			3.47368
	0.364079			0.947368
	0.406606			0.315789
	0.373507			2.21053
	0.330352			1.26316
	0.567357			0.947368
	0.284078			2.21053
