# Supplementary material for: An epigenetic barrier sets the timing of human neuronal maturation
Source: Nature. 2024 Jan 31;626(8000):881–90. doi: 10.1038/s41586-023-06984-8 (PMC10881400; doi:10.1038/s41586-023-06984-8)
Supplement: Supplementary file 15 — Source Data Fig. 5 [file 41586_2023_6984_MOESM15_ESM.xlsx]

## Sheet: b
GeneName
SCN2B
SCN4B
KCNA2
KCNA1
KCNK1
SV2B
SV2C
CAMK2B
SYN1
NRXN2
SYNDIG1
SYNDIG1L
ADCY1
ADCY7
ADCY8
GRIN1
GRM1
GRIN3B
GRIK4
GABRA1
S100A10
NPAS4
FOS
FOSB
BDNF
DGKG
DGKK
PPARG
NEFH
TUBA4A
HLA−B
HLA−C

## Sheet: f
JADE2
NPC	0.883066	0.678524	0.5445
d25	0.243225	0.162282	0.127592
d50	1.63058	1.57995	1.34066
d75	1.87369	1.5357	1.63605
d100	1.98305	2.1691	1.61706
CHD5
NPC	0.355219	0.353173	0.34332
d25	2.4701	2.73861	2.42676
d50	4.98806	4.96751	4.70832
d75	4.63125	4.43064	4.80407
d100	4.75958	3.66148	2.75451

## Sheet: g
JADE2	2uM			4uM
DOT1Li	1.58634	1.509	1.24427	1.35554	1.77883	1.78978
EHMT1/2i	0.969586	0.953982	1.00579	0.732811	1.02245	1.3534
EZH2i	1.39511	1.01779	1.43269	1.54099	1.79546	1.73541
CHD5	2uM			4uM
DOT1Li	1.42469	1.18146	1.0507	1.27576	1.30948	1.70907
EHMT1/2i	1.75842	1.5487	1.23971	1.22661	1.46208	2.72626
EZH2i	1.54384	1.03006	1.35932	1.54679	1.70609	2.19918

## Sheet: h
DMSO WT	EZH2i WT	DMSO CHD5-KO Clone1	EZH2i CHD5-KO Clone1	DMSO CHD5-KO Clone2	EZH2i_CHD5-KO Clone2	DMSO JADE2-KO_Clone1	EZH2i_JADE2-KO_Clone1	DMSO_JADE2-KO_Clone2	EZH2i_JADE2-KO_Clone2
0.348154	0.711577	1.71071	1.17814	2.54552	0.802765	0.18984	0.870522	0.750838	0.254242
0.591224	1.8372	1.13619	0.581569	0.962119	0.46435	0.834027	0.914147	0.385443	0.0765025
0.491443	0.38305	1.578	0.637298	1.46207	0.204461	0.741349	0.210004	0.244707	1.33002
1.24322	2.52163	1.61078	0.667089	0.438496	0.402394	0.554675	0.523151	1.03953	1.60258
0.205972	0.30896	0.629323	0.393777	0.280265	0.522946	0.543117	0.783015	0.937056	0.362384
0.226189	0.515919	0.599585	0.497236	0.401339	0.931893	0.558743	0.892132	0.565075	0.576362
0.241814	0.639322	1.72594	0.703533	1.36914	1.31066	0.149879	0.975208	0.287986	0.589616
0.218251	1.06491	0.753006	2.85009	0.577327	1.58083	0.655887	0.313203	1.34402	1.31972
0.183997	0.774062	1.57902	0.848516	1.29708	0.341202	1.14095	0.278843	1.44335	0.700048
0.215459	0.294386	1.74224	0.203685	0.488314	0.803626	0.143712	0.197416	0.431682	0.977115
0.150382	0.842915	1.0729	0.955083	0.164796	1.45374	0.631855	0.546986	0.135897	0.857626
0.274905	0.999935	0.900159	1.48619	0.176248	0.469602	0.0915442	0.65794	0.0805538	0.165842
0.234336	2.07053	1.11802	1.58154	0.18609	0.210852	0.717521	0.765594	0.701858	0.772476
0.906692	0.452221	0.65812	0.551427	2.03603	0.329591	0.141115	0.192825	0.218786	0.667196
0.182132	0.813514	0.445677	0.651403	0.753459	1.20822	0.569491	1.79745	1.41511	0.517003
0.25642	1.35667	0.228797	0.13863	0.465555	0.614246	0.496281	0.142986	0.362936	1.00171
1.42076	1.0145	0.411048	0.723276	1.54696	0.375311	0.416998	0.849871	1.13792	0.901276
0.2999	2.72819	0.206505	2.96231	1.10973	0.585706	0.257768	1.9761	0.577698	0.266058
0.890423	0.993267	0.139578	0.247499	1.82613	0.152383	0.0976585	0.47935	0.656486	0.251175
0.229761	0.73125	0.215912	0.190898	0.512272	0.376908	0.191763	0.925871	1.63352	0.239578
0.234832	1.75226	1.22486	1.21604	1.7536	0.19665	0.138376	0.402227	1.15095	0.424294
0.163577	0.472474	0.313557	1.20039	0.927296	0.327002	0.161783	0.2239	0.377003	0.17916
0.992804	0.81085	0.529206	0.598816	0.679138	0.429135	0.613662	0.29841	0.346328	0.202469
0.508799	0.924513	0.594471	0.27117	0.872269	0.336018	0.944354	1.17828	0.672168	0.338796
0.364257	0.179651	0.930218	1.18655	0.341741	0.330014	1.90802	0.840125	0.552974	0.224134
0.360403	0.921147	1.08458	0.62867	0.195338	0.430717	1.35393	0.346748	0.26542	0.105817
0.40242	0.307801	2.04568	0.895089	0.92242	0.324002	0.344236	0.17594	0.289225	0.22195
0.332828	1.59017	1.29562	0.328947	0.316061	0.542365	0.718052	0.383953	0.543561	0.802937
0.379277	0.785174	0.722819	0.56273	0.371092	0.453479	0.448331	0.333382	0.366324	0.28977
0.432767	0.32508	1.52974	0.129567	0.477555	0.854195	0.809016	0.0797407	0.403347	0.147197
0.481709	0.179256	0.719388	0.183663	0.230546	0.386627	0.343037	1.30919	0.32776	0.215713
0.211813	1.19867	0.697635	0.195862	0.257572	0.248848	0.401897	0.233237	0.206544	0.172008
0.297516	0.508605	1.10983	0.379111	1.35133	0.257301	0.504134	0.158157	0.385557	0.305747
0.151281	0.55248	0.287675	0.225539	1.60392	0.328448	0.294854	0.674552	0.238278	0.157384
0.1742	0.286353	0.937215	1.2102	0.183239	0.332778	0.362002	0.166426	0.287111	0.237565
0.20291	1.9518	0.450825	1.46959	0.528108	0.142874	0.270316	0.174313	0.34206	0.249457
0.137793	0.277296	0.575532	0.652521	0.768159	0.817631	0.337029	0.217447	0.317467	0.193858
0.250356	0.948848	0.620847	1.21227	0.947391	1.16215	0.241262	0.234988	0.689538	1.8477
0.225652	1.01249	0.267194	0.830768	0.329629	0.620699	1.05138	2.8936	0.14225	0.314397
0.479058	0.304971	0.979066	1.38424	0.254378	0.349808	0.586286	1.01732	0.560226	1.37079
1.21884	0.885774	0.248267	0.804654	0.178846	0.3237	1.75614	0.578809	3.01277	1.32252
0.808247	0.137331	0.996438	0.948874	0.140305	0.908624	1.06451	1.40627	0.294241	0.277138
0.659054	0.396942	0.439815	0.774413	1.16774	0.393754	0.427107	1.78118	0.995315	0.214371
0.756906	0.202874	0.250152	1.53047	0.257938	0.268567	0.170195	0.443487	0.738769	0.208221
1.04182	0.326821	0.845656	0.37679	0.390575	0.244742	0.281919	0.703363	0.308158	0.710978
0.501438	0.905091	0.487804	0.490195	0.769618	1.15915	1.44145	0.411968	0.244513	0.822324
0.221405	1.29884	0.599613	0.500361	0.553679	0.644955	0.201044	0.780536	0.315989	0.220408
0.151859	1.74328	0.44989	0.275226	0.728187	0.3386	1.25014	1.13525	0.567611	0.216105
0.718225	2.48218	0.427649	0.192949	0.537889	0.377297	0.335552	1.05503	0.335901	0.354166
0.82363	0.442087	0.600424	0.199555	0.505678	2.0596	0.119128	0.429004	0.485869	0.357138
0.235034	0.0745963	0.26042	0.308545	0.53893	0.427779	0.252938	1.52064	0.690882	0.251802
0.232374	0.285593	0.282419	0.172483	0.299144	0.988265	0.118183	0.571354	0.174684	1.17762
0.314151	0.273586	0.375378	0.69524	0.177699	0.451866	0.433197	0.355163	0.184904	0.622705
0.121597	0.12074	0.932645	0.627172	0.36807	0.34894	0.397463	0.255356	0.532997	0.300014
0.152072	0.229054	0.13343	0.533239	0.155208	0.416656	0.260073	0.375053	0.774594	0.412236
0.153666	0.16472	0.202571	0.228239	0.368502	0.190762	0.291212	1.73078	0.702788	1.01167
0.186328	0.233059	0.12053	0.457509	0.949979	0.315849	0.263719	0.599404	0.626014	0.202629
0.169297	0.167432	0.974055	0.49859	0.257274	0.268189	0.162374	0.54275	0.162594	0.363502
0.178752	0.147805	0.33829	0.737124	0.972046	0.561476	0.229491	0.410609	0.174316	0.920067
0.227373	0.262803	0.389031	0.816184	1.23509	0.760142	0.467326	0.750912	0.409587	0.28619
0.119501	0.205431	0.231947	0.588432	0.210302	0.257758	0.590472	0.141264	0.0806561	1.38889
0.112254	0.238523	0.510837	0.206232	1.03001	1.03409	0.346903	0.195478	0.155125	1.42267
0.134439	1.01462	0.920984	0.21845	0.990692	0.971093	1.47242	2.05025	0.261891	1.08635
0.150837	0.26561	0.143952	0.142237	0.478063	0.0896785	0.563529	0.327836	0.717334	0.441457
0.491166	0.144792	0.206125	0.557563	0.197892	0.337858	0.101459	1.41996	0.262914	0.589243
0.936627	0.736693	0.235826	1.41923	1.28208	0.643656	1.69999	0.149335	0.273983	0.219191
0.365112	0.370755	0.875122	0.600975	1.29521	0.255019	0.358662	0.328738	0.281378	0.503728
0.276757	1.02645	0.0921744	1.99834	0.165869	0.582067	1.17495	0.564781	0.238048	0.473193
0.150555	0.294629	1.15969	0.647803	0.70529	0.421043	0.149045	0.365279	0.365036	0.223519
0.280498	0.706146	0.686755	0.906799	0.33362	0.869524	0.155586	0.511236	0.666557	1.02953
0.462819	0.105056	0.443729	2.10357	0.744617	0.157714	1.88666	0.306817	1.10634	0.532582
0.241258	0.475528	0.373126	0.291029	0.521727	0.876373	0.133289	0.378052	1.47577	0.143881
0.149773	0.466187	1.02538	0.433963	0.274001	0.124565	0.152317	0.351471	1.01309	0.236207
0.578329	0.125433	0.655922	0.206841	0.319417	0.438402	0.366867	0.20639	0.421506	0.510206
0.351114	0.523413	0.743436	0.282738	0.74744	0.146782	0.751931	0.759656	0.372371	0.675879
1.59787	0.375844	1.30296	0.291252	0.369541	0.180948	0.140319	0.236391	0.539152	0.27154
0.250519	0.203361	0.797927	0.258071	0.701274	0.447935	0.227914	1.05331	0.663732	0.868435
0.149477	0.502336	1.05981	0.160939	0.180739	0.0934809	0.935043	0.648063	0.705689	0.196637
0.204447	0.24065	0.561531	0.350301	0.132885	0.215737	0.202446	0.375311	0.131913	0.514347
0.455403	0.540388	0.254072	0.247198	0.199546	0.304635	3.76302	0.262619	0.442214	1.44115
0.168545	0.299096	0.615678	0.442676	0.212077	0.11984	0.266829	0.389381	0.165655	0.322201
0.456677	0.403354	0.167726	0.31895	0.174613	0.123221	0.71738	0.294329	0.859285	0.357206
0.197277	1.03777	0.925672	0.300378	0.162193	0.108479	0.112295	0.382895	0.381127	0.489594
0.445718	0.142788	0.335487	0.901776	0.081536	0.0976228	0.155632	0.284481	0.39225	2.51797
0.969945	0.162763	0.268621	0.418976	0.0944986	0.130095	0.132319	0.311306	1.00228	1.00897
0.194883	0.359458	0.332361	1.94297	0.409639	0.17725	0.232015	1.03011	0.155207	0.699472
0.60252	0.380875	0.280011	0.125142	0.453004	0.760574	2.18347	0.923837	0.215409	0.48089
0.543626	0.213168	0.318086	0.16891	0.156294	0.100127	0.385956	1.83291	1.13513	0.205235
0.299333	0.353901	0.586276	0.189882	1.06196	0.811083	0.303009	0.942523	1.10079	1.11056
0.238728	0.721024	0.285434	0.956352	0.246814	0.141868	0.158896	0.344317	0.656773	0.245396
0.280084	0.85384	0.476846	0.581041	0.230863	1.85311	0.161478	0.248178	0.131923	0.620548
0.161262	0.117831	0.14617	0.545608	0.265315	0.456907	0.188228	0.284148	0.21085	0.433831
0.480823	0.889525	0.209259	0.21714	0.115258	0.160588	0.22479	0.501934	0.771185	0.325829
0.556833	0.602109	0.493347	0.206321	0.183849	0.227953	0.126297	0.288962	1.12345	0.233492
1.20471	0.59215	1.07477	0.218836	0.139863	0.153334	0.662411	0.454684	0.195469	0.241762
0.436377	1.62576	0.38252	0.538377	0.383075	0.201271	0.170644	0.225448	0.774	0.297133
0.59047	1.22967	1.16855	0.149392	0.770922	0.149334	0.139753	0.357639	0.178827	0.618036
0.330756	1.23264	0.853368	0.0950029	1.37066	0.330221	0.130005	0.602388	0.840404	0.226704
0.283477	1.8422	0.575984	0.0479131	0.264247	0.20315	0.528346	1.59626	0.17708	0.438071
0.268488	2.79815	0.123972	0.166211	0.230497	0.17461	0.238622	0.402335	0.31952	0.36393
0.117373	0.274295	0.105973	0.267716	0.206603	0.173253	0.513152	0.275187	0.349175	0.129159
0.247363	1.81829	0.200823	0.110635	0.284902	0.170355	0.892469	1.09228	0.390128	0.142307
0.238456	0.815511	0.52756	0.16525	0.143812	0.111106	0.428846	0.327781	0.15216	0.520723
0.632184	1.26515	0.238145	0.124871	0.151687	0.232705	0.225747	0.227664	0.983865	0.208672
0.553643	0.490885	0.225119	0.143466	0.137912	0.269986	0.121246	0.408186	1.165	1.17067
0.941366	0.712067	0.164798	0.0826986	0.144466	0.263967	0.179849	1.32488	1.2414	0.716499
0.0865536	0.442065	0.124883	0.188426	0.227741	0.954122	0.143452	0.437893	1.14722	0.116052
0.141249	0.341183	0.754988	0.154944	0.18007	0.671004	0.120417	1.65974	0.307763	0.0991366
0.65066	0.278344	0.340848	1.54317	0.16295	0.262061	1.67525	0.277229	0.145198	0.398826
0.144594	0.288352	0.109695	0.187227	0.171977	0.291603	0.166241	0.328146	0.183872	0.162297
1.00088	0.140322	0.642806	0.944754	0.306735	0.185072	0.199054	0.375426	0.276419	0.900119
0.89585	1.46756	0.169055	0.230735	0.141121	1.47616	0.85563	0.457543	0.219411	0.296687
0.381901	0.382541	0.142548	0.128483	0.294777	0.333371	0.826726	0.650459	0.614686	0.772668
0.386143	1.51888	0.912079	0.16896	0.226655	0.297312	0.245013	0.194687	0.199208	0.558495
1.14131	0.393958	1.12668	0.810778	0.360598	0.208135	0.402767	0.258134	0.484047	0.276843
0.111809	0.111275	0.186839	1.73438	0.113022	0.298791	1.24247	0.237443	0.294504	0.25342
0.641202	0.0819652	0.195981	0.751097	0.785713	0.168534	0.466309	0.377816	0.245222	0.911027
0.113901	1.01886	0.208753	1.38839	0.307604	0.149516	0.142076	0.255867	0.227529	0.195462
0.294799	0.743065	0.157064	0.277462	0.414069	0.274519	0.264521	0.228902	0.298577	0.356824
0.0772937	0.902319	1.80045	1.7111	0.148989	0.182118	3.08865	0.34897	0.292392	0.170361
1.0826	0.797348	0.177484	0.181937	0.0880312	0.186135	0.267303	0.370079	0.292392	0.487614
0.251535	1.53687	0.253477	0.202224	0.159419	0.194872	0.9374	0.362056	0.197076	0.253895
0.101589	0.0932584	0.328016	0.168076	0.258618	0.0682477	0.466357	0.386602	0.292118	0.192764
0.129413	1.83935	1.24261	0.181099	1.13044	0.0406186	0.154805	1.04206	0.1346	0.245331
0.136319	0.520645	0.382289	1.2036	0.210788	0.149677	1.33593	1.33717	0.275505	0.169157
3.16568	1.46995	1.41236	0.205914	0.248975	0.257592	0.757754	0.0701106	0.217362	0.253837
0.491985	0.286283	3.18401	0.159658	0.131308	0.183735	0.107843	0.378599	0.235915	0.176775
0.156816	1.42156	0.306671	1.2629	0.773314	0.357965	0.540677	0.144301	0.313426	0.417853
0.547733	0.895568	0.104933	2.01462	0.19293	0.215397	0.777668	0.139257	0.147572	0.222144
0.172978	0.485337	0.209012	0.247152	0.18176	0.0999381	0.196346	0.318489	0.161905	0.23953
0.123805	0.470465	0.34662	0.384991	0.193907	0.318811	0.167881	0.217117	0.209481	0.204531
0.218894	1.01222	0.445133	0.150556	0.387052	1.17262	0.646986	0.382075	0.124386	0.142
1.02622	3.58849	0.208746	0.20817	0.181405	0.248118	0.149925	0.125268	0.168768	0.630038
0.979025	1.75793	0.21666	0.295409	0.184168	0.15718	2.09209	1.96709	0.48717	1.33734
0.353101	0.187762	0.513125	0.155253	0.154096	0.3172	0.154726	0.0875577	0.242032	0.349594
0.215734	0.357439	0.943551	0.256134	0.20605	0.348792	0.752854	0.954374	0.260108	1.24282
0.296713	0.182957	0.142882	0.259565	0.253728	0.279453	0.175819	0.124149	0.175001	0.589553
0.345918	0.316329	0.829861	0.505424	0.183346	0.454439	0.166949	2.37387	0.199836	2.28611
0.632393	1.55811	0.30259	0.164631	0.243868	0.11494	0.554665	0.182635	0.25453	0.49239
0.623374	0.503165	0.260235	0.104043	0.23189	0.212871	0.475992	0.145756	0.216754	0.513443
0.267683	1.60518	0.258504	0.163465	0.520249	0.358502	0.138676	0.163015	0.156167	0.135738
0.782471	1.01859	0.276169	0.198677	0.291183	0.442829	0.252816	0.0918825	0.140396	0.216454
0.627016	0.574951	0.152215	0.190787	0.193038	0.132574	0.0977976	0.145824	0.166509	0.722977
0.222985	1.88698	0.069731	0.18968	0.177477	0.218551	0.152156	0.474794	0.196507	1.19968
0.124957	0.523829	0.865781	0.174237	0.158442	0.130093	0.172031	0.132896	1.40139	0.935026
0.274885	0.277601	0.599691	0.068036	0.532873	1.1661	0.4146	0.451333	0.207055	1.01593
0.201774	0.504949	0.904069	0.253396	0.287758	0.16267	0.623353	0.147879	0.303872	1.10894
0.517009	0.384358	0.426145	0.25438	0.222781		0.270761	0.125912	0.852506	1.01245
0.234413	0.337959	0.256269	0.174066	0.311892		0.630836	0.152704	0.382107	0.2146
1.21002	0.999924	0.201178	0.306118	0.624014		0.491829	0.110548	0.288963	0.577636
0.208969	0.115818	0.790584	0.172279	0.111268		0.3382	0.144563	0.285195	0.449805
0.192323	0.364022	0.173054	0.804504	0.439477		0.118019	0.122124	0.259462	1.37076
0.167235	0.227808	0.462452	0.63158	0.240358		0.157881	0.116837	0.416936	0.177102
0.247515	0.150068	0.227493	0.641978	0.143932		0.649003	0.144119	0.255789	0.299488
0.597493	0.142751	1.03993	0.195525	0.192381		0.115507	0.140379	0.205092	0.499979
0.339329	0.247622	0.158013	0.190646	0.198521		0.27032	0.163231	0.349441	1.10837
0.655768	0.437826	0.277831	0.164595	0.380801		0.143849	0.115212	0.276225	0.764677
1.0722	0.151841	0.2325	0.189065	0.281498		0.158656	0.164116	1.02977	0.15082
0.296828	1.45611	0.149892	0.178276	0.171404		0.96662	0.307253	0.344036	0.663482
1.70874	0.495012	0.760341	0.182309	0.347041		0.452226	0.0917929	0.84339	0.158492
0.894426	0.942044	1.18103	0.190144	0.330317		0.344471	0.141375	0.270939	0.649564
0.278148	0.249531	0.121398	0.200151	0.274483		2.14602	0.323861	0.220343	0.548729
1.03774	1.09803	1.09672	0.270165	0.645165		1.07824	2.73758	0.320892	0.38741
1.34349	0.157898	1.23502	0.212712	0.329538		0.248795	0.11824	0.137664	0.501034
0.211185	0.179577	0.94053	0.275816	0.185214		0.169913	1.7245	0.223896	0.919329
0.200764	0.401358	0.3286	0.245724			2.04032	1.37542	0.361504	0.540112
0.25797	0.324561	0.677909	0.30321			0.495402	0.22727	0.419396	0.156124
0.211629	0.158167	0.22059	0.366538			0.132281	0.451776	0.259255	0.126387
0.247093	0.0911637	0.31017	0.0901608			0.265768	0.136341	0.188711	1.90415
0.24722	0.609912	2.91249	0.731352			0.316266	0.45035	0.585551	1.06171
0.54472	0.127984	0.810629	0.271073			1.6519	0.432258	0.320232	0.363315
0.240367	0.494297	1.5531	0.302814			0.240887	0.320672		2.05289
0.345395	0.0802305	0.599443	0.383423			0.196138	0.204898		0.26024
0.151058	0.274828	0.787535	0.306848			0.209695	0.186528		0.681677
0.623266	0.243971	0.784909	0.150369			0.170224	0.12453		0.132505
0.134372	2.25596	0.230269	0.266098			0.0924294	1.1463		2.13692
0.795814	0.104676	0.224636	0.356987			1.41507	0.485705		0.631615
0.218125	0.0984477	0.213409	0.592091			0.218392	0.16108		0.220653
1.49557	0.326169	0.218128	0.124955			0.219478	0.146061		0.270542
0.383491	0.187071	0.203575	0.274101			0.319948	0.158313		0.313139
0.140871	0.544284	0.381246	0.447714			0.179149	0.563651		0.2558
0.254482	0.0926144	0.241971	0.444653			0.236602	0.162263		1.30185
0.741051	0.146603	0.255369	0.359112			0.160598	0.468249		0.231288
0.937814	1.74606	0.352645	0.227087				0.173637		0.797987
0.240936	0.20799		0.559433				0.216828		0.261832
0.391075	0.328478		0.298127				0.535453		0.325038
0.523133	0.75557		0.350701				0.115245		0.141815
0.217257	0.12359		0.288781				0.149449		0.232916
0.899843	0.579409		0.295772				0.188685		0.788992
1.15576	0.136828		0.239459				0.175478		0.23279
0.55482			0.252182				0.862521		0.329962
0.104832			0.310895				0.153311		0.460439
0.100458			0.225988				0.131946		0.221089
0.229426			0.212247				0.234532		0.100499
0.337821			0.554323				0.171552		0.450569
0.332704			0.183133				0.168493		0.739328
0.130509			0.265324				0.47461		0.519439
0.340415							1.8607		0.105693
1.03626							0.120489		0.494789
0.231282							0.0894079		1.08612
0.160389							0.476426		1.00002
0.138066							0.177055		0.846296
0.226893							0.19417		0.2137
0.782829							0.238494		0.549708
0.206477							0.820237		0.774352
0.298395							0.466446		0.204623
1.29487							0.194505		0.409183
0.196293							0.118238		0.854001
1.15034							0.464175		0.228662
0.118861							0.364295		0.263781
0.300714							0.133673		0.194575
0.185791							0.190775		0.204648
0.177784							0.158704		0.155927
0.402947							0.190059
0.773215							0.135765
0.518271							0.133285
0.483565							0.158117
0.172966							0.236325
0.111341							0.151452
0.109804							0.173562
0.554114							0.1701
0.470784							0.226409
1.31971
0.228466
0.227622
1.5235
0.21758
0.323241
0.214175
1.05481
0.255857
0.288086
1.16406
0.25203
0.118902
0.146512
0.193019
0.144627
0.138206
0.119641
0.110128
