# Supplementary material for: An epigenetic barrier sets the timing of human neuronal maturation
Source: Nature. 2024 Jan 31;626(8000):881–90. doi: 10.1038/s41586-023-06984-8 (PMC10881400; doi:10.1038/s41586-023-06984-8)
Supplement: Supplementary file 16 — Source Data Extended Data Fig. 1 [file 41586_2023_6984_MOESM16_ESM.xlsx]

## Sheet: b
	NANOG		OCT4		FOXG1		Pax6		Emx2		fezf2
hESC	1	1	1	1	0	0	0	0	0	0	0	0
d10	0.24	0.23	0	0	10.12	10.34	7.5	8.17	7.66	7.51	8.98	8.56
d15	0.05	0.07	0	0	11.57	11.63	8.05	7.93	8.3	9.16	7.87	9.6
d20	0.12	0.21	0	0	11.53	12.11	7.56	8.56	6.92	8.01	6.75	8.87

## Sheet: d
PAX6	FOXG1	NESTIN
96.93	83.21	96.9697
99.47	87.03	96.063

## Sheet: f
TBR1	Ctip2+	Tbr1+/Ctip2+	Satb2+
88.1944	3.29861	3.64583	0
86.7052	1.87861	7.94798	0

## Sheet: i
Cluster	0	1	2	3	4	5	6	7
Ciceri et al.	68.9329	10.198	4.87733	1.00503	8.77919	0.147798	6.05971	0
Volpato et al.	33.0849	37.4069	14.7541	9.38897	4.17288	0	1.19225	0
Yao et al.	20.231	15.2385	23.3607	26.3413	4.0611	8.79285	0.484352	1.49031
