# Supplementary material for: An epigenetic barrier sets the timing of human neuronal maturation
Source: Nature. 2024 Jan 31;626(8000):881–90. doi: 10.1038/s41586-023-06984-8 (PMC10881400; doi:10.1038/s41586-023-06984-8)
Supplement: Supplementary file 17 — Source Data Extended Data Fig. 2 [file 41586_2023_6984_MOESM17_ESM.xlsx]

## Sheet: a
WA09 (H9)	MKI67		MAP2
NPC	0.9678	0.9134	0.0668	0.0632
d28	0.2976	0.2836	0.6815	0.7679
d40	0.2845	0.2954	0.8896	0.5259
d50	0.3063	0.3104	0.6296	0.5812
WA01 (H1)	MKI67		MAP2
NPC	0.8892	0.9747	0.0613	0.0584
d28	0.2962	0.2875	0.5188	0.7284
d40	0.2924	0.2955	0.7118	0.8472
d50	0.3108	0.3072	0.72	0.6144
MSK-SRF001	MKI67		MAP2
NPC	0.9373	0.9558	0.0596	0.0554
d28	0.2872	0.2881	0.556	0.6027
d40	0.286	0.3047	0.7104	0.8072
d50	0.3124	0.2911	0.7424	0.7511
WA09 (H9)	EZH2		DOT1L		EHMT1		KDM5B		KMT5B
d28	0.8534	0.9021	0.8881	0.8927	0.8881	0.8927	0.7488	0.9576	0.3831	0.969
d40	0.2495	0.514	0.4853	0.2474	0.4853	0.2474	0.3309	0.1772	0.3168	0.6216
d50	0.1062	0.3239	0.1995	0.1855	0.1995	0.1855	0.3016	0.3048	0.1721	0.3238
WA01 (H1)	EZH2		DOT1L		EHMT1		KDM5B		KMT5B
d28	0.869	0.8571	0.7422	0.9308	0.7422	0.9308	0.5858	0.8544	0.6762	0.8868
d40	0.4814	0.5508	0.5649	0.4417	0.5649	0.4417	0.8944	0.2767	0.7393	0.4582
d50	0.1164	0.1407	0.1682	0.1176	0.1682	0.1176	0.1268	0.2152	0.0558	0.2705
MSK-SRF001	EZH2		DOT1L		EHMT1		KDM5B		KMT5B
d28	0.9239	0.8566	0.9623	0.6903	0.9623	0.6903	0.9657	0.701	0.957	0.6298
d40	0.2474	0.4206	0.4098	0.3526	0.4098	0.3526	0.3158	0.2505	0.2838	0.5935
d50	0.2264	0.1939	0.2174	0.1875	0.2174	0.1875	0.2947	0.2558	0.1422	0.2602
WA09 (H9)	HLA-B		HLA-C		SYN1		FOS		BDNF		SCN1A		TUBA4A		NEFH		S100A10		DGKK		PGC1a		PPARG		CHD5		JADE2
d28	0.1108	0.2004	0.2412	0.1853	0.1493	0.2099	0.1134	0.103	0.1665	0.1311	0.1426	0.16	0.164	0.1803	0.14	0.1281	0.143	0.0806	0.1091	0.1478	0.1257	0.1281	0.1365	0.1678	0.088446	0.132179	0.1014	0.1695
d40	0.3711	0.7488	0.3615	0.3005	0.507	0.278	0.7071	0.5803	0.4042	0.5015	0.3493	0.5518	0.3448	0.5682	0.3794	0.7046	0.738	0.5489	0.4099	0.6662	0.517	0.5212	0.3612	0.5392	0.674622	0.602666	0.361	0.7254
d50	0.5962	0.9302	0.8134	0.9435	0.8845	0.8887	0.7342	0.8644	0.8481	0.9031	0.8609	0.8917	0.9537	0.6694	0.9034	0.753	0.8287	0.7761	0.8448	0.8556	0.8642	0.8615	0.9068	0.8401	0.736091	0.869117	0.8265	0.8522
	HLA-B		HLA-C		SYN1		FOS		BDNF		SCN1A		TUBA4A		NEFH		S100A10		DGKK		PGC1a		PPARG		CHD5		JADE2
d28	0.1358	0.1007	0.2557	0.1433	0.0318	0.4023	0.113	0.119	0.1665	0.1311	0.1024	0.1504	0.1838	0.1118	0.1568	0.127	0.1168	0.1224	0.2274	0.0864	0.0987	0.1029	0.1869	0.1158	0.10923	0.118974	0.1426	0.1161
d40	0.5525	0.597	0.9062	0.1833	0.5008	0.7178	0.9001	0.5602	0.4042	0.5015	0.4767	0.5926	0.6705	0.346	0.5064	0.4364	0.6204	0.5403	0.4785	0.4735	0.7173	0.6568	0.4057	0.4991	0.889285	0.548537	0.6448	0.4203
d50	0.7866	0.8858	0.7052	0.7788	0.769	0.785	0.6505	0.7158	0.8481	0.9031	0.861	0.8514	0.7627	0.9127	0.8971	0.848	0.7373	0.9052	0.9072	0.818	0.7743	0.7947	0.86	0.8937	0.7319	0.672742	0.8085	0.889
	HLA-B		HLA-C		SYN1		FOS		BDNF		SCN1A		TUBA4A		NEFH		S100A10		DGKK		PGC1a		PPARG		CHD5		JADE2
d28	0.2013	0.1776	0.5913	0.2282	0.5457	0.1013	0.132	0.1303	0.1329	0.1624	0.1167	0.1187	0.201	0.1865	0.1351	0.2004	0.1005	0.2921	0.1132	0.1505	0.1223	0.1387	0.1878	0.1711	0.13521	0.101167	0.1127	0.1649
d40	0.3065	0.4305	0.1639	0.1999	0.4946	0.1586	0.5966	0.4328	0.4497	0.4561	0.5423	0.617	0.28	0.4403	0.3907	0.4461	0.9827	0.9884	0.4652	0.5481	0.4743	0.5643	0.3294	0.4711	0.580699	0.549316	0.4675	0.5008
d50	0.9353	0.8228	0.8737	0.8831	0.8572	0.8655	0.8927	0.8228	0.9047	0.8474	0.7624	0.8953	0.9288	0.8403	0.8038	0.9332	0.999	1	0.8618	0.8691	0.7967	0.9069	0.7751	0.9445	0.856269	0.837861	0.8584	0.8836

## Sheet: b
WAO1 (H1) hESC						WAO1 (H1) hESC						WAO1 (H1) hESC						MSK-SRF001 iPSC						MSK-SRF001 iPSC						MSK-SRF001 iPSC
Amplitude						Frequency						Synchronous firing rate						Amplitude						Frequency						Synchronous firing rate
DMSO	EZH2i	EHMT1/2i	DOT1Li	EZH2i + DOT1Li		DMSO	EZH2i	EHMT1/2i	DOT1Li	EZH2i + DOT1Li		EZH2i	DMSO	EHMT1/2i	DOT1Li	EZH2i + DOT1Li		DMSO	EZH2i	EHMT1/2i	DOT1Li	EZH2i + DOT1Li		DMSO	EZH2i	EHMT1/2i	DOT1Li	EZH2i + DOT1Li		DMSO	EZH2i	EHMT1/2i	DOT1Li	EZH2i + DOT1Li
0.505043	0.885309	1.5191	0.21956	1.07103		1.57017	3.19659	1.96271	3.87973	1.12465		1.5983	0.78508	1.5702	3.1038	2.2493		0.596164	1.27303	1.22669	0.211869	1.18675		2.34604	3.07397	5.2153	2.90738	4.50481		1.56403	3.07397	2.0059	2.492	4.9143
0.757336	0.915693	1.10252	0.155848	0.848265		0.785083	3.19659	2.35525	3.87973	3.74883		1.87441	0.78508	2.4463	0.80884	4.9127		0.120556	1.04675	0.181765	0.695035	1.24705		1.17302	1.53698	0.401177	2.90738	2.8667		1.88953	3.29535	2.2566	1.2133	4.9056
1.16697	1.23568	0.255192	0.194207	0.96657		1.57017	2.79702	0.392542	2.32784	2.99906		3.44847	1.5579	2.9991	2.6743	2.6508		0.302029	0.149573	0.729403	0.33097	0.287755		0.391007	0.768492	1.60471	4.56874	3.27623		1.61442	3.6147	2.3667	2.7694	2.6641
1.74844	0.706856	0.675886	0.82035	0.354062		1.17763	2.79702	1.96271	0.775946	0.374883		2.4452	1.5764	1.2022	1.9939	3.0315		1.69419	1.45211	0.651139	1.32592	0.171206		1.56403	1.92123	3.20941	1.66136	2.04764		1.5939	3.2618	2.7317	2.4664	3.0918
0.833235	0.916641	0.283121	0.165764	0.745617		1.96271	0.799148	0.392542	0.775946	1.87441		2.3599	1.2219	2.4496	1.2262	2.4766		1.60268	0.540534	0.740205	0.495004	1.27602		1.95503	2.30548	2.80824	1.66136	1.63811		1.1979	3.1098	3.2419	1.1617	2.018
0.606013	0.362715	0.913438	2.00892	0.241564		1.96271	0.799148	2.35525	3.87973	1.87441		2.7424	0.78201	2.015	2.854	3.399		0.638393	1.57357	0.263377	1.08648	0.398196		0.782014	2.30548	1.60471	1.66136	0.819057		1.1822	3.1463	3.182	2.3927	3.8425
0.24833	0.518708	0.197249	0.160326	0.709818		3.14033	2.39744	1.96271	5.04365	0.749766								0.204673	1.44263	2.54115	0.38983	0.158907		1.95503	3.07397	4.01177	0.83068	4.91434
0.210821	0.263705	1.41942	0.189341	0.81953		3.92542	3.59616	3.53288	0.387973	1.87441								0.163881	1.36428	0.0668155	0.109708	0.458797		0.782014	3.84246	3.20941	1.66136	2.45717
0.0940316	0.878226	1.14758	0.121088	0.573138		3.14033	1.5983	2.74779	0.775946	2.99906								0.17321	0.715482	0.162686	2.01896	0.27543		0.391007	0.768492	0.802354	0.41534	1.63811
0.589339	0.811977	0.210911	0.649035	0.401305		1.57017	2.39744	0.392542	3.10378	1.87441								0.489902	0.290459	0.791419	0.0558304	0.398386		0.782014	2.68972	2.80824	1.66136	2.04764
0.645323	0.851693	0.283278	0.223772	0.214954		4.31796	3.19659	0.392542	0.387973	1.49953								0.138058	0.617581	1.23917	0.179578	0.79347		0.782014	2.30548	3.20941	3.73806	4.50481
0.310267	0.346237	0.959215	0.593536	0.515511		5.49558	0.799148	1.57017	1.93986	2.62418								1.61343	0.165674	0.243019	0.221379	1.33248		2.73705	1.53698	2.80824	1.66136	3.27623
0.265686	1.00165	0.179153	0.23757	0.216787		4.31796	2.79702	0.785083	3.10378	1.49953								0.393904	0.134328	0.834379	1.10519	1.02238		1.17302	0.768492	2.80824	3.32272	0.819057
0.21739	1.19373	0.32499	0.250119	1.14822		0.785083	1.99787	0.392542	0.387973	2.2493								0.157374	1.1222	0.113484	0.839015	0.286865		2.73705	3.07397	1.20353	1.24602	0.409528
0.555662	0.344683	0.274963	1.72308	0.578148		2.74779	4.79489	0.392542	1.16392	0.749766								1.02892	0.203109	0.1294	0.998538	0.225629		2.73705	1.53698	2.00588	0.83068	0.819057
0.346069	0.106556	1.18986	1.14162	0.885085		3.14033	2.79702	1.57017	1.55189	1.87441								0.284312	0.189448	1.10884	0.143207	0.243947		1.56403	0.768492	2.40706	0.41534	0.819057
0.688754	0.975999	0.597646	0.354748	1.22832		1.57017	1.99787	5.49558	0.387973	1.49953								0.234264	0.196258	0.961949	1.25251	1.3837		2.34604	2.68972	1.60471	1.66136	2.04764
1.22371	0.616737	0.390079	0.351586	0.390162		0.392542	1.99787	1.96271	1.55189	0.374883								0.677671	1.15435	1.32093	0.336546	1.17214		1.17302	3.84246	0.401177	1.66136	2.45717
0.43799	0.211396	1.12221	0.532781	0.133651		4.7105	2.79702	2.35525	2.71581	1.49953								0.426546	0.938625	1.01009	1.07686	2.56607		1.17302	1.15274	2.00588	1.66136	1.22859
0.136334	0.167702	0.917772	0.24926	0.854747		4.31796	1.19872	4.7105	1.55189	1.87441								0.405871	1.82843	0.853553	0.474541	1.80776		3.51906	1.92123	3.20941	2.0767	2.04764
2.55424	0.194992	0.580198	0.12635	0.331886		0.392542	0.399574	5.88813	3.87973	0.374883								0.807401	2.60232	1.14205	0.186651	0.701967		1.95503	4.61095	0.401177	1.66136	1.22859
0.686007	0.277829	0.972375	0.766865	0.335883		2.74779	0.799148	0.785083	1.55189	1.12465								1.35496	0.547163	1.62457	0.196634	1.2361		3.51906	1.53698	2.40706	2.90738	4.09528
1.06199	0.335149	0.446797	0.595039	2.12145		1.57017	2.39744	3.92542	1.93986	1.49953								0.636217	0.961783	1.04178	0.0914958	0.322619		5.4741	3.45821	3.61059	0.41534	2.8667
0.425185	0.108087	0.3175	0.282336	0.629711		2.74779	1.5983	0.392542	1.93986	2.62418								0.450667	1.14017	1.72695	0.0797568	0.542284		1.95503	2.30548	0.802354	2.0767	0.819057
1.78591	0.132715	1.25546	0.235438	1.61312		1.17763	1.19872	1.63088	0.387973	0.374883								1.69867	1.5759	0.822508	0.672857	0.686989		0.782014	3.45821	1.60471	2.90738	6.55245
0.285344	0.180155	0.245207	0.151364	0.323477		1.96271	0.799148	2.44632	1.16392	0.749766								0.263304	2.04042	0.766861	0.563233	0.148898		1.56403	3.07397	2.40706	1.24602	0.819057
0.114623	0.444751	0.357354	0.185708	0.306389		1.17763	1.99787	0.815439	0.775946	1.49953								0.43196	0.829007	1.19408	0.623282	0.62098		4.69208	3.84246	1.60471	0.41534	3.27623
0.577622	0.308136	0.494142	0.292235	1.78105		1.17763	1.19872	2.44632	0.404422	2.62418								0.120209	1.85365	1.06803	0.271785	0.892229		1.95503	1.15274	3.20941	3.32272	0.819057
1.12832	0.242121	1.00763	0.230802	0.309896		1.96271	0.399574	2.85404	0.808843	2.2493								0.964736	0.107624	0.331157	0.0892603	0.47447		2.73705	3.07397	2.40706	0.83068	6.55245
0.35237	0.332505	1.05045	0.600624	2.10367		1.17763	2.39744	2.44632	0.808843	1.49953								0.283296	0.153142	1.32325	0.355946	0.138609		1.95503	2.30548	2.40706	1.66136	1.22859
0.461313	0.0868156	0.171603	0.590827	0.40741		6.28067	1.5983	2.0386	1.21327	2.2493								1.68643	0.39971	0.750821	0.763275	2.76374		0.391007	1.53698	2.00588	1.24602	0.819057
0.29536	1.17679	0.74496	0.331471	0.589445		1.96271	1.5983	2.0386	0.404422	1.87441								0.890808	1.46274	0.241202	0.154202	0.318164		1.17302	3.45821	3.20941	3.32272	5.32387
0.258408	0.236311	0.982123	0.413268	0.976583		1.96271	3.59616	4.89263	1.61769	3.74883								0.832851	0.19586	0.617804	0.0541963	0.280257		1.17302	2.68972	0.802354	1.24602	1.22859
0.194241	0.528318	0.827275	0.129202	0.256909		0.392542	1.99787	1.63088	1.21327	0.374883								0.541852	1.62066	2.02403	0.0844774	0.384855		0.391007	2.68972	4.41294	0.83068	0.409528
0.145731	1.06046	1.43189	1.33584	0.220628		3.53288	0.799148	0.407719	1.21327	0.374883								0.110485	0.296341	0.209896	0.748987	1.06861		0.391007	2.30548	3.61059	0.83068	4.09528
0.804961	0.500827	0.390912	0.470609	0.951104		1.17763	0.399574	2.85404	1.21327	1.12465								0.962439	0.227566	0.450248	0.0651031	0.755832		5.08309	3.84246	2.40706	0.83068	2.8667
0.918822	0.118888	0.891498	0.292519	0.558864		0.392542	1.5983	2.0386	1.21327	3.6845								0.688415	0.119735	1.99105	0.750486	0.180493		2.34604	1.15274	0.401177	3.73806	0.409528
0.201516	0.187154	0.330777	0.364944	0.591695		0.392542	0.799148	2.44632	2.83095	3.6845								0.949686	1.39651	0.838734	0.514527	0.24932		1.56403	0.768492	1.60471	2.49204	2.04764
0.369372	0.119678	0.430717	0.352643	1.8736		1.57017	1.99787	3.26176	0.404422	3.27511								1.01472	1.11565	0.433284	0.0953239	0.5715		2.34604	3.07397	2.80824	2.0767	1.22859
1.25678	0.274496	1.45356	0.328185	0.790593		1.96271	2.39744	1.63088	1.21327	3.6845								0.18227	0.684993	0.870398	1.99428	0.126327		3.12805	4.22671	1.60471	0.41534	0.819057
0.797215	1.7673	0.343019	0.257489	0.419435		3.53288	0.374883	0.815439	0.808843	2.86572								0.30688	1.41204	0.633286	0.0839794	0.803144		1.95503	0.384246	2.40706	1.24602	3.68576
0.667207	0.381355	1.344	0.34466	0.676971		1.17763	2.99906	2.0386	0.404422	2.45633								1.32947	0.590699	1.34275	0.162569	0.144106		1.56403	2.68972	2.00588	2.90738	2.45717
1.07686	1.55738	0.930346	0.21423	0.593523		1.17763	0.749766	2.44632	2.83095	2.45633								1.37256	0.302225	0.637848	1.01554	0.368403		0.391007	1.15274	3.61059	1.24602	1.63811
0.275687	1.41421	1.09566	0.484789	1.23469		1.96271	1.49953	4.07719	2.83095	4.50328								0.582397	0.181204	0.534248	0.131842	0.2129		2.34604	1.15274	4.81412	2.90738	3.68576
0.619642	0.27263	0.337243	0.271389	0.245535		3.14033	1.49953	0.815439	2.83095	5.32205								0.085744	0.434827	1.4243	1.17767	0.278161		1.56403	1.92123	2.00588	2.0767	0.409528
1.08849	1.26147	0.558743	0.480517	0.219515		2.35525	1.49953	2.0386	1.21327	0.409389								0.665809	1.36184	0.268916	0.12462	0.128043		1.56403	3.07397	2.00588	2.0767	0.819057
0.538709	0.523574	0.211255	0.468867	0.664132		3.53288	2.2493	1.22316	1.61769	4.91266								0.721058	0.206002	0.57505	0.715353	0.142947		1.56403	1.92123	1.60471	2.0767	0.819057
0.474366	1.05738	0.759366	0.450635	1.23188		3.53288	1.12465	2.44632	1.21327	3.6845								0.184048	1.06243	0.811776	1.21176	0.960145		1.56403	2.30548	2.00588	0.83068	1.63521
0.844789	2.24268	0.908986	0.282269	1.33589		3.14033	1.49953	4.07719	1.21327	6.14083								0.643614	1.69811	0.433	0.139778	0.20139		2.34604	3.45821	2.40706	0.41534	3.27042
0.312797	1.05015	0.776978	0.308395	0.59607		2.35525	1.49953	2.0386	1.61769	4.09389								0.84693	1.24777	0.431516	0.0754684	0.490543		1.95503	3.84246	4.01177	2.90738	4.08803
0.595447	1.01895	0.691915	0.394404	0.841964		0.785083	1.12465	0.815439	0.404422	0.818777								0.320043	1.42051	0.77185	0.843453	1.80233		0.782014	3.84246	0.401177	1.24602	0.817606
0.967334	0.144708	0.800321	0.30469	0.334129		0.392542	2.62418	2.44632	1.21327	1.63755								1.36857	0.371598	0.170047	0.968164	1.51659		0.782014	1.92123	2.40706	4.1534	2.04401
0.395981	1.56304	0.125616	0.165882	0.405053		1.17763	2.62418	1.63088	0.808843	3.6845								1.01957	0.90574	0.271653	0.141106	0.224322		1.17302	1.53698	2.00588	1.24602	2.45282
0.513913	0.520914	0.210332	0.378741	0.239519		1.57017	2.99906	0.815439	1.21327	1.63755								0.75285	1.07984	0.48592	0.170284	0.17961		1.17302	3.45821	2.00588	2.0767	2.86162
0.399351	0.434019	0.339253	0.226955	0.813157		3.14033	2.99906	5.30035	1.21327	1.63755								0.660641	1.83395	1.76122	0.993524	0.277538		1.17302	1.92123	0.802354	2.49204	1.63521
1.26096	1.68473	0.192704	0.194432	0.216037		1.57017	1.12465	0.815439	0.404422	1.22817								1.27917	0.339836	1.08222	0.514266	0.167726		1.56403	1.15274	2.00588	1.66136	0.817606
0.935062	0.577823	0.363132	0.301565	0.747496		1.57017	1.12465	1.22316	2.02211	0.378692								0.616112	1.04393	0.50328	0.201192	0.820567		3.51906	2.68972	1.20353	2.0767	0.817606
0.213488	1.91504	0.397308	0.259038	0.668618		2.74779	2.99906	1.22316	0.808843	3.40823								1.19164	1.65336	0.830665	0.0457058	0.8079		2.34604	1.92123	0.802354	1.66136	4.49683
0.162376	0.84061	0.780691	0.328933	1.41639		2.74779	1.87441	0.815439	0.764088	4.54431								0.352516	0.682951	0.478184	0.482321	0.20154		0.391007	3.07397	3.61059	1.66136	3.27042
0.529667	0.952239	1.95613	0.164188	0.205538		2.74779	1.49953	3.66948	0.764088	3.40823								0.0347521	0.803575	1.39266	0.108132	0.233926		1.17302	3.07397	1.60471	0.404422	4.08803
1.94733	0.15647	1.5614	1.50229	1.32496		0.785083	0.374883	3.66948	1.52818	0.757385								0.236569	0.0906804	0.51133	0.151111	0.374851		0.391007	1.15274	1.60471	0.808843	6.94965
0.609719	0.311221	0.465139	1.27033	0.420844		0.392542	1.12465	0.407719	0.382044	0.378692								0.928767	1.66967	0.547735	0.134912	0.976461		1.95503	1.92123	2.80824	2.02211	4.08803
0.0992161	0.510274	0.310532	0.701801	0.317111		1.17763	1.49953	2.85404	2.67431	3.02954								1.01776	2.15046	0.916786	0.614933	1.19974		1.95503	2.68972	2.40706	4.04422	3.67923
2.3467	1.63914	0.193824	0.483867	0.165083		0.392542	1.49953	1.63088	4.96657	1.51477								0.150733	0.117209	0.807685	0.784554	0.270959		0.782014	1.53698	2.40706	4.44864	3.67923
0.73146	0.643395	0.193446	0.240185	0.818848		5.10304	1.49953	1.22316	3.82044	3.02954								0.770071	1.29997	1.05971	0.705782	0.761161		1.56403	3.45821	2.00588	2.02211	3.67923
0.422051	0.890567	0.707005	0.199452	0.202167		3.92542	1.49953	4.07719	0.382044	1.51477								0.228904	1.63535	1.11949	0.632909	0.305554		2.34604	2.68972	3.20941	3.23537	4.49683
0.566312	1.05825	0.344023	0.287495	0.251229		2.35525	3.37395	4.07719	2.67431	1.51477								1.3395	0.791846	0.305329	1.78551	0.353625		0.782014	3.45821	2.00588	2.83095	0.408803
1.28509	0.961017	0.991007	0.113035	0.299422		2.74779	2.62418	0.815439	0.764088	4.923								0.454984	1.41777	0.203389	0.200464	0.658484		3.12805	1.92123	1.20353	0.404422	5.31444
0.283302	0.346409	0.879437	0.152046	0.223392		3.53288	3.37395	2.44632	0.382044	0.757385								1.62595	1.64946	0.373728	1.87118	0.247357		1.17302	1.92123	0.802354	0.808843	0.408803
1.04486	1.1601	0.283892	0.0540659	1.20822		4.7105	2.2493	0.815439	3.05635	3.02954								0.143305	0.972094	0.579494	0.510732	1.02085		1.17302	1.92123	3.20941	2.83095	4.49683
0.387191	1.13191	1.29657	0.147382	0.246622		4.31796	1.12465	1.22316	0.764088	0.757385								0.217967	0.487455	0.904317	0.0851587	0.863216		1.95503	1.92123	3.20941	2.42653	1.63521
0.331163	0.121963	0.268568	0.204747	0.414201		1.96271	1.87441	4.89263	4.20248	3.78692								0.687669	0.577041	0.468159	0.237906	0.284774		1.17302	0.768492	1.60471	3.23537	3.27042
0.483996	0.155954	0.217455	0.430515	0.343562		1.57017	1.12465	2.85404	1.91022	0.378692								0.682834	0.0809471	0.217019	0.47895	0.194427		4.69208	1.15274	3.20941	2.83095	0.408803
1.17048	1.04867	0.273002	0.18209	0.365309		1.17763	0.374883	1.22316	0.764088	0.757385								1.29222	1.37037	0.988252	0.165005	0.169209		1.56403	1.53698	0.802354	0.404422	0.817606
0.696592	0.336258	0.161272	0.2976	0.264061		3.92542	1.12465	1.63088	1.14613	1.51477								1.00302	0.921905	0.918876	0.261416	0.428907		2.73705	4.22671	3.20941	1.21327	2.45282
0.217623	0.735188	0.326945	0.098272	0.293677		1.17763	2.62418	0.815439	0.764088	1.51477								1.4852	0.761444	2.84013	0.0968561	0.235022		1.17302	3.84246	1.20353	1.21327	2.04401
1.27298	0.800581	0.292347	0.451546	0.241593		2.35525	4.12371	0.407719	2.29226	2.65085								1.61087	1.26421	0.443143	0.0964619	0.230956		1.95503	3.45821	3.20941	0.404422	1.63521
0.0691831	1.0891	0.262005	0.641189	0.193043		1.96271	3.79332	0.407719	4.58453	2.27215								0.589307	0.216452	0.342659	0.0819885	0.174456		2.73705	2.88343	2.80824	1.61769	0.817606
0.250463	0.524404	1.11993	0.39013	0.283536		0.785083	4.13817	3.74883	3.82044	1.51477								0.555668	0.213145	0.547079	0.321066	1.09437		0.782014	1.64767	2.00588	0.808843	2.04401
0.279554	0.438866	0.163668	0.526795	0.220101		1.17763	2.75878	1.12465	1.14613	0.757385								0.335678	1.57721	1.63079	0.194869	0.151027		2.73705	2.05959	1.88052	0.404422	3.27042
0.767101	0.25761	1.46375	1.15829	0.998639		1.57017	0.344847	4.49859	1.91022	1.13608								0.227902	1.59175	0.892022	0.0993963	0.995371		1.17302	2.88343	1.88052	1.21327	1.63521
0.387166	0.259107	0.259364	1.71248	0.283933		1.96271	3.10363	2.62418	3.82044	1.51477								0.27371	1.56784	0.393194	0.486633	0.261933		1.56403	2.47151	2.25663	1.61769	2.04401
0.820834	1.095	0.735786	0.716259	0.30454		5.10304	5.17271	2.99906	3.05635	2.27215								0.528156	1.41007	0.404911	0.273969	0.170729		3.91007	2.05959	2.25663	2.42653	2.04401
0.565265	0.515322	0.831761	0.309672	0.93642		3.14033	2.41393	5.24836	1.91022	0.757385								0.703371	0.50416	1.05635	1.09562	0.0905875		1.95503	2.47151	3.38494	5.25748	0.817606
1.14834	1.18113	0.428263	0.284543	1.01643		0.392542	4.13817	0.374883	1.91022	1.13608								0.160386	0.106537	1.37496	0.116306	0.480532		2.73705	2.47151	2.25663	2.83095	4.90563
0.16173	0.463947	0.480539	0.249402	0.287636		0.785083	3.10363	1.12465	0.382044	1.89346								0.842003	0.58717	0.415559	0.150996	1.83358		1.56403	0.411918	1.50442	0.808843	1.63521
1.22187	0.473205	0.699416	0.246038	0.976939		0.392542	3.79332	1.87441	0.764088	2.27215								0.16966	0.769041	0.410972	1.68839	1.61458		3.40115	3.70726	1.12831	1.61769	4.90563
0.38762	0.568323	0.914033	0.243458	0.538121		1.57017	1.03454	3.74883	0.382044	4.923								0.744966	1.93614	1.2058	0.662315	2.14901		1.51162	4.5311	3.00884	2.83095	2.45282
0.437905	0.354123	0.237052	0.489985	0.21752		1.17763	4.82786	2.62418	0.764088	2.65085								1.82116	0.147047	0.578593	0.344768	0.250586		1.51162	1.64767	2.63273	2.42653	2.45282
0.193921	0.286754	0.47874	0.273794	0.274657		1.96271	1.03454	2.99906	2.39266	0.378692								0.740649	0.558646	1.00252	0.89205	0.1751		1.51162	2.88343	1.88052	2.83095	2.86162
0.469902	0.120008	0.855788	0.547935	0.205616		1.96271	2.06908	4.12371	1.59511	1.51573								0.138155	0.747539	1.44512	1.87661	1.0252		0.377905	4.5311	1.88052	0.404422	4.08803
0.179464	0.553368	1.18687	0.388584	0.580058		2.74779	3.79332	0.749766	0.398777	3.78931								0.461051	0.254849	1.00837	0.854799	1.016		1.88953	1.64767	2.63273	3.6398	4.08803
0.308227	1.49019	0.411004	0.106724	0.312998		0.392542	4.13817	3.74883	0.398777	0.378931								0.0767773	0.963481	0.428156	1.43	0.167869		3.77905	0.823836	1.12831	0.404422	2.45282
0.16169	1.08975	0.313984	0.172489	0.292761		1.17763	4.13817	3.37395	1.19633	0.378931								0.92526	1.55287	0.179795	0.160549	0.160641		1.88953	4.11918	0.376105	0.404422	0.817606
0.351942	2.77437	0.300835	0.352504	0.502088		3.14033	2.06908	1.87441	2.39266	1.89466								1.14073	1.32188	0.290505	0.234141	0.175886		2.64534	4.94302	3.38494	0.404422	0.408803
0.344151	0.183238	0.556605	0.409196	0.40226		2.35525	3.44847	2.2493	2.39266	3.41038								0.183263	1.39609	0.562257	0.165309	0.242376		3.02324	3.70726	1.50442	2.83095	3.27042
1.40733	1.07497	0.188214	0.363355	0.182849		1.57017	2.06908	0.749766	1.59511	0.757863								0.34313	1.94468	0.131605	0.176897	0.587184		2.64534	1.23575	2.25663	0.404422	2.45282
1.01945	0.873815	0.417986	0.227583	0.204379		2.74779	3.10363	4.49859	1.19633	1.13679								0.357803	2.03202	0.330613	0.267566	0.170741		1.88953	2.47151	2.63273	0.404422	1.63521
0.174169	0.303146	1.60886	0.0822895	0.304788		3.53288	2.41393	1.20224	0.797554	1.51573								0.531494	1.58862	0.17623	0.596003	0.580314		2.26743	3.70726	0.75221	0.808843	1.22641
0.348727	0.250107	0.406394	0.517195	0.346753		0.785083	4.13817	2.40449	0.797554	3.78931								0.377596	1.08735	0.255802	0.207246	0.134181		4.53486	1.23575	2.25663	4.85306	1.63521
0.11619	0.197902	0.537715	0.112797	2.59518		0.785083	0.344847	3.60673	0.797554	0.378931								1.12529	0.966645	0.321084	0.094991	0.207939		1.88953	2.05959	2.63273	1.21327	0.408803
0.914985	0.101838	0.459008	0.315334	1.57708		1.17763	1.37939	2.40449	1.99389	1.89466								0.650079	1.41251	0.347718	0.451407	0.219133		0.75581	1.64767	0.75221	3.23537	3.27042
0.230473	0.513657	0.0846448	0.114655	1.25023		4.31796	2.75878	2.00374	2.39266	4.54718								0.325663	0.252362	0.613991	0.0769731	0.187863		0.377905	2.05959	1.12831	0.808843	2.04401
1.04741	0.280048	0.230988	0.214216	0.501087		3.14033	2.41393	1.60299	1.19633	4.16825								1.63915	0.280132	0.374121	0.165846	0.124419		1.88953	1.23575	0.75221	2.83095	2.04401
1.52634	0.282097	0.445116	0.229946	1.87418		1.96271	2.06908	2.80524	0.398777	1.13679								1.46148	0.813299	1.30678	0.687251	0.165317		2.26743	2.05959	1.88052	1.21327	0.408803
0.568517	0.323824	0.767019	0.0858095	0.617685		2.35525	4.82786	2.40449	0.797554	3.03145								0.0928526	0.262185	1.44154	0.158157	0.173063		1.88953	1.64767	0.376105	3.23537	1.63521
0.163259	0.239561	0.187452	0.457547	0.941164		3.14033	3.79332	0.400748	3.19022	3.03145								0.316828	0.30031	0.118906	0.256268	0.19019		1.13372	2.88343	1.50442	0.808843	0.408803
1.10989	0.719878	0.0934518	0.423875	1.58681		0.785083	3.79332	0.801496	2.79144	1.51573								0.438288	1.57845	0.142405	1.05575	0.276147		1.51162	4.11918	0.376105	0.808843	2.04401
0.481984	0.314668	0.195675	0.293297	0.332069		4.31796	1.6301	0.400748	0.398777	0.757863								1.16204	0.204002	0.742153	0.184091	0.275659		3.77905	1.64767	0.75221	0.404422	2.45282
0.439394	1.09907	0.356488	0.225576	0.34011		3.14033	0.815051	3.60673	1.19633	1.89466								0.877684	0.448873	1.54058	0.226176	0.139694		3.40115	1.23575	0.376105	1.21327	0.817606
0.780399	0.934355	0.245997	0.455724	0.280397		1.96271	3.66773	0.801496	1.59511	2.27359								0.331937	1.63401	0.504741	0.134556	1.32841		2.26743	2.05959	2.63273	0.404422	0.76118
0.496714	0.337161	0.195092	0.5994	0.261948		4.7105	3.26021	0.400748	4.78533	2.27359								1.87773	0.120118	0.654831	0.0307574	0.214448		3.02324	3.29535	0.376105	2.83095	0.76118
0.377387	0.896062	0.38053	0.379009	0.429503		1.17763	1.6301	2.40449	1.59511	3.03145								2.2816	0.865931	0.616112	1.42698	0.277823		3.02324	1.64767	1.50442	0.808843	0.38059
0.240423	1.04783	0.191415	0.45855	0.363176		1.17763	5.70536	2.80524	0.797554	4.92611								1.67705	1.21666	1.33813	0.645669	1.19801		2.64534	2.47151	2.25663	4.44864	3.42531
0.260857	0.895322	0.164498	0.3299	0.437125		2.74779	4.07526	0.801496	2.39266	2.27359								2.74239	0.300292	0.750987	0.400203	1.19258		1.51162	3.70726	2.25663	4.04422	3.04472
0.822027	0.783472	0.479603	0.256363	0.359634		3.53288	4.07526	1.20224	0.398777	1.13679								0.451927	0.993754	0.405477	0.202364	0.933365		1.13372	1.23575	3.00884	0.404422	3.42531
1.10578	1.01717	0.100214	0.377766	0.304594		1.17763	4.48278	2.40449	3.58899	0.378931								1.51544	1.22941	0.28729	0.0741192	1.53588		0.75581	3.70726	1.50442	1.21327	3.42531
0.510665	1.82449	0.668264	0.46399	0.838733		5.10304	5.29783	2.80524	2.39266	2.27359								0.493076	0.873211	0.491996	0.290406	0.434447		2.64534	2.88343	3.38494	4.04422	4.94767
0.442911	0.132089	0.13422	0.238761	0.222256		2.35525	2.44515	0.400748	0.398777	0.757863								0.866149	0.158643	1.51515	0.770291	0.238977		0.377905	0.823836	3.00884	3.23537	1.14177
0.209385	0.430456	0.1205	0.144301	0.233767		3.14033	4.89031	1.20224	0.797554	0.757863								0.571191	0.257287	1.115	0.0454574	0.26467		1.51162	1.64767	1.12831	1.21327	1.14177
0.112868	0.0999277	0.226831	0.178276	0.36874		1.17763	4.48278	4.40823	0.398777	0.378931								2.55325	0.851602	1.09516	0.101994	0.548914		1.51162	1.23575	2.25663	2.02211	1.90295
0.491806	0.185415	0.34212	0.410001	0.24763		0.785083	0.815051	2.80524	4.38655	1.13679								1.09771	0.0788554	1.27059	0.159399	0.45601		1.13372	2.05959	3.00884	2.02211	2.66413
1.11428	0.498492	1.40029	0.127749	0.33147		1.96271	2.44515	2.00374	0.398777	1.13679								0.248765	1.77594	0.113313	0.152993	0.28347		0.75581	4.11918	3.76105	0.404422	0.76118
0.29408	0.676275	0.739686	0.588087	0.160458		1.57017	2.44515	2.00374	3.58899	1.2383								1.7219	0.719455	0.808673	0.809109	2.29172		8.69182	2.47151	1.12831	1.21327	2.28354
0.30179	1.22369	0.681437	0.598089	0.846096		3.53288	0.407526	3.20598	3.98777	4.54045								1.52483	0.5221	1.40406	0.11935	1.82057		2.26743	5.76685	1.50442	1.21327	3.42531
0.999216	0.853032	1.1216	0.388043	1.17243		4.7105	2.85268	2.00374	3.19022	2.06384								0.596516	1.22625	0.425897	0.074243	1.33993		0.75581	2.47151	2.63273	3.6398	0.76118
0.895282	0.837891	0.981294	0.197575	0.183645		1.17763	0.815051	1.60299	1.59511	1.65107								2.0526	1.33072	0.731042	0.263421	0.447854		0.75581	1.23575	3.00884	3.6398	4.56708
0.434629	0.0792645	0.288443	0.296479	1.19476		4.7105	0.815051	5.20972	1.59511	0.412768								0.117052	0.894089	0.578994	0.786905	0.704488		1.13372	2.88343	2.63273	1.61769	1.52236
1.59375	1.51113	0.802853	0.300569	0.335795		1.57017	2.03763	4.00748	2.79144	2.47661								1.07202	0.94245	0.89384	0.127644	1.37197		3.77905	4.11918	2.25663	1.21327	0.76118
0.255511	0.64359	0.247161	0.300853	0.644523		1.57017	2.85268	1.60299	4.38655	2.06384								0.49623	1.63901	2.0687	0.206136	0.289016		2.64534	1.64767	1.88052	0.404422	1.52236
1.13866	2.34361	0.234718	0.117686	1.10746		1.96271	0.407526	3.20598	3.19022	2.06384								0.559802	0.16782	0.172009	0.131776	0.321226		2.26743	1.23575	2.63273	0.395622	3.8059
0.147017	1.48784	0.473699	0.446034	0.504599		2.74779	2.44515	0.400748	0.398777	4.54045								0.98804	1.35529	1.57746	0.506064	0.341658		2.26743	1.23575	3.38494	1.58249	0.76118
0.0649469	0.133707	0.659248	0.583534	0.331084		3.14033	2.85268	0.801496	3.19022	1.65107								1.3581	1.26486	1.45861	0.504579	0.481535		1.51162	2.05959	0.75221	1.97811	3.04472
0.860778	1.31923	0.327433	0.167352	0.314707		3.14033	3.26021	0.801496	0.398777	4.54045								1.23794	0.703352	0.695549	0.373817	0.295306		2.64534	3.70726	2.25663	4.35184	2.66413
0.856497	1.17301	0.609212	0.447217	1.04451		1.17763	4.48278	1.60299	4.78533	4.54045								1.7838	0.51522	0.839913	0.692911	1.11394		1.13372	2.88343	2.25663	1.58249	0.76118
0.484419	0.636827	0.457333	0.142279	0.241144		1.57017	2.44515	1.20224	3.19022	1.65107								0.531375	0.100506	1.01061	0.0692927	1.17877		2.26743	2.05959	3.00884	3.16497	4.56708
1.05663	0.56799	1.55708	0.155816	0.551004		4.7105	2.85268	2.00374	1.99389	5.36599								0.513588	0.970095	0.185184	0.203956	0.817392		2.26743	1.23575	2.25663	1.97811	2.28354
1.52256	0.917687	1.16076	0.556883	0.57538		0.785083	0.815051	2.80524	1.59511	5.36599								2.20372	0.383971	1.58282	0.208908	0.236566		1.13372	2.88343	3.00884	0.791244	1.14177
1.16011	1.23226	1.12217	0.20516	0.24006		0.785083	1.22258	1.20224	3.58899	0.825537								1.34275	1.665	1.09565	0.190913	0.764801		1.51162	1.64767	2.63273	1.58249	3.42531
0.611679	0.523642	0.337592	0.19987	0.580484		1.17763	1.22258	4.80898	2.79144	3.30215								1.93143	0.181816	0.702463	0.530516	0.587672		4.53486	0.411918	4.51326	1.58249	4.18649
0.750348	0.662002	1.66977	0.406205	0.255932		2.35525	2.44515	0.400748	1.19633	2.06384								0.745571	1.41198	0.13155	0.124254	0.823221		1.88953	4.94302	1.50442	1.58249	3.42531
1.42849	0.607351	0.514738	0.111898	0.403232		0.392542	4.89031	0.400748	2.79144	2.06384								0.721518	0.384564	0.373053	0.728014	0.182065		1.13372	3.29535	1.50442	4.35184	1.52236
0.627722	0.719446	0.196758	0.156255	0.485167		1.57017	5.29783	4.80898	0.797554	2.88938								0.516837	0.226449	0.621947	0.151547	0.943121		0.75581	2.05959	3.38494	0.791244	0.38059
0.71726	0.988715	0.248786	1.66897	0.391136		1.96271	5.29783	3.20598	0.797554	0.412768								0.726457	0.920442	1.40577	0.121622	0.19972		0.377905	2.88343	1.88052	2.76935	1.90295
0.487286	0.616413	0.578976	0.464192	0.205991		1.57017	2.85268	4.40823	1.99389	1.2383								0.250863	1.09882	0.890077	0.089274	0.172091		0.75581	0.823836	1.50442	2.76935	2.66413
0.562185	0.698481	0.168431	0.240615	1.47601		1.57017	2.44515	4.40823	2.39266	2.47661								1.82408	0.283026	0.386067	0.280376	0.667842		1.13372	1.64767	2.25663	0.791244	3.42531
1.63085	1.02497	0.876455	0.949002	0.204813		0.785083	1.22258	2.00374	1.19633	1.2383								0.394343	0.47255	0.217542	0.0963869	2.04484		1.88953	0.411918	3.00884	1.18687	1.90295
0.893022	0.559115	0.141589	0.32557	1.36479		2.74779	3.66773	0.801496	3.58899	2.47661								1.13651	1.49628	0.196772	0.595549	2.13252		3.02324	2.88343	2.63273	3.5606	3.8059
0.183344	0.569426	0.361968	0.811298	0.671662		3.92542	2.03763	2.40449	1.19633	2.47661								0.228026	0.629138	0.264068	1.2051	0.648698		0.75581	2.05959	0.376105	1.58249	5.32826
0.632426	0.693983	1.7172	0.339969	1.0992		3.53288	1.6301	0.400748	1.99389	1.65107								0.309696	0.642483	0.471068	0.258598	1.15654		0.75581	4.11918	4.13715	1.18687	4.18649
0.104816	0.68391	0.429426	0.635896	0.701511		1.57017	1.6301	2.00374	1.99389	3.30215								1.3537	0.53667	0.706889	0.0491851	0.449725		3.77905	3.70726	1.50442	1.58249	3.42531
1.08142	0.514108	1.57802	0.953335	1.08501		1.17763	3.26021	0.801496	1.19633	5.77876								0.432587	0.741438	0.502836	0.0940721	1.09198		2.64534	2.88343	1.12831	1.58249	1.90295
0.672397	0.350768	0.162651	0.219861	0.442084		0.785083	2.44515	2.00374	0.398777	0.412768								1.07744	0.947463	0.25357	0.537046	1.87552		0.377905	2.88343	2.63273	2.37373	2.28354
0.319766	0.310314	1.13015	0.145261	0.314029		1.17763	2.44515	2.40449	0.797554	1.2383								0.810249	0.43544	0.828297	0.543929	1.0403		2.26743	3.29535	1.12831	1.18687	2.66413
0.259394	0.403301	0.468253	0.15824	0.338542		0.785083	2.44515	2.00374	1.59511	0.412768								1.04726	2.16074	0.114145	0.131833	0.428387		1.13372	2.81143	1.50442	0.791244	2.28354
0.571949	0.73134	0.766059	0.511735	0.311093		2.74779	3.26021	1.20224	3.19022	0.412768								1.00316	2.11632	0.149721	0.221962	0.29854		3.02324	3.21307	1.12831	1.18687	0.76118
0.976304	1.09562	0.119297	0.622235	0.192726		1.17763	4.48278	1.20224	2.39266	1.2383								0.732081	1.04457	1.07258	1.05146	1.24684		3.40115	2.00817	2.25663	0.791244	1.14177
0.277369	0.150493	0.601699	0.386803	0.970868		1.96271	0.815051	1.60299	1.19633	2.266								0.24412	1.14864	0.696236	0.151796	0.490212		2.64534	3.21307	3.00884	1.58249	1.52236
0.767785	0.123544	0.408208	0.280472	1.76334		1.57017	1.22258	0.400748	1.59511	1.88834								1.49444	1.08431	0.174665	0.433387	0.21679		1.88953	1.2049	0.75221	1.58249	2.66413
0.873409	0.0739037	0.0704141	0.181698	1.12677		1.96271	0.815051	3.20598	2.79144	2.266								1.24366	1.18242	0.125178	0.450726	0.238303		3.02324	1.2049	2.63273	1.18687	2.28354
0.224382	0.96515	0.403824	0.192951	0.645384		1.17763	4.07526	1.60299	1.99389	2.64367								0.110333	1.28899	1.14225	0.359425	0.221576		1.13372	3.21307	2.25663	1.58249	0.76118
0.343462	1.03948	2.9234	0.451526	0.759857		1.96271	0.815051	0.400748	3.58899	3.77667								1.39602	1.80486	0.175226	0.506627	1.03739		1.88953	2.00817	1.50442	1.18687	3.09179
1.00206	2.85469	0.400941	0.58534	0.682139		1.17763	2.03763	2.44965	2.79144	1.133								0.305631	0.633929	0.556127	0.15855	0.305419		0.75581	2.4098	1.12831	0.791244	3.47826
0.150913	0.920296	1.0678	0.11808	1.2854		0.785083	1.22258	1.22482	3.26998	3.02134								0.200534	0.504133	0.291325	0.234323	0.173818		1.13372	2.00817	1.88052	1.97811	2.31884
0.734292	1.13295	1.52597	0.221377	1.2891		1.17763	0.815051	0.408274	3.26998	1.51067								0.219217	0.635	0.152764	0.480518	0.172362		0.377905	2.81143	0.75221	0.395622	1.15942
0.400377	0.933441	0.250888	0.117861	1.0361		3.53288	2.85268	0.816549	1.63499	1.88834								0.0465472	0.588515	0.928305	0.119284	0.876573		0.75581	3.6147	2.25663	2.37373	1.54589
0.316721	0.580174	0.341618	1.15411	0.670846		4.31796	2.85268	2.44965	3.26998	3.02134								0.109957	0.868089	0.659557	0.52197	0.49934		2.64534	0.803267	1.50442	1.18687	1.93237
0.465255	0.842543	0.594277	1.65497	0.958779		2.35525	1.6301	3.26619	0.408747	2.266								1.59919	0.898326	0.1651	0.433133	1.27565		1.88953	2.00817	1.88052	2.37373	4.63768
0.719564	0.39809	0.67997	0.309559	0.416519		2.74779	4.07526	1.6331	4.08747	2.64367								0.928472	0.630688	0.793011	1.02977	0.243483		0.75581	2.00817	2.63273	1.18687	1.54589
0.429155	0.908218	1.07372	0.275404	0.450216		3.53288	3.26021	0.816549	0.817494	3.39901								0.977114	0.620213	0.584217	0.587209	1.16361		5.66858	2.4098	4.13715	1.58249	0.386473
0.156993	0.64119	0.997574	0.209173	0.489371		3.53288	1.6301	1.22482	0.408747	3.02134								1.0293	2.79328	0.56971	0.0555605	0.274043		2.64534	2.81143	1.50442	4.35184	0.386473
0.516335	0.621367	0.856821	0.0771365	0.3142		0.785083	2.44515	0.408274	2.86123	0.755335								0.669391	1.07814	0.349152	1.04422	0.373436		0.377905	4.01633	3.38494	2.76935	1.54589
0.403091	0.655904	0.591812	0.21528	0.36597		1.17763	2.44515	1.6331	2.04374	1.51067								0.192725	1.07297	0.750852	0.262411	0.171413		2.82524	3.6147	2.63273	2.37373	0.772947
0.803005	1.1791	0.33219	0.745783	0.202451		1.57017	0.815051	2.44965	2.86123	0.755335								0.833279	0.925938	0.901255	0.538279	0.143207		0.807211	2.00817	3.38494	0.791244	1.93237
0.244516	2.19322	0.334013	0.224915	0.269922		1.96271	3.26021	0.408274	1.63499	0.755335								0.807411	0.19509	1.31864	0.161639	0.225667		1.21082	1.2049	1.57781	0.791244	4.25121
2.07801	0.583639	1.54836	0.22595	1.67508		0.392542	0.815051	2.85792	2.86123	3.02134								0.250402	1.0218	0.876946	0.0513491	0.461929		2.01803	3.6147	2.76116	2.37373	0.386473
0.145127	0.417814	1.18331	0.365762	0.363387		1.57017	2.03763	0.816549	2.86123	1.133								0.37866	1.88542	0.837501	1.07967	0.341776		2.42163	2.00817	3.15561	0.791244	2.31884
0.32978	1.26307	0.0815676	0.193518	0.213277		3.92542	1.22258	0.816549	2.86123	0.755335								0.607723	2.26054	0.0415363	0.577029	0.812861		1.61442	1.60653	3.15561	1.58249	5.7971
0.31256	0.322144	0.793722	0.814242	0.615272		1.96271	6.11288	3.67447	1.22624	3.02134								0.211523	0.469812	0.62336	0.174912	0.152605		2.01803	4.41797	2.76116	1.97811	1.93237
0.25928	0.384251	0.334893	0.0954997	0.361426		1.96271	3.66773	1.22482	1.22624	1.133								0.512033	1.55931	0.120148	0.701128	0.177341		0.807211	2.81143	1.57781	4.74746	1.54589
1.29945	0.619579	0.183691	0.277358	0.534277		2.74779	1.6301	0.408274	0.408747	0.377667								0.147806	1.70257	1.70513	0.270255	0.345055		3.63245	3.21307	1.57781	4.35184	4.63768
1.06661	0.248535	0.381382	1.46179	0.289495		1.96271	2.44515	2.04137	0.817494	1.133								0.958296	0.479202	1.40778	0.217936	0.759266		0.403606	1.2049	2.76116	3.5606	6.18357
1.79535	0.873485	0.522919	0.3759	0.327794		1.96271	1.6301	1.22482	0.817494	0.377667								0.199728	1.70322	2.85052	0.113837	0.199018		1.21082	4.01633	0.394451	1.58249	0.772947
0.121846	0.891965	0.367183	1.59392	0.355844		1.96271	3.66773	3.67447	0.408747	1.133								0.107539	0.310786	0.520428	0.76179	0.256007		0.403606	1.2049	2.76116	1.97811	1.93237
0.14751	1.90709	0.629771	0.162321			0.785083	0.393314	2.04137	0.408747									0.331082	2.10533	0.676792	0.596621	0.288675		4.03606	0.803267	2.76116	0.395622	4.25121
0.389159	1.43177	1.34053	0.659629			4.7105	1.17994	2.44965	3.67872									0.154968	1.63404	0.113098	0.746406	0.375359		1.21082	0.803267	2.36671	1.18687	4.63768
0.472871	0.323434	0.245888	0.163984			2.74779	3.14651	0.408274	1.63499									0.79225	1.25839	0.217725	0.101092	0.362309		0.807211	4.01633	1.18335	2.76935	2.70531
0.485563	1.08121	0.437632	0.491088			3.53288	3.14651	4.89929	3.67872									1.09573	1.80722	0.393401	0.481904	0.828283		1.21082	2.4098	2.36671	1.18687	1.54589
0.538472	0.82702	0.204716	0.297426			1.96271	3.14651	2.44965	1.63499									1.07397	0.430058	0.333776	0.353117	0.745101		4.03606	2.00817	2.76116	3.95622	3.09179
0.311979	1.90189	0.369335	0.293881			0.785083	1.17994	1.6331	3.67872									0.184293	0.726455	0.225882	0.0556061	0.237284		2.82524	4.8196	2.36671	1.58249	1.93237
0.797618	0.934629	0.136587	0.491901			1.57017	1.57325	0.816549	1.63499									0.522295	0.283499	0.496026	0.0731605	0.183133		3.22884	2.00817	1.97226	2.76935	1.15942
0.501726	1.60613	0.0841329	0.682468			3.53288	3.93314	1.6331	0.408747									0.382055	0.802029	0.481958	0.479346	0.65095		1.21082	3.6147	4.33897	1.18687	1.54589
0.830269	3.75066	0.269641	0.887044			1.96271	0.393314	1.22482	2.04374									0.32519	1.85646	1.55411	0.216732	0.35222		1.21082	2.00817	2.36671	0.395622	3.09179
0.148117	0.99844	0.362517	0.583626			3.53288	0.786627	0.408274	0.817494									0.355196	1.2794	0.709108	0.119176	0.16305		1.61442	1.60653	2.76116	1.58249	1.15942
0.227271	0.32445	0.426509	0.66779			1.96271	1.96657	2.44965	1.63499									0.179134	0.62716	0.217707	0.147035	0.291755		1.61442	2.4098	1.97226	3.16497	0.386473
0.181104	0.221355	1.42936	0.342557			3.92542	4.32645	2.44965	0.408747									0.364873	1.50531	1.07261	0.662762	0.493214		0.807211	0.803267	5.91677	1.58249	3.09179
0.135804	0.822929	0.19502	0.201618			0.778968	4.32645	3.26619	2.45248									0.267839	0.104727	0.422872	1.69916	0.775007		4.43966	2.4098	0.394451	1.18687	4.25121
0.747613	1.55634	1.0108	0.346617			1.55794	3.53982	1.6331	2.86123									0.298505	0.343988	0.689883	0.481097	0.350726		0.807211	2.81143	2.76116	3.16497	3.47826
0.532287	0.772965	2.05175	0.243529			2.72639	1.17994	0.816549	2.86123									0.411711	1.12971	0.566399	1.59141	0.219877		2.82524	2.00817	5.52232	1.97811	0.772947
0.97742	1.10471	0.387811	0.160124			1.16845	2.7532	3.26619	3.67872									0.254876	0.651843	0.396459	0.670479	0.285448		2.82524	1.2049	2.76116	0.791244	5.02415
0.851909	1.232	0.674664	0.311398			2.3369	0.393314	2.04137	3.26998									0.0402537	1.33557	0.0651003	1.01489	0.187851		1.61442	1.60653	0.788903	1.18687	3.47826
0.668035	1.61847	0.194323	0.328026			0.778968	5.11308	1.6331	1.63499									0.0883622	1.79576	0.0401405	0.297169	0.251541		1.61442	2.4098	3.55006	1.18687	1.54589
0.213478	1.14272	0.376333	0.164297			1.55794	1.96657	0.408274	1.63499									0.339902	0.64106	0.899874	0.224269	0.468319		0.403606	2.4098	3.15561	2.37373	0.772947
0.238297	1.57943	0.138005	0.478207			0.389484	3.14651	0.816549	2.86123									0.369312	0.99465	1.01404	0.204407	0.335008		2.01803	3.21307	1.97226	2.37373	0.386473
0.675405	0.737678	0.670127	0.173098			0.778968	5.50639	0.816549	0.817494									1.44915	0.524938	0.280897	0.654893	0.334815		2.82524	3.21307	1.57781	3.69964	0.772947
0.777747	1.35048	0.479079	1.39632			2.3369	1.57325	0.408274	0.408747									0.290809	1.09096	0.630471	0.994211	0.206687		0.807211	3.21307	1.57781	0.822143	1.93237
0.511551	1.34548	0.854016	0.0946529			1.94742	1.96657	3.26619	2.45248									1.33449	0.475563	0.294554	1.57015	0.152398		2.42163	4.8196	2.36671	0.822143	1.15942
0.62412	0.669079	0.755621	0.654156			1.16845	3.93314	2.44965	1.63499									0.0708306	1.35154	0.516059	0.074535	0.149977		2.01803	3.21307	1.97226	2.05536	1.15942
2.5219	0.874011	0.253126	0.582699			0.778968	1.96657	2.85792	2.45248									0.419092	0.739769	0.306189	1.17965	0.76903		0.403606	2.81143	2.36671	0.411072	3.22884
0.31516	0.406647	1.067	1.2473			0.389484	1.96657	1.22482	0.408747									0.271285	1.05419	0.382089	0.99395	0.325493		0.807211	2.81143	2.36671	2.8775	2.82524
0.468404	1.41317	0.422829	0.0932324			3.89484	1.57325	1.6331	2.86123									2.02893	0.87577	1.00185	0.226676	0.855468		0.807211	1.2049	1.57781	0.411072	2.01803
0.268084	0.829842	0.136795	0.463571			0.778968	3.93314	2.44965	4.90497									0.134101	0.652273	1.21661	0.281941	0.218533		1.21082	3.26176	3.94451	0.822143	2.01803
0.514432	0.594606	0.132687	1.27283			2.3369	3.14651	1.22482	1.22624									0.836647	0.212222	1.14644	0.331824	0.193794		2.82524	2.44632	1.18335	1.23321	0.807211
0.398708	1.71506	1.70354	0.154754			3.50536	3.14651	1.22482	2.45248									1.03642	1.48487	0.755117	0.147905	0.172842		0.807211	0.815439	1.97226	0.411072	0.807211
0.623339	0.63776	0.0962883	0.161383			1.55794	1.96657	1.6331	0.817494									0.499468	0.354461	0.575291	0.316714	0.160926		2.01803	1.22316	1.18335	5.34393	1.61442
1.08433	1.73446	0.299011	0.0978356			3.50536	3.14651	1.6331	1.22624									0.198945	0.978863	0.569417	0.791982	0.730586		1.21082	0.407719	1.97226	2.8775	2.01803
1.31494	1.67083	1.07736	0.376694			1.16845	0.393314	0.816549	2.45248									1.76193	0.174946	1.12069	0.0775762	0.860235		0.403606	2.85404	0.788903	1.64429	1.21082
0.651153	1.1257	0.658091	0.160408			1.55794	1.17994	1.6331	2.45248									0.678645	1.61774	2.04641	0.494461	0.424102		3.22884	1.22316	0.788903	5.34393	2.01803
0.106242	0.815827	0.260175	0.249309			3.11587	0.393314	1.22482	2.45248									0.788572	0.376146	0.167697	0.497802	1.31139		1.21082	1.63088	1.97226	4.93286	3.22884
0.412062	2.21241	0.24402	0.245774			2.3369	3.93314	5.30757	0.817494									1.31846	1.46332	0.177802	0.100613	0.660231		0.403606	1.63088	2.36671	0.822143	3.22884
0.156487	1.64803	0.380366	0.476713			1.94742	3.14651	3.67447	2.04374									0.673488	0.560957	0.795131	0.171029	1.87485		3.22884	2.0386	1.57781	2.8775	4.43966
0.119796	0.831242	0.146282	1.78068			3.11587	1.57325	1.22482	0.408747									0.725244	0.340993	0.295562	0.412231	0.230152		2.42163	2.44632	1.57781	4.52179	0.403606
0.644086	0.539781	0.50566	0.451017			3.89484	0.393314	2.85792	2.45248									0.42535	0.44197	0.218202	0.204821	0.599568		1.21082	2.44632	0.394451	3.28857	4.43966
1.2921	1.15311	0.31908	0.223336			2.3369	3.14651	3.67447	1.63499									0.499858	0.314648	1.15394	1.42888	0.673756		0.403606	2.0386	1.57781	2.05536	2.42163
1.26146	0.337452	0.37414	0.257559			1.55794	3.53982	2.44965	4.08747									0.577987	0.210931	2.25068	0.0991114	0.951952		1.61442	2.0386	1.57781	0.822143	1.21082
0.677235	4.02407	1.16043	0.620347			1.94742	0.393314	0.816549	0.817494									0.173821	0.306545	0.578906	0.376518	1.31365		2.42163	3.26176	1.97226	1.64429	4.03606
0.191055	1.46641	0.808422	0.152673			5.45278	1.17994	1.22482	1.22624									0.754496	0.112801	0.233154	1.83492	0.49015		1.21082	1.22316	3.94451	0.411072	1.61442
0.172891	0.136737	0.469896	0.108852			3.89484	0.393314	2.04137	1.22624									0.59049	0.48643	0.484567	0.254671	0.234369		3.22884	2.85404	1.97226	2.8775	1.61442
0.602965	0.494759	1.07676	0.078922			0.778968	1.17994	6.12412	0.817494									0.0985694	0.124696	0.278383	1.99788	0.180806		2.42163	1.22316	1.18335	1.23321	0.807211
0.34629	0.763665	0.299992	0.557341			2.72639	1.96657	4.49102	2.04374									0.465181	0.827017	0.589913	0.0873823	0.549162		0.807211	2.44632	3.15561	1.64429	4.03606
0.0855455	0.209194	0.50055	0.157802			1.16845	2.7532	1.6331	0.408747									1.0418	0.112127	0.651932	0.41594	1.75376		0.807211	1.22316	2.76116	2.05536	0.807211
0.483789	0.561129	0.457724	0.0628274			3.89484	3.53982	2.04137	2.86123									0.0869265	0.594779	0.169336	1.38967	1.74687		1.21082	4.48491	2.76116	1.23321	1.61442
0.187409	0.315524	0.222357	0.157275			2.3369	2.35988	3.67447	0.817494									0.217821	1.13963	0.549917	0.378969	1.09068		3.22884	3.26176	0.788903	3.69964	1.21082
0.375069	1.12538	0.315495	0.328491			3.50536	1.96657	1.22482	2.04374									0.242356	0.479869	0.193657	0.097974	0.186062		2.01803	0.407719	3.55006	1.23321	2.42163
0.503218	1.26674	0.293556	0.272621			1.94742	4.32645	1.6331	0.817494									1.09781	1.78106	0.435776	1.81761	0.245097		0.403606	3.66948	2.36671	0.822143	1.21082
0.544758	1.17574	0.305274	0.151013			0.389484	0.786627	1.22482	0.817494									0.209309	0.170436	0.649986	0.231015	0.520521		0.807211	2.0386	1.57781	0.822143	0.807211
0.293464	1.48087	0.521444	0.219413			5.84226	3.93314	2.04137	2.04374									0.1419	0.276628	0.870696	0.157242	0.433171		1.21082	2.85404	0.394451	0.411072	1.21082
0.362254	0.659419	0.264001	0.197978			2.3369	6.29302	3.26619	0.408747									0.177312	0.388167		0.543384	1.13217		1.21082	3.66948	0	3.69964	3.22884
1.58866	1.19614	0.424668	0.182338			0.389484	4.71976	2.85792	0.408747									0.314528	0.180369	0.574761	0.496897	0.289437		0.403606	0.815439	3.55006	1.64429	0.403606
1.98969	0.396601	1.04372	0.0897093			1.55794	0.786627	0.816549	2.04374									0.335045	0.796657	1.3489	0.532716	0.233653		0.807211	3.26176	0.394451	1.64429	2.42163
0.7616	0.846504	0.173866	0.173501			3.89484	1.17994	3.26619	0.817494									0.108628	0.642822	0.170585	1.03795	0.352449		0.403606	2.44632	1.97226	2.8775	3.63245
0.306363	0.250737	0.455664	0.309556			3.11587	1.57325	1.22482	3.67872									0.704775	1.23891	0.771051	0.336346	0.224095		1.21082	1.63088	1.97226	1.64429	0.807211
0.378219	1.6009	0.438936	0.341747			0.778968	6.29302	0.408274	3.67872									0.139227	0.321368	0.936637	0.372099	0.224021		1.21082	3.26176	1.97226	3.28857	2.01803
0.22564	0.780712	0.198598	0.0665234			1.94742	0.786627	2.04137	1.63088									1.19657	1.83768	0.671379	0.186527	0.285177		2.01803	3.66948	2.36671	1.64429	0.403606
0.43405	1.54965	0.623115	0.201594			3.11587	4.71976	2.04137	0.407719									0.186053	0.824364	1.40839	0.133707	0.258236		1.21082	3.26176	1.57781	0.411072	0.403606
0.332154	0.483374	1.08179	0.112146			3.50536	0.786627	0.408274	1.63088									0.590286	0.296038	0.80638	0.159553	0.317299		0.807211	2.85404	4.33897	0.411072	0.807211
0.154675	0.698709	0.659409	0.140494			0.389484	0.393314	0.816549	0.407719									0.271646	1.29356	0.382842	0.0934842	0.267124		4.03606	1.22316	1.57781	2.05536	0.403606
0.541659	0.335603	0.149948	0.220622			1.55794	0.393314	2.85792	1.22316									0.166265	0.433793	1.01864	0.161029	0.273971		1.21082	2.44632	0.788903	1.23321	0.403606
0.817837	0.642806	0.193689	0.347661			4.28432	3.93314	2.04137	0.407719									1.22329	0.540538	0.283202	0.207843	0.154602		0.403606	1.63088	1.18335	0.411072	2.01803
1.43846	1.71665	0.179628	0.12736			3.89484	1.57325	2.44965	1.22316									0.698469	0.73943	0.224387	0.736636	0.228865		1.61442	2.85404	3.55006	0.822143	2.42163
1.00897	1.2978	0.536045	0.0877234			5.84226	3.53982	0.816549	2.44632									0.672259	0.151486	0.499786	0.195855	0.353298		0.403606	2.0386	3.55006	2.8775	2.82524
0.555349	0.638484	0.167172	0.130775			1.94742	2.35988	2.44965	2.44632									0.451094	0.147952	0.450013	0.601426	0.268521		3.63245	0.815439	1.57781	3.69964	2.01803
1.66072	0.907239	1.24838	0.158233			1.55794	1.17994	1.61204	1.63088									0.2298	0.384167	0.706181	1.02079	0.71117		2.82524	2.85404	0.788903	3.28857	2.30548
1.38168	0.977305	0.299311	0.255476			1.94742	2.35988	1.20903	4.48491									0.408858	0.766833	0.959457	1.71764	0.430219		3.98486	1.63088	1.18335	3.28857	1.53698
1.16434	0.825983	1.31945	0.361813			1.55794	3.14651	0.403009	2.44632									1.16425	0.160512	0.343501	0.12737	0.337713		0.796972	0.407719	1.57781	1.23321	0.768492
1.02686	0.587015	0.232341	0.681293			1.55794	1.96657	2.82106	2.85404									0.259937	0.263393	0.283519	0.225892	1.17148		0.398486	0.815439	1.18335	0.411072	3.84246
1.17566	0.633065	0.905022	0.170597			1.16845	1.57325	0.806018	0.815439									0.269615	0.173528	0.891101	0.408821	0.50607		0.398486	2.85404	1.57781	2.46643	2.68972
1.19458	0.144949	1.58939	0.187184			0.778968	3.52595	2.01505	0.407719									0.302744	0.202487	0.191946	1.04044	2.32246		1.19546	1.22316	2.76116	2.46643	4.61095
0.223191	0.326197	1.4993	0.174939			2.72639	3.13418	0.403009	0.407719									0.186577	0.64827	0.709971	0.862416	0.630712		3.58637	2.0386	3.94451	0.822143	2.68972
0.245403	0.941712	0.304555	0.221676			1.16845	1.95886	2.82106	0.815439									0.234517	0.141754	0.369764	0.149089	0.562471		0.398486	0.815439	1.57781	0.411072	2.68972
0.123669	0.624917	0.160229	0.192698			1.94742	3.91773	2.01505	0.407719									0.266134	0.189344	1.70204	1.30689	0.304711		2.39091	1.22316	0.394451	0.411072	3.84246
0.148515	2.66143	0.524511	0.206314			1.16845	0.391773	0.403009	3.26176									0.327961	0.283407	0.273549	0.380828	0.40517		4.38334	0.407719	3.15561	1.64429	3.07397
0.462687	2.22252	0.888867	0.260607			1.55794	1.95886	2.41805	5.70807									0.60141	0.860617	1.36726	0.153694	0.388498		1.59394	2.44632	0.394451	0.411072	2.30548
0.437326	0.882651	0.780468	0.217041			2.3369	2.35064	0.806018	6.52351									0.182827	0.436391	1.10416	2.06999	0.886714		0.796972	3.49854	1.57781	0.822143	1.15274
0.235095	0.613377	0.22856	0.50617			2.72639	2.35064	3.22407	1.22316									0.139684	0.776358	0.560616	0.291328	1.19214		1.19546	1.55491	2.76116	4.93286	5.37944
0.410121	1.52931	0.399856	0.526946			0.778968	1.17532	2.82106	3.26176									0.340847	1.35221	0.0511688	0.0939693	0.479145		0.398486	3.10982	2.76116	2.05536	2.68972
0.640355	1.18163	0.281071	0.44088			3.50536	4.3095	0.403009	4.89263									1.17628	0.135883	0.06317	0.207595	0.416255		3.18789	1.94363	1.18335	4.93286	1.92123
0.577335	1.96708	0.117363	0.251263			2.72639	0.391773	2.01505	3.26176									0.801564	0.243557	0.140645	1.00586	0.928972		3.98486	0.388727	1.97226	1.23321	1.53698
0.218271	0.30025	0.189955	1.97924			2.72639	0.783546	0.403009	0.407719									0.290788	0.625252	0.122544	0.0643556	0.241118		2.7894	0.777454	3.55006	2.8775	1.53698
1.32016	0.662377	0.177883	0.523095			1.55794	1.95886	0.403009	0.407719									0.511962	0.484502	0.504709	0.133293	0.842283		2.7894	2.72109	2.76116	0.822143	3.84246
0.0927335	0.593912	0.138854	0.550919			1.57635	1.95886	1.20903	2.85404									0.146581	1.35482	0.297802	0.693385	0.160013		0.796972	2.72109	1.57781	2.05536	1.15274
0.0938706	0.31322	0.307671	0.146918			1.18227	2.35064	0.403009	3.26176									0.37952	0.227186	0.401607	1.51525	0.232556		4.78183	2.72109	2.76116	0.411072	1.53698
0.144672	0.71329	0.172709	1.18866			0.394089	3.13418	1.20903	1.22316									0.415301	0.194566	0.311445	0.450466	1.00083		0.398486	1.94363	0.788903	3.19022	1.92123
1.09358	3.41202	1.0198	0.135381			1.57635	0.391773	0.806018	2.0386									0.29733	0.388839	0.424832	0.187767	0.198448		3.18789	2.72109	2.76116	1.19633	1.15274
0.128903	1.13996	0.78619	0.294003			1.57635	3.91773	1.61204	2.44632									0.235773	0.327272	0.0430653	0.432806	0.520119		3.18789	2.72109	2.36671	3.58899	1.92123
0.19741	0.108095	0.553049	0.0827814			0.788177	0.783546	3.62708	0.815439									0.258027	1.47007	0.183376	0.351964	1.75589		0.398486	2.33236	2.36671	0.398777	2.68972
0.108729	1.24952	0.1602	0.402304			1.18227	3.91773	3.62708	2.44632									0.219708	0.465129	0.16051	0.149005	1.19187		0.796972	2.33236	1.57781	1.59511	1.92123
0.132653	0.801963	0.506632	0.952135			0.788177	1.56709	1.61204	2.0386									0.181274	0.574243	0.560148	0.311498	0.274798		1.59394	1.55491	0.788903	0.398777	2.68972
0.107135	0.433834	0.705045	1.77392			1.57635	3.13418	2.01505	1.22316									0.172816	2.262	0.433276	0.178859	0.572761		0.796972	0.777454	1.18335	2.39266	4.61095
2.92881	1.02524	0.393157	0.312639			2.85113	1.17532	0.806018	2.0386									0.487519	0.83409	0.482326	1.09918	0.144742		1.59394	2.33236	0.788903	0.398777	1.92123
0.47389	1.29584	0.680171	0.402884			0.814609	3.91773	2.82106	4.48491									0.205163	0.124831	0.225975	0.394529	0.303422		0.796972	1.16618	2.36671	4.38655	2.68972
0.462476	1.16635	0.840119	0.116076			1.22191	1.95886	2.01505	0.815439									0.180033	0.72218	0.593486	0.681851	0.271852		1.19546	2.33236	2.76116	3.19022	1.92123
0.226107	0.637635	0.145124	0.177044			2.44383	2.35064	1.61204	0.407719									0.253835	0.405236	1.64161	0.176281	0.248344		0.398486	2.72109	3.5122	3.19022	1.92123
3.39235	0.426415	0.141287	0.274751			1.62922	3.13418	2.01505	4.07719									0.396683	0.56687	0.697572	0.106191	0.169826		3.58637	2.72109	2.73171	3.19022	1.53698
1.31442	1.91532	0.284579	0.315862			0.814609	3.91773	0.403009	2.85404									0.503884	0.424701	0.170006	0.232707	1.17369		3.18789	3.88727	4.29268	2.39266	2.30548
1.52054	1.10727	0.715277	0.539867			1.22191	3.52595	1.61204	3.26176									0.239951	0.366773	1.58597	0.273489	1.09992		0.398486	2.33236	2.73171	0.398777	3.45821
1.00811	0.618352	0.874702	0.125944			1.22191	3.91773	1.61204	0.407719									0.199938	0.728262	1.29689	0.337324	1.22816		3.58637	2.72109	3.12195	3.19022	3.07397
1.83437	0.964732	0.546377	0.480527			2.03652	1.17532	1.20903	3.66948									0.734231	0.545915	0.335719	0.257669	0.533671		0.796972	1.94363	2.73171	2.39266	2.30548
1.96868	0.77333	0.337569	1.13684			0.814609	1.17532	3.22407	1.22316									0.200735	0.179632	0.671349	0.0894799	1.35126		0.796972	3.10982	2.34146	1.59511	0.384246
1.24775	1.42685	0.559059	0.555818			0.407304	3.13418	2.41805	2.44632									0.191122	1.35036	1.18853	0.167608	0.334333		0.796972	1.16618	1.95122	1.19633	2.30548
0.311996	0.387145	0.671467	0.643094			3.25843	2.35064	2.01505	1.63088									0.279595	0.457554	2.21255	0.399001	0.708473		0.398486	3.10982	0.390244	3.58899	3.45821
0.36772	0.15506	0.441363	0.153612			2.44383	1.17532	1.20903	0.407719									0.181507	0.298548	1.2037	0.134827	0.541854		0.796972	2.72109	0.780488	1.99389	3.45821
0.145465	0.0779895	1.02564	0.799162			1.22191	0.391773	0.806018	2.0386									0.978987	0.177954	0.869357	0.212345	0.312391		0.796972	2.33236	2.73171	0.398777	2.30548
0.971409	0.214651	0.343703	0.271179			1.62922	2.35064	1.61204	0.815439									0.325363	0.914611	1.47069	0.178711	0.536004		3.98486	3.10982	3.5122	0.797554	2.68972
0.369919	0.928657	0.429789	0.162704			2.03652	5.48482	1.20903	0.407719									0.257055	0.625428	0.441575	0.191753	0.47375		0.398486	0.388727	1.95122	1.19633	1.15274
0.937894	0.334857	0.754468	0.0732072			1.22191	1.95886	2.01505	2.44632									0.272236	0.4141	1.5525	0.22699	1.34591		0.398486	2.72109	3.12195	2.79144	1.15274
1.82701	0.669192	0.861074	0.408229			2.03652	1.17532	1.20903	1.63088									0.210764	1.48782	1.26229	0.407872	0.301767		0.398486	1.55491	2.34146	3.19022	1.15274
0.521529	0.480262	0.307771	0.156496			2.85113	1.95886	3.62708	0.815439									0.448033	0.6475	0.346945	0.82341	0.138739		1.99243	3.49854	3.12195	1.19633	1.53698
1.67272	0.176595	0.401497	0.114687			2.44383	1.56709	2.01505	0.815439									0.814995	0.256957	0.245034	0.425782	0.192085		0.796972	1.55491	3.90244	2.39266	1.15274
0.956207	0.905075	0.6152	0.172941			2.44383	1.17532	1.20903	0.815439									0.274113	0.173985	0.418534	0.183683	0.272239		0.398486	1.16618	2.73171	1.59511	3.45821
0.743353	0.671773	0.210885	0.327396			3.25843	0.783546	4.03009	2.44632									0.250391	0.260254	0.764482	0.383045	0.673228		0.398486	1.16618	1.95122	4.78533	1.53698
0.987167	0.982955	1.26993				1.62922	0.783546	1.20903										0.160501	0.217198	0.613075	0.16283	0.175243		2.7894	1.94363	3.5122	4.38655	1.15274
1.55936	0.382707	0.181522				1.62922	3.13418	1.20903										0.163295	0.605151	0.140194	0.157244	0.185469		0.796972	1.16618	2.73171	1.19633	1.53698
0.789723	1.58531	0.215772				2.85113	1.17532	3.62708										0.559581	0.18923	1.09874	0.179944	0.210124		3.18789	1.94363	1.56098	0.797554	1.15274
1.79516	0.417024	1.10033				2.03652	3.91773	2.01505										0.195786	0.298618	0.594352	0.118271	0.278219		2.39091	0.388727	1.17073	1.59511	0.384246
0.912676	0.394282	0.647114				1.62922	3.52595	1.20903										0.170459	0.143537	1.53578	0.108012	0.257339		1.99243	1.55491	1.95122	1.99389	1.15274
0.0500368	0.302123	0.396113				3.66574	2.35064	4.83611										0.339455	0.22747	0.638328	0.138977	0.186887		2.7894	0.777454	1.56098	3.58899	1.53698
0.750144	0.338601	0.0716705				0.407304	4.70127	2.01505										0.787535	0.318846	0.222707	0.303871	0.207719		3.98486	1.94363	3.5122	2.79144	1.15274
1.49511	0.326499	0.502927				0.407304	1.56709	3.22407										1.037	0.372029	0.178375	0.264182	0.177638		2.39091	3.49854	1.95122	1.99389	1.15274
0.893343	0.670629	0.779504				0.407304	0.783546	2.01505										1.27956	0.429571	1.43647	0.152532	0.222643		1.99243	3.49854	0.390244	4.25944	2.30548
0.676357	1.57963	0.127708				2.03652	5.87659	0.403009										0.224077	0.334825	1.76204	0.801848	0.319537		2.39091	2.33236	1.17073	5.03388	1.92123
0.268177	0.62825	0.0977273				2.44383	0.783546	1.20903										1.06062	0.207549	0.382349	0.271844	0.169687		0.796972	1.55491	0.390244	0.774443	1.15274
0.800587	0.220415	0.499727				0.407304	2.35064	1.61204										0.713212	0.29156	0.840864	0.3478	0.231089		2.39091	0.388727	1.56098	4.25944	1.15274
0.407821		1.28639				2.85113		1.20903										0.302864	0.216931	0.0828551	0.4822	0.205199		0.796972	0.388727	1.56098	1.54889	1.15274
1.16188		0.468611				0.814609		0.806018										0.372007	0.346175	0.524262	0.163363	0.235879		0.398486	0.388727	3.12195	3.09777	0.768492
0.790198		0.0918714				0.814609		0.806018										0.208571	0.727644	0.289312	0.149244			0.796972	1.96644	1.17073	1.93611
0.687354		1.18352				2.44383		0.403009										0.335615	0.414116	0.226816	0.245402			0.398486	2.35973	3.12195	0.387222
0.394087		1.10854				1.62922		0.806018										0.178191	0.80675	0.837477	0.48192			0.796972	2.75302	1.95122	1.16167
1.15446		0.349646				3.51906		0.403009										0.181729	0.536984	0.145683	0.177886			2.7894	1.96644	1.17073	2.71055
0.759211		1.0555				0.391007		0.806018										0.213086	0.922401	0.306449	0.179611			1.59394	2.35973	2.34146	1.93611
0.860481		0.261817				1.95503		2.01505										0.188545	0.210662	0.130659	0.297035			1.99243	1.17986	1.95122	0.387222
2.38144		0.122226				2.34604		3.22407										0.234959	1.00086	1.60289	0.107426			3.19446	0.786576	3.12195	1.16167
0.240946		0.837474				1.17302		0.806018										0.526779	1.49093	0.671637	0.246978			0.798616	1.96644	2.73171	2.71055
0.288745		0.179651				2.34604		0.403009										0.175425	0.684689	1.00591	0.268474			1.19792	1.96644	1.95122	3.485
0.374481						2.34604												0.265996	0.260009	1.51115	0.411845			1.99654	2.35973	7.41463	1.16167
0.266766						2.73705												0.312626	0.532842	0.524538	0.654993			1.99654	3.1463	5.07317	0.774443
1.41694						1.95503												0.233806	0.233591	0.892891	0.427658			0.798616	0.393288	1.56098	1.16167
0.191208						0.391007												0.897647	0.331746	0.444453	0.148859			1.59723	3.1463	1.56098	0.774443
0.694315						1.95503												0.232096	1.15834	0.1549	0.225557			0.798616	3.1463	1.56098	0.774443
0.559213						1.95503												0.305477	0.781842	0.832937	0.542913			0.399308	3.1463	1.95122	2.32333
0.733081						3.51906												0.289044	1.71122	1.66624	0.243257			0.798616	2.35973	1.17073	1.93611
0.108935						0.782014												0.178344	0.943199	0.701924	0.232722			3.19446	2.75302	1.95122	1.16167
1.37709						1.56403												0.341171	1.41135	0.15535	0.284217			0.399308	3.1463	1.95122	1.16167
1.42727						1.56403												1.17598	0.624008	0.204794	0.209434			1.99654	3.1463	3.12195	2.71055
0.719956						1.56403												0.19089	0.177716	0.312864	0.478238			0.798616	2.35973	3.12195	5.4211
2.75637						1.17302												0.630953	0.305245	1.08712	0.281242			2.39585	3.93288	0.780488	0.387222
1.27514						0.782014												0.215307	0.574539	0.586508	0.125122			1.19792	3.1463	4.29268	4.64666
0.598006						2.34604												0.249501	0.422079	0.143818	0.279838			3.99308	1.96644	0.780488	2.32333
0.450073						1.95503												0.199215	0.225435	0.903841	0.205686			0.798616	0.393288	3.12195	2.32333
1.00287						1.95503												0.321837	0.153971	0.400943	0.18529			0.399308	1.17986	1.56098	2.71055
0.629762						0.782014												0.483572	0.949794	0.193382	0.179622			0.399308	1.17986	1.17073	0.774443
0.697642						0.782014												0.222305	0.720191	0.171051	0.107236			3.59377	2.35973	0.390244	1.16167
0.125501						2.73705												0.350451	0.812004	0.414176	0.197769			1.19792	0.786576	0.390244	1.93611
0.268838						0.782014												0.384366	0.276099	0.333766	0.113144			2.79516	2.35973	0.390244	1.16167
1.78273						3.12805												0.313737	0.620066	0.111625	0.132478			0.399308	3.53959	2.34146	1.54889
0.983745						1.95503												0.29392	0.257841	0.439411	0.183546			0.798616	0.393288	2.34146	1.16167
0.324951						1.95503												0.350849	0.661145	0.23448	0.590822			4.79169	2.35973	2.73171	1.16167
0.364196						2.73705												0.343748	0.344234	0.993842	0.255817			3.99308	2.75302	1.56098	0.387222
0.0704664						2.34604												0.258667	0.882408	0.318908	0.205889			3.59377	3.1463	3.12195	0.387222
0.315915						3.51906												0.316344	0.232442	0.701403	0.253988			6.78823	0.393288	1.95122	2.71055
0.734604						0.391007												0.285954	0.657045	0.17712	0.274691			3.19446	2.35973	1.17073	1.54889
0.0956332						1.17302												0.231886	1.12596	0.398697	0.193895			0.798616	3.1463	1.17073	1.93611
																		0.267564	0.182243	1.02625	0.15375			2.39585	1.57315	1.17073	1.93611
																		0.945181	0.218395	0.961777	0.144432			0.798616	2.75302	1.95122	1.54889
																		0.198904	0.642166	0.774438	0.154408			1.19792	1.17986	2.73171	1.16167
																		0.258039	0.509368	0.897744	0.169901			1.59723	1.96644	3.90244	0.774443
																		0.528262	0.285844	0.150042	0.178531			0.798616	0.393288	1.56098	0.774443
																		0.330583	0.915248	0.111432	0.213024			1.59723	1.96644	1.56098	0.774443
																		0.30752	0.145471	0.183233	0.14634			0.399308	0.786576	1.95122	1.16167
																		0.323532	0.2677	0.189666	0.213771			0.399308	0.786576	0.780488	0.774443
																		0.218841	0.148228	0.704241	0.317425			0.798616	0.786576	1.56098	0.387222
																		0.252621	0.32092	0.874431	0.175572			1.19792	1.57315	1.56098	0.774443
																		0.200116	0.270684	0.920581				1.19792	3.1463	2.34146
																		0.468961	0.268413	0.582411				0.798616	1.17986	2.34146
																		0.312574	0.347224	0.76961				3.99308	2.75302	0.780488
																		0.722011	0.222921	0.843055				0.399308	0.786576	0.780488
																		0.306936	0.314722	1.2112				0.399308	0.786576	0.390244
																		0.315085	0.913169	0.121241				0.399308	3.1463	1.56098
																		0.505418	0.41199	0.203316				2.79516	3.1463	2.73171
																		0.156355	0.670029	0.136929				1.59723	3.1463	0.780488
																		0.311978	0.984082	0.771824				0.399308	1.17986	2.73171
																		0.230025	0.210426	0.131223				1.19792	3.1463	1.56098
																		0.347759		0.230862				0.399308		1.17073
																		1.61231		0.183429				1.97031		1.17073
																		0.397988		0.875071				2.75844		0.780488
																		0.659628		0.221295				3.1525		0.390244
																		0.203647		0.610102				3.54657		3.64717
																		0.344472		0.952669				0.394063		3.24193
																		0.418732		0.271569				1.18219		3.64717
																		1.02988		0.4302				2.36438		2.02621
																		0.421274		0.769554				0.394063		2.43145
																		0.31313		0.489859				0.788126		2.02621
																		0.172611		0.297681				1.18219		1.62096
																		0.240871		0.310353				3.94063		2.43145
																		0.632754		0.297714				1.97031		2.43145
																		1.39385		0.694945				3.94063		0.405241
																		0.861853		0.120177				3.54657		0.405241
																		2.54774		0.553199				0.788126		0.405241
																		0.3624		2.08712				0.394063		1.21572
																		0.206302		2.06777				1.97031		0.405241
																		0.323459		0.925175				0.394063		1.62096
																		0.149834		1.11793				4.33469		3.24193
																		0.0962006		0.840823				1.97031		3.24193
																		0.946302		0.232883				3.1525		3.64717
																		0.318899		0.755481				0.394063		1.21572
																		1.38653		0.153495				1.97031		2.02621
																		0.250709		0.572718				0.394063		2.43145
																		0.24982		0.633247				0.394063		1.21572
																		0.53986		0.654728				3.54657		1.62096
																		0.68677		0.83193				1.57625		0.810482
																		0.563196		0.367524				3.54657		0.810482
																		0.271386		0.692671				1.57625		3.24193
																		0.166375		0.103279				0.788126		2.02621
																		0.295831		0.137346				0.394063		1.21572
																		0.302067		0.123684				0.394063		4.05241
																		0.312379		0.12201				0.394063		2.43145
																		1.18087		0.171916				1.57625		2.02621
																		1.10198		1.13512				2.36438		0.405241
																		0.429385		0.510633				0.394063		2.83669
																		0.169309		0.0890891				1.18219		2.43145
																		0.29066		0.0880972				0.394063		1.62096
																		0.482263		0.0966325				1.18219		1.62096
																		0.143014		2.55945				3.1525		0.810482
																		0.199055		0.14372				2.36438		0.405241
																		0.412403		1.66828				1.97031		0.810482
																		0.180785		0.296245				0.788126		2.43145
																		0.617919		2.01431				2.36438		0.810482
																		0.225143		0.746565				1.97031		0.810482
																		0.188955		0.594253				0.788126		3.24193
																		0.688206		2.03085				0.788126		0.810482
																		0.214026		0.143092				0.788126		1.21572
																		0.207357		0.28443				1.18219		1.21572
																		0.368915		0.31877				0.394063		3.24193
																				0.721201						3.24193
																				0.794501						3.24193
																				1.63536						0.810482
																				1.30206						1.21572
																				0.947094						2.43145
																				0.622671						0.405241
																				0.664061						4.05241
																				0.458701						0.810482
																				1.14747						0.810482
																				0.45065						2.43145
																				0.784544						3.64717
																				0.335553						1.62096
																				0.946835						3.24193
																				0.652736						0.810482
																				0.270382						3.24193
																				0.559997						3.64717
																				0.582499						2.02621
																				0.132418						1.62096
																				0.783288						3.64717
																				0.72025						5.67338
																				0.622726						3.64717
																				0.325735						3.64717
																				0.366507						3.24193
																				0.116994						4.45765
																				1.67093						0.810482
																				0.317838						1.21572
																				0.377025						2.43145
																				0.125353						1.62096
																				0.0785584						3.24193
																				1.19336						3.24193
																				0.54231						6.07862
																				0.26092						2.43145
																				0.69579						3.64717
																				0.606551						2.02621
																				0.631069						2.02621
																				0.40052						1.21572
																				0.968431						2.83669
																				2.08014						2.43145
																				0.696235						3.24193
																				0.288679						2.02621
																				0.506609						1.62096
																				0.776919						2.43145
																				0.387659						4.05241
																				0.415376						3.24193
																				0.165208						3.64717
																				0.531537						3.64717
																				0.540926						1.62096
																				0.39252						0.405241
																				0.115739						1.62096
																				1.18721						1.62096
																				1.49116						0.405241
																				0.978711						3.24193
																				0.149188						0.810482
																				1.46064						3.24193
																				0.520853						3.64717
																				1.50717						3.64717
																				0.168824						2.43145
																				0.0580773						1.21572
																				0.12685						0.810482
																				0.992701						2.43145
																				0.258293						2.02621
																				0.444541						2.83669

## Sheet: d
GO EZH2i vs. DMSO _UP
Category	Term	Count	%	PValue	Genes	List Total	Pop Hits	Pop Total	Fold Enrichment	Bonferroni	Benjamini	FDR
GOTERM_BP_DIRECT	GO:0007268~chemical synaptic transmission	30	4.90196	2.56e-10	CHRM3, CHRM5, GRIK1, GRIK2, GRM1, GRM3, GLRA2, PTCHD1, SLITRK5, SNCG, MBP, GABRE, TAC1, GABRQ, UNC13C, GABRA1, NPY5R, KCND2, PCDH8, CARTPT, HTR5A, SYN2, GABRG1, GJD2, CACNB2, KCNQ3, APBA1, AMPH, CHRFAM7A, CBLN1	557	253	19333	4.11571	7.51e-07	7.51e-07	7.43e-07
GOTERM_BP_DIRECT	GO:0007155~cell adhesion	44	7.18954	4.12e-09	FBLN7, LGALS3BP, LAMA2, AMIGO2, TNC, PTPRK, PCDH19, PCDH18, CDH8, PCDH17, HAPLN1, PRTG, CHL1, SPP1, CYP1B1, FLOT2, SPOCK1, TNR, PGM5, EGFL6, PCDH9, CNTN5, ACTN2, CADM2, PRKCE, PCDH8, EMP2, ATP1B1, CLDN6, BCAN, CLDN9, COL6A2, CDHR1, ITGA11, CDH11, TYRO3, CERCAM, CNTN2, APBA1, ITGA6, CNTN3, DSG2, FREM2, DSC2	557	555	19333	2.75172	1.21e-05	6.05e-06	5.99e-06
GOTERM_BP_DIRECT	GO:0007399~nervous system development	36	5.88235	1.46e-08	PCSK2, CHRM3, NRSN1, NRN1, GRIK1, PTN, FGF2, CHRDL1, PCDH18, BRINP2, SPOCK1, SLIT3, NDP, ZNF423, RGS9, TRPC5, SEMA6A, NR2F1, CABLES1, NRG1, INHBA, GFRA3, POU3F2, OLFM1, ZEB2, NRG3, FGF19, MAB21L2, TYRO3, APBA1, CNTN3, FGF13, MET, MDGA1, NAIP, CBLN1	557	415	19333	3.01091	4.3e-05	1.43e-05	1.42e-05
GO EHMTii vs. DMSO _UP
Category	Term	Count	%	PValue	Genes	List Total	Pop Hits	Pop Total	Fold Enrichment	Bonferroni	Benjamini	FDR
GOTERM_BP_DIRECT	GO:0001709~cell fate determination	7	1.79028	7.01e-07	BARHL2, CYP26B1, NOTCH4, EBF2, PAX6, PROX1, DSCAML1	347	19	19333	20.5265	0.00137364	0.00137458	0.00137108
GOTERM_BP_DIRECT	GO:0007156~homophilic cell adhesion via plasma membrane adhesion molecules	15	3.83632	2.75e-06	KIRREL3, PCDHGB7, PCDHGC3, PTPRM, PCDHB14, PCDHGA10, PCDHGA11, CDH20, CDH23, CDH12, CDH24, CNTN2, ME3, DSCAML1, PCDHB9	347	172	19333	4.85884	0.00537791	0.00269621	0.00268933
GOTERM_BP_DIRECT	GO:0007420~brain development	17	4.34783	3.73e-05	EOMES, CX3CR1, EMX2, DLX2, HPCA, TBR1, PROX1, BMI1, POU3F4, MEIS1, BCL2L11, SIX3, SLC17A7, MEIS3P2, MEIS3P1, SLC38A3, DSCAML1	347	274	19333	3.45675	0.0705084	0.024372	0.0243099
GO DOT1Li vs. DMSO _UP
Category	Term	Count	%	PValue	Genes	List Total	Pop Hits	Pop Total	Fold Enrichment	Bonferroni	Benjamini	FDR
GOTERM_BP_DIRECT	GO:0007268~chemical synaptic transmission	25	7.59878	2.21e-12	CHRM3, KCNA1, HTR2C, GRIK1, HTR2A, GLRA3, GRM4, HTR7, SV2B, GABRE, NPTX2, ASIC2, GABRA2, GABRA5, GAD1, GABRA4, HTR1A, PDYN, GABRG1, SST, PNOC, PMP22, PLP1, CRH, UTS2	306	253	19333	6.24306	4.84e-09	4.84e-09	4.77e-09
GOTERM_BP_DIRECT	GO:0007155~cell adhesion	31	9.42249	4.73e-09	CX3CR1, SPON1, PCDH11Y, LAMA4, PCDH11X, AMIGO2, TNC, NEDD9, PCDH18, CLDN1, PCDH17, ADAMTSL1, EFNB2, CDH6, ALCAM, SPP1, TNR, ITGB8, SVEP1, TINAG, EDIL3, MCAM, AMBN, FN1, LAMB1, RGMB, KITLG, ITGA11, COL8A1, MFGE8, FREM2	306	555	19333	3.52896	1.03e-05	5.17e-06	5.1e-06
GOTERM_BP_DIRECT	GO:0060078~regulation of postsynaptic membrane potential	9	2.73556	1.13e-08	GABRA2, GABRA5, KCNA1, GABRA4, GRIK1, GABRE, GRIA3, HCN1, GABRG1	306	29	19333	19.6075	2.46e-05	8.21e-06	8.1e-06
GO EZH2i + DOT1Li vs. DMSO _UP
Category	Term	Count	%	PValue	Genes	List Total	Pop Hits	Pop Total	Fold Enrichment	Bonferroni	Benjamini	FDR
GOTERM_BP_DIRECT	GO:0007268~chemical synaptic transmission	64	7.06402	7.81e-31	CHRM2, GABRB2, CHRM3, GABRB1, CHRM5, HTR2C, GRIK1, HTR2A, GRIK2, DBH, SLC6A1, HTR4, GRM1, GLS, GRM3, GRM5, GPR176, HTR7, CHRNB4, NPY5R, KCND2, CARTPT, PDYN, SYN2, GABRG2, GABRG1, GJD2, CACNB2, KCNQ3, CRH, AMPH, HAP1, CHRNA3, KCNA1, CHRNA7, GLRA2, HRH1, GRIN2A, GLRA3, SV2C, SV2B, HRH2, SLITRK5, MBP, GABRE, NPTX2, TAC1, SNCB, GABRD, GABRA2, GABRA1, HTR1E, GABRA5, GAD1, GABRA4, PCDH8, HTR1A, OPRK1, …	830	253	19333	5.89224	2.8e-27	2.8e-27	2.7255256237861738E-27\
GOTERM_BP_DIRECT	GO:0007155~cell adhesion	67	7.39514	5.29e-14	CNTNAP3, PTPRT, LGALS3BP, SPON1, NRP2, TNC, LAMC2, PTPRK, CLDN1, CDH8, ALCAM, CHL1, TNR, SVEP1, EDIL3, EGFL6, MYBPC2, ACTN2, EPHA8, PRKCE, EMP2, PCDHA13, ATP1B1, NPNT, CLDN6, BCAN, COL6A2, CDHR1, COL4A3, CDH11, TYRO3, ITGA8, CERCAM, DSG2, CD47, MFGE8, DSC2, CD44, EPHA3, CNTNAP4, FREM3, CX3CR1, AMIGO2, PCDH15, NEDD9, NEXN, THBS2, PCDH19, PCDH18, COL19A1, PCDH17, RELN, GPNMB, SPP1, IGFBP7, NCAM2, O…	830	555	19333	2.81192	1.9e-10	9.48e-11	9.226679662695298E-11\
GOTERM_BP_DIRECT	GO:0034220~ion transmembrane transport	29	3.20088	4.29e-12	GABRB2, GABRB1, CHRNA3, ATP8A1, CHRNA7, ATP2A3, GRIK1, ATP10A, GRIK2, GLRA2, GLRA3, GABRE, GABRD, GRIA4, GABRA2, GABRA1, GRID2, CHRNB4, GABRA5, GABRA4, ATP2B4, ATP2B2, TMEM150C, ANO5, GABRG2, GABRG1, ANO3, S100A6, CHRFAM7A	830	137	19333	4.93059	1.54e-08	5.13e-09	4.9930889035835555E-9\

## Sheet: e
GeneName
SCN2B
SCN4B
KCNA2
KCNA1
KCNK1
SV2B
SV2C
CAMK2B
SYN1
NRXN2
SYNDIG1
SYNDIG1L
ADCY1
ADCY7
ADCY8
GRIN1
GRM1
GRIN3B
GRIK4
GABRA1
S100A10
NPAS4
FOS
FOSB
BDNF
DGKG
DGKK
PPARG
NEFH
TUBA4A
HLA−B
HLA−C

## Sheet: f
WA01 (H1) SYN1			WA01 (H1) PSD95			WA01 (H1) SYN1/PSD95
DMSO	EZH2i		DMSO	EZH2i		DMSO	EZH2i
13.8603	14.4147		5.54413	11.0883		4.4353	4.98971
10.5338	17.7412		5.54413	8.31619		4.98971	4.4353
11.6427	17.7412		6.09854	12.1971		4.98971	5.54413
9.97943	18.2956		3.88089	6.09854		2.77206	4.4353
13.3059	18.2956		2.77206	8.31619		1.10883	6.65295
13.3059	13.3059		4.98971	9.97943		3.32648	4.4353
	19.4044			7.76178			6.09854
MSK-SRF001 SYN1			MSK-SRF001 PSD95			MSK-SRF001SYN1/PSD95
DMSO	EZH2i		DMSO	EZH2i		DMSO	EZH2i
13.3059	16.6324		4.4353	7.76178		3.32648	6.65295
9.42501	21.0677		6.09854	9.42501		3.88089	5.54413
12.1971	16.078		5.54413	6.09854		3.88089	4.98971
9.42501	17.7412		6.09854	7.76178		3.88089	6.65295
15.5236	22.7309		7.20736	11.6427		4.4353	8.8706
12.1971	22.1765		4.98971	8.8706		3.88089	6.65295
