# Supplementary material for: An epigenetic barrier sets the timing of human neuronal maturation
Source: Nature. 2024 Jan 31;626(8000):881–90. doi: 10.1038/s41586-023-06984-8 (PMC10881400; doi:10.1038/s41586-023-06984-8)
Supplement: Supplementary file 18 — Source Data Extended Data Fig. 3 [file 41586_2023_6984_MOESM18_ESM.xlsx]

## Sheet: d
	PAX6/DAPI				FOXG1/DAPI
DMSO	96.93	99.47		DMSO	83.21	87.03
EZH2i	97.5	99.56		EZH2i	94.43	76.32
EHMT1/2i	98.86	99.56		EHMT1/2i	80.6	84.31
DOT1Li	98.28	99.56		DOT1Li	88.82	78.94
KDM1Ai	97.69	99.36		KDM1Ai	82.18	90.77
KDM5i	96.53	98.92		KDM5i	81.35	94.22
KMT5i	95.2	98.35		KMT5i	88.08	96.34

## Sheet: e
	KI67/DAPI			MAP2/DAPI
DMSO	86.27	77.76	77.37	10.86	5.579	7.72
EZH2i	83.67	74.27	73.24	7.439	7.097	4.754
EHMT1/2i	73.96	73.49		7.986	3.21
DOT1Li	77.3	80.71	75.98	7.961	7.487	6.76
KDM1Ai	78.87	80.43	74.84	9.311	5.007	4.645
KDM5i	79.11	83.16	69.74	6.078	5.364	7.252
KMT5i	87.16	83.05		9.027	5.566
