# Supplementary material for: An epigenetic barrier sets the timing of human neuronal maturation
Source: Nature. 2024 Jan 31;626(8000):881–90. doi: 10.1038/s41586-023-06984-8 (PMC10881400; doi:10.1038/s41586-023-06984-8)
Supplement: Supplementary file 19 — Source Data Extended Data Fig. 4 [file 41586_2023_6984_MOESM19_ESM.xlsx]

## Sheet: e
GO EZH2i vs. DMSO _UP
Category * DAVID 2021	Term	Count	%	PValue	Genes	List Total	Pop Hits	Pop Total	Fold Enrichment	Bonferroni	Benjamini	FDR
GOTERM_BP_DIRECT	GO:0007268~chemical synaptic transmission	60	3.31492	1.81385e-13	GABRB2, CHRM3, DOC2A, KCNC4, CHRM5, GRIK1, DBH, SLC6A1, GRM1, GRM3, HTR6, RPS6KA2, RPS6KA1, BSN, SLC12A7, SLC18A3, UNC13C, CARTPT, HTR3B, SYN1, GABRG1, CACNB1, GJD2, CACNB2, KCNQ2, KCNQ3, CRH, HAP1, CHRNA3, CHRNA2, CHRNA4, CHRNA6, CACNA1B, CACNA1A, NRXN2, CPLX1, GLRA2, PTCHD1, HRH3, SV2A, SLITRK5, KCNN1, GABRE, TAC1, SNCB, DRD5, GABRQ, SYT5, MPP2, GABRA1, SLC12A5, PCDH8, HTR5A, GRIN1, SST, PNOC, …	1585	257	19462	2.86666	9.06508e-10	9.06379e-10	8.97128e-10
GOTERM_BP_DIRECT	GO:0007399~nervous system development	73	4.03315	1.80492e-09	PCSK2, GPSM1, ACHE, CHRM3, CNTFR, DOC2A, STMN3, GRIK1, CYP46A1, FGF2, ARHGAP4, ROBO1, IRF2BPL, FGF5, DPYSL4, INSC, DPF3, EPHB2, PCDHAC2, SEMA6B, APC2, TRPC5, RBFOX3, DSCAM, ACTL6B, MAP1S, APLP1, ISLR2, FOS, GFRA3, POU3F2, GFRA2, OLFM1, KCNQ2, TYRO3, ITGA8, LY6H, NBL1, ANAPC2, CAMK2B, IGSF8, CHRNA3, NRN1, SEMA3C, PCDH10, ZBTB45, RFNG, GDPD5, PCDH18, BRINP2, SPOCK1, N4BP3, PCDH1, MEF2D, SH2B2, HES4…	1585	425	19462	2.10908	9.01914e-06	4.50959e-06	4.46357e-06
GOTERM_BP_DIRECT	GO:0071805~potassium ion transmembrane transport	35	1.9337	3.43951e-09	HCN4, SLC24A3, KCNK9, KCNC2, KCNA2, KCNC4, KCNA4, NALCN, KCNV1, KCNT1, KCNMB2, KCNN1, SLC17A7, KCNN3, SLC12A7, KCNH1, KCNH2, KCNF1, KCNH3, KCNH6, KCNJ11, KCND3, ABCC8, KCNK12, KCNIP4, TMEM175, SLC9A3, KCNS2, KCNQ1, KCNQ2, KCNQ3, KCNQ4, KCNK1, KCNK3, HCN2	1585	138	19462	3.1142	1.71871e-05	5.72908e-06	5.67061e-06
GOTERM_BP_DIRECT	GO:0007156~homophilic cell adhesion via plasma membrane adhesion molecules	39	2.1547	1.53892e-08	RET, CLSTN2, CLSTN3, PCDH10, PTPRM, PCDH12, PCDH19, PCDH18, PKD1, IGSF9, CDH8, ROBO1, IGSF21, CDH22, BSG, CDH23, HMCN2, ME1, CDH24, ME3, PCDH1, PCDHAC2, DSCAM, PCDH9, CADM2, PCDH8, VSTM2L, L1CAM, DCHS2, CDH10, CDHR1, CDHR2, PLXNB3, CNTN2, CDHR5, OBSL1, SDK2, DSC2, CDH18	1585	174	19462	2.75216	7.6897e-05	1.9225e-05	1.90288e-05
GOTERM_BP_DIRECT	GO:0007420~brain development	50	2.76243	3.9014e-08	SCT, MAST1, AATK, BMI1, AFF2, PTPRG, CIC, GIT1, BOK, EMX2, SLC6A17, SPHK2, MAP1S, PITPNM1, ITGA8, HAP1, NDRG4, KLHL17, CXCR4, ADCY1, PCDH19, PCDH18, RELN, GJC2, CDH22, CSK, SLC17A7, SLC38A3, GPR158, MBD3, ARNT2, CA10, KDM4B, FKRP, ACE, ATP2B2, MEIS3, GRIN2C, BAIAP2, MT3, PBX1, GRIN1, GRIN2D, NFASC, MEIS1, SBK1, MEIS3P1, MDGA1, KCNK3, CDK5R2	1585	264	19462	2.32554	0.000194934	3.45072e-05	3.4155e-05
GOTERM_BP_DIRECT	GO:0007411~axon guidance	41	2.26519	4.14334e-08	EPHB6, RET, SEMA3C, EPHA10, ARHGEF25, SEMA3E, IGSF9, GLI3, RELN, CHL1, TUBB3, BSG, DVL1, HMCN2, TNR, EPHB2, WNT3, SCN1B, EPHB3, PLXNA3, SEMA6B, NTRK1, NGFR, SEMA6C, UNC5A, SEMA4D, DSCAM, DCC, EPHA8, SEMA4B, SEMA4C, VSTM2L, SEMA4F, PAX6, GFRA3, L1CAM, NFASC, EFNA2, ARTN, CNTN2, CDK5R2	1585	195	19462	2.58171	0.000207022	3.45072e-05	3.4155e-05
GOTERM_BP_DIRECT	GO:0048168~regulation of neuronal synaptic plasticity	13	0.718232	8.69237e-08	RASGRF1, SYP, GRIN2C, GRIN1, GRIN2D, ARC, JPH3, VGF, CNTN2, NSMF, NCDN, EPHB2, DBN1	1585	24	19462	6.65105	0.000434263	6.20511e-05	6.14178e-05
GOTERM_BP_DIRECT	GO:0034765~regulation of ion transmembrane transport	32	1.76796	1.93272e-07	HCN4, KCNC2, KCNA2, KCNC4, CACNA1B, CACNA1A, KCNA4, CLCNKA, CLCN2, NALCN, KCNV1, SCN5A, KCNH1, KCNH2, KCNF1, KCNJ5, KCNH3, KCNH6, KCNJ11, KCND3, KCNJ9, KCNJ12, KCNK12, KCNJ14, KCNJ16, CACNB1, CACNB2, KCNQ1, KCNQ2, KCNQ3, KCNQ4, HCN2	1585	139	19462	2.82679	0.000965315	0.000120723	0.000119491
GO EHMTii vs. DMSO _UP
Category * DAVID 6.8	Term	Count	%	PValue	Genes	List Total	Pop Hits	Pop Total	Fold Enrichment	Bonferroni	Benjamini	FDR
GOTERM_BP_DIRECT	GO:0042391~regulation of membrane potential	18	1.37931	2.32186e-06	HCN4, KCNH2, SLC26A1, KCNH6, KCNJ11, CHRNA4, GRIK3, KCNA5, CACNA1G, SLC26A8, SLC26A11, CNGA3, SLC26A10, HCN2, CNGB1, TRPM4, KCNH1, SLC26A5	1036	75	16792	3.89004	0.00745081	0.0074787	0.00746245
GOTERM_BP_DIRECT	GO:0006811~ion transport	23	1.76245	9.486e-06	SLC24A2, SLC36A1, SLC24A4, SLC24A3, SLC26A1, CHRNA2, SLC32A1, CHRNA4, LHFPL5, CYBB, TMC8, HTR3B, TMC6, LRRC55, SLC1A7, SLC8A2, PANX2, SLC9A5, SLCO4A1, SLCO2B1, SLC17A7, SLC12A7, SLC12A9	1036	127	16792	2.9354	0.0300925	0.0152772	0.015244
GOTERM_BP_DIRECT	GO:0071805~potassium ion transmembrane transport	22	1.68582	1.45887e-05	HCN4, KCNH2, KCNK7, KCNH6, KCNJ11, ABCC8, KCNC4, KCNIP4, KCNA5, KCNAB3, SLC9A5, KCNMB2, KCNQ2, KCNN1, KCNQ4, CNGA3, SLC12A7, KCNK3, HCN2, SLC12A9, CNGB1, KCNH1	1036	121	16792	2.947	0.0459037	0.0156634	0.0156294
GOTERM_BP_DIRECT	GO:0001709~cell fate determination	8	0.613027	5.77284e-05	BARHL2, NKX6-3, CYP26B1, NOTCH4, PTCH2, PAX6, PROX1, DSCAML1	1036	18	16792	7.20378	0.169684	0.0464858	0.0463848
GOTERM_BP_DIRECT	GO:0006813~potassium ion transport	16	1.22605	0.000128738	SLC24A2, KCNJ5, SLC24A4, KCNK7, SLC24A3, ABCC8, KCNC4, KCNJ16, KCNA5, KCNAB3, KCNMB2, KCNQ2, KCNN1, KCNQ4, KCNK3, KCNH1	1036	82	16792	3.16263	0.339455	0.0829328	0.0827526
GOTERM_BP_DIRECT	GO:0007268~chemical synaptic transmission	30	2.29885	0.0004012	NPFFR2, DOC2A, CHRNA4, KCNC4, DBH, CACNA1G, GABRR1, GRM4, KCNMB2, KCNN1, TAC1, SNCB, BSN, SLC12A7, SCN1B, DRD5, PCDH8, SLC6A11, GRIN2C, LRFN4, LRFN1, SYT10, KCNQ2, PNOC, PLP1, MYCBPAP, HAP1, APBA3, AGRN, KCNK3	1036	240	16792	2.02606	0.725423	0.185262	0.18486
GOTERM_BP_DIRECT	GO:0035725~sodium ion transmembrane transport	14	1.0728	0.00046737	HCN4, SLC24A2, SLC24A4, SLC24A3, SLC4A4, SLC8A2, SLC4A9, SCNN1D, SLC17A7, SCN4B, ASIC3, HCN2, SCN1B, SCN1A	1036	73	16792	3.10848	0.778149	0.185262	0.18486
GOTERM_BP_DIRECT	GO:0060997~dendritic spine morphogenesis	6	0.45977	0.000484352	DVL1, EPHB2, SHANK3, EPHB1, SHANK1, EPHB3	1036	12	16792	8.10425	0.789964	0.185262	0.18486
GO DOT1Li vs. DMSO _UP
Category * DAVID 6.8	Term	Count	%	PValue	Genes	List Total	Pop Hits	Pop Total	Fold Enrichment	Bonferroni	Benjamini	FDR
GOTERM_BP_DIRECT	GO:0007268~chemical synaptic transmission	59	3.30347	6.34e-13	NPFFR2, VIPR1, DOC2A, KCNC4, HTR2C, DBH, TPGS1, GABRR1, HTR6, GRM4, GRM6, BSN, SCN1B, SLC18A3, PRKCG, NPY5R, SLC6A12, SLC6A11, CARTPT, SSTR1, PDYN, GABRG1, SSTR5, KCNQ2, KCNQ5, HAP1, CHRNA4, KCNA1, CHRNA6, OPRL1, NRXN2, CPLX1, NPBWR1, NPBWR2, SNCG, NPTX1, NPTX2, ASIC2, SNCB, GABRD, NTSR1, DRD5, GRIA4, SYT5, GABRA5, HTR1D, PCDH8, HTR1A, HTR1B, HTR5A, GRIN2C, GRIN1, HCRTR1, LRFN5, LRFN4, LRFN1, PNO…	1475	240	16792	2.79867	2.59e-09	2.59e-09	2.59e-09
GOTERM_BP_DIRECT	GO:0007613~memory	19	1.06383	3.76e-06	CRTC1, CHRNA7, KMT2B, ATP1A3, ABCA7, ITPR3, DBH, PLA2G6, PTGS2, SLC8A2, HRH1, JPH3, NETO1, TH, HRH2, ITGA8, DRD1, RIN1, SHANK3	1475	62	16792	3.48877	0.0152791	0.00769852	0.00767972
GOTERM_BP_DIRECT	GO:0043547~positive regulation of GTPase activity	81	4.53527	1.21e-05	DENND1C, RET, RASGRF1, ARHGDIG, KNDC1, ARHGAP39, ARHGAP6, ARHGAP36, CX3CL1, ARHGAP4, RINL, SYNGAP1, RASGEF1A, ARHGDIA, RASGEF1C, PSD4, RGS8, SBF1, HRAS, RGS6, GIT1, PSD, VPS9D1, SH2D3A, AXIN1, TSC2, RAB3IL1, RANGAP1, FRS3, ARFGAP1, VAV1, ARHGAP10, ACAP3, ACAP1, OBSCN, CDC42EP2, ARHGEF4, XCL1, DENND6B, RIN1, NGEF, CAMK2B, RTN4R, SPTBN4, SHC2, RGS14, ARHGEF28, AGAP2, PDGFA, RASAL1, THY1, AGAP3, RAS…	1475	565	16792	1.6321	0.0484857	0.0165667	0.0165263
GOTERM_BP_DIRECT	GO:0007269~neurotransmitter secretion	16	0.895857	2.02e-05	BRSK1, RAB3A, SYT2, SLC32A1, NRXN2, LIN7A, LIN7B, CPLX1, BAIAP3, GRM4, SNPH, NAAA, DVL1, STX1A, PPFIA3, SLC18A3	1475	51	16792	3.57158	0.0792532	0.0206423	0.0205919
GOTERM_BP_DIRECT	GO:0071805~potassium ion transmembrane transport	26	1.45577	4.25e-05	KCNG1, HCN3, KCNA1, KCNC4, KCNA5, SLC9A1, KCNT1, KCNJ2, KCNH2, KCNF1, KCNH3, KCNH5, KCNJ11, ABCC8, KCNIP3, KCNAB2, TMEM175, SLC9A3, KCNS2, KCNQ1, KCNS3, KCNQ2, KCNQ4, KCNQ5, HCN2, HCN1	1475	121	16792	2.44624	0.159561	0.0347655	0.0346806
GOTERM_BP_DIRECT	GO:0042391~regulation of membrane potential	19	1.06383	6.47e-05	KCNH2, KCNH3, HCN3, CHRNA3, KCNH5, KCNJ11, CHRNA4, CHRNA7, KCNA1, KCNA5, CACNA1H, GRIN1, SLC26A11, ASIC2, SLC26A4, CNIH3, HCN2, TRPM4, HCN1	1475	75	16792	2.88405	0.232666	0.0441374	0.0440295
GOTERM_BP_DIRECT	GO:0017158~regulation of calcium ion-dependent exocytosis	12	0.671892	0.000132	SYT5, RPH3A, SYT3, SYT2, DOC2A, SYT12, SYT15, C2CD4A, C2CD4C, SYTL5, TC2N, SYT7	1475	35	16792	3.90323	0.417872	0.0772899	0.0771011
GOTERM_BP_DIRECT	GO:0006813~potassium ion transport	19	1.06383	0.000219	KCNG1, KCNJ4, KCNF1, KCNJ5, KCNH3, SLC24A4, ABCC8, KCNJ12, KCNA1, KCNC4, KCNJ16, KCNA5, KCNS2, KCNS3, KCNQ2, KCNQ4, KCNJ2, SLC12A8, HCN1	1475	82	16792	2.63785	0.592615	0.0990485	0.0988066
KEGG EZH2i vs. DMSO _DOWN
Category * DAVID 6.8	Term	Count	%	PValue	Genes	List Total	Pop Hits	Pop Total	Fold Enrichment	Bonferroni	Benjamini	FDR
KEGG_PATHWAY	hsa04110:Cell cycle	45	2.88277	3.7e-17	CDKN1A, PCNA, MCM7, BUB1B, TTK, CDC14A, CDC20, CCNB2, CCNB1, ORC6, CDC45, ORC1, PTTG1, CCND1, CHEK2, CDC26, CHEK1, E2F1, E2F2, E2F3, BUB1, TGFB2, CDKN2B, CDKN2C, SMAD3, GADD45B, TGFB3, CDKN2A, GADD45A, PLK1, CDC6, CDC25C, CCNA2, RBL1, DBF4, CDK6, ESPL1, CDK4, CDK2, MCM3, CDK1, MCM5, TP53, MCM2, MAD2L1	597	124	6879	4.18159	9.83e-15	9.83e-15	8.69e-15
KEGG_PATHWAY	hsa05200:Pathways in cancer	81	5.18898	8.36e-14	ITGB1, CDKN1A, WNT2B, LAMC1, BRCA2, GLI1, CKS1B, GLI2, SHH, CASP8, EDNRB, CCND1, ITGAV, PDGFRB, PDGFRA, MMP2, WNT5A, WNT16, TGFBR2, RUNX1, COL4A1, CKS2, AGTR1, COL4A5, BIRC5, MET, PLCB2, TP53, LAMA2, LAMA1, GSTP1, PTGER2, LEF1, LPAR1, WNT8B, TGFA, LPAR4, FOXO1, EGFR, GNG5, ERBB2, E2F1, CTNNA1, E2F2, CTNNA3, E2F3, WNT10B, TGFB2, CDKN2B, TCF7L1, FZD2, SMAD3, FZD5, FZD4, TGFB3, CDKN2A, EGF, LAMB2, F…	597	393	6879	2.37489	2.22e-11	1.11e-11	9.82e-12
KEGG_PATHWAY	hsa05205:Proteoglycans in cancer	52	3.3312	5.69e-13	ITGB1, CDKN1A, WNT2B, ITGB5, CCND1, PLAU, KDR, TIMP3, ITGAV, MMP2, RPS6, WNT5A, PLAUR, WNT16, HSPG2, ITGA5, EZR, MET, TLR4, TP53, CD44, SDC4, ITPR1, WNT8B, ITPR2, IQGAP1, THBS1, EGFR, RRAS, ERBB4, ERBB2, GPC3, FLNA, FLNB, FLNC, WNT10B, TGFB2, FZD2, FZD5, FZD4, LUM, FZD7, CAV1, FZD6, IGF2, FN1, FZD8, MSN, VEGFA, PDCD4, FAS, FGFR1	597	200	6879	2.99588	1.51e-10	5.04e-11	4.46e-11
KEGG_PATHWAY	hsa04512:ECM-receptor interaction	31	1.98591	1.16e-11	ITGB1, LAMA2, ITGB5, SDC4, LAMA1, COL11A1, TNC, LAMC1, HMMR, THBS1, ITGB8, ITGAV, COL27A1, ITGA4, LAMB2, ITGA1, FN1, LAMB1, HSPG2, COL1A1, COL3A1, COL2A1, COL1A2, COL5A1, COL4A1, COL5A2, ITGA11, COL4A5, COL6A3, ITGA5, CD44	597	87	6879	4.10576	3.08e-09	7.26e-10	6.41e-10
KEGG_PATHWAY	hsa04390:Hippo signaling pathway	42	2.69058	1.36e-11	YAP1, CRB2, WNT2B, WWC1, LEF1, SERPINE1, WNT8B, STK3, CTGF, AMOT, GLI2, SOX2, CCND1, CTNNA1, CTNNA3, TEAD2, TEAD3, WWTR1, WNT10B, TGFB2, TCF7L1, FZD2, SMAD3, FZD5, FZD4, TGFB3, FZD7, FZD6, WNT5A, FZD8, WNT16, GDF6, BMP7, TGFBR2, BMP4, DLG1, FRMD6, ID2, ID1, BIRC5, SNAI2, AJUBA	597	151	6879	3.20497	3.63e-09	7.26e-10	6.41e-10
KEGG_PATHWAY	hsa04151:PI3K-Akt signaling pathway	69	4.42024	3.55e-11	ITGB1, CDKN1A, CSF1, ITGB5, TNC, BRCA1, LAMC1, GHR, CCND1, CREB3L2, KDR, ITGB8, ITGAV, PDGFRB, PDGFRA, COL27A1, ITGA4, RPS6, ITGA1, NGF, OSMR, COL2A1, COL4A1, COL4A5, COL6A3, ITGA5, MET, TLR4, TP53, EPHA2, LAMA2, LAMA1, COL11A1, LPAR1, LPAR4, THBS1, EFNA4, EGFR, BCL2L11, GNG5, PDGFD, PDGFC, EIF4EBP1, PCK2, EGF, LAMB2, FN1, LAMB1, GNG11, VEGFA, COL1A1, COL3A1, KITLG, CDK6, COL1A2, COL5A1, LPAR6, C…	597	345	6879	2.30452	9.46e-09	1.58e-09	1.39e-09
KEGG_PATHWAY	hsa04510:Focal adhesion	49	3.13901	9.15e-11	ITGB1, ITGB5, TNC, LAMC1, CCND1, KDR, ITGB8, ITGAV, PDGFRB, PDGFRA, COL27A1, ITGA4, ITGA1, COL2A1, COL4A1, COL4A5, COL6A3, ITGA5, TLN1, DOCK1, MET, MYL9, VCL, LAMA2, LAMA1, SHC1, COL11A1, THBS1, MYL12A, EGFR, PDGFD, ERBB2, PDGFC, FLNA, FLNB, FLNC, EGF, LAMB2, CAV1, FN1, PARVA, LAMB1, VEGFA, COL1A1, COL3A1, COL1A2, COL5A1, COL5A2, ITGA11	597	206	6879	2.74082	2.43e-08	3.48e-09	3.07e-09
KEGG_PATHWAY	hsa04115:p53 signaling pathway	25	1.60154	5.6e-10	CDKN1A, STEAP3, SERPINE1, THBS1, CCNB2, CCNB1, CASP8, SESN3, CCND1, CHEK2, CHEK1, PMAIP1, GTSE1, RRM2, GADD45B, CDKN2A, GADD45A, IGFBP3, CDK6, CDK4, CCNG1, CDK2, CDK1, FAS, TP53	597	67	6879	4.29948	1.49e-07	1.86e-08	1.65e-08
KEGG EHMTi vs. DMSO _DOWN
Category * DAVID 6.8	Term	Count	%	PValue	Genes	List Total	Pop Hits	Pop Total	Fold Enrichment	Bonferroni	Benjamini	FDR
KEGG_PATHWAY	hsa04512:ECM-receptor interaction	42	2.36088	3.95e-20	ITGB1, LAMA2, ITGB5, SDC4, LAMA1, COL11A1, ITGB3, TNC, LAMC2, LAMC1, HMMR, THBS2, THBS1, RELN, SV2B, ITGB8, ITGAV, ITGB6, COL27A1, COL24A1, ITGA4, LAMB2, ITGA1, FN1, LAMB1, HSPG2, COL1A1, COL3A1, COL2A1, COL1A2, COL5A1, COL4A1, COL6A2, COL5A2, COL6A1, ITGA11, ITGA8, COL4A5, COL6A3, ITGA5, CD44, ITGA9	648	87	6879	5.12484	1.05e-17	1.05e-17	9.24e-18
KEGG_PATHWAY	hsa04510:Focal adhesion	63	3.54132	9.77e-18	ITGB1, ITGB5, ITGB3, TNC, LAMC2, LAMC1, MYLK, CCND1, KDR, ITGB8, ITGAV, ITGB6, PDGFRB, PDGFRA, COL27A1, ITGA4, ITGA1, VAV1, COL2A1, COL4A1, COL6A2, COL6A1, ITGA8, COL4A5, COL6A3, ITGA5, TLN1, DOCK1, MET, MYL9, VCL, ITGA9, LAMA2, LAMA1, SHC1, COL11A1, THBS2, THBS1, MYL12A, EGFR, PIK3R5, RELN, PDGFD, PDGFC, FLNA, FLNB, FLNC, COL24A1, EGF, LAMB2, CAV2, CAV1, FN1, PARVA, LAMB1, VEGFA, COL1A1, COL3A1,…	648	206	6879	3.24656	2.59e-15	1.3e-15	1.14e-15
KEGG_PATHWAY	hsa04151:PI3K-Akt signaling pathway	84	4.72175	8.45e-17	ITGB1, CDKN1A, CSF1, ITGB5, ITGB3, TNC, LAMC2, BRCA1, LAMC1, FGF2, GHR, FGF5, CCND1, MYC, CREB3L2, KDR, ITGB8, ITGAV, ITGB6, JAK1, PDGFRB, PDGFRA, COL27A1, IL4R, ITGA4, RPS6, ITGA1, NGF, OSMR, COL2A1, COL4A1, COL6A2, COL6A1, ITGA8, COL4A5, COL6A3, ITGA5, SGK1, MET, TLR4, TP53, EPHA2, ITGA9, LAMA2, LAMA1, COL11A1, LPAR1, THBS2, THBS1, EGFR, PIK3R5, RELN, BCL2L11, GNG5, PDGFD, PDGFC, EIF4B, COL24A1…	648	345	6879	2.5847	2.94e-14	7.46e-15	6.59e-15
KEGG_PATHWAY	hsa05205:Proteoglycans in cancer	54	3.03541	1.02e-12	ITGB1, CDKN1A, WNT2B, ITGB5, ITGB3, FGF2, CCND1, PLAU, MYC, KDR, TIMP3, ITGAV, MMP2, RPS6, WNT5A, PLAUR, HSPG2, ITGA5, EZR, MET, TLR4, TP53, CD44, SDC4, SDC2, ITPR1, ITPR2, IQGAP1, THBS1, EGFR, PIK3R5, RRAS, ERBB4, GPC3, FLNA, FLNB, FLNC, EIF4B, FZD1, TGFB2, FZD2, FZD5, FZD4, CAV2, LUM, WNT7B, CAV1, FZD6, STAT3, FN1, FZD8, VEGFA, PDCD4, CTNNB1	648	200	6879	2.86625	2.7e-10	6.75e-11	5.96e-11
KEGG_PATHWAY	hsa04390:Hippo signaling pathway	45	2.52951	2.81e-12	YAP1, CRB2, CRB1, WNT2B, WWC1, LEF1, SERPINE1, STK3, CTGF, AMOT, GLI2, SOX2, CCND1, MYC, CTNNA1, TEAD2, TEAD3, FZD1, TEAD4, WWTR1, TCF7L2, TGFB2, TCF7L1, FZD2, SMAD3, FZD5, FZD4, TGFB3, WNT7B, FZD6, WNT5A, FZD8, GDF6, BMP7, TGFBR2, BMP4, DLG1, FRMD6, ID2, ID1, BIRC5, CTNNB1, SNAI2, BMPR1B, AJUBA	648	151	6879	3.16363	7.45e-10	1.49e-10	1.32e-10
KEGG_PATHWAY	hsa05200:Pathways in cancer	80	4.49691	1.99e-11	ITGB1, CDKN1A, WNT2B, SLC2A1, LAMC2, LAMC1, BRCA2, GLI1, FGF2, CKS1B, GLI2, FGF5, SHH, CASP8, EDNRB, CCND1, MYC, ITGAV, JAK1, PDGFRB, PDGFRA, MMP2, WNT5A, FOS, TGFBR2, PLCB3, COL4A1, CKS2, COL4A5, BIRC5, PLCB1, MET, TP53, LAMA2, LAMA1, PTGER3, LEF1, LPAR1, CXCR4, PTGS2, EGFR, PIK3R5, GNG5, E2F1, CTNNA1, E2F2, FZD1, TCF7L2, TGFB2, CDKN2B, TCF7L1, FZD2, SMAD3, FZD5, FZD4, TGFB3, EGF, LAMB2, WNT7B, …	648	393	6879	2.16097	5.28e-09	8.8e-10	7.77e-10
KEGG_PATHWAY	hsa04110:Cell cycle	36	2.02361	1.32e-09	CDKN1A, BUB1B, TTK, CDC14A, CDC20, CCNB2, CCNB1, ORC6, CDC45, PTTG1, CCND1, CHEK2, MYC, CDC26, E2F1, E2F2, BUB1, TGFB2, CDKN2B, CDKN2C, SMAD3, TGFB3, CDC6, CDC25C, CCNA2, WEE1, CDK6, ESPL1, TFDP2, CDK2, MCM3, CDK1, MCM5, MCM6, TP53, MAD2L1	648	124	6879	3.08199	3.5e-07	5e-08	4.41e-08
KEGG_PATHWAY	hsa04974:Protein digestion and absorption	28	1.57392	1.49e-08	COL18A1, COL13A1, COL14A1, COL11A1, ELN, COL12A1, ATP1A2, PRCP, SLC1A5, COL27A1, COL24A1, MME, ATP1B1, COL1A1, COL3A1, COL2A1, COL1A2, SLC7A8, COL5A1, COL4A1, COL6A2, COL5A2, COL6A1, COL9A1, COL4A5, COL6A3, COL21A1, COL9A3	648	88	6879	3.37774	3.94e-06	4.92e-07	4.34e-07
KEGG DOT1Li vs. DMSO _DOWN
Category * DAVID 6.8	Term	Count	%	PValue	Genes	List Total	Pop Hits	Pop Total	Fold Enrichment	Bonferroni	Benjamini	FDR
KEGG_PATHWAY	hsa04390:Hippo signaling pathway	49	3.26449	1.12e-16	WNT2B, SERPINE1, AMOT, GLI2, CTGF, SOX2, PPP2R1B, CCND1, TEAD1, TEAD2, TEAD3, WNT5A, TGFBR1, TGFBR2, LATS2, FRMD6, PARD3, BIRC5, AJUBA, YAP1, CRB2, LEF1, WNT8B, PARD6G, STK3, SAV1, CTNNA1, TCF7L2, WWTR1, TGFB2, TCF7L1, FZD2, SMAD3, FZD5, FZD4, TGFB3, FZD7, FZD6, FZD8, MPP5, GDF6, BMP7, BMP5, BMP4, DLG1, ID2, ID1, SNAI2, BMPR1B	588	151	6879	3.79636	2.98e-14	2.99e-14	2.65e-14
KEGG_PATHWAY	hsa04110:Cell cycle	43	2.86476	8.78e-16	PCNA, BUB1B, TTK, CDC14A, CDC20, CCNB2, CCNB1, ORC6, CDC45, ORC1, PTTG1, CCND1, CHEK2, CHEK1, E2F1, E2F2, E2F3, SKP2, BUB1, TGFB2, CDKN2B, CDKN2C, SMAD3, GADD45B, TGFB3, CDKN2A, PLK1, CDC6, CDC25C, CDC25A, CCNA2, WEE1, RBL1, CDK6, ESPL1, CDK2, MCM3, CDK1, MCM5, MCM6, TP53, MCM2, MAD2L1	588	124	6879	4.0569	2.38e-13	1.18e-13	1.05e-13
KEGG_PATHWAY	hsa05200:Pathways in cancer	78	5.19654	9.44e-13	ITGB1, WNT2B, SLC2A1, LAMC1, BRCA2, ETS1, FGF2, GLI3, CKS1B, GLI2, SHH, EDNRA, CASP8, CCND1, ITGAV, SKP2, PDGFRB, MMP2, WNT5A, MITF, TGFBR1, TGFBR2, RUNX1, AR, SMO, COL4A1, COL4A6, CKS2, COL4A5, BIRC5, ITGA6, MET, TP53, LAMA1, EPAS1, GSTP1, LEF1, WNT8B, FOXO1, GNG5, E2F1, CTNNA1, E2F2, E2F3, TCF7L2, TGFB2, CDKN2B, JUN, TCF7L1, FZD2, SMAD3, FZD5, FZD4, TGFB3, CDKN2A, EGF, LAMB2, STAT1, FZD7, FZD6,…	588	393	6879	2.32193	2.53e-10	8.44e-11	7.49e-11
KEGG_PATHWAY	hsa04350:TGF-beta signaling pathway	31	2.06529	2.77e-12	THBS1, LTBP1, ACVR1C, PPP2R1B, LEFTY2, TGIF1, TGFB2, CDKN2B, TGIF2, SMAD3, TGFB3, FST, NOG, SMAD9, INHBA, GDF6, SMAD6, BMP7, TGFBR1, TGFBR2, BMP5, INHBE, BMP4, RBL1, SP1, BAMBI, ID2, ID1, ID4, ID3, BMPR1B	588	84	6879	4.31748	7.42e-10	1.85e-10	1.65e-10
KEGG_PATHWAY	hsa04512:ECM-receptor interaction	31	2.06529	7.84e-12	ITGB1, ITGB5, SDC4, LAMA1, COL11A1, TNC, LAMC1, HMMR, THBS1, SPP1, ITGB8, ITGAV, LAMB2, ITGA1, FN1, LAMB1, HSPG2, COL1A1, COL3A1, COL2A1, COL1A2, COL5A1, COL4A1, COL5A2, ITGA11, COL4A6, COL4A5, COL6A3, ITGA6, ITGA5, CD44	588	87	6879	4.1686	2.1e-09	4.2e-10	3.73e-10
KEGG_PATHWAY	hsa05205:Proteoglycans in cancer	48	3.19787	6.25e-11	ITGB1, WNT2B, ITGB5, SDC4, SDC2, ITPR1, WNT8B, ITPR2, IQGAP1, FGF2, THBS1, CCND1, RRAS, PLAU, ERBB4, KDR, GPC3, TIMP3, FLNB, ITGAV, FLNC, TGFB2, FZD2, FZD5, FZD4, LUM, FZD7, MMP2, CAV1, FZD6, RDX, RPS6, WNT5A, PLAUR, FN1, GAB1, FZD8, MSN, HSPG2, VEGFA, SMO, FAS, ITGA5, MET, TP53, TLR4, CD44, FGFR1	588	200	6879	2.80776	1.68e-08	2.79e-09	2.48e-09
KEGG_PATHWAY	hsa04151:PI3K-Akt signaling pathway	67	4.46369	1.42e-10	ITGB1, CHRM2, CSF1, ITGB5, TNC, BRCA1, LAMC1, FGF2, GHR, PPP2R1B, CCND1, CREB3L2, KDR, ITGB8, ITGAV, PDGFRB, IL4R, RPS6, ITGA1, NGF, OSMR, PRLR, COL2A1, COL4A1, COL4A6, COL4A5, COL6A3, ITGA6, ITGA5, MET, TLR4, TP53, EPHA2, CREB5, LAMA1, PKN3, COL11A1, THBS1, EFNA4, BCL2L11, GNG5, PDGFD, PDGFC, SPP1, PCK2, ANGPT1, EGF, LAMB2, FN1, LAMB1, GNG12, GNG11, VEGFA, COL1A1, COL3A1, CDK6, COL1A2, COL5A1, L…	588	345	6879	2.27198	3.8e-08	5.43e-09	4.82e-09
KEGG_PATHWAY	hsa04115:p53 signaling pathway	25	1.66556	4.09e-10	STEAP3, SERPINE1, PPM1D, THBS1, CCNB2, CCNB1, CASP8, CCND1, CHEK2, PERP, CHEK1, PMAIP1, GTSE1, RRM2, GADD45B, CDKN2A, IGFBP3, TP53I3, CDK6, RRM2B, CCNG1, CDK2, CDK1, FAS, TP53	588	67	6879	4.36529	1.1e-07	1.37e-08	1.22e-08
