# Supplementary material for: An epigenetic barrier sets the timing of human neuronal maturation
Source: Nature. 2024 Jan 31;626(8000):881–90. doi: 10.1038/s41586-023-06984-8 (PMC10881400; doi:10.1038/s41586-023-06984-8)
Supplement: Supplementary file 20 — Source Data Extended Data Fig. 5 [file 41586_2023_6984_MOESM20_ESM.xlsx]

## Sheet: b
DMSO d30	EZH2i d30	DMSO d50	EZH2i d50
0	18	17	17
6	0	17	44
0	8	0	98
7	6	57	58
9	6	38	125
6	11	5	81
11	19	84	50
	25	80	49
		134	64
		0	119
		50	169
			126

## Sheet: c
SYN1					PSD95
DMSO d40	EZH2i d40	DMSO d65	EZH2i d65		DMSO d40	EZH2i d40	DMSO d65	EZH2i d65
9.42501	11.6427	13.8603	19.4044		3.32648	2.21765	7.20736	10.5338
6.09854	8.31619	16.078	27.7206		2.77206	2.77206	5.54413	14.9691
8.31619	12.1971	11.6427	32.1559		5.54413	3.88089	6.65295	14.9691
11.6427	8.31619	8.8706	21.6221		4.4353	2.77206	6.65295	9.42501
6.65295	12.7515	10.5338	26.6118		4.98971	4.4353	9.42501	9.97943
	9.42501	13.3059	21.6221			3.32648	7.20736	11.0883

## Sheet: e
Frequency -70 mV
DMSO d50	EZH2i d50	DMSO d60-75	EZH2i d60-75
0.5419	1.35421	0.375706	3.79316
0.434169	1.55221	0.496764	2.81459
0.562362	0.265879	0.736369	1.47657
1.10273	1.64735	0.150705	0.307198
0.823877	0.635727	0.158618	1.24263
0.993353	0.871522	0.566399	0.583151
0.225337	0.972166		2.08519
0.501637	1.14593		0.967373
0.447201	2.0191
	0.30881
	2.38267
	2.04866
	0.766806
Amplitude-70 mV
DMSO d50	EZH2i d50	DMSO d60-75	EZH2i d60-75
-7.04396	-13.6081	-17.1815	-20.744
-4.30932	-7.76532	-44.374	-23.6766
-16.8756	-4.1877	-8.47309	-15.3136
-19.2908	-20.1694	-22.6023	-36.2182
-17.6169	-17.4244	-18.5929	-18.554
-21.1942	-44.7328	-9.54659	-12.6403
-28.3459	-17.5182		-23.1595
-9.68064	-11.9266		-11.3454
-22.1317	-12.6416
-8.85494	-14.1738
	-18.299
	-14.6477
	-18.6025
	-5.35797
	-20.5411
Frequency +40 mV
DMSO d50	EZH2i d50	DMSO d60-75	EZH2i d60-75
0.885922	3.25118	0.317611	3.01108
0.656001	1.63247	1.46586	3.17831
0.909014	0.439803	0.977097	1.55092
1.00972	0.819814	0.113075	1.79859
1.53424	2.12677	0.26998	0.41054
1.03466	0.340445		2.62459
0.518235	0.242524		1.58689
0.863137	1.31608
0.655836	0.275528
0.731688	1.3828
	0.355096
	1.27794
	1.77274
	0.980325
Amplitude +40 mV
DMSO d50	EZH2i d50	DMSO d60-75	EZH2i d60-75
36.3787	17.9747	63.6072	52.4691
14.1815	17.6619	31.0054	82.2491
42.8437	18.8832	21.6372	48.7344
46.3744	30.1883	47.6531	94.5764
37.2024	28.545	23.8072	58.1341
68.2253	23.6762		46.3329
80.1977	49.2376		34.5585
26.9498	43.0984		23.3955
40.5935	38.4413
34.5859	23.3871
	61.4569
	21.9924
	49.2131
	15.5591
	36.1768

## Sheet: f
d50
DMSO d50	EZH2i d50
5.26182	0.174499
5.18369	1.9873
1.46788	1.26857
1.59481	0.470186
1.09513	0.248025
0.595663	0.029853
1.10787	3.02147
4.4485	7.91578
1.29565	0.952724
0.179244	2.96356
	3.03959
	0.84302
	1.19751
	0.534306
	0.793606
d60-75
DMSO d60-75	EZH2i d60-75
0.133802	0.778502
0.60018	2.01724
0.427861	1.39476
0.144428	1.40012
	0.80254
	3.23207
	0.312931
	1.05837
