# Supplementary material for: An epigenetic barrier sets the timing of human neuronal maturation
Source: Nature. 2024 Jan 31;626(8000):881–90. doi: 10.1038/s41586-023-06984-8 (PMC10881400; doi:10.1038/s41586-023-06984-8)
Supplement: Supplementary file 21 — Source Data Extended Data Fig. 6 [file 41586_2023_6984_MOESM21_ESM.xlsx]

## Sheet: d
Amplitude			Frequency
DMSO + Astro	EZH2i + Astro		DMSO + Astro	EZH2i + Astro
1.53328	1.99541		3.26198	2.39378
0.906834	0.917721		2.03874	2.79274
1.07472	2.24106		2.03874	1.19689
0.835593	0.79914		2.44648	1.59585
0.703185	0.400051		2.44648	1.59585
0.796578	0.821125		1.22324	0.797925
1.01085	1.02764		4.07747	2.39378
0.940599	0.912917		0.815494	3.1917
0.979461	0.777847		2.44648	1.59585
0.692028	1.26663		0.815494	2.79274
1.25192	1.77366		2.44648	1.59585
0.778389	0.716371		1.63099	2.79274
1.67309	1.70723		3.66972	0.797925
0.293859	1.9016		1.22324	1.99481
1.08872	1.26793		2.03874	1.99481
1.7919	0.601791		2.03874	2.79274
0.779852	1.48694		1.63099	2.39378
1.26215	1.46202		1.63099	1.99481
0.906594	0.835535		2.44648	3.59066
1.11249	1.34689		2.03874	1.99481
0.382827	1.00748		2.03874	1.99481
1.58071	1.4223		1.22324	2.39378
0.646955	0.786144		0.815494	3.1917
0.431956	1.61863		3.26198	2.39378
0.486618	0.484907		2.44648	1.99481
0.753567	1.11576		1.22324	2.39378
0.306267	1.03749		1.63099	2.39378
0.758459	0.613634		4.07747	2.39378
0.998379	1.04507		1.63099	2.39378
0.47224	1.60502		1.22324	2.39378
0.93425	1.20569		1.63099	2.39378
0.901272	1.18882		2.44648	2.39378
0.163032	0.49406		2.44648	1.99481
2.80591	0.561456		0.407747	1.99481
0.152468	1.13773		0.407747	1.99481
0.206776	0.656786		2.44648	2.39378
0.0850049	0.969385		2.03874	1.19689
1.04297	0.819702		1.63099	2.39378
0.427007	1.54388		1.63099	2.39378
0.384579	1.08793		3.26198	2.39378
1.27969	0.520713		1.97018	2.79274
4.42705	1.32778		0.394037	1.99481
0.652735			1.57615
0.272592	0.794381		1.18211	1.19689
0.649828	0.942406		2.36422	2.39378
0.609526	0.838406		2.75826	1.99481
0.186698	1.1168		0.788074	1.19689
0.376294	1.21098		0.394037	1.59585
0.488222	1.06353		2.36422	2.39378
0.366079	1.23325		2.75826	0.398963
0.202185	0.881346		0.394037	2.39378
0.278672	1.01766		1.57615	1.59585
0.888655	1.05943		1.97018	3.1917
0.411963	0.305815		1.97018	1.99481
0.606399	0.534599		2.36422	2.39378
0.984831	1.25097		1.57615	2.79274
1.19086	0.487638		1.97018	1.99481
0.72278	0.936835		1.97018	2.39378
0.324291	0.588808		1.57615	2.39378
0.910766	0.884158		1.57615	2.39378
0.585627	1.47089		1.57615	1.98992
0.347517	0.27		2.36422	1.59193
0.232133	0.602875		0.394037	1.59193
1.16027	1.56683		1.57615	2.3879
1.45605	1.1754		2.36422	2.3879
0.288357	1.16513		1.97018	2.3879
0.555662	0.989774		2.36422	1.98992
0.957387	1.58533		2.75826	2.3879
0.854313	0.762345		2.36422	1.98992
0.965599	0.942473		1.97018	1.98992
0.74963	0.578307		2.36422	1.98992
0.861097	1.5876		1.57615	1.98992
0.638743	0.22783		2.36422	2.3879
0.658416	1.35471		3.1523	2.3879
1.18702	0.693716		1.97018	0.397984
0.810366	0.6478		2.75826	2.3879
1.62013	1.29021		2.36422	2.3879
0.470938	0.659713		3.94037	1.98992
1.53184	0.374744		0.394037	1.98992
0.827005	1.80577		2.36422	2.3879
0.656106	1.55231		1.97018	2.3879
0.791558	0.950213		1.97018	2.3879
0.887121	1.12703		1.97018	2.3879
0.670164	1.34882		3.1523	3.18387
1.41677	1.51095		1.57615	2.3879
0.746177	0.11349		2.36422	2.3879
0.0940756	1.4265		3.1523	2.3879
0.976658	1.74806		1.18211	2.3879
1.74253	0.606064		2.36422	3.18387
0.815314	1.68855		1.97018	1.98992
0.479245	0.690825		3.1523	2.3879
0.555731	1.31964		1.57615	2.3879
0.568976	0.834095		1.57615	2.3879
0.388319	1.55988		1.57615	2.3879
1.16101	1.3875		2.36422	3.18387
1.17288	0.342755		0.788074	2.3879
0.2611	1.14159		2.75826	2.78588
0.597294	1.0623		2.75826	2.3879
0.370904	0.655989		3.54633	2.78588
0.464427	0.529215		3.54633	2.3879
0.760296	0.78625		2.36422	1.19395
0.978538	0.719552		1.51659	2.3879
1.46886	1.02434		2.65403	1.98992
1.31295	1.02449		0.379147	2.3879
0.366022	0.43718		2.27488	2.3879
0.561546	0.382848		2.27488	2.3879
0.829255	1.66397		2.65403	2.3879
0.965839	0.677286		2.65403	3.18387
0.953699	0.842404		1.51659	2.3879
1.20837	0.247566		1.89573	1.98992
1.3372	0.247566		2.65403	1.98992
1.44101	0.928232		2.65403	2.3879
1.62407	0.792104		2.65403	2.3879
0.897395	0.336163		2.65403	1.19395
0.219441	1.07047		3.03318	2.3879
1.10729	0.695405		1.51659	1.98992
0.556568	0.478235		2.27488	2.3879
0.152308	1.08016		0.758294	2.78588
1.47245	0.776211		2.27488	2.3879
0.421945	1.71263		1.13744	2.78588
0.821662	1.06668		1.89573	2.78588
0.325408	1.34917		3.03318	2.3879
0.222142	0.788353		1.51659	2.3879
1.28759	1.24082		2.27488	2.3879
1.09996	0.514966		1.51659	3.58185
0.399739	0.956866		0.379147	2.3879
0.851157	1.17351		3.41232	2.3879
0.658614	0.798834		2.27488	2.3879
0.606024	0.808447		2.27488	0.795967
0.356096	1.85767		0.379147	2.3879
0.186942	0.288439		0.758294	2.3879
0.790354	1.19331		2.65403	2.3879
0.864681	0.205285		1.89573	1.98992
1.14327	1.03276		1.89573	2.3879
0.552113	0.988474		3.79147	1.19395
1.16609	0.704851		2.27488	2.3879
0.142495	0.677095		1.13744	3.18387
0.442943	0.624345		3.03318	2.78588
0.492871	1.44087		2.65403	3.18387
1.16773	1.38215		2.57006	2.3879
0.856971	0.547794		2.20291	2.3879
0.659032	1.29226		2.20291	2.3879
0.372742	0.209571		3.67152	1.98992
0.507985	1.23683		1.10146	2.1449
0.846566	0.651625		2.93722	3.21735
1.49305	1.84794		1.46861	1.42993
0.936882	0.967068		1.83576	2.50238
0.21966	2.126		1.46861	2.50238
1.07098	1.61621		0.367152	0.714967
0.307512	0.86319		1.10146	2.50238
0.220892	2.23422		1.10146	2.50238
1.16879	2.76176		2.20291	2.1449
0.219907	2.37902		1.10146	2.85987
0.243866	2.61729		1.83576	2.50238
0.618086	1.0199		1.46861	1.78742
0.546081	1.36217		2.93722	1.42993
0.349896	2.11225		2.93722	1.78742
0.791639	1.31673		2.57006	2.85987
1.07443	0.743754		3.67152	2.1449
0.575096	1.19841		4.03867	1.78742
0.0706218	0.797852		3.30437	2.1449
0.201165	0.785264		2.93722	2.50238
0.483368	1.05966		0.367152	2.50238
0.218882	1.1851		4.40583	2.50238
0.946469	2.00454		2.20291	2.50238
0.664544	2.24973		1.46861	2.1449
0.6601	1.70724		2.57006	2.50238
0.476537	1.77481		3.30437	2.50238
0.0925851	1.77516		1.83576	2.1449
0.234406	2.08736		1.46861	2.50238
0.114797	1.68171		3.67152	2.50238
0.0469966	1.2222		2.57006	2.50238
0.126791	0.353599		1.10146	1.42993
0.668426	0.900496		2.20291	2.1449
0.111421	1.44682		2.57006	1.78742
1.45541	0.442304		2.57006	2.1449
0.482937	1.2035		2.20291	2.50238
0.0723541	0.305163		2.20291	2.1449
0.435321	0.915996		1.46861	2.1449
0.278129	1.76399		2.20291	2.50238
2.13555	1.0775		0.734304	2.1449
0.249257	0.538454		1.46861	2.1449
0.178084	1.24162		1.17516	2.50238
0.607678	0.743611		4.30894	2.50238
0.853308	0.5769		3.61785	2.1449
0.8203	1.18687		4.01983	2.1449
0.306813	1.30612		2.81388	2.50238
0.578456	1.23202		2.81388	2.50238
1.07768	1.07291		0.803966	2.1449
0.413429	2.01242		2.4119	2.1449
0.328619	1.08438		2.81388	1.78742
1.2576	2.88546		0.803966	2.1449
0.208831	1.14328		0.401983	2.50238
1.21142	2.03283		4.8238	2.50238
0.470372	2.34958		2.81388	2.50238
0.638251	1.50101		5.22578	2.50238
0.706251	1.33949		2.81388	2.50238
0.459239	0.657842		0.803966	2.50238
0.295402	1.28892		6.02975	1.42993
0.0815178	1.50451		1.60793	2.1449
	2.17041			1.78742
0.390971	1.45809		2.4119	2.50238
0.132537	1.54571		3.61785	2.50238
0.18206	0.959275		3.21586	2.50238
0.909053	1.82286		3.61785	1.78742
1.44964	1.09281		1.60793	2.50238
0.730031	1.1152		3.21586	3.57483
0.664294	1.52419		4.01983	2.50238
0.834655	0.409345		2.00992	2.1449
0.356557	0.854084		1.62096	2.50238
0.651365	0.709504		3.64717	2.50238
	1.3273			2.50238
0.657759	0.94434		3.24193	2.1449
0.0904511	1.19167		4.05241	2.50238
0.145167	0.546184		0.810482	1.07245
0.790878	0.918034		3.64717	2.50238
0.115779	0.77693		2.43145	2.1449
0.349582	1.3312		4.86289	2.50238
0.328441	0.834263		1.21572	1.78742
0.133877	0.868306		1.21572	4.87277
0.415255	1.63163		5.26813	4.06064
0.699111	0.908694		3.24193	2.84245
0.161015	1.73676		0.810482	0.406064
0.300307	1.5733		0.810482	3.65457
	0.703213			3.65457
0.0916688	0.984486		1.62096	4.06064
0.499769	0.222918		3.64717	2.03032
0.1507	0.779112		0.810482	3.65457
	0.476039			4.06064
	0.94862			3.65457
	0.16359			2.03032
	0.346675			4.06064
	0.942226			4.06064
	0.975021			5.27883
	0.506452			4.06064
	0.241548			3.24851
	2.0309			3.49018
	0.527102			2.71458
	1.88795			3.10238
	0.665922			3.49018
	1.74128			3.49018
	0.821331			4.65357
	1.36062			3.49018
	1.37465			3.87797
	1.17696			3.87797
	1.36327			3.87797
	1.42908			3.87797
	0.311615			3.87797
	0.457637			3.49018
	0.377145			3.49018
	0.303473			3.87797
	0.638775			0.775595
	0.857574			2.71458
	0.414855			0.775595
	0.269038			2.32678
	0.0572787			2.0724
	2.11255			4.55927
	0.0875612			1.24344
	0.827939			2.90135
	1.08483			4.14479
	1.22642			4.14479
	0.51228			3.31583
	0.184666			3.73031
	0.389902			3.73031
	0.224146			0.414479

## Sheet: e
DMSO + Astro	EZH2i + Astro
2.44648	2.39378
2.75826	2.3879
3.03317	2.50238
2.57007	4.0606
6.4317	3.878
6.0786	4.5593
