# Supplementary material for: An epigenetic barrier sets the timing of human neuronal maturation
Source: Nature. 2024 Jan 31;626(8000):881–90. doi: 10.1038/s41586-023-06984-8 (PMC10881400; doi:10.1038/s41586-023-06984-8)
Supplement: Supplementary file 22 — Source Data Extended Data Fig. 7 [file 41586_2023_6984_MOESM22_ESM.xlsx]

## Sheet: a
Relaxed Monotonic UP																	Stric Monotonic up																	Relaxed Monotonic DOWN
Gene	DMSO_d25	DMSO_d35	DMSO_d50	DOT1Li_d25	DOT1Li_d35	DOT1Li_d50	EHMTi_d25	EHMTi_d35	EHMTi_d50	EZH2i_d25	EZH2i_d35	EZH2i_d50	EZH2iDOT1Li_d25	EZH2iDOT1Li_d35	EZH2iDOT1Li_d50		Gene	DMSO_d25	DMSO_d35	DMSO_d50	DOT1Li_d25	DOT1Li_d35	DOT1Li_d50	EHMTi_d25	EHMTi_d35	EHMTi_d50	EZH2i_d25	EZH2i_d35	EZH2i_d50	EZH2iDOT1Li_d25	EZH2iDOT1Li_d35	EZH2iDOT1Li_d50		Gene	DMSO_d25	DMSO_d35	DMSO_d50	DOT1Li_d25	DOT1Li_d35	DOT1Li_d50	EHMTi_d25	EHMTi_d35	EHMTi_d50	EZH2i_d25	EZH2i_d35	EZH2i_d50	EZH2iDOT1Li_d25	EZH2iDOT1Li_d35	EZH2iDOT1Li_d50
A2M	1	0.546	0.995	0.602	0.94	1.197	3.133	2.61	3.064	2.252	4.702	2.843	1.494	13.365	1.248		AARS	1	1.196	1.451	0.973	1.415	1.712	1.027	1.126	1.257	0.888	1.212	1.503	1.074	1.291	1.643		AACSP1	1	0.55	0.647	1.139	0.869	0.742	0.257	0.278	0.284	0.798	0.514	0.431	0.493	0.628	0.499
A4GALT	1	2.022	10.535	2.614	2.326	19.633	1.226	1.697	5.816	5.637	4.171	21.698	6.274	9.129	22.423		ABCA8	1	1.895	6.712	0.664	3.354	10.439	2.159	5.431	26.314	1.35	2.565	7.683	0.87	4.523	6.074		ABCA11P	1	0.669	0.618	0.922	0.858	0.619	0.508	0.443	0.587	0.863	0.66	0.657	0.702	0.734	0.585
AAED1	1	2.853	2.87	1.44	3.299	5.781	1.122	2.586	3.569	1.604	3.587	4.211	1.45	2.172	2.908		ABHD6	1	1.555	2.314	0.972	1.918	3.014	1.445	1.67	2.374	1.197	1.83	3.117	1.655	1.616	3.54		ABHD17B	1	0.793	0.656	0.944	0.962	0.699	1.055	0.785	0.719	0.754	0.825	0.695	0.929	0.709	0.569
AARS	1	1.196	1.451	0.973	1.415	1.712	1.027	1.126	1.257	0.888	1.212	1.503	1.074	1.291	1.643		AC116614.1	1	0.556	0.899	0.991	0.664	1.123	0.96	0.692	1.532	1.533	1.123	1.095	1.144	1.276	1.539		ABRACL	1	0.974	0.706	0.862	1.097	0.687	1.638	1.001	0.711	0.705	1.127	0.578	0.748	0.688	0.526
AATK	1	1.881	2.328	1.193	1.344	2.81	0.872	1.47	1.486	1.163	1.326	2.907	1.09	1.328	3.749		AC144833.1	1	2.18	1.621	1.561	1.811	2.208	2.414	3.908	2.428	1.825	1.303	1.954	1.498	2.259	3.594		ABT1	1	1.084	0.69	0.984	0.929	0.627	1.309	1.035	0.711	0.831	1.048	0.715	1.001	0.825	0.569
ABCA17P	1	1.074	1.148	1.239	1.794	1.373	0.855	1.301	0.95	0.938	1.06	1.32	1.204	1.392	1.571		ACBD4	1	1.099	1.865	1.5	1.23	2.442	0.947	0.87	1.38	1.308	1.047	1.735	1.227	1.349	1.904		AC004017.1	1	0.53	0.541	0.72	0.666	0.554	0.672	0.501	0.363	0.834	0.43	0.407	0.412	0.48	0.427
ABCA2	1	1.127	1.242	1.005	0.811	1.571	1.101	1.061	1.089	1.162	0.824	1.503	1.123	0.938	1.987		ADAM33	1	2.029	8.824	0.928	0.996	6.881	0.701	4.381	17.431	4.197	5.753	16.928	2.508	2.634	9.572		AC004054.1	1	1.231	1.603	3.362	2.536	1.504	0.772	1.427	1.905	1.222	1.107	1.008	0.863	1.325	0.641
ABCA4	1	3.356	4.503	0.415	0.721	0.696	2.558	10.261	30.059	2.514	9.955	43.183	1.229	0.93	3.455		ADK	1	1.084	1.389	0.92	1.244	1.35	1.117	1.166	1.577	1.021	1.505	1.379	0.883	1.036	1.121		AC005009.2	1	0.594	0.962	0.715	0.651	1.25	0.715	1.011	1.481	0.887	0.419	0.576	0.526	0.587	1.172
ABCA8	1	1.895	6.712	0.664	3.354	10.439	2.159	5.431	26.314	1.35	2.565	7.683	0.87	4.523	6.074		ADSSL1	1	0.911	2.486	0.633	0.943	2.31	1.23	1.757	2.865	1.438	1.473	3.26	1.389	1.215	3.69		AC005082.1	1	0.296	0.858	1.535	0.818	0.654	0.618	0.601	1.33	0.997	0.63	0.779	0.645	1.035	1.252
ABCB6	1	1.021	1.373	1.037	1.004	1.456	0.665	0.879	1.312	1.362	0.801	1.15	0.776	1.215	1.83		AGPAT2	1	2.188	7.327	0.816	1.226	6.467	1.274	2.211	9.399	2.283	6.071	16.603	1.272	1.839	10.554		AC006994.1	1	0.72	0.401	0.718	0.618	0.417	0.405	0.373	0.561	1.219	0.582	0.374	0.594	0.892	0.471
ABCC1	1	0.675	0.648	0.752	0.608	0.627	1.061	0.817	0.808	1.142	0.891	0.85	0.877	0.594	0.685		AHRR	1	1.353	1.896	1.152	1.731	2.81	0.809	1.013	1.198	1.991	2.435	2.287	1.837	2.709	2.991		AC007292.1	1	0.59	0.594	1.065	1.043	0.939	0.474	1.064	0.827	1.112	1.459	0.818	0.695	0.851	0.803
ABCC4	1	1.138	2.287	0.366	1.02	1.917	0.864	1.365	3.806	1.697	1.849	2.762	0.629	1.021	2.141		AK4	1	1.555	3.313	0.899	1.226	2.565	1.347	1.569	4.976	5.327	10.546	6.005	2.021	4.005	3.157		AC007690.1	1	0.442	0.488	0.67	0.556	0.548	0.545	0.423	0.798	0.834	0.3	0.491	0.487	0.621	0.479
ABCC9	1	0.804	1.139	0.716	0.649	0.666	2.668	2.142	2.965	0.53	0.824	1.203	0.445	1.047	1.847		ALDOC	1	1.551	2.501	1.063	1.651	4.039	1.992	1.753	2.448	1.337	2.135	3.078	1.941	2.3	6.824		AC007966.1	1	0.535	0.871	1.355	1.019	1.298	0.998	0.689	1.083	1.074	1.186	1.116	0.787	0.999	0.869
ABCD2	1	2.047	1.377	1.41	1.806	1.114	0.867	1.617	1.663	0.708	1.428	1.772	0.934	1.451	1.604		ALOXE3	1	1.245	1.524	1.567	1.366	1.879	1.277	2.423	2.27	0.75	0.677	1.12	1.806	1.749	2.198		AC008074.3	1	0.524	0.662	0.808	1.048	0.703	0.814	0.754	0.736	0.692	0.804	0.735	0.608	1.107	0.758
ABCG4	1	1.42	2.869	1.141	1.696	3.594	0.787	1.538	2.714	1.59	1.558	3.2	1.642	1.97	4.459		ANKRD34C	1	5.045	46.499	2.912	6.734	60.739	1.462	5.493	50.603	1.807	7.996	122.754	6.589	21.722	193.214		AC008277.1	1	0.33	0.221	0.806	0.257	0.313	0.527	0.524	0.374	1.34	0.337	0.276	0.955	0.462	0.181
ABHD11	1	1.331	1.25	1.052	1.134	1.179	1.314	1.428	1.497	1.029	1.559	1.829	0.96	1.102	1.254		ANKRD36BP2	1	1.597	3.862	1.734	2.164	3.897	0.475	1.423	3.232	2.81	3.065	4.444	3.419	5.195	7.542		AC008937.3	1	0.558	0.795	0.927	0.83	0.643	0.624	0.975	1.119	0.753	0.961	0.543	0.311	1.261	0.708
ABHD14B	1	0.799	1.504	0.78	0.826	1.264	0.613	0.948	1.436	0.986	1.179	1.674	0.69	0.947	1.244		ANKRD9	1	0.925	2.33	0.607	0.439	1.535	1.543	1.28	2.963	1.454	2.065	2.743	1.28	1.282	2.715		AC009506.1	1	0.822	0.458	0.978	0.479	0.243	1.253	0.919	0.737	0.571	0.802	0.685	0.843	0.524	0.383
ABHD15	1	1.152	0.933	0.883	0.416	0.895	1.059	1.597	2.036	1.235	2.489	3.021	0.715	0.587	0.464		ANXA11	1	3.22	6.712	0.502	3.951	10.255	0.939	3.263	8.619	5.244	10.831	15.502	1.295	2.811	10.639		AC009970.1	1	0.762	0.574	2.494	0.611	0.714	1.319	0.994	0.472	2.055	0.806	0.387	2.828	1.178	0.283
ABHD6	1	1.555	2.314	0.972	1.918	3.014	1.445	1.67	2.374	1.197	1.83	3.117	1.655	1.616	3.54		APOL2	1	2.84	5.121	0.742	2.76	6.313	1.233	4.537	8.229	2.734	7.794	11.914	1.673	3.803	8.672		AC010536.1	1	0.858	1.159	1.03	0.741	1.1	0.834	0.93	1.174	0.816	0.675	1.099	0.708	0.848	1.036
ABHD8	1	1.863	1.537	1.327	1.155	1.865	1.553	1.413	1.099	0.806	1.257	1.697	1.269	1.309	1.846		APOL4	1	4.518	15.695	2.489	2.735	12.285	3.537	14.006	55.065	2.211	8.071	34.43	1.755	4.432	8.968		AC010975.1	1	1.43	0.601	1.367	1.02	0.472	1.124	1.11	0.429	1.346	0.894	0.565	1.825	1.29	0.553
ABLIM2	1	1.887	2.918	1.294	2.114	3.819	1.209	1.893	2.56	1.358	1.998	3.097	1.586	2.166	3.914		ARAP2	1	1.517	2.949	1.642	2.297	2.898	0.792	1.511	2.837	1.484	2.072	2.486	1.129	2.733	3.177		AC012074.1	1	1.022	0.908	1.183	1.322	0.867	0.951	1.195	0.836	0.957	0.934	0.982	1.062	1.267	1.007
ABR	1	1.18	0.902	0.993	1.157	1.154	0.9	0.954	0.747	0.874	0.944	0.965	1.119	0.976	0.934		ARL1	1	1.597	1.638	1.001	1.743	1.973	1.054	1.497	1.64	1.044	2.036	2.012	0.921	1.372	1.401		AC022558.1	1	0.773	0.723	1.028	0.462	0.392	0.796	0.643	0.595	0.975	0.264	0.404	0.647	0.644	0.485
ABTB1	1	0.892	1.762	0.87	0.755	2.131	0.885	1.097	1.587	2.388	1.469	2.495	1.874	1.243	2.535		ARSK	1	1.226	1.872	0.676	1.219	2.506	1.382	1.643	2.078	1.04	1.736	2.213	0.871	1.086	1.843		AC023593.1	1	0.832	0.984	0.729	0.621	0.83	0.673	0.6	0.599	1.007	0.597	0.645	0.834	0.645	0.596
AC010890.1	1	1.722	2.101	1.765	0.662	1.256	1.191	1.929	2.198	1.391	1.625	1.973	0.975	1.429	2.157		ASS1	1	3.495	9.796	1.621	2.245	7.457	1.87	5.834	13.999	3.974	13.304	28.897	7.556	8.264	20.737		AC064836.3	1	0.937	0.518	1.552	1.61	0.812	0.607	0.699	0.705	1.208	0.907	0.594	1.092	1.036	0.805
AC012512.1	1	1.756	2.638	0.895	1.804	1.581	2.117	3.728	4.601	1.625	3.233	5.884	0.85	0.971	1.752		ATP2B4	1	1.175	2.064	0.815	1.434	2.271	1.898	1.829	2.581	2.649	2.122	2.935	2.705	1.957	2.649		AC073869.1	1	1.98	1.57	1.055	2.056	1.925	0.871	1.664	1.236	0.902	1.773	1.726	1.338	1.866	2.058
AC026366.1	1	0.648	0.877	1.017	0.847	0.533	0.33	0.773	0.788	1.062	0.582	0.473	0.481	0.407	0.66		BCAN	1	2.645	5.54	1.412	2.313	9.702	3.04	2.37	8.603	2.818	3.076	7.822	3.438	5.548	12.108		AC079117.1	1	0.642	0.864	1.593	0.464	0.792	0.709	1.202	0.537	1.013	0.324	0.411	0.401	0.539	0.517
AC079922.2	1	0.524	0.331	0.58	0.278	0.369	2.032	0.652	0.347	0.244	0.486	0.487	0.551	0.652	0.283		BLVRB	1	1.708	2.446	1.214	1.368	3.107	1.955	2.294	3.392	1.553	3.426	4.858	1.621	1.345	3.095		AC083799.1	1	0.627	0.46	0.822	0.867	0.433	0.967	0.675	0.414	0.716	0.732	0.456	0.892	0.48	0.27
AC092168.2	1	2.724	4.421	1.387	8.174	8.402	1	1	5.92	1.437	1.187	4.691	2.063	2.154	6.053		BST2	1	2.757	6.736	0.543	0.859	2.331	3.423	7.132	33.922	6.907	22.548	34.897	2.895	1.422	1.03		AC084018.1	1	0.783	0.812	0.779	0.721	0.755	0.792	0.851	0.796	1.235	0.692	0.646	0.846	0.796	0.775
AC099754.1	1	2.253	2.114	1.458	0.786	1.397	0.672	0.632	2.117	0.714	0.699	1.529	0.655	1.459	2.199		BTN3A2	1	1.675	2.046	1.338	1.444	2.443	0.918	2.056	2.982	1.167	1.214	2.708	1.516	1.626	2.99		AC091948.1	1	0.662	0.574	1.585	0.922	0.863	0.82	0.649	0.75	0.802	0.326	0.414	0.505	0.554	0.764
AC104653.1	1	0.543	0.589	1.177	0.673	0.503	0.61	0.417	0.503	0.771	0.545	0.365	0.945	0.648	0.263		BTN3A3	1	1.083	2.198	1.056	1.878	2.481	0.879	1.486	5.174	2.14	2.424	3.439	0.961	2.099	3.057		AC092574.1	1	0.773	0.7	0.738	0.665	0.7	0.397	0.481	0.414	0.576	0.412	0.466	0.484	0.756	0.43
AC108463.2	1	0.676	0.565	0.489	1.1	0.704	0.473	0.847	1.397	1.596	1.676	1.064	0.639	0.529	0.288		C12orf66	1	1.702	2.315	1.134	1.42	2.878	1.412	1.571	2.685	1.294	1.654	2.368	1.041	1.82	2.598		AC092811.1	1	0.522	0.889	0.758	0.369	0.717	0.438	0.511	0.979	1.352	0.474	0.791	0.718	0.923	1.013
AC116614.1	1	0.556	0.899	0.991	0.664	1.123	0.96	0.692	1.532	1.533	1.123	1.095	1.144	1.276	1.539		C15orf39	1	2.034	3.56	0.896	1.491	4.01	1.293	1.623	3.066	1.034	1.855	3.653	1.282	1.544	3.068		AC093390.1	1	0.415	1.208	0.786	0.535	1.038	0.353	0.869	1.208	1.133	0.463	0.796	0.591	0.954	1.55
AC144833.1	1	2.18	1.621	1.561	1.811	2.208	2.414	3.908	2.428	1.825	1.303	1.954	1.498	2.259	3.594		C19orf66	1	2.518	7.672	1.959	3.225	10.552	0.741	2.043	7.524	2.367	3.009	8.455	3.265	4.204	11.328		AC108025.2	1	0.306	0.321	1.042	0.326	0.259	1.596	0.69	0.564	0.782	0.329	0.249	0.854	0.215	0.289
ACACB	1	0.683	1.787	0.612	0.573	1.002	0.708	1.073	3.491	1.439	1.374	2.489	0.621	0.492	1.168		C1orf115	1	1.739	3.818	3.379	4.854	3.97	0.668	1.34	3.093	2.155	4.222	7.279	7.841	6.543	5.509		AC117395.1	1	1.048	0.894	0.935	0.774	0.515	0.916	1.125	0.923	0.919	0.997	0.702	0.852	0.953	0.674
ACADS	1	0.837	0.999	0.77	0.461	0.847	1.539	1.031	1.144	1.149	0.842	1.464	0.976	0.791	1.738		C2CD2	1	2.629	4.116	0.825	2.36	3.787	1.112	3.496	7.365	2.271	3.462	5.878	1.315	2.263	5.52		AC118278.1	1	0.981	1.053	1.098	1.092	0.869	0.684	0.774	1.081	1.283	1.026	0.824	1.027	1.482	0.767
ACADSB	1	1.241	1.222	1.142	1.267	1.413	0.893	1.163	1.172	0.994	1.204	1.251	1.02	1.269	1.347		CALCOCO2	1	0.782	1.196	0.996	0.782	1.309	0.923	0.915	1.286	1.272	1.363	1.311	0.959	1.229	1.146		AC118344.1	1	0.519	0.943	0.75	0.581	0.683	0.288	0.805	0.725	0.876	0.404	0.553	0.493	0.695	0.996
ACAP1	1	0.891	1.025	1.183	0.854	1.124	0.811	0.898	0.805	1.051	0.779	0.894	1.089	1.09	1.094		CAPS2	1	0.634	1.2	0.843	0.541	1.068	1.234	1.302	2.361	1.184	1.217	1.474	0.883	1.022	1.508		AC135178.1	1	0.474	0.477	1.089	0.689	0.48	0.813	0.585	0.496	1.023	0.666	0.433	0.787	0.772	0.624
ACAT1	1	1.032	1.075	0.918	1.29	1.273	1.333	1.143	1.117	0.913	1.264	1.332	1.143	1.093	1.322		CARD10	1	1.356	5.081	1.219	1.673	6.648	0.91	2.16	5.166	3.011	3.985	9.495	2.626	3.35	13.121		AC139530.1	1	0.9	1.056	1.462	1.733	1.285	1.423	0.976	0.955	1.214	0.994	0.812	1.199	1.253	1.061
ACBD3	1	1.245	1.132	0.994	1.393	1.284	1.007	1.204	1.024	0.948	1.263	1.302	1.184	1.233	1.312		CARNS1	1	1.793	2.23	1.111	0.715	2.099	0.634	1.759	2.288	1.752	1.059	2.498	1.279	2.084	3.437		AC159540.1	1	0.653	0.873	1.21	1.011	1.044	0.697	0.688	0.932	1.155	0.683	0.757	0.869	0.973	1.098
ACBD4	1	1.099	1.865	1.5	1.23	2.442	0.947	0.87	1.38	1.308	1.047	1.735	1.227	1.349	1.904		CBR1	1	1.369	1.438	1.116	1.572	1.493	1.31	1.409	1.447	0.936	1.548	1.655	0.988	1.375	1.411		ACAP3	1	0.72	0.73	1.116	0.554	0.782	0.996	0.744	0.727	1.309	0.58	0.839	0.984	0.598	1.102
ACBD5	1	1.21	1.303	0.939	1.337	1.495	1.016	1.172	1.207	0.878	1.166	1.406	0.926	1.16	1.393		CCDC62	1	1.228	1.306	1.125	1.287	1.444	0.917	1.086	1.245	0.936	0.87	0.928	0.765	1.472	1.245		ACER2	1	0.803	0.722	0.793	0.716	0.691	0.692	0.753	0.722	0.725	0.451	0.584	0.8	0.534	0.651
ACHE	1	3.075	6.562	1.127	2.869	8.188	1.028	2.535	4.77	2.426	3.413	9.871	2.452	2.988	12.256		CCDC88B	1	1.713	3.17	1.435	1.576	5.567	0.966	1.843	2.184	1.347	1.367	2.699	1.395	2.176	4.895		ACIN1	1	0.672	0.709	0.956	0.69	0.654	0.88	0.723	0.757	0.971	0.697	0.614	0.824	0.767	0.62
ACKR3	1	2.634	5.502	1.139	2.581	4.037	0.94	1.756	5.473	3.508	3.406	4.921	5.306	2.706	3.453		CD40	1	2.168	9.371	0.83	2.071	10.871	1.233	3.583	11.937	2.604	3.134	10.514	2.816	2.809	12.381		ACMSD	1	0.527	0.646	1.009	0.453	0.522	0.663	0.667	0.716	1.394	0.653	0.646	0.826	0.936	0.559
ACO1	1	0.854	1.207	0.822	0.961	1.367	1.02	0.927	1.223	0.995	1.073	1.434	0.974	0.942	1.334		CD74	1	2.016	5.824	0.999	1.727	6.581	3.005	6.022	12.248	2.371	3.806	8.47	1.664	1.631	9.58		ACTG1	1	0.875	0.674	0.924	0.804	0.619	1.378	0.792	0.595	0.711	0.836	0.739	0.911	0.622	0.635
ACOT4	1	2.463	2.833	0.899	3.233	3.019	0.953	1.687	2.484	0.667	1.392	2.045	1.098	1.843	3.254		CD9	1	2.478	9.038	1.429	1.49	6.289	1.341	4.401	26.578	5.872	9.602	22.206	1.382	1.072	1.619		ACTL6B	1	0.973	0.762	1.037	0.938	0.798	1.148	0.901	0.642	0.906	0.762	0.721	1.101	0.806	0.868
ACOT9	1	0.967	1.617	0.799	1.208	1.365	1.242	1.726	2.535	1.764	2.66	2.363	0.846	1.278	1.607		CHPF	1	1.628	1.948	1.147	1.145	2.499	1.589	1.549	1.739	1.277	1.916	3.363	1.577	1.369	3.133		ACTR8	1	0.979	0.822	0.908	0.912	0.754	0.867	0.961	0.792	0.827	0.834	0.749	0.918	0.898	0.816
ACOX2	1	1.228	2.775	0.545	0.573	0.63	2.594	2.917	6.783	2.127	5.221	8.768	0.75	0.791	0.588		CHPT1	1	1.542	2.135	1.029	1.925	2.641	1.087	1.467	1.933	1.094	1.685	2.081	1.242	1.765	2.519		ACVR2B	1	0.722	0.57	0.89	0.724	0.493	1.118	0.824	0.612	0.724	0.595	0.538	0.916	0.637	0.55
ACP6	1	1.057	1.632	1.118	1.268	1.995	1.052	1.409	2.093	1.833	1.986	1.72	1.372	1.9	1.645		CLU	1	1.493	2.351	0.567	1.115	1.848	1.408	1.743	3.354	1.746	3.744	5.517	1.154	0.928	1.911		ACVR2B-AS1	1	0.689	0.388	1.04	0.563	0.323	0.975	0.561	0.458	0.7	0.513	0.338	0.796	0.668	0.311
ACSF2	1	0.697	2.801	0.693	0.608	0.534	1.129	1.752	6.064	2.519	4.331	5.151	0.472	0.445	0.741		COL23A1	1	2.373	6.832	2.145	1.875	4.093	1.525	1.339	4.474	2.563	2.374	10.959	3.22	3.345	4.742		ADAMTS20	1	0.776	1.205	1.317	2.035	1.441	0.599	0.694	1.238	1.096	1.11	1.002	0.747	1.428	1.021
ACSS3	1	1.947	2.936	0.63	0.982	2.682	1.129	3.832	7.309	3.83	10.248	9.119	0.849	1.769	2.974		CPEB1	1	1.302	3.601	1.085	1.209	4.722	1.621	2.106	3.897	1.955	2.581	5.011	1.604	2.546	5.368		ADD1	1	1.036	0.934	1.068	1.06	0.973	1.092	1.013	0.895	0.893	0.911	0.941	1.089	0.901	0.956
ACTA1	1	1.207	1.099	1.11	0.952	1.218	0.944	0.977	1.347	1.338	1.348	2.296	1.057	1.267	2.41		CREB3L1	1	1.064	3.005	0.958	0.832	3.486	1.202	1.569	2.766	2.113	2.547	4.264	1.793	1.662	5.091		ADD2	1	1.206	0.99	1.009	1.328	1.063	1.066	1.189	0.944	0.908	1.027	0.98	1.204	1.255	1.114
ACTA2	1	3.068	2.334	1.366	5.931	3.011	0.561	3.062	2.269	1.96	4.667	2.481	0.726	1.313	1.247		CRYL1	1	1.349	1.811	1.018	1.456	1.858	1.239	1.309	1.407	0.777	1.474	1.998	1.27	1.183	1.694		AF131215.5	1	0.4	0.676	0.969	0.677	0.532	0.445	0.845	0.74	0.988	0.417	0.481	0.488	0.692	0.799
ACTN1	1	1.419	2.191	0.929	1.374	2.443	1.189	1.878	2.361	1.761	2.109	2.328	0.922	1.612	2.287		CRYZ	1	0.941	1.843	0.563	0.773	1.108	1.146	1.674	2.647	0.887	2.124	2.425	0.475	0.691	1.161		AF131215.6	1	1.872	1.607	1.602	0.983	2.14	1.224	0.645	1.994	0.907	0.617	1.324	0.441	0.944	1.849
ACTRT3	1	3.836	2.104	2.768	6.309	4.84	0.86	2.666	2.583	1.357	4.275	4.133	2.533	6.719	5.962		CTSL	1	1.082	1.29	0.962	1.189	1.549	1.29	1.382	1.546	1.297	1.668	1.857	1.34	1.232	1.742		AFAP1	1	0.96	0.699	0.987	0.81	0.627	0.915	0.865	0.623	0.801	0.633	0.606	0.978	0.743	0.654
ACYP2	1	1.208	1.021	1.047	1.141	1.133	1.487	1.272	0.998	0.777	1.146	1.074	0.995	1.023	0.999		CYBRD1	1	2.914	4.596	0.515	1.794	1.964	0.699	4.982	7.899	4.98	15.611	16.785	0.733	2.596	1.085		AFAP1-AS1	1	0.749	1.096	0.946	0.529	0.669	0.639	0.837	0.933	1.472	0.443	0.741	1.076	1.052	0.742
ADA	1	1.549	1.032	1.676	1.129	0.912	0.871	1.409	1.789	1.548	2.132	1.595	1.649	1.783	0.944		CYP1A1	1	2.117	1.845	1.84	2.402	3.139	1.297	1.709	1.591	1.504	1.121	2.139	1.894	1.671	2.857		AFG3L1P	1	0.597	0.706	0.964	0.653	0.704	0.799	0.644	0.73	1.142	0.66	0.618	0.858	0.768	0.681
ADAM15	1	0.893	1.486	1.183	0.743	1.635	1.092	1.176	1.664	1.688	1.346	1.713	1.237	1.171	2.078		CYP2S1	1	3.461	9.033	2.917	6.618	14.235	1.531	2.72	7.592	4.265	8.157	15.257	10.226	12.471	28.473		AGBL5-IT1	1	0.518	0.592	1.003	1.111	0.862	0.692	0.738	0.616	0.888	0.706	0.652	0.707	0.914	0.706
ADAM17	1	0.915	1.088	0.904	0.861	1.135	0.859	0.88	1.045	1.105	0.931	1.087	0.963	0.965	1.109		CYS1	1	3.245	5.359	1.65	3.869	5.732	1.78	4.432	3.965	3.829	10.366	13.238	6.052	6.839	14.031		AGER	1	0.376	0.482	1.011	0.433	0.406	1.031	0.537	0.555	1.286	0.462	0.522	0.849	0.432	0.499
ADAM32	1	0.578	1.535	0.826	1.032	2.234	0.865	0.942	1.844	1.255	1.098	1.654	0.817	1.319	2.683		CYSTM1	1	2.421	3.331	0.94	3.01	4.392	2.068	2.705	3.724	1.565	4.487	5.49	1.284	1.959	3.059		AGO1	1	0.601	0.662	0.915	0.615	0.58	0.86	0.666	0.755	0.903	0.599	0.552	0.711	0.687	0.578
ADAM33	1	2.029	8.824	0.928	0.996	6.881	0.701	4.381	17.431	4.197	5.753	16.928	2.508	2.634	9.572		DGKK	1	7.364	13.039	1.974	12.647	24.457	0.941	3.872	7.47	2.978	9.034	13.127	8.158	13.057	18.382		AGO4	1	1.006	0.755	0.955	1.057	0.722	0.966	1.068	0.782	0.827	0.811	0.629	0.892	0.939	0.69
ADAM9	1	0.827	0.845	0.644	0.707	0.822	0.944	1.392	1.253	1.651	1.841	1.405	0.666	0.72	0.687		DHX58	1	1.594	3.092	1.629	1.442	4.087	0.967	1.554	2.94	1.032	1.755	3.973	1.771	2.616	4.477		AIM2	1	1.108	0.715	1.114	1.105	0.586	1.101	1.025	0.962	0.768	1.013	0.821	0.871	0.754	0.385
ADAMTS1	1	1.32	1.796	0.662	1.209	2.041	0.763	1.647	1.899	1.817	2.018	2.524	0.434	0.894	1.645		DIO3	1	5.78	14.593	2.01	5.115	14.068	0.757	4.329	12.113	2.651	9.6	26.292	4.905	5.711	16.778		AKAP14	1	0.508	0.558	0.533	0.441	0.294	1.235	1.108	1.124	0.606	1.547	1.786	0.428	0.304	0.136
ADAMTS14	1	0.77	3.189	1.026	1.271	5.237	1.114	1.51	5.754	3.173	3.711	8.752	1.871	4.45	8.674		DLK1	1	3.975	5.291	0.752	1.703	3.31	1.265	3.869	19.298	2.827	8.296	10.294	1.505	1.347	3.06		AKAP8	1	0.858	0.791	1.057	0.838	0.773	0.948	0.832	0.809	1.067	0.78	0.771	0.931	0.803	0.8
ADAMTS18	1	3.153	4.729	1.248	1.78	2.15	0.395	2.343	3.813	6.157	8.83	13.666	1.9	3.689	7.392		DNAJC3	1	1.43	1.789	0.955	1.939	3.111	1.131	1.671	1.893	1.209	1.912	2.267	1.089	1.174	1.825		AKAP9	1	0.831	0.641	0.893	0.832	0.66	0.75	0.787	0.632	0.845	0.589	0.581	0.895	0.739	0.616
ADAMTS2	1	0.828	1.795	0.892	0.72	1.957	1.549	2.155	3.323	2.555	2.145	3.141	1.503	1.517	2.466		DNASE2	1	1.668	3.115	1.051	0.889	2.02	2.841	3.993	5.944	2.84	5.755	6.573	1.347	1.29	1.815		AL049840.1	1	0.528	0.428	0.841	0.512	0.366	0.86	0.444	0.687	1.065	0.557	0.426	0.532	0.341	0.322
ADAMTS3	1	0.774	2.039	0.728	0.981	1.757	1.046	0.521	1.586	1.192	1.987	3.775	0.968	1.79	2.474		DPP7	1	1.375	2.638	0.976	0.972	3.417	1.308	1.445	2.303	1.69	1.891	4.188	1.599	1.579	4.243		AL109767.1	1	0.347	0.773	1.715	0.5	1.01	0.748	0.376	0.356	0.921	0.396	0.4	0.947	0.482	0.47
ADAMTS4	1	0.546	0.709	1.199	0.874	0.758	1.511	1.013	1.236	1.157	1.09	0.874	1.022	1.173	0.934		EEPD1	1	2.694	5.017	0.999	4.716	12.243	1.224	1.404	3.75	1.776	3.903	5.255	3.51	6.963	7.146		AL132989.1	1	1.018	0.872	0.73	0.67	1.13	0.495	0.753	1.088	0.782	0.811	1.195	0.649	0.856	0.913
ADAMTSL2	1	1.271	1.725	2.072	0.914	1.748	0.272	0.642	0.693	0.851	0.891	2.081	1.692	1.576	3.397		EFCC1	1	1.676	2.122	1.157	1.73	2.4	1.01	1.653	3.46	1.499	2.119	1.652	0.647	2.905	2.337		AL157407.1	1	0.52	0.878	0.592	0.487	0.689	0.755	0.585	0.49	1.089	0.48	0.765	0.651	0.811	0.922
ADAP2	1	0.936	2.48	1.036	1.348	2.542	1.22	1.529	3.147	1.108	1.505	3.594	1.474	1.478	3.779		EIF5A2	1	2.553	2.654	1.125	2.202	3.315	0.563	1.209	2.997	2.003	4.789	4.238	1.276	2.148	2.411		AL357515.1	1	1.697	0.898	1.134	1.315	1.297	0.917	1.893	1.375	0.849	1.184	1.062	1.073	1.546	1.306
ADAT2	1	0.798	1.032	0.835	0.845	0.95	0.835	0.975	1.352	1.339	1.243	1	0.747	1.086	0.819		ELOVL7	1	1.292	2.421	1.322	1.798	3.544	0.537	1.117	2.331	1.715	2.303	3.256	1.2	2.174	3.274		ALG10B	1	0.811	0.805	0.911	0.817	0.841	0.693	0.732	0.808	0.597	0.47	0.577	0.57	0.508	0.562
ADCK2	1	1.749	2.165	1.354	1.999	2.748	1.427	1.689	2.105	0.904	1.511	2.43	1.527	1.548	3.151		EML2	1	1.115	1.966	1.078	0.991	2.306	0.866	1.123	1.692	1.174	1.202	2.343	1.169	1.256	2.556		ALG9	1	0.67	0.645	0.902	0.72	0.655	0.882	0.658	0.626	0.906	0.653	0.607	0.909	0.72	0.666
ADCY10	1	0.774	1.404	1.097	1.764	1.878	1.1	1.181	1.089	1.648	0.852	1.212	1.188	1.512	2.149		ENO3	1	0.643	1.732	0.879	0.472	1.073	1.246	1.099	3.579	1.556	1.616	2.756	1.014	0.873	1.382		ALKBH1	1	1.106	0.886	1.007	1.059	0.769	1.298	0.99	0.82	0.882	1.028	0.756	1.02	0.946	0.684
ADCY7	1	2.517	4.852	0.772	1.737	5.142	0.899	2.166	3.458	1.316	1.781	6.148	1.94	1.976	8.543		ENPP5	1	1.704	3.059	1.657	2.735	5.45	0.642	1.343	3.114	1.414	2.115	3.999	2.389	3.07	4.075		AMMECR1L	1	0.969	0.815	1.026	1.013	0.752	0.937	0.964	0.805	0.844	0.87	0.738	0.999	0.884	0.738
ADCY8	1	1.646	2.296	1.906	2.288	4.04	2.035	3.89	5.439	3.315	4.023	7.513	6.341	5.452	9.895		EPDR1	1	1.484	4.165	0.839	2.253	7.59	0.832	3.075	6.383	3.085	5.988	10.342	1.659	2.594	10.384		AMOTL2	1	0.78	0.553	0.748	0.572	0.511	1.103	0.738	0.579	0.905	0.791	0.617	0.843	0.566	0.566
ADCYAP1R1	1	2.84	4.44	1.68	4.09	6.626	0.389	1.504	2.862	2.196	4.211	5.332	3.786	4.935	7.572		ETHE1	1	0.89	0.706	0.789	0.725	0.826	1.491	0.842	0.729	0.872	0.99	0.776	0.801	0.679	0.733		ANAPC15	1	0.742	0.525	1.073	0.888	0.483	1.103	0.816	0.531	0.773	0.711	0.463	0.814	0.702	0.423
ADD3	1	0.975	1.716	1.074	1.065	1.557	0.802	1.127	2.112	1.541	1.752	2.398	1.082	1.478	1.646		ETNPPL	1	1.611	1.475	0.709	0.623	1.233	0.562	1.141	1.747	1.736	2.18	3.298	1.398	1.893	3.21		ANAPC16	1	0.938	0.588	0.947	1.037	0.557	1.253	0.93	0.611	0.728	0.993	0.583	0.926	0.784	0.481
ADHFE1	1	0.654	1.075	0.441	0.403	0.571	1.129	1.074	1.38	1.192	1.179	1.594	0.396	0.587	1.075		EVA1C	1	2.723	4.676	1.428	3.918	6.263	0.85	1.352	3.224	1.145	2.503	4.425	1.681	4.066	7.361		ANGEL2	1	0.801	0.808	1.048	0.872	0.857	0.943	0.819	0.928	1.068	0.962	0.855	1.029	1.096	0.872
ADIPOR1	1	1.293	1.313	0.992	1.38	1.536	1.091	1.164	1.268	0.954	1.341	1.613	1.173	1.211	1.642		F2RL1	1	1.842	4.414	1.872	6.846	12.565	1.042	1.887	4.229	2.335	2.425	5.546	2.39	2.331	4.707		ANKLE2	1	0.801	0.762	0.977	0.88	0.745	0.911	0.791	0.752	1.031	0.779	0.726	0.935	0.828	0.773
ADK	1	1.084	1.389	0.92	1.244	1.35	1.117	1.166	1.577	1.021	1.505	1.379	0.883	1.036	1.121		FAM196B	1	3.781	4.92	1.738	3.466	3.767	0.487	2.727	2.736	1.268	2.015	3.095	5.407	6.065	5.214		ANKRD1	1	0.226	0.165	0.574	0.293	0.198	0.756	0.649	0.253	2.266	2.926	0.348	0.555	0.31	0.113
ADM2	1	0.961	2.403	0.853	0.9	5.773	0.907	1.164	2.126	1.892	2.711	1.858	1.246	1.137	1.556		FAM83G	1	5.521	16.069	1.854	7.75	27.344	1.453	4.063	9.564	3.157	5.201	13.908	1.425	3.359	12.222		ANKRD10	1	0.567	0.68	0.919	0.687	0.6	0.809	0.661	0.755	1.049	0.819	0.603	0.742	0.871	0.667
ADORA2B	1	0.777	0.991	0.646	0.738	0.644	0.549	0.758	1.477	1.131	0.935	2.648	1.129	0.804	1.202		FBLN2	1	0.842	4.823	1.103	1.383	10.751	1.005	2.032	8.112	1.885	2.596	7.705	1.61	1.152	3.138		ANKRD10-IT1	1	0.537	0.698	0.885	0.514	0.518	0.644	0.64	0.889	1.227	0.58	0.539	0.739	0.847	0.631
ADRA1B	1	2.928	6.485	1.233	3.876	10.331	0.573	2.138	6.177	0.812	2.227	8.611	0.953	1.604	7.59		FBLN5	1	6.375	5.673	0.813	2.324	5.061	1.002	8.483	7.716	3.72	17.464	14.434	2.221	3.464	8.53		ANKRD13A	1	0.709	0.67	0.957	0.678	0.591	0.983	0.779	0.726	1.038	0.826	0.625	0.96	0.903	0.67
ADRA2C	1	3.43	4.687	1.73	4.972	7.735	1.379	1.5	2.637	1.607	2.371	4.913	2.466	2.692	5.877		FBLN7	1	1.235	4.831	0.468	0.428	1.983	1.079	1.876	7.632	3.2	3.527	7.21	1.147	1.512	6.69		ANKRD13B	1	0.802	0.857	1.16	0.753	0.919	1.008	0.777	0.758	1.035	0.6	0.738	0.948	0.775	0.965
ADSSL1	1	0.911	2.486	0.633	0.943	2.31	1.23	1.757	2.865	1.438	1.473	3.26	1.389	1.215	3.69		FBXO2	1	3.434	4.918	1.89	3.321	8.002	1.863	3.128	4.832	1.129	3.942	8.024	2.434	3.04	8.859		ANKRD36	1	0.928	1.093	1.047	0.752	1.086	0.572	0.803	1.032	1.293	0.647	0.814	0.947	1.194	1.214
AEBP1	1	1.69	3.16	0.69	0.894	2.315	0.793	2.308	3.571	1.889	2.672	4.31	0.914	1.073	2.518		FER1L4	1	0.792	2.616	0.826	0.785	2.619	0.836	1.15	3.029	1.075	1.249	3.182	1.069	0.978	3.079		ANKRD36B	1	0.843	0.959	0.975	0.653	0.884	0.541	0.752	0.93	1.412	0.529	0.69	0.867	1.069	0.98
AGA	1	0.915	1.439	0.699	0.792	1.309	1.369	1.203	2.472	1.885	2.475	2.362	1.477	0.827	1.165		FGF1	1	3.327	5.09	1.065	2.541	4.528	0.745	4.137	5.528	2.056	2.568	5.306	0.573	1.403	6.258		ANKRD36C	1	0.858	1.088	1.041	0.71	1.089	0.635	0.834	1.033	1.227	0.634	0.812	0.967	1.195	1.138
AGPAT2	1	2.188	7.327	0.816	1.226	6.467	1.274	2.211	9.399	2.283	6.071	16.603	1.272	1.839	10.554		FGFRL1	1	1.702	3.994	1.196	1.632	4.348	1.137	2.063	4.17	2.673	2.989	5.533	2.179	2.426	7.296		ANKRD39	1	0.876	0.906	1.143	0.947	0.916	0.807	0.929	0.982	0.965	0.846	0.763	0.803	1.045	1.02
AGPAT5	1	1.131	1.256	0.975	1.311	1.358	1.058	1.169	1.488	0.887	1.06	1.361	1.006	1.095	1.467		FKBP9	1	1.252	1.914	0.636	0.8	1.291	1.525	1.992	2.577	1.401	2.272	2.993	0.917	0.887	1.986		ANKRD50	1	0.924	0.831	0.833	0.938	0.794	0.994	0.968	0.898	0.852	0.774	0.819	1.066	0.938	0.862
AGT	1	2.98	2.009	1.174	1.524	2.284	1.81	2.162	6.655	2.947	4.236	12.119	1.137	1.105	4.638		FMN1	1	2.131	6.713	1.541	2.229	20.84	0.85	3.62	14.702	9.013	6.014	10.456	4.517	3.74	12.218		ANKS1A	1	0.769	0.559	0.928	0.63	0.533	1.279	0.954	0.619	0.724	0.597	0.571	0.804	0.608	0.574
AGTR1	1	0.585	1.169	2.35	0.522	1.356	1.52	0.809	1.115	0.497	0.191	1.36	0.947	0.288	1.371		FOS	1	22.381	19.28	1.677	25.628	29.5	0.99	17.717	12.556	1.996	18.164	25.236	3.058	21.69	22.691		ANP32A	1	1.186	0.945	0.865	1.482	0.926	1.11	1.09	1.006	0.771	1.202	0.86	0.87	0.96	0.717
AGTRAP	1	0.757	1.263	0.724	0.492	0.537	1.375	1.347	2.753	1.974	2.784	2.761	0.66	0.507	0.45		FTCD	1	1.228	1.907	1.216	1.444	3.282	0.809	1.245	1.631	1.384	1.227	2.442	1.206	1.177	3.461		ANXA2P1	1	0.624	0.658	0.995	0.524	0.671	0.643	0.767	0.64	0.635	0.492	0.701	0.602	0.679	1.053
AHI1	1	1.347	2.913	0.929	1.526	3.423	0.811	1.44	2.919	1.248	1.65	3.123	0.968	2.196	3.822		FUOM	1	2.389	3.273	0.981	1.73	3.975	0.338	0.765	2.082	1.609	2.761	4.306	1.127	1.682	3.624		AP001877.1	1	0.605	0.623	1.031	0.577	0.602	0.636	0.536	0.651	1.237	0.525	0.46	0.962	0.917	0.621
AHNAK	1	0.598	0.455	0.531	0.445	0.328	0.425	1.122	1.066	3.489	3.146	1.158	0.488	0.71	0.204		GAL3ST1	1	2.702	3.292	0.747	1.274	3.545	3.594	3.871	5.214	1.286	2.301	5.541	2.506	2.398	7.278		AP3M1	1	1.051	1.013	0.871	0.936	0.9	1.019	1.078	1.104	0.913	1.032	1.066	0.989	0.982	0.956
AHNAK2	1	2.385	5.299	1.182	2.571	6.099	0.983	2.259	4.144	1.853	2.922	5.886	2.291	3.552	7.575		GALK1	1	1.744	1.8	1.377	1.251	2.314	1.906	1.717	1.942	1.275	1.617	2.393	1.652	1.43	1.856		AP4M1	1	0.762	0.599	1.171	0.764	0.642	1.171	0.763	0.573	0.875	0.704	0.549	0.945	0.68	0.512
AHR	1	2.217	2.704	1.701	3.055	4.07	0.795	1.628	1.911	2.986	5.225	4.365	2.562	3.629	3.548		GAS2L1	1	2.786	4.605	1.395	1.703	3.834	1.692	2.031	4.149	1.734	3.486	5.412	1.176	1.268	3.74		APAF1	1	0.94	0.845	0.859	0.799	0.717	0.903	1.023	0.981	0.995	0.814	0.779	0.817	0.862	0.763
AHRR	1	1.353	1.896	1.152	1.731	2.81	0.809	1.013	1.198	1.991	2.435	2.287	1.837	2.709	2.991		GAS6-AS2	1	2.342	5.749	1.356	2.219	4.222	1.451	4.116	7.402	1.967	3.301	8.548	2.242	3.996	6.66		APC2	1	0.823	0.629	0.874	0.555	0.66	1.463	0.837	0.543	0.922	0.569	0.749	1.147	0.723	0.909
AIDA	1	1.346	1.356	0.968	1.428	1.27	1.036	1.2	1.446	1.09	1.714	1.521	1.166	1.472	1.364		GDF10	1	17.501	39.071	3.133	23.828	42.836	1.819	11.151	36.266	7.45	92.841	133.906	13.675	20.241	75.264		API5	1	0.782	0.65	0.921	0.785	0.635	1.005	0.781	0.7	0.837	0.821	0.658	0.886	0.715	0.589
AIFM3	1	1.176	2.001	1.082	0.937	1.338	1.056	1.752	2.378	1.653	1.763	4.421	1.703	1.459	4.453		GPX3	1	2.48	5.845	1.379	2.526	7.281	2.058	3.82	8.868	1.435	3.614	11.624	2.795	2.547	7.328		APLP1	1	0.706	0.584	1.013	0.68	0.676	1.269	0.698	0.511	0.814	0.605	0.668	1.259	0.593	0.77
AIG1	1	1.421	1.897	0.829	1.452	1.979	1.171	1.62	2.083	1.045	1.566	2.337	1.124	1.335	2.444		GSN	1	1.887	3.092	1.212	1.508	3.049	1.866	3.317	5.339	2.977	7.405	6.945	2.135	2.246	2.938		ARGLU1	1	0.676	0.897	1.115	0.768	0.899	0.788	0.633	0.821	1.075	0.76	0.662	0.841	1.02	0.711
AIMP2	1	1.496	1.332	1.136	1.681	1.522	1.227	1.46	1.512	1.127	1.444	1.451	1.238	1.177	1.5		GYG1	1	2.191	4.179	1.18	3.003	5.533	1.689	2.669	4.861	2.31	4.182	7.293	2.472	2.833	5.292		ARHGAP21	1	0.813	0.702	0.829	0.735	0.601	0.945	0.879	0.753	1.006	0.703	0.631	0.939	0.911	0.755
AJAP1	1	1.366	1.039	2.198	1.868	1.461	0.502	0.73	0.733	1.433	0.968	0.891	2.346	1.506	1.441		HABP4	1	1.098	1.258	0.941	1.33	1.564	1.176	1.172	1.242	1.155	1.566	1.391	0.968	1.145	1.297		ARHGEF12	1	1.018	0.735	0.898	0.962	0.739	0.9	1.022	0.778	0.84	0.737	0.679	0.857	0.835	0.734
AK4	1	1.555	3.313	0.899	1.226	2.565	1.347	1.569	4.976	5.327	10.546	6.005	2.021	4.005	3.157		HAP1	1	4.384	8.483	0.883	4.614	12.125	1.18	4.631	9.199	2.615	4.254	9.963	2.927	4.845	11.557		ARHGEF7-AS2	1	0.491	0.455	0.965	0.624	0.382	0.944	0.626	0.538	0.869	0.573	0.327	0.801	0.621	0.367
AK7	1	2.594	3.916	0.742	1.738	3.195	1.216	5.624	9.054	3.023	7.481	9.973	1.034	1.157	2.113		HAPLN3	1	0.732	1.885	0.669	0.786	3.446	0.707	0.851	2.185	2.661	2.801	2.891	1.571	1.237	2.815		ARHGEF7-IT1	1	0.303	0.399	0.786	0.2	0.182	0.614	0.548	0.256	0.663	0.33	0.274	0.732	0.63	0.353
AK8	1	1.218	1.575	1.045	0.971	1.602	1.074	1.112	1.971	1.358	1.254	1.985	1.089	0.778	1.26		HCFC1R1	1	0.963	1.053	0.986	0.882	1.137	1.773	1.06	0.952	0.886	1.246	1.324	1.103	0.949	1.413		ARID1B	1	0.991	0.667	0.908	0.893	0.685	0.9	0.89	0.633	0.863	0.778	0.71	1.092	0.794	0.761
AKAP10	1	1.025	0.925	0.999	1.024	0.939	0.928	1.072	0.956	0.935	1.088	0.894	0.956	1.048	0.879		HLA-B	1	1.505	4.356	1.875	2.749	6.783	0.964	1.343	3.328	3.051	4.255	7.339	5.645	4.612	10.039		ARID2	1	0.78	0.562	0.864	0.69	0.493	0.928	0.796	0.666	0.757	0.58	0.522	0.778	0.625	0.496
AKAP12	1	1.189	1.649	0.958	1.66	2.004	1.078	1.246	1.539	1.253	1.212	2.099	1.164	1.361	2.551		HLA-C	1	1.264	3.12	0.902	1.345	4.413	2.844	2.125	3.975	2.029	2.483	4.993	2.008	1.796	5.108		ARID3A	1	0.719	0.719	0.951	0.505	0.649	0.963	0.703	0.828	1.24	0.805	0.8	0.734	0.548	0.643
AKAP7	1	2.552	3.021	2.087	3.014	2.86	1.372	2.781	5.275	2.027	3.779	3.63	4.039	3.101	3.136		HLA-DRB1	1	2.74	3.605	1.856	5.552	5.65	2.936	5.406	5.252	1.464	3.893	4.92	3.307	4.301	8.185		ARID3B	1	0.836	0.658	0.925	0.657	0.575	1.065	0.795	0.634	0.846	0.628	0.571	0.807	0.605	0.504
AKNA	1	1.185	1.24	1.076	1.088	1.319	0.869	1.02	1.294	1.004	0.988	1.111	0.761	0.713	0.876		HLA-F	1	0.514	3.248	1.782	2.258	8.308	0.485	0.385	2.353	2.943	2.995	5.847	4.986	5.706	11.989		ARID4B	1	0.698	0.653	0.929	0.682	0.582	0.821	0.697	0.623	0.929	0.678	0.625	0.975	0.8	0.684
AKR1C3	1	0.988	0.796	1.615	0.624	1.205	0.793	0.677	0.404	0.931	0.872	0.848	0.92	0.597	0.54		HLA-F-AS1	1	0.564	2.303	1.279	1.712	6.056	0.474	0.729	0.743	2.477	2.019	2.593	4.501	6.213	7.295		ARL5AP3	1	0.504	0.698	0.759	0.599	0.446	0.746	0.661	0.594	1.739	0.423	0.345	0.889	0.644	0.688
AKTIP	1	1.035	1.301	1.065	1.241	1.457	1.074	1.117	1.208	1.006	1.181	1.198	0.939	1.294	1.316		HLA-L	1	1.232	2.565	1.035	0.738	2.543	0.574	0.987	2.736	1.459	1.203	2.74	1.053	1.456	3.329		ARL5B	1	1.055	0.953	0.925	0.909	0.834	0.975	0.974	0.966	0.866	0.977	0.837	0.887	1.013	0.69
AL590452.1	1	1.875	2.982	0.909	1.617	1.662	0.623	2.193	2.747	2.673	1.613	3.023	1.843	2.49	3.571		HMCN2	1	3.379	13.536	1.495	2.3	15.999	0.725	3.828	14.097	2.756	3.743	30.799	5.248	6.371	49.75		ARL6IP6	1	0.656	0.94	0.921	0.72	0.526	1.161	0.738	1.416	1.105	1.085	1.065	0.946	0.734	0.637
ALCAM	1	0.936	1.215	2.071	1.673	2.472	0.436	0.42	0.581	1.697	2.151	1.934	2.03	1.897	1.872		HOPX	1	4.298	7.51	2.277	9.004	10.247	1.183	3.533	5.335	1.447	6.397	9.948	3.336	10.421	14.181		ARRDC3	1	0.745	0.592	0.605	0.717	0.491	0.762	0.747	0.499	0.753	0.678	0.509	0.815	0.665	0.417
ALDH1A3	1	3.044	37.223	1.576	5.384	4.767	0.599	3.308	7.913	25.13	100.889	212.941	3.393	29.748	4.885		HRC	1	0.885	3.127	0.784	0.595	1.543	4.916	2.692	7.092	1.516	2.186	5.789	0.986	0.623	1.662		ASB7	1	0.94	0.74	1.01	1.017	0.813	1.015	0.903	0.756	0.735	0.929	0.685	0.913	0.861	0.58
ALDH1B1	1	1.116	1.163	0.664	0.663	0.749	1.536	1.465	1.474	0.815	1.035	1.155	0.859	0.661	1.123		HRH1	1	22.127	61.258	4.666	89.123	159.549	0.487	7.119	33.984	3.381	19.823	60.432	27.256	42.622	77.335		ASH2L	1	1.021	0.875	0.955	1.067	0.849	1.1	1.009	0.86	0.855	1.02	0.868	1.018	0.951	0.852
ALDH1L1	1	0.751	1.538	1.316	0.782	1.235	0.728	1.78	1.742	1.389	1.3	1.834	1.496	2.335	3.949		HS3ST2	1	10.981	19.048	2.114	32.258	44.921	2.14	5.529	17.658	7.904	12.307	41.535	9.816	18.783	45.574		ASXL1	1	0.796	0.778	1.041	0.785	0.72	0.908	0.785	0.76	0.948	0.69	0.681	0.978	0.865	0.737
ALDH1L2	1	1.736	2.985	1.384	2.167	4.771	0.633	1.402	2.479	1.664	1.697	2.472	1.934	2.667	3.634		HSD17B14	1	1.517	2.214	0.653	1.285	1.61	0.66	2.101	3.292	1.581	4.018	4.751	0.552	0.804	1.522		ASXL3	1	0.941	0.995	0.711	0.889	0.804	0.851	0.966	0.93	0.967	0.831	0.885	0.896	0.988	0.926
ALDH3A2	1	1.467	1.256	0.931	1.537	1.326	1.063	1.514	1.487	1.075	1.65	1.53	1.015	1.391	1.224		HSPA2	1	3.183	3.862	1.372	3.597	6.309	0.552	2.375	2.27	1.102	4.242	4.547	1.811	4.468	6.498		ATAD2B	1	0.808	0.724	0.93	0.773	0.619	0.855	0.781	0.732	0.829	0.663	0.588	0.83	0.833	0.622
ALDH6A1	1	1.127	1.249	0.819	0.939	1.052	1.124	1.184	1.322	0.892	1.28	1.419	0.726	0.894	0.958		HSPB1	1	2.748	4.213	0.907	1.066	2.516	2.242	4.162	8.089	3.564	9.234	11.399	1.961	2.054	3.999		ATAD5	1	0.57	0.649	0.922	0.599	0.599	0.601	0.521	0.768	1.038	0.565	0.526	0.752	0.868	0.613
ALDH9A1	1	1.453	1.737	0.911	1.371	1.411	1.299	1.765	2.122	1.292	2.493	2.76	1.178	1.529	1.838		HSPB8	1	3.995	3.761	1.076	1.598	1.278	1.205	4.806	6.071	5.333	21.778	22.751	1.199	2.483	1.077		ATAT1	1	0.876	0.657	1.022	0.906	0.655	1.275	0.899	0.619	0.709	0.698	0.52	0.925	0.698	0.531
ALDOA	1	1.556	1.619	1.023	1.335	1.917	1.475	1.444	1.515	0.983	1.775	2.45	1.204	1.312	2.279		HTRA1	1	1.026	1.805	0.481	0.832	1.648	0.975	1.958	2.698	2.494	5.324	5.018	1.225	1.558	2.531		ATCAY	1	0.824	0.599	0.95	0.792	0.69	1.106	0.777	0.531	0.68	0.584	0.579	0.972	0.665	0.667
ALDOC	1	1.551	2.501	1.063	1.651	4.039	1.992	1.753	2.448	1.337	2.135	3.078	1.941	2.3	6.824		IFI6	1	2.847	6.709	0.741	3.248	7.085	1.444	3.669	7.616	2.05	6.39	11.929	1.278	2.386	8.426		ATF7IP	1	0.876	0.75	0.729	0.646	0.693	0.48	0.589	0.596	0.63	0.476	0.618	0.681	0.512	0.647
ALG1L9P	1	0.558	1.012	0.583	0.766	0.447	1.035	1.472	1.314	0.835	0.953	1.276	0.552	0.982	0.889		IFIT2	1	1.221	1.458	1.575	1.388	1.508	0.841	1.805	3.541	1.449	1.625	2.082	2.297	2.308	1.286		ATG10	1	0.881	0.661	1.075	0.77	0.6	1.175	0.992	0.84	0.729	0.842	0.759	0.909	0.737	0.682
ALG2	1	0.87	1.085	0.898	0.893	1.129	1.093	0.899	1.024	0.976	1.195	1.246	0.957	0.848	1.02		IGFBP6	1	5.997	6.669	0.592	2.21	3.915	3.58	7.409	14.373	5.883	27.305	26.734	2.512	1.721	4.728		ATG14	1	0.605	0.654	1.057	0.681	0.784	0.758	0.6	0.648	0.99	0.691	0.564	0.746	0.819	0.63
ALG3	1	1.157	1.112	1.081	1.135	1.306	1.292	1.085	1.057	1.067	1.171	1.2	1.057	0.883	0.891		IL18R1	1	0.642	4.232	0.849	2.392	4.063	0.649	1.269	1.759	1.225	4.249	5.483	2.175	1.669	4.627		ATMIN	1	0.925	0.77	0.932	1.059	0.767	0.966	0.891	0.735	0.832	0.887	0.776	1.172	0.935	0.798
ALG5	1	1.142	1.207	0.943	1.378	1.52	1.108	1.071	1.102	0.81	1.188	1.318	1.008	0.976	1.218		IL33	1	0.413	2.307	0.733	1.567	7.396	0.413	0.729	2.945	0.413	0.879	4.875	0.413	0.851	2.75		ATP11C	1	0.805	0.789	1.082	0.907	0.838	0.843	0.757	0.888	1.06	0.8	0.848	1.017	0.731	0.652
ALOXE3	1	1.245	1.524	1.567	1.366	1.879	1.277	2.423	2.27	0.75	0.677	1.12	1.806	1.749	2.198		ISG15	1	0.901	0.87	0.916	0.545	1.196	1.181	0.933	1.484	1.684	1.053	1.388	1.093	0.856	1.487		ATP1B3-AS1	1	0.606	0.825	0.949	0.556	0.801	0.595	0.589	1.188	1.251	0.714	0.859	0.632	1.019	0.954
ALPK1	1	2.112	2.33	2.221	1.651	1.603	0.615	2.012	5.424	1.164	2.9	4.104	1.192	1.983	1.785		KAT2A	1	1.303	1.786	1.1	1.346	2.123	0.964	1.334	1.757	1.187	1.396	1.929	1.18	1.736	2.2		ATP5G2	1	0.662	0.559	0.871	0.642	0.475	1.725	0.855	0.852	0.711	0.843	0.679	0.95	0.6	0.514
ALPK3	1	1.035	2.149	1.027	0.85	1.835	1.401	1.722	2.044	1.406	1.239	2.616	0.874	0.906	3.163		KCNG1	1	0.639	1.268	4.369	2.282	3.115	1.891	1.226	2.783	1.311	1.331	1.301	2.309	2.557	1.246		ATP5S	1	0.797	0.692	1.053	0.71	0.639	0.814	0.756	0.699	0.938	0.783	0.602	0.833	0.881	0.6
AMFR	1	0.981	0.979	0.84	1.047	1.075	1.36	1.051	1.015	0.924	1.138	1.322	1.097	0.818	1.214		KCNK1	1	3.283	7.704	1.212	4.075	13.943	0.649	1.329	4.218	1.838	4.551	13.732	2.68	4.395	11.66		ATP6V0A2	1	0.633	0.731	0.858	0.745	0.763	0.731	0.687	0.857	1.002	0.707	0.725	0.719	0.86	0.741
AMIGO2	1	1.497	3.827	1.622	3.519	3.454	0.717	1.753	3.091	3.742	7.204	11.463	7.783	6.644	8.883		KISS1R	1	3.379	4.132	0.793	1.137	3.164	0.981	1.347	2.967	1.24	1.576	3.968	0.975	0.97	3.919		ATP6V1G1	1	0.931	0.546	0.961	0.907	0.494	1.349	0.926	0.548	0.723	1.088	0.602	1.014	0.79	0.491
AMZ2	1	0.982	0.818	0.969	1.093	0.92	1.144	0.933	0.797	0.733	0.996	0.788	0.899	0.839	0.699		KLF9	1	2.415	4.23	1.75	2.527	4.791	2.017	3.466	8.348	4.1	9.372	4.998	2.613	2.865	3.089		ATXN7L2	1	0.833	0.944	0.975	0.8	1.041	0.883	0.77	0.78	1.006	0.652	0.832	0.789	0.743	0.873
ANAPC1	1	1.235	1.23	0.936	1.218	1.243	0.91	1.117	1.311	1.072	1.152	1.248	0.978	1.182	1.254		L3MBTL4	1	3.824	2.398	2.723	8.633	5.428	0.477	1.247	1.758	1.997	2.417	2.17	4.004	4.202	4.568		AUTS2	1	0.601	0.487	0.931	0.403	0.331	0.836	0.563	0.403	0.912	0.543	0.47	1.037	0.553	0.447
ANAPC10	1	1.065	0.841	1	1.253	1.006	1.056	0.98	0.956	0.669	1.126	0.898	0.848	0.969	0.808		LCNL1	1	7.591	25.649	4.82	6.955	43.184	0.895	4.209	20.091	2.978	7.895	32.307	4.478	6.641	27.25		AXIN2	1	0.931	0.978	1.13	0.875	0.728	0.974	0.922	1.053	1.111	1.005	0.849	1.038	0.926	0.767
ANG	1	1.35	1.908	1.331	0.703	1.717	0.58	1.019	1.205	1.639	1.415	1.59	0.713	1.773	1.426		LGALS2	1	1	4.134	2.82	3.215	5.488	2.27	1.764	1.664	4.262	4.315	3.996	2.543	5.707	5.71		B9D2	1	0.882	0.656	0.984	0.811	0.647	1.428	1.007	0.762	0.951	1.097	0.737	0.975	0.718	0.493
ANGPT1	1	5.871	6.961	0.767	6.128	8.169	0.478	2.787	3.113	4.492	4.897	9.777	2.664	6.509	13.75		LGALS3BP	1	1.323	3.063	3.03	1.626	3.635	1.79	1.95	4.105	1.931	3.716	7.266	3.847	2.986	5.26		BACH1	1	0.721	0.482	0.83	0.675	0.473	0.867	0.666	0.476	0.63	0.587	0.434	0.867	0.569	0.408
ANGPT4	1	3.593	6.319	0.762	2.065	3.818	2.286	7.261	10.159	1.558	4.088	7.771	3.147	3.618	11.83		LINC00473	1	47.596	60.064	4.341	52.38	69.429	0.935	52.61	79.996	4.964	76.625	120.156	5.742	31.492	52.957		BACH1-IT1	1	0.696	1.083	0.997	0.993	1.087	0.774	0.733	0.959	0.859	0.713	0.947	0.747	1.026	0.998
ANGPTL1	1	2.076	4.889	1.707	7.418	4.682	0.654	3.178	8.307	3.091	9.108	10.304	2.005	4.538	1.801		LINC00882	1	1.164	1.325	1.345	1.112	1.285	1.353	1.286	1.219	0.879	1.175	1.026	1.148	1.384	1.18		BACH1-IT2	1	0.643	0.702	1.058	1.132	0.64	0.937	0.765	0.71	1.277	0.826	0.689	0.703	0.872	0.856
ANGPTL2	1	1.101	1.901	1.059	0.568	0.52	1.107	2.013	3.702	2.657	3.72	2.461	0.875	0.799	0.56		LPA	1	1.142	5.691	1.294	2.86	8.09	0.472	0.769	2.271	1.213	2.196	7.339	2.248	3.934	12.521		BACH2	1	0.604	0.358	0.911	0.52	0.299	0.947	0.548	0.319	0.811	0.445	0.328	1.021	0.47	0.344
ANKDD1A	1	1.402	2.192	1.111	2.192	2.713	0.998	1.554	2.13	1.252	1.387	2.004	1.077	1.476	2.264		LRRC43	1	1.339	1.386	1.385	1.515	2.196	0.772	1.72	2.745	1.708	2.102	3.126	1.497	1.93	2.249		BAG6	1	0.828	0.645	0.942	0.717	0.636	1.237	0.805	0.608	0.76	0.657	0.653	0.96	0.613	0.623
ANKFN1	1	1.798	7.383	2.813	2.138	3.902	1.913	2.54	21.205	3.418	3.986	7.014	5.573	5.668	7.591		LRRC6	1	1.113	1.622	0.87	1.138	1.548	0.653	1.258	2.1	1.497	1.635	1.745	0.878	1.183	1.099		BARHL2	1	0.405	0.381	0.749	0.292	0.184	2.716	1.99	1.361	0.814	0.425	0.483	1.3	0.445	0.292
ANKH	1	1.034	0.892	1.013	1.184	1.299	1.052	0.999	0.88	0.999	0.798	0.853	1.177	0.947	1.19		LURAP1	1	1.658	3.111	0.863	1.878	3.403	1.103	2.317	4.977	0.904	1.657	3.04	0.87	1.529	3.195		BAZ1B	1	0.844	0.685	0.859	0.813	0.568	0.946	0.847	0.702	0.785	0.693	0.631	0.955	0.718	0.588
ANKIB1	1	1.045	0.978	0.994	1.118	1.003	0.808	1.024	0.964	0.956	0.877	0.917	0.871	1.047	1.007		LYNX1	1	2.501	7.731	1.09	2.662	11.736	2.06	2.431	6.283	1.356	2.542	10.096	1.926	3.229	13.835		BAZ2B	1	0.736	0.644	0.774	0.611	0.489	0.83	0.7	0.613	0.859	0.601	0.576	0.907	0.712	0.638
ANKRD18CP	1	1.171	2.381	0.749	1.028	2.817	0.624	1.2	2.748	1.465	1.527	2.473	0.822	1.637	2.96		MAFF	1	3.168	3.346	1.095	3.334	3.87	1.326	2.966	2.726	1.083	2.837	3.493	0.905	1.559	2.971		BBIP1	1	0.606	0.738	0.989	0.67	0.742	0.841	0.678	0.804	1.052	0.738	0.66	0.771	0.855	0.723
ANKRD24	1	0.805	1.782	1.08	0.871	1.666	0.851	0.953	1.267	1.567	1.337	2.651	1.92	1.848	3.884		MFAP3L	1	2.054	6.421	1.102	2.644	10.206	0.84	2.131	5.931	2.43	5.069	13.92	1.941	3.74	9.798		BCL10	1	0.949	0.847	0.868	1.038	0.806	1.07	0.996	0.843	0.716	0.971	0.752	0.873	0.821	0.661
ANKRD29	1	2.049	5.09	1.904	3.509	7.958	0.525	1.342	4.416	3.544	4.235	7.788	4.206	6.766	11.682		MGLL	1	0.821	1.8	1.314	1.239	3.527	1.038	1.167	1.713	1.736	1.327	3.18	2.704	2.243	4.112		BCL11A	1	0.492	0.28	1.258	0.629	0.27	1.509	0.725	0.464	0.934	0.577	0.256	1.728	1.015	0.416
ANKRD33B	1	1.618	1.86	0.568	0.631	2.537	1.159	0.992	1.551	1.44	1.099	1.932	0.894	0.413	2.548		MGMT	1	1.44	1.555	1.011	1.126	1.376	2.211	1.869	2.808	1.215	2.309	2.35	1.288	1.231	1.275		BCL11B	1	0.786	0.52	1.597	1.41	0.976	0.636	0.368	0.238	0.495	0.388	0.226	0.701	0.456	0.228
ANKRD34B	1	3.332	14.404	1.389	5.594	22.976	0.47	1.319	11.924	1.749	3.98	15.042	3.222	8.511	19.778		MLC1	1	3.286	68.589	2.445	5.959	43.384	1.616	3.531	105.05	3.893	2.315	38.69	1.205	4.525	18.893		BCL2L1	1	1.195	0.781	0.96	1.118	0.797	1.268	1.115	0.661	0.792	1.071	0.809	1.125	0.883	0.745
ANKRD34C	1	5.045	46.499	2.912	6.734	60.739	1.462	5.493	50.603	1.807	7.996	122.754	6.589	21.722	193.214		MLF1	1	1.418	1.994	0.944	1.532	1.887	1.329	1.618	2.323	1.182	2.299	2.611	1.081	1.238	1.434		BCL7A	1	0.903	0.618	1.016	0.833	0.604	1.248	0.94	0.643	0.746	0.688	0.585	1.085	0.745	0.578
ANKRD36BP2	1	1.597	3.862	1.734	2.164	3.897	0.475	1.423	3.232	2.81	3.065	4.444	3.419	5.195	7.542		MR1	1	2.444	3.015	1.193	2.231	1.698	2.058	6.111	8.065	2.404	5.958	10.202	2.974	1.166	2.3		BCLAF1	1	1.016	0.746	0.879	1.053	0.688	0.908	1.035	0.758	0.836	0.928	0.718	0.98	0.901	0.671
ANKRD42	1	0.862	0.6	1.165	0.869	0.634	0.653	0.708	0.598	0.627	0.746	0.603	0.608	0.599	0.482		MT-TP	1	0.975	0.82	0.8	1.313	0.96	1.408	1.007	0.475	0.869	0.989	0.854	1.895	1.469	1.229		BCR	1	0.947	0.665	0.951	0.857	0.705	1.243	0.937	0.592	0.725	0.731	0.655	0.983	0.764	0.656
ANKRD6	1	0.895	1.191	0.713	0.681	0.874	0.773	0.986	1.284	1.127	1.128	1.126	0.788	1.01	1.115		MYH14	1	0.88	3.171	0.858	0.608	4.134	0.981	1.243	3.871	1.871	1.799	5.257	1.247	1.47	4.952		BEND3	1	0.799	0.655	0.975	0.818	0.543	0.964	0.871	0.794	0.861	0.787	0.598	0.951	0.741	0.571
ANKRD9	1	0.925	2.33	0.607	0.439	1.535	1.543	1.28	2.963	1.454	2.065	2.743	1.28	1.282	2.715		MYO5B	1	1.338	2.721	0.835	1.282	3.406	0.79	1.653	3.809	1.675	2.394	3.962	1.85	3.312	2.922		BEND5	1	0.79	0.527	0.974	0.848	0.511	1.231	0.76	0.438	0.704	0.771	0.49	1.068	0.778	0.48
ANO10	1	1.341	1.652	0.853	1.369	2.019	1.208	1.251	1.683	1.471	1.649	1.83	1.308	1.132	1.993		NCEH1	1	1.869	3.482	0.647	3.358	6.212	0.972	2.831	3.815	1.886	4.231	5.796	0.746	1.823	4.554		BLOC1S5	1	0.983	0.771	1.08	0.802	0.659	1.246	0.978	0.992	0.797	1.244	0.883	1.019	0.915	0.673
ANO5	1	1.708	3.52	1.308	2.645	5.256	0.933	1.994	3.957	2.219	3.448	4.956	2.255	3.645	5.732		NEFH	1	1.426	2.552	1.201	1.739	2.866	0.91	1.402	1.968	1.141	1.572	3.205	1.102	1.083	3.287		BMI1	1	1.158	0.914	1.066	1.312	0.863	1.573	1.644	1.299	1.829	1.799	1.046	2.011	1.903	1.084
ANPEP	1	1.097	1.282	1.601	1.069	2.967	0.847	0.908	1.345	1.881	1.039	0.879	1.337	0.863	2.913		NPL	1	1.43	2.649	1.567	2.516	2.402	1.132	1.957	2.973	1.348	1.884	2.37	1.209	2.359	2.583		BMP2	1	0.583	0.47	0.747	0.416	0.299	0.977	0.406	0.462	1.599	1.051	0.844	1.135	0.83	0.475
ANXA11	1	3.22	6.712	0.502	3.951	10.255	0.939	3.263	8.619	5.244	10.831	15.502	1.295	2.811	10.639		NWD1	1	1.786	2.193	0.87	2.073	2.436	0.686	1.287	1.892	0.875	1.15	1.885	0.546	1.805	2.433		BOD1	1	0.895	0.762	0.987	0.916	0.641	1.316	0.977	0.802	0.82	1.071	0.647	0.907	0.878	0.565
ANXA5	1	1.234	1.706	0.967	0.997	0.581	1.627	2.244	3.356	3.221	7.431	3.981	1.188	1.39	0.704		NXPE3	1	1.432	1.668	1.14	1.671	2.152	1.036	1.397	1.685	1.114	1.416	1.746	1.096	1.303	1.825		BRAP	1	0.819	0.668	0.946	0.813	0.687	0.963	0.766	0.659	0.802	0.788	0.637	0.936	0.776	0.637
ANXA6	1	1.153	1.658	0.919	1.254	1.563	0.898	1.382	2.105	1.557	1.965	2.382	1.106	1.231	1.538		OPRK1	1	4.874	21.206	1.077	13.754	32.977	1.764	2.456	7.096	3.125	5.01	13.196	7.838	10.415	21.341		BRD1	1	0.845	0.628	0.997	0.683	0.551	1.097	0.796	0.567	0.924	0.701	0.578	0.966	0.783	0.608
ANXA7	1	0.98	1.023	0.872	1.073	1.146	1.106	1.099	1.224	0.971	1.461	1.361	0.942	1.044	1.062		OXR1	1	1.454	1.517	1.239	1.659	1.736	1.271	1.56	1.711	0.922	1.659	1.64	1.091	1.393	1.851		BRD3	1	0.88	0.668	1	0.669	0.58	0.982	0.833	0.625	0.789	0.631	0.657	1.058	0.71	0.657
AOC3	1	0.485	0.687	1.143	0.829	0.872	0.822	0.691	0.642	1.146	0.573	0.486	0.992	0.787	0.657		P4HA2	1	1.108	2.752	0.874	1.237	3.434	1.217	1.518	3.12	2.167	2.842	4.539	1.626	1.711	3.633		BRD7	1	0.877	0.759	0.921	0.968	0.719	1.057	0.873	0.829	0.845	0.946	0.728	0.922	0.84	0.621
APCDD1	1	2.632	2.958	2.037	1.781	1.233	0.947	2.27	2.777	1.934	3.229	4.59	2.853	2.741	2.43		PACSIN3	1	1.183	6.761	1.266	0.729	2.061	1.178	1.23	9.503	3.147	3.472	7.939	1.324	2.076	3.084		BRD8	1	0.706	0.705	0.955	0.74	0.626	0.89	0.72	0.711	0.879	0.727	0.6	0.919	0.795	0.592
APH1B	1	1.016	1.167	0.838	1.055	1.2	1.256	1.081	1.56	1.011	1.03	1.474	0.886	0.714	1.023		PALD1	1	3.593	7.881	1.275	6.851	10.325	2.019	2.823	10.884	3.615	4.044	10.636	5.043	4.762	8.767		BRD9	1	0.853	0.785	0.97	0.816	0.735	0.931	0.824	0.773	1.083	0.771	0.707	0.955	0.827	0.704
APLNR	1	0.604	1.123	0.869	0.461	0.901	0.898	1.534	3.761	1.014	1.798	1.124	1.155	1.504	1.403		PCBP3	1	1.124	1.977	1.047	1.218	2.747	2.099	1.235	1.694	1.911	2.137	4.46	2.552	2.045	3.377		BRINP2	1	0.477	0.677	1.78	0.894	0.88	0.799	0.376	0.484	0.668	0.689	1.24	1.487	1.364	1.431
APLP2	1	0.946	0.886	0.777	0.967	0.983	0.933	0.941	0.876	1.051	1.147	1.148	0.962	0.799	1.097		PCGF5	1	1.81	1.976	1.27	2.666	2.777	0.729	1.281	1.802	1.741	2.235	2.028	1.233	1.733	1.89		BRK1	1	0.774	0.503	0.892	0.877	0.496	1.374	0.733	0.465	0.634	0.83	0.519	0.924	0.653	0.419
APOBEC3C	1	0.94	3.564	1.309	0.811	1.187	1.799	1.778	5.537	3.042	5.304	7.667	1.263	0.472	1.779		PDE8B	1	1.039	2.06	1.004	1.787	3.951	0.942	1.064	1.841	1.194	1.71	3.682	1.008	2.076	5.169		BRPF3	1	0.977	0.712	0.942	0.859	0.664	1.005	0.961	0.673	0.79	0.763	0.666	0.904	0.843	0.671
APOBEC3F	1	0.374	0.986	0.942	0.275	1.006	2.602	2.045	2.247	1.491	1.971	1.873	0.89	0.963	1.252		PER3	1	0.794	1.598	0.796	0.984	1.566	0.782	0.977	1.455	1.041	1.126	1.485	0.904	1.255	1.484		BRWD1-IT2	1	1.063	0.931	1.933	0.793	0.521	1.323	1.302	0.809	0.825	1.08	0.73	1.047	0.879	0.914
APOD	1	1.042	2.38	1.699	3.58	4.318	0.947	2.846	3.386	0.873	1.443	2.239	1.613	1.122	2.515		PGAM1P7	1	1.013	3.411	1.396	1.285	3.708	0.861	2.131	3.265	1.736	1.434	2.673	1.43	1.414	2.965		BRWD3	1	0.818	0.744	0.86	0.712	0.665	0.639	0.757	0.697	1.071	0.697	0.696	0.93	0.865	0.79
APOE	1	1.715	2.177	0.622	0.485	1.263	1.239	3.023	4.383	3.001	6.061	6.167	0.694	0.803	0.851		PHKA1	1	1.357	2.302	0.915	1.444	2.37	1.058	1.655	2.754	1.161	1.624	2.379	1.061	1.472	2.565		BTF3L4	1	0.985	0.725	1.003	1.065	0.695	1.178	0.912	0.646	0.695	0.942	0.629	0.952	0.87	0.551
APOL2	1	2.84	5.121	0.742	2.76	6.313	1.233	4.537	8.229	2.734	7.794	11.914	1.673	3.803	8.672		PI15	1	0.603	0.875	0.602	1.307	1.345	1.037	1.399	0.873	2.723	1.382	0.653	0.545	1.056	0.612		BUD13	1	0.689	0.634	0.924	0.644	0.558	1.009	0.733	0.658	0.882	0.767	0.554	0.952	0.749	0.477
APOL4	1	4.518	15.695	2.489	2.735	12.285	3.537	14.006	55.065	2.211	8.071	34.43	1.755	4.432	8.968		PIRT	1	1.002	2.367	1.214	0.761	0.919	7.729	5.174	8.119	6.042	3.481	7.138	3.484	1.93	7.404		BZW1	1	1.117	0.912	0.933	1.143	0.802	1.107	1.065	0.944	0.78	1.114	0.929	0.931	0.866	0.807
APOL6	1	0.251	2.162	0.997	0.675	2.478	0.454	0.604	2.275	1.646	2.158	2.97	1.345	3.371	3.207		PLA2G16	1	2.98	5.664	0.974	1.305	5.818	1.958	5.247	9.337	3.749	10.756	21.977	2.809	3.948	12.036		BZW1P2	1	1.115	0.991	1.122	0.824	0.929	0.854	1.118	1.076	1.148	0.812	0.989	0.861	0.774	0.859
APOLD1	1	1.724	2.335	0.961	2.139	1.606	1.551	2.256	3.36	1.162	2.698	2.48	1.272	1.401	1.238		PLCB3	1	1.144	2.362	0.667	0.857	1.794	0.596	0.929	2.656	2.529	1.986	2.638	1.274	1.204	1.77		C11orf45	1	2.224	1.982	1.784	1.889	1.807	0.85	2.044	2.296	1.086	1.135	1.942	1.652	1.786	2.991
AQP11	1	1.716	1.861	1.049	1.537	2.226	1.119	1.477	1.637	0.889	1.215	1.913	1.04	1.5	2.422		PLCD3	1	1.48	2.634	1.058	1.405	2.466	1.532	1.722	2.528	1.541	3.123	3.673	1.138	1.321	2.971		C11orf57	1	1.054	0.818	1.018	1.169	0.82	1.036	1.031	0.774	0.724	0.98	0.697	0.95	0.949	0.673
AQP4	1	0.779	0.387	2.529	1.481	0.891	1.396	1.46	1.028	0.713	0.884	0.879	1.068	1.084	0.878		PLEKHA2	1	2.745	3.27	1.585	3.988	4.956	1.047	2.237	3.509	1.559	2.508	4.466	2.278	2.762	4.703		C11orf84	1	0.956	0.768	0.937	0.688	0.681	1.245	0.892	0.866	0.861	0.819	0.832	0.931	0.761	0.758
ARAP1	1	1.229	2.866	1.251	1.164	2.952	0.956	1.206	2.552	1.402	1.798	3.348	1.107	1.148	2.415		PLP2	1	2.051	4.143	1.616	2.08	4.22	0.95	2.152	4.192	1.512	4.086	6.573	2.053	2.825	5.004		C11orf95	1	0.876	0.56	0.794	0.698	0.464	1.171	0.799	0.527	0.745	0.739	0.539	0.668	0.53	0.423
ARAP2	1	1.517	2.949	1.642	2.297	2.898	0.792	1.511	2.837	1.484	2.072	2.486	1.129	2.733	3.177		PPP1R14A	1	1.352	2.182	1.141	0.549	0.774	0.763	0.88	1.783	0.5	1.731	1.649	2.234	1.226	2.373		C14orf132	1	0.841	0.692	0.835	0.796	0.701	1.128	0.943	0.725	0.759	0.669	0.667	0.953	0.622	0.605
ARF1	1	1.286	1.094	0.961	1.123	1.199	1.376	1.143	0.908	0.831	1.226	1.279	1.204	1.149	1.218		PREX1	1	1.023	3.617	0.902	0.685	2.2	1.729	1.987	5.988	2.256	2.428	10.047	2.039	2.458	2.733		C14orf37	1	0.641	0.35	0.754	0.491	0.274	0.824	0.8	0.55	0.949	0.498	0.381	1.001	0.53	0.411
ARFGEF2	1	0.948	0.92	0.976	0.986	1.041	0.78	0.885	0.871	0.874	0.849	0.937	0.934	0.99	1.03		PRSS56	1	11.59	53.687	1.727	40.289	207.541	3.76	24.578	80.861	2.614	69.01	219.346	4.426	13.087	82.801		C17orf80	1	0.811	0.874	0.968	0.836	0.801	0.89	0.852	0.891	0.971	0.893	0.813	0.941	0.903	0.781
ARHGAP18	1	3.673	8.263	1.724	5.793	9.606	1.207	4.557	10.836	3.385	7.661	15.303	2.767	3.966	8.825		PRUNE2	1	0.954	1.186	0.827	1.042	1.316	0.843	1.192	1.353	0.992	1.207	1.441	0.911	1.264	1.511		C18orf21	1	0.945	0.769	0.948	1.059	0.731	1.11	0.84	0.699	0.783	0.939	0.706	0.942	0.911	0.655
ARHGAP24	1	1.112	1.11	1.187	1.232	1.519	1.199	1.583	1.311	1.395	1.688	1.491	1.118	1.653	1.939		PTGDS	1	7.771	27.412	2.743	9.692	61.852	0.386	7.819	32.075	2.527	22.631	82.718	3.334	5.301	21.754		C19orf18	1	0.285	0.174	0.699	0.325	0.17	0.281	0.169	0.151	0.516	0.244	0.14	0.2	0.206	0.12
ARHGAP26	1	1.498	2.887	1.392	2.176	3.736	0.908	1.243	2.114	1.291	1.797	3.161	1.61	2.616	4.591		PTGFR	1	18.881	28.505	1.842	22.59	51.572	0.987	11.81	16.352	0.805	8.049	35.617	3.103	7.352	17.844		C1orf21	1	0.81	0.904	1.39	0.771	0.828	0.933	0.765	0.896	0.865	0.641	0.913	0.708	0.702	0.834
ARHGAP29	1	2.552	3.161	1.061	3.816	4.445	1.159	2.313	3.288	2.083	3.127	3.933	1.454	2.81	3.951		RAB11FIP5	1	1.041	1.499	1.019	1.039	1.792	1.154	1.163	1.501	1.094	1.279	1.727	1.118	1.305	1.814		C1orf50	1	0.939	0.736	0.969	0.92	0.723	1.135	0.959	0.69	0.773	0.869	0.735	0.906	0.882	0.715
ARHGAP31	1	0.691	1.256	0.721	0.967	1.365	1.005	1.892	2.937	1.665	2.316	2.334	0.64	0.61	0.654		RAD23A	1	1.343	1.341	1.051	1.295	1.547	1.172	1.311	1.183	0.974	1.25	1.372	1.072	1.277	1.335		C20orf194	1	0.809	0.76	0.95	0.809	0.694	0.803	0.787	0.735	0.927	0.691	0.755	0.912	0.808	0.827
ARHGAP36	1	6.298	8.476	2.939	5.16	7.729	0.275	4.914	13.862	0.601	2.432	9.179	1.303	3.077	14.599		RARG	1	1.116	1.598	0.844	1.054	2.305	0.578	0.899	2.965	1.299	2.369	2.973	1.77	2.601	3.052		C22orf24	1	1.552	0.635	1.543	1.719	0.835	0.927	0.883	0.471	0.911	0.682	0.262	1.159	1.067	0.47
ARHGAP42	1	1.187	1.168	0.734	0.708	0.764	0.547	1.664	2.634	2.546	4.241	3.751	0.658	1.073	0.599		RILPL1	1	1.541	1.592	0.929	1.068	1.569	1.254	1.511	1.428	0.983	1.264	1.826	0.866	1.058	1.724		C2CD5	1	0.676	0.716	1.029	0.742	0.667	0.875	0.735	0.775	1.072	0.757	0.634	0.88	0.958	0.735
ARHGAP44	1	1.477	1.783	1.166	1.622	2.413	0.831	1.233	1.454	0.997	1.244	1.894	1.15	1.589	2.235		RIN1	1	2.259	2.759	1.099	2.874	3.494	1.221	1.293	1.83	1.357	1.614	2.558	1.027	1.612	2.608		C2orf68	1	0.723	0.69	0.865	0.627	0.536	0.888	0.764	0.745	0.923	0.704	0.571	0.899	0.86	0.595
ARHGDIG	1	1.446	1.866	1.267	1.079	1.971	1.231	1.347	1.487	2.033	1.475	2.296	1.913	1.392	2.792		RIPK2	1	1.122	1.678	0.718	0.757	1.011	1.249	1.394	1.993	1.555	2.695	2.401	1.032	1.415	1.878		C3orf38	1	0.886	0.825	0.908	0.85	0.663	1.136	0.908	0.875	0.754	1.061	0.802	0.927	0.799	0.584
ARHGEF10	1	0.759	1.077	0.86	0.697	1.047	0.685	0.806	1.504	1.32	1.058	1.049	0.735	0.766	0.822		RYR1	1	1.512	2.565	1.344	1.513	2.922	0.723	1.468	2.3	1.384	1.429	2.56	1.46	2.179	3.338		C4orf46	1	0.612	0.755	0.821	0.587	0.568	0.985	0.725	0.829	0.833	0.965	0.733	0.734	0.773	0.479
ARHGEF16	1	0.899	3.701	0.956	0.634	3.805	0.76	0.719	3.574	1.707	1.673	4.763	1.423	1.823	5.621		S100A10	1	4.428	8.529	1.153	3.021	5.799	2.021	6.362	8.765	3.094	9.462	14.328	3.5	6.178	13.331		C5orf64	1	0.202	0.15	1.136	0.165	0.092	0.767	0.271	0.179	0.793	0.178	0.109	0.572	0.183	0.117
ARHGEF17	1	0.971	1.218	0.552	0.571	1.026	0.778	0.819	0.978	0.935	0.755	1.257	0.398	0.478	1.164		S100A6	1	4.554	9.347	3.572	4.371	15.606	6.071	10.276	14.383	7.357	18.155	16.215	3.018	6.436	16.234		C7orf26	1	1.033	0.795	1.063	1.068	0.833	1.185	1.066	0.693	0.862	0.871	0.736	1.124	1.008	0.774
ARHGEF25	1	1.082	2.198	0.958	0.862	1.56	1.585	2.122	3.046	1.416	1.304	2.264	1.114	0.915	2.563		S100B	1	0.84	2.446	1.118	1.416	3.343	3.742	4.49	11.76	0.853	4.368	10.025	1.404	2.849	3.05		C7orf73	1	0.816	0.555	0.994	0.881	0.499	1.443	0.864	0.594	0.676	0.91	0.563	1.01	0.691	0.448
ARHGEF3	1	1.453	2.119	1.123	1.693	2.418	1.211	1.843	2.177	1.282	2.15	3.185	1.65	1.729	2.757		SAMD4A	1	0.808	1.307	0.89	0.807	1.393	0.558	0.791	1.343	2.25	2.23	1.794	1.059	1.212	1.499		C8orf44	1	0.699	0.757	0.963	0.794	0.747	0.699	0.661	0.746	1.038	0.784	0.599	0.687	0.906	0.661
ARHGEF37	1	1.303	0.918	1.361	1.579	1.063	1.146	1.97	1.712	0.928	1.273	1.07	1.672	1.615	1.881		SDIM1	1	4.581	19.207	1.553	10.389	18.967	0.742	11.339	22.782	0.742	9.754	24.684	1.403	6.513	19.002		CABLES1	1	0.954	0.692	0.976	0.983	0.659	1.289	1.232	1.059	1.451	1.533	1.387	1.178	0.984	0.686
ARHGEF4	1	1.396	1.656	1.309	1.245	1.89	1.105	1.286	1.397	1.291	1.313	1.89	1.567	1.555	2.301		SERPINA5	1	0.946	6.589	0.364	0.627	6.615	16.897	8.355	31.039	2.767	2.375	8.853	1.171	0.342	5.382		CACFD1	1	0.805	0.475	0.978	0.552	0.442	1.549	0.788	0.464	0.754	0.71	0.553	1.045	0.609	0.59
ARHGEF6	1	0.729	1.969	1.523	0.931	1.202	1.04	1.02	4.175	1.235	1.519	2.978	0.879	1.17	1.158		SGMS2	1	2.904	3.723	0.51	1.121	1.765	0.744	3.949	12.086	3.578	9.538	15.044	0.806	1.655	1.517		CACNA1C-AS2	1	0.376	0.334	1.048	0.419	0.52	1.897	0.866	0.426	0.983	0.671	0.486	1.154	0.489	0.379
ARID5A	1	3.011	4.413	2.427	4.939	12.702	2.172	2.651	4.281	3.82	4.445	5.63	2.144	3.189	4.019		SLC12A8	1	2.414	3.26	1.029	3.956	6.304	1.038	2.539	3.684	1.614	2.706	3.476	0.736	1.716	3.528		CACNA1H	1	0.909	0.741	1.115	0.661	0.824	0.973	0.744	0.595	1.065	0.596	0.887	0.989	0.61	1.054
ARL1	1	1.597	1.638	1.001	1.743	1.973	1.054	1.497	1.64	1.044	2.036	2.012	0.921	1.372	1.401		SLC1A3	1	0.91	13.997	0.436	0.305	1.906	0.64	1.538	19.744	1.303	2.738	11.891	0.378	1.44	0.806		CACNB1	1	0.933	0.835	1.087	0.804	0.878	0.982	0.809	0.655	0.938	0.687	0.759	0.926	0.845	0.853
ARL8B	1	1.17	1.134	0.958	1.285	1.235	1.227	1.101	1.156	0.888	1.237	1.226	1.085	1.158	1.239		SLC22A18	1	0.919	3.15	1.113	0.917	5.291	1.03	0.956	1.749	1.244	1.707	4.332	2.302	1.326	5.789		CACNG4	1	1.048	0.815	1.064	0.96	0.898	1.288	0.946	0.682	0.852	0.809	0.787	1.339	0.798	0.904
ARMC10	1	1.021	1.173	0.964	1.138	1.227	1.106	1.031	1.256	0.972	1.275	1.199	0.851	1.029	1.041		SLC35F2	1	1.077	1.803	0.898	1.557	1.497	0.926	1.425	1.442	3.61	3.915	4.721	2.194	2.747	4.39		CAMK1D	1	1.191	0.943	0.966	1.162	1.045	0.84	1.049	0.906	1.154	0.956	0.897	1.456	1.143	1.109
ARMCX2	1	1.426	1.995	0.554	1.264	1.791	1.496	1.754	2.301	1.147	1.535	2.339	1.037	1.319	2.261		SLC47A1	1	1.496	2.189	1.289	1.653	1.35	0.595	2.307	4.544	2.156	3.553	3.009	1.118	2.278	1.984		CAMKK2	1	0.9	0.686	0.908	0.967	0.708	1.285	0.998	0.768	0.928	0.783	0.624	0.889	0.854	0.706
ARRDC2	1	0.846	1.865	0.98	1.373	1.774	0.552	1.255	1.338	0.951	1.664	2.427	1.615	1.227	1.666		SLC7A2	1	0.612	2.208	0.617	0.392	0.507	0.525	1.015	4.103	2.693	2.867	12.399	1.262	1.423	1.585		CAMSAP1	1	0.948	0.759	0.94	0.879	0.72	1.06	0.932	0.692	0.868	0.713	0.706	1.06	0.847	0.762
ARSA	1	0.812	1.028	1.154	0.686	1.261	1.086	0.852	1.076	1.276	0.847	1.237	1.069	0.798	1.451		SLCO1C1	1	2.371	18.133	4.048	6.241	51.019	0.898	5.091	33.442	0.93	11.508	74.331	0.766	2.701	14.844		CAPRIN1	1	0.868	0.734	0.902	0.905	0.702	0.973	0.831	0.732	0.756	0.748	0.697	0.986	0.719	0.674
ARSD	1	1.186	1.233	1.154	1.378	1.36	1.267	1.641	1.826	1.448	1.537	1.829	1.66	1.202	2.101		SPARCL1	1	3.235	16.158	1.347	7.675	21.549	0.547	2.987	20.967	5.785	32.564	70.913	1.964	12.601	7.094		CASP2	1	0.603	0.551	0.861	0.635	0.462	0.765	0.604	0.566	0.848	0.579	0.462	0.742	0.589	0.439
ARSE	1	0.847	1.213	0.896	0.866	1.459	0.865	1.206	2.404	1.204	1.156	1.092	0.824	0.744	1.33		ST6GALNAC4	1	1.056	1.071	0.982	0.811	1.319	1.567	1.239	1.202	0.746	0.94	1.251	0.982	0.794	1.239		CBFA2T3	1	1.115	0.803	1.126	1.081	0.83	1.316	1.109	0.672	0.997	0.935	0.88	1.418	1.155	1.179
ARSG	1	1.239	2.024	0.702	1.061	1.897	0.917	1.397	2.572	1.263	1.296	2.558	1.14	1.13	2.02		STAT4	1	0.502	0.9	1.187	0.763	1.201	0.688	0.563	1.179	0.924	0.897	1.247	1.203	1.495	1.472		CBLB	1	0.755	0.545	0.933	0.732	0.465	0.774	0.657	0.549	1.124	0.83	0.544	1.206	0.868	0.52
ARSK	1	1.226	1.872	0.676	1.219	2.506	1.382	1.643	2.078	1.04	1.736	2.213	0.871	1.086	1.843		STOM	1	0.894	3.486	0.916	3.158	6.483	1.024	1.435	3.274	2.409	3.466	5.167	2.588	2.936	5.162		CBX1	1	0.906	0.639	0.982	0.89	0.519	1.096	0.851	0.653	0.731	0.866	0.576	0.978	0.736	0.464
ART5	1	1.16	4.131	1.717	1.803	6.521	1.878	1.233	3.342	1.934	2.006	3.033	2.132	2.043	4.143		TESC	1	2.699	4.571	1.78	3.427	3.412	0.843	2.274	6.776	2.204	2.875	4.088	3.085	3.247	3.992		CBX2	1	0.449	0.59	0.681	0.304	0.156	1.174	0.611	1.06	1.092	0.552	0.436	0.901	0.401	0.162
ASAH1	1	1.277	1.536	0.926	1.509	1.847	1.156	1.39	1.54	1.117	1.76	1.933	1.368	1.42	1.913		TINCR	1	1.218	1.517	0.908	1.214	1.73	1.078	1.425	1.121	0.727	0.894	1.601	0.901	0.858	1.426		CBX3	1	0.873	0.697	0.942	0.908	0.663	1.119	0.822	0.668	0.765	0.899	0.659	0.903	0.759	0.57
ASAP3	1	0.831	1.431	0.543	0.499	1.064	0.733	0.72	1.59	1.399	1.15	1.436	0.804	0.719	1.116		TLE2	1	4.202	9.44	5.278	9.581	26.511	0.304	1.049	2.136	3.138	4.303	10.917	8.896	8.007	15.472		CBX5	1	1.168	0.889	0.931	1.179	0.787	0.917	1.066	0.897	0.78	0.922	0.783	0.837	0.951	0.702
ASPH	1	0.799	1.107	0.826	0.723	1.101	0.923	0.894	1.321	1.316	1.178	1.45	1.059	0.939	1.258		TMEM100	1	1.968	3.189	1.871	2.251	9.253	1.047	2.938	3.909	1.201	1.881	3.305	1.44	1.234	1.818		CCAR1	1	0.682	0.679	0.974	0.73	0.642	0.824	0.707	0.767	0.99	0.708	0.629	0.82	0.768	0.603
ASS1	1	3.495	9.796	1.621	2.245	7.457	1.87	5.834	13.999	3.974	13.304	28.897	7.556	8.264	20.737		TMEM102	1	1.037	0.795	0.999	0.846	1.191	1.194	1.272	1.072	0.819	1.116	1.416	0.981	0.673	0.949		CCAR2	1	0.822	0.715	0.99	0.829	0.704	1.122	0.838	0.705	0.899	0.781	0.721	0.933	0.752	0.68
ATE1	1	1.443	1.317	0.971	1.5	1.374	1.054	1.431	1.224	0.906	1.534	1.492	1.143	1.351	1.288		TMEM54	1	3.036	5.482	0.952	2.23	6.377	1.131	2.692	3.549	1.878	2.406	6.622	2.776	3.191	10.093		CCDC138	1	0.689	0.667	0.866	0.685	0.611	0.793	0.76	0.915	0.894	0.766	0.715	0.617	0.726	0.562
ATF4	1	1.073	1.3	0.934	1.329	1.42	1.29	1.062	1.171	0.964	1.399	1.263	1.014	1.215	1.127		TMOD1	1	0.409	0.886	0.762	0.426	0.48	1.61	0.811	0.811	8.487	3.235	3.198	4.41	2.068	2.056		CCDC14	1	0.618	0.76	1.017	0.629	0.672	0.788	0.675	0.844	1.137	0.635	0.534	0.873	0.919	0.614
ATF7IP2	1	1.061	1.411	1.019	1.147	1.418	0.406	0.599	0.909	1.927	1.935	1.795	1.092	1.239	1.496		TNC	1	1.614	2.076	1.831	1.893	3.228	0.504	1.586	4.827	17.479	27.419	6.736	5.111	8.958	2.829		CCDC144CP	1	0.603	0.952	0.544	0.319	0.624	0.642	0.758	1.061	1.201	0.38	0.687	0.759	0.902	1.029
ATG3	1	1.212	1.089	1.017	1.443	1.215	1.297	1.278	1.02	0.855	1.413	1.178	1.089	1.108	0.994		TNFAIP8L3	1	4.302	13.631	0.811	14.381	53.651	0.863	1.566	7.207	2.155	4.939	12.71	2.418	5.681	14.739		CCDC177	1	1.074	0.865	1.003	0.771	0.687	1.056	0.915	0.75	0.849	0.653	0.749	1.154	0.902	0.843
ATG4A	1	1.012	1.137	0.976	1.206	1.134	0.825	1.01	1.094	1.002	1.228	1.095	0.937	1.14	1.072		TNFSF9	1	1.581	2.474	1.315	1.834	2.578	1.308	1.704	2.166	1.67	1.631	2.952	2.116	2.032	3.817		CCDC22	1	0.957	0.811	0.988	0.803	0.765	1.179	1.018	0.81	0.946	0.87	0.879	1.012	0.826	0.897
ATG4C	1	1.682	2.461	1.258	2.137	2.495	1.119	1.871	2.377	1.267	2.411	2.583	1.078	2.159	2.257		TRIM21	1	0.66	1.505	0.575	0.649	2.508	2.024	1.342	2.062	1.355	1.655	2.614	0.974	0.744	2.081		CCDC28B	1	0.957	0.617	1.028	0.817	0.571	1.386	0.918	0.556	0.765	0.785	0.624	0.961	0.723	0.63
ATG5	1	1.019	1.015	0.906	1.235	0.97	1.14	1.012	0.953	0.85	1.262	0.974	0.94	0.999	0.845		TRIM25	1	1.64	3.342	1.379	2.235	4.671	1.09	2.261	4.646	2.136	3.817	6.634	1.499	2.624	5.194		CCDC39	1	0.714	1.051	1.09	0.718	0.996	0.763	0.774	1.146	1.247	0.862	0.89	0.844	1.207	0.992
ATG9A	1	0.991	0.964	0.981	0.906	1.1	1.169	0.986	0.859	0.865	0.805	0.997	1.075	0.837	1.062		TSPAN33	1	1.455	3.095	0.67	0.988	2.657	2.827	2.506	3.737	1.846	3.086	4.866	1.649	1.661	3.938		CCDC50	1	0.896	0.966	0.827	1.006	1.232	0.877	0.838	0.918	1.036	0.925	0.92	0.915	1.036	1.048
ATIC	1	1.112	1.043	0.927	1.295	1.188	1.142	1.119	1.156	0.976	1.337	1.124	1.1	1.003	1.045		TSPO	1	2.182	8.363	1.182	2.153	7.301	0.871	1.466	5.811	2.753	7.035	21.042	4.396	5.75	21.792		CCDC71L	1	0.949	0.562	1.02	1.119	0.657	1.436	1.022	0.593	0.734	0.825	0.443	1.091	0.898	0.493
ATL3	1	0.817	1.387	0.647	0.944	0.971	0.83	1.097	1.536	1.863	2.065	1.99	1.223	1.357	1.529		TTC39B	1	1.235	1.835	0.765	0.812	1.36	0.751	1.378	1.954	0.906	1.191	1.758	0.667	1.124	2.18		CCDC82	1	0.876	0.986	1.037	1.004	0.985	0.85	0.873	1.004	1.187	0.899	0.841	0.941	1.2	0.974
ATOH8	1	1.11	1.006	0.688	0.727	0.549	0.805	1.736	1.763	0.962	2.098	1.552	0.83	0.985	0.345		TUBA4A	1	1.581	5.606	1.531	2.879	11.845	1.537	1.976	3.721	0.905	2.343	9.966	3.293	3.892	18.92		CCDC84	1	0.438	0.51	0.998	0.683	0.547	0.694	0.559	0.553	1.072	0.679	0.449	0.592	0.696	0.526
ATOX1	1	1.129	1.062	0.963	1.182	1.087	1.788	1.208	0.975	0.809	1.281	1.187	1.109	0.987	1.106		UAP1L1	1	1.241	3.747	1.488	1.909	4.504	1.352	2.848	5.03	2.031	2.5	6.504	1.846	3.197	5.572		CCDC88A	1	0.917	1.041	0.911	0.92	0.939	0.704	0.872	1.006	0.969	0.783	0.882	0.787	1.054	1.087
ATP1A2	1	1.421	9.369	1.243	3.552	7.301	1.076	3.535	17.666	2.243	3.436	25.33	0.948	2.122	3.361		UNC93B1	1	0.942	2.724	0.835	0.792	3.148	0.951	1.887	3.131	2.667	4.161	5.662	1.101	1.015	3.454		CCDC93	1	0.767	0.909	1.105	0.813	0.953	0.798	0.771	0.856	1.106	0.735	0.741	0.935	1.066	0.888
ATP1B2	1	1.648	2.296	1.069	1.767	2.823	1.021	1.435	1.99	0.963	1.283	2.611	1.477	1.552	2.903		USP2	1	3.158	3.59	1.688	4.054	5.179	0.924	2.052	2.907	1.238	1.824	3.691	1.876	2.055	4.072		CCDC94	1	1.19	0.842	0.958	0.909	0.775	1.549	1.194	0.731	0.739	0.996	0.803	1.148	0.945	0.848
ATP2B4	1	1.175	2.064	0.815	1.434	2.271	1.898	1.829	2.581	2.649	2.122	2.935	2.705	1.957	2.649		USP45	1	0.573	0.982	0.853	0.608	1.008	0.672	0.626	1.021	1.082	0.961	1.048	0.751	1.08	1.004		CCNF	1	1.007	1.061	1.01	1.04	1.054	1.292	1.071	1.225	0.97	1.009	1.097	0.993	1.034	1.037
ATP5D	1	1.285	1.139	1.205	0.915	1.212	1.755	1.016	0.901	0.818	1.111	1.392	1.074	0.981	1.416		UTS2	1	51.125	158.182	2.322	56.871	160.772	0.725	6.925	26.221	0.725	18.404	264.052	0.725	6.795	113.322		CCNG2	1	0.676	0.562	0.913	0.683	0.484	1.159	0.746	0.612	0.774	0.696	0.475	0.836	0.691	0.438
ATP5F1P5	1	3.395	4.11	2.769	3.245	5.417	3.163	6.218	6.721	5.307	9.15	8.728	7.882	9.862	11.493		VEGFB	1	2.146	2.916	0.697	1.868	3.669	2.135	2.529	2.789	0.816	1.948	3.624	0.693	1.161	3.853		CCNH	1	0.902	0.883	1.049	0.959	0.853	0.985	0.854	0.89	0.881	0.875	0.779	0.911	0.971	0.789
ATP6V1E1	1	1.227	1.14	1	1.516	1.417	1.376	1.217	1.02	0.781	1.396	1.233	1.035	1.081	1.141		VIPR2	1	3.175	7.229	1.773	4.853	9.047	1.016	1.53	5.602	5.551	5.025	9.675	13.166	9.793	20.685		CCNJ	1	0.763	0.58	0.864	0.699	0.479	1.017	0.762	0.684	0.808	0.748	0.512	0.779	0.651	0.431
ATP6V1E2	1	1.051	0.909	1.102	0.822	0.947	1.12	1.077	1.073	0.713	1.065	0.797	0.966	0.735	0.768		VWA1	1	2.802	6.758	1.073	2.491	8.283	1.565	2.354	6.076	1.678	3.153	10.726	2.48	2.176	9.464		CCNL2	1	0.616	0.765	1.041	0.62	0.73	0.849	0.648	0.782	1.235	0.69	0.698	0.958	0.939	0.79
ATP8B1	1	0.72	0.78	0.763	0.455	0.962	0.601	1.228	0.966	0.796	0.917	0.97	0.756	0.716	1.313		WFIKKN2	1	6.342	8.147	0.966	2.375	1.82	1.583	4.341	26.414	4.025	14.962	48.808	2.057	1.095	2.681		CCNT2	1	0.826	0.84	0.96	0.831	0.743	0.776	0.758	0.824	1.04	0.772	0.678	0.85	1.022	0.771
ATP8B3	1	1.101	1.865	2.457	1.591	3.302	0.482	0.665	0.746	1.428	1.181	2.777	2.149	1.357	1.998		ZBTB7B	1	1.081	1.46	0.382	0.334	1.216	1.141	1.438	2.46	2.448	2.873	2.998	0.702	0.807	0.972		CD24P4	1	1.057	0.795	0.917	0.881	0.859	1.118	1	0.795	0.6	0.683	0.744	0.943	0.77	0.803
ATP8B4	1	3.778	12.053	2.662	5.57	22.81	0.893	2.973	9.596	2.951	5.736	10.838	6.723	15.882	18.372																			CD46	1	0.522	0.63	0.955	0.554	0.575	0.76	0.572	0.645	1.337	0.695	0.592	1.023	0.955	0.648
ATR	1	0.98	1.22	0.914	1.049	1.354	0.794	0.996	1.274	1.077	1.067	1.296	0.918	1.142	1.326																			CDC42EP3	1	1.057	0.734	0.928	1.464	0.799	1.174	0.97	0.646	0.887	0.877	0.602	1.198	0.912	0.647
ATRAID	1	0.921	0.906	0.968	1.038	0.918	1.335	0.953	0.972	0.95	1.258	1.24	1.085	0.867	0.887																			CDC5L	1	0.995	0.886	0.925	1.049	0.822	1.046	0.969	0.9	0.848	0.944	0.854	1.111	0.882	0.798
AVIL	1	0.777	0.743	1.016	0.841	0.71	0.764	0.902	0.867	0.972	0.713	0.775	0.681	0.804	0.714																			CDC7	1	0.9	1.1	1.058	0.909	0.929	0.997	0.917	1.316	1.09	0.95	0.868	1.002	1.166	1
AVPI1	1	2.399	2.35	0.815	2.011	2.364	1.732	2.354	2.097	0.807	2.215	3.017	0.898	1.34	2.507																			CDCA4	1	0.928	1.179	0.931	0.613	0.62	1.454	0.91	1.851	1.317	1.123	1.45	0.908	0.676	0.515
AVPR1A	1	1.133	2.231	1.277	1.143	9.453	1.92	2.299	3.636	3.38	6.573	7.194	8.516	8.612	17.943																			CDH2	1	0.6	0.583	1.063	0.666	0.583	0.855	0.576	0.697	1	0.866	0.649	0.918	0.552	0.483
B2M	1	1.25	1.544	0.662	0.748	0.846	1.473	2.252	2.857	2.292	4.5	3.261	0.799	1.04	0.713																			CDH23	1	0.853	1.121	0.738	0.467	0.827	0.779	1.414	1.355	1.608	0.903	1.291	1.542	1.452	1.954
B3GNT2	1	1.187	2.974	0.967	1.737	5.809	1.122	1.425	2.45	1.938	2.635	4.596	1.208	1.675	3.641																			CDH24	1	0.78	0.72	0.798	0.566	0.528	1.368	1.042	0.965	1.043	0.699	0.857	0.88	0.705	1.014
B3GNT9	1	1.882	3.066	0.907	1.596	3.193	1.077	3.121	4.426	2.225	5.278	7.929	1.594	1.01	1.07																			CDH7	1	0.797	0.781	0.983	0.921	1.066	1.237	0.74	0.557	0.72	0.724	1.413	1.225	0.821	1.538
B4GALT1	1	1.159	1.374	0.795	0.819	0.771	1.107	2.048	2.35	2.374	3.633	3.421	0.902	1.056	0.839																			CDK17	1	1.002	0.851	0.925	1.046	0.796	0.998	0.97	0.833	0.711	0.808	0.697	0.79	0.798	0.665
B4GALT4	1	0.818	0.986	0.867	0.83	1.028	1.057	0.957	1.086	1.053	1.044	1.056	0.85	0.772	1.009																			CDK19	1	0.91	0.659	1.037	1.085	0.776	1.03	0.949	0.769	0.808	0.81	0.644	0.881	0.869	0.541
BAALC	1	2.5	2.654	1.146	3.067	3.214	2.102	2.603	3.08	1.603	3.49	3.572	1.896	2.513	3.773																			CDK5R1	1	0.792	0.532	0.937	0.761	0.487	1.181	0.807	0.443	0.569	0.537	0.439	0.894	0.601	0.491
BACE2	1	0.977	1.224	1.163	0.584	0.741	0.725	1.989	3.447	2.786	3.702	4.377	0.9	1.098	0.568																			CDKAL1	1	0.924	0.918	0.954	1.054	0.799	1.136	1.061	0.972	0.887	0.967	0.962	1.149	0.829	0.829
BAG2	1	1.425	1.567	0.97	1.793	1.647	1.276	1.569	1.8	1.113	2.03	1.833	1.118	1.369	1.585																			CELF1	1	0.743	0.852	0.995	0.791	0.82	0.795	0.748	0.862	1.035	0.751	0.742	0.803	0.975	0.889
BAIAP2L1	1	1.047	2.389	0.941	1.197	3.954	0.858	1.005	2.021	1.809	1.921	2.413	1.393	1.683	2.349																			CELF2	1	1.216	0.911	1.216	1.552	1.033	0.935	0.961	0.774	0.75	0.766	0.75	1.047	1.022	0.795
BAIAP3	1	2.604	3.155	1.157	1.797	3.515	0.856	2.055	2.252	1.435	1.899	3.938	1.665	2.085	4.813																			CELSR3	1	0.619	0.436	0.862	0.518	0.445	0.849	0.561	0.374	0.896	0.426	0.394	0.927	0.514	0.485
BANF1P2	1	2.731	4.955	1.308	2.972	4.573	0.377	1.236	1.823	2.537	2.213	5.38	1.994	2.906	5.208																			CENPBD1	1	1.079	0.666	0.965	1.006	0.602	1.08	0.983	0.57	0.757	0.861	0.74	1.123	0.78	0.586
BBOX1	1	0.8	1.427	0.599	1.072	0.801	0.793	0.924	1.903	1.249	0.966	2.738	0.59	0.798	2.237																			CENPO	1	0.688	0.543	0.786	0.643	0.41	0.828	0.599	0.614	0.803	0.725	0.479	0.693	0.619	0.362
BCAM	1	1.018	2.339	0.721	0.536	1.573	1.975	1.877	4.04	1.725	3.976	5.806	1.177	1.193	2.852																			CENPV	1	0.909	0.724	0.759	0.776	0.547	0.899	0.72	0.649	0.89	0.819	0.66	0.838	0.777	0.59
BCAN	1	2.645	5.54	1.412	2.313	9.702	3.04	2.37	8.603	2.818	3.076	7.822	3.438	5.548	12.108																			CENPW	1	0.837	0.698	0.624	0.699	0.261	1.319	0.81	1.416	1.374	1.994	0.828	0.754	0.55	0.342
BCAR3	1	0.772	0.711	0.895	0.421	0.357	1.293	0.702	0.693	1.093	1.295	1.214	1.056	0.672	0.701																			CEP170	1	0.855	0.713	0.895	0.864	0.663	0.933	0.889	0.683	0.923	0.723	0.647	1.07	0.912	0.794
BCAT2	1	1.009	1.079	0.786	0.89	1.171	0.848	0.971	1.067	1.028	1.208	1.352	0.786	0.892	1.134																			CEP170P1	1	2.528	1.824	0.73	0.644	0.713	0.84	2.168	1.363	4.123	0.601	1.486	1.167	2.028	1.988
BCHE	1	4.648	6.245	1.691	6.867	10.276	0.694	4.116	6.762	1.693	2.964	6.781	1.014	2.064	4.675																			CEP250	1	0.778	0.725	1.046	0.758	0.771	0.875	0.807	0.743	0.827	0.601	0.641	0.904	0.811	0.702
BCKDHB	1	1.306	1.728	0.683	1.097	1.318	1.054	1.93	3.032	1.034	2.636	2.884	0.638	0.913	1.055																			CEP41	1	1.156	1.134	0.901	0.986	0.935	1.206	1.649	1.49	0.888	0.98	1.151	1.211	0.907	1.272
BCKDK	1	1.18	1.133	1.002	1.035	1.207	1.003	0.97	1.008	0.985	1.085	1.109	0.982	1.014	1.158																			CEP57	1	0.609	0.676	1.023	0.647	0.648	0.795	0.627	0.718	1.042	0.678	0.595	0.881	0.911	0.654
BCL3	1	0.707	2.114	0.869	0.912	1.883	1.075	1.6	2.181	1.606	1.711	3.243	1.88	1.68	3.711																			CEP78	1	0.749	0.802	0.931	0.79	0.756	0.803	0.785	0.943	1.055	0.811	0.737	0.736	1.067	0.766
BCL6	1	1.01	1.758	1.185	1.235	3.083	0.449	0.618	1.314	1.819	1.51	1.197	0.814	1.728	0.751																			CEP97	1	0.942	0.842	1.063	0.957	0.826	0.877	0.943	0.897	0.865	0.849	0.768	0.855	1.037	0.797
BCO2	1	0.64	1.193	1.075	0.721	1.187	0.702	0.725	1.17	1.02	0.732	1.045	0.627	0.811	1.366																			CGGBP1	1	1.073	0.961	0.996	1.102	0.822	1.049	1.059	0.959	0.835	1.027	0.839	0.993	1.021	0.749
BCYRN1	1	0.514	0.59	1.036	0.589	0.825	0.553	0.709	0.578	1.058	0.5	0.519	0.642	0.76	0.588																			CHAC2	1	0.808	0.815	0.726	0.976	0.746	0.915	0.803	1.039	0.712	0.895	0.78	0.533	0.728	0.794
BDH2	1	0.649	0.78	0.603	0.441	0.327	0.886	0.84	1.267	0.961	1.272	0.921	0.481	0.647	0.291																			CHAF1A	1	0.77	0.801	0.923	0.642	0.478	0.973	0.742	1.24	1.032	0.917	0.814	0.791	0.622	0.428
BDNF	1	2.017	16.6	1.079	5.527	26.397	0.679	1.652	9.508	1.613	4.509	9.227	0.841	2.235	8.827																			CHD3	1	1.05	0.908	1.248	1.287	1.178	0.893	0.94	0.831	0.936	0.666	0.644	0.979	0.887	0.87
BEGAIN	1	1.915	2.53	1.172	1.418	2.459	1.084	2.103	2.536	1.326	1.773	3.246	1.068	1.597	3.813																			CHD4	1	0.644	0.526	0.762	0.614	0.437	1.103	0.751	0.612	0.817	0.647	0.546	0.927	0.575	0.493
BEND6	1	2.247	2.863	1.369	3.42	4.479	1.32	1.886	2.287	1.146	2.25	3.274	1.389	2.751	4.198																			CHD6	1	0.7	0.613	0.87	0.563	0.485	0.796	0.713	0.683	0.911	0.574	0.551	0.956	0.723	0.58
BEND7	1	1.341	1.523	0.75	1.075	1.317	1.241	1.887	1.945	1.446	1.732	1.7	1.198	1.41	1.722																			CHD8	1	0.801	0.642	0.914	0.834	0.624	0.866	0.781	0.636	0.784	0.607	0.585	0.919	0.704	0.61
BET1	1	1.068	1.416	1.093	1.142	1.631	0.93	1.035	1.406	1.018	1.437	1.37	0.837	1.238	1.183																			CHD9	1	0.943	0.812	0.838	0.851	0.744	0.763	0.896	0.772	0.839	0.658	0.714	0.887	0.865	0.791
BHLHE40	1	1.791	3.861	1.359	3.621	4.173	1.112	4.699	6.492	4.654	14.195	9.987	2.044	4.618	4.55																			CHEK1	1	0.604	0.575	0.568	0.554	0.278	0.879	0.545	0.893	0.863	0.782	0.557	0.563	0.441	0.27
BHLHE41	1	4.161	7.26	1.41	5.912	7.818	0.896	4.716	7.849	1.806	3.399	11.023	2.961	14.492	11.96																			CHMP3	1	0.771	0.658	0.933	0.821	0.676	1.07	0.696	0.673	0.787	0.823	0.634	0.896	0.723	0.497
BID	1	1.362	0.873	0.969	1.462	1.018	1.681	1.556	0.914	0.846	1.272	0.88	1.029	1.115	0.96																			CHRNG	1	0.906	0.665	1.161	1.11	1.239	0.869	0.571	0.985	1.233	0.677	1.695	0.944	0.954	3.66
BLOC1S3	1	0.997	0.957	1.026	1.326	1.229	1.408	1.096	0.997	0.801	0.983	0.894	1.005	1.044	1.118																			CHST8	1	0.809	0.81	0.967	0.842	0.906	4.48	1.669	1.648	1.23	1.27	1.319	2.365	1.151	1.766
BLVRA	1	1.695	1.656	0.947	1.784	1.759	1.8	1.995	2.054	1.096	2.067	2.232	1.292	1.318	1.971																			CHTF8	1	1.166	0.829	1.018	1.047	0.743	1.224	1.088	0.902	0.854	1.013	0.869	1.196	0.907	0.737
BLVRB	1	1.708	2.446	1.214	1.368	3.107	1.955	2.294	3.392	1.553	3.426	4.858	1.621	1.345	3.095																			CICP14	1	0.669	0.779	0.954	0.533	0.775	0.648	0.761	0.853	1.157	0.516	0.695	0.903	0.883	0.861
BMP8B	1	0.965	2.398	1.111	1.074	2.932	0.851	1.167	1.928	1.012	0.87	2.745	1.548	2.193	3.937																			CIRBP	1	0.765	0.787	0.88	0.774	0.721	1.109	0.734	0.693	0.89	0.854	0.755	0.901	0.772	0.689
BNIP3	1	1.207	1.18	0.982	1.256	1.229	1.211	1.066	1.126	0.998	1.756	1.447	1.089	1.312	1.268																			CLASP1	1	0.867	0.688	0.925	0.859	0.65	0.902	0.903	0.722	0.857	0.679	0.632	0.952	0.72	0.688
BOC	1	0.633	2.506	0.394	0.207	0.346	0.895	0.499	4.711	2.02	1.859	3.411	0.379	0.547	0.283																			CLK1	1	0.453	0.794	1.062	0.52	0.738	0.955	0.52	0.802	1.038	0.645	0.646	0.828	0.831	0.692
BOLA3	1	1.635	1.704	1.135	1.778	2	1.326	1.408	1.382	1.073	1.551	1.707	1.126	1.477	1.619																			CLK4	1	0.55	0.86	1.146	0.645	0.814	0.856	0.583	0.809	1.045	0.727	0.701	0.911	1.045	0.788
BRINP3	1	2.092	3.183	2.952	3.738	8.123	0.764	1.766	2.59	2.561	6.203	10.41	12.124	13.259	22.852																			CLSTN2	1	0.564	0.606	0.746	0.436	0.416	0.616	0.597	0.693	1.329	0.805	0.971	0.939	0.526	0.753
BSG	1	0.925	0.96	0.828	0.61	0.96	1.274	0.818	0.913	0.935	0.955	1.292	1.063	0.614	1.068																			CLUHP3	1	1.045	1.165	1.043	0.88	1.114	0.705	0.908	1.096	1.026	0.704	0.959	0.929	1.06	1.088
BSN-AS2	1	1.079	0.837	1.373	1.055	1.136	1.403	1.085	1.16	0.702	1.088	0.874	1.236	1.135	0.861																			CMTR2	1	0.726	0.983	0.96	0.764	0.829	0.834	0.773	1.138	1.015	0.901	0.995	0.829	0.84	0.84
BST2	1	2.757	6.736	0.543	0.859	2.331	3.423	7.132	33.922	6.907	22.548	34.897	2.895	1.422	1.03																			CNGB1	1	0.87	0.614	0.99	0.577	0.464	0.614	0.857	0.635	1.26	0.839	0.792	1.652	1.184	0.947
BTBD11	1	2.647	3.179	1.335	3.351	4.025	0.853	1.661	2.616	1.364	2.77	5.351	2.413	3.471	5.714																			CNKSR2	1	1.011	0.984	1.158	1.041	0.872	0.742	0.876	0.925	0.719	0.716	0.729	0.623	0.708	0.715
BTBD19	1	0.585	1.033	0.568	0.335	0.598	0.618	1.067	2.091	1.751	2.072	2.207	0.448	0.582	0.499																			CNNM3	1	0.756	0.887	1	0.678	0.834	0.925	0.812	0.893	0.983	0.654	0.836	0.911	0.833	0.94
BTG3	1	1.915	2.737	0.976	2.148	2.684	1.304	1.877	3.065	2.308	3.807	3.576	1.254	1.532	1.898																			CNOT10	1	0.882	0.913	0.907	1.085	0.954	0.91	0.945	0.965	0.836	1	0.937	0.888	0.917	0.853
BTN2A2	1	0.405	0.873	0.734	0.353	0.317	0.765	0.627	1.518	1.279	1.297	1.212	0.58	0.468	0.254																			CNOT2	1	0.815	0.75	0.988	0.897	0.677	1.022	0.83	0.784	0.883	0.834	0.659	0.967	0.897	0.654
BTN2A3P	1	0.512	1.196	0.64	0.334	0.455	0.687	0.925	2.543	1.355	1.324	1.277	0.499	0.629	0.367																			CNOT6	1	0.746	0.585	0.866	0.712	0.461	0.873	0.718	0.602	0.801	0.684	0.542	0.755	0.645	0.452
BTN3A1	1	1.025	1.482	1.023	1.217	1.633	0.851	1.27	1.552	0.891	0.832	1.033	0.969	1.169	1.492																			CNOT8	1	0.939	0.672	1.018	1.077	0.653	1.224	0.962	0.671	0.733	0.96	0.613	0.962	0.85	0.552
BTN3A2	1	1.675	2.046	1.338	1.444	2.443	0.918	2.056	2.982	1.167	1.214	2.708	1.516	1.626	2.99																			CNTF	1	0.514	0.721	0.921	0.663	0.538	0.776	0.833	0.869	0.815	0.879	0.822	0.879	0.684	0.572
BTN3A3	1	1.083	2.198	1.056	1.878	2.481	0.879	1.486	5.174	2.14	2.424	3.439	0.961	2.099	3.057																			CNTFR-AS1	1	0.693	0.882	0.648	0.507	0.651	0.563	0.582	0.843	1.256	0.484	0.673	0.596	0.649	0.828
BX842568.2	1	4.883	15.468	5.407	8.716	20.617	1.464	3.106	10.024	3.776	9.097	15.687	8.851	19.926	26.044																			CNTNAP2	1	1.206	0.955	1.112	1.181	0.955	0.993	1.023	0.967	0.927	0.922	0.915	1.37	0.917	1.04
C10orf82	1	0.75	1.22	1.299	1.105	1.929	1.106	1.313	1.529	0.854	1.01	1.275	1.667	0.975	1.584																			CNTNAP5	1	0.547	0.463	0.657	0.239	0.217	0.547	0.533	0.516	0.473	0.169	0.263	0.616	0.298	0.319
C11orf24	1	0.983	1.132	0.982	0.837	1.253	1.175	0.881	1.014	0.938	0.925	1.194	1.117	0.843	1.168																			CNTRL	1	0.866	1.004	0.897	0.852	0.87	0.79	0.954	1.028	1.019	0.768	0.838	0.844	0.947	0.906
C11orf63	1	1.689	1.754	1.48	1.796	2.521	1.39	3.364	4.598	3.303	3.794	6.216	4.221	4.602	7.015																			CNTROB	1	0.77	0.779	1.136	0.764	0.78	1.012	0.836	0.83	0.999	0.733	0.708	0.95	0.803	0.767
C11orf87	1	1.337	1.452	1.25	1.581	1.745	0.93	0.934	1.178	0.854	1.119	2.277	2.026	1.979	4.429																			COG8	1	0.993	0.919	0.923	0.768	0.774	0.907	0.963	0.864	0.883	0.819	0.846	0.874	0.958	0.799
C12orf29	1	1.3	1.262	1.106	1.402	1.342	0.914	1.133	1.284	0.989	1.181	1.216	0.907	1.371	1.255																			COIL	1	1.079	0.905	0.969	1.144	0.76	1.095	1.036	0.838	0.849	1.078	0.812	1.193	1.011	0.739
C12orf60	1	0.516	0.896	0.696	0.59	0.744	1.08	0.658	1.125	0.813	0.937	1.204	0.862	0.758	0.923																			COL11A2	1	1.025	1.068	1.312	0.843	1.371	0.912	0.97	0.829	1.233	0.588	0.852	0.985	0.735	1.139
C12orf66	1	1.702	2.315	1.134	1.42	2.878	1.412	1.571	2.685	1.294	1.654	2.368	1.041	1.82	2.598																			COMMD3	1	0.681	0.711	0.972	0.861	0.638	1.217	0.867	0.784	1.216	1.006	0.629	1.206	1.13	0.718
C14orf105	1	1.426	3.851	0.313	2.523	4.319	0.735	3.386	7.68	4.271	5.505	4.098	1.071	1.373	3.125																			COMMD4	1	0.77	0.738	1.098	0.779	0.7	1.095	0.735	0.74	0.931	0.77	0.677	0.916	0.682	0.611
C14orf119	1	1.197	1.113	0.952	1.361	1.053	1.48	1.263	1.22	0.887	1.658	1.382	1.011	1.007	0.868																			COPS7B	1	0.953	0.758	0.952	0.938	0.779	1.003	0.891	0.689	0.806	0.884	0.679	0.929	0.81	0.679
C14orf159	1	0.782	0.917	0.9	0.693	0.92	1.324	0.993	1.058	0.827	0.844	1.169	0.911	0.743	1.091																			CORO1C	1	1.011	0.707	1.029	1.003	0.6	1.08	0.966	0.635	0.784	0.948	0.753	0.93	0.759	0.729
C15orf39	1	2.034	3.56	0.896	1.491	4.01	1.293	1.623	3.066	1.034	1.855	3.653	1.282	1.544	3.068																			CORO7	1	0.933	0.816	1.101	0.873	1.034	1.496	0.868	0.744	1.004	0.794	0.966	1.076	0.746	0.987
C15orf52	1	1.729	2.986	1.643	2.845	5.009	1.453	1.697	3.714	1.209	2.409	5.115	1.287	2.567	3.891																			COX20	1	0.905	0.959	1.137	0.637	0.817	0.744	0.788	0.829	1.042	0.673	0.797	0.973	1.167	0.87
C15orf59	1	1.642	1.754	1.363	1.391	2.337	1.646	1.416	1.45	1.009	1.177	1.936	1.597	1.464	2.568																			CPB2-AS1	1	0.754	0.672	0.849	0.635	0.65	0.734	0.851	0.744	0.862	0.632	0.574	0.843	0.778	0.734
C16orf74	1	0.788	1.272	1.203	1.199	1.296	1.175	0.694	1.093	0.991	1.126	2.337	1.184	1.094	1.209																			CPSF4	1	0.579	0.579	1.106	0.606	0.619	0.929	0.62	0.597	1.122	0.586	0.519	0.897	0.764	0.62
C16orf89	1	0.58	1.125	1.119	0.579	1.041	0.646	0.678	0.682	1.245	0.99	0.612	0.851	0.995	1.868																			CPSF6	1	0.815	0.987	1.012	0.846	0.91	0.764	0.786	1.003	0.96	0.825	0.809	0.82	1.04	0.88
C17orf53	1	0.631	0.962	0.805	0.713	0.585	0.925	0.723	1.377	1.237	1.199	1.103	0.764	0.671	0.814																			CPSF7	1	0.787	0.674	1.117	0.821	0.638	0.936	0.782	0.7	1.079	0.7	0.604	1.063	0.749	0.603
C19orf24	1	1.285	1.201	1.214	0.933	1.174	1.763	1.376	1.249	1.08	1.381	1.546	1.018	1	1.179																			CPT1C	1	0.972	0.863	0.976	0.883	0.911	0.938	0.83	0.713	0.832	0.733	0.847	0.937	0.707	0.882
C19orf38	1	1	0.756	1.317	1.509	1.342	1.511	1.345	0.696	1.024	1.503	1.003	1.934	1.486	1.198																			CRBN	1	0.934	0.974	1.005	0.975	0.915	0.866	0.852	0.913	0.978	0.985	0.846	0.987	1.1	0.894
C19orf66	1	2.518	7.672	1.959	3.225	10.552	0.741	2.043	7.524	2.367	3.009	8.455	3.265	4.204	11.328																			CRCP	1	1.008	0.903	1.015	1.173	0.998	1.057	0.999	0.841	0.781	0.991	0.893	0.884	0.987	0.927
C19orf70	1	1.316	1.034	0.987	1.182	1.209	1.444	1.181	0.833	0.757	1.224	1.327	1.052	1.063	1.174																			CREB1	1	1.047	0.889	0.955	1.039	0.758	0.886	0.991	0.915	0.872	0.92	0.825	0.848	0.953	0.742
C1QL1	1	3.998	15.715	0.765	3.249	41.683	1.396	0.881	4.619	1.566	10.617	31.051	2.603	2.594	26.387																			CRIP3	1	0.66	0.696	1.167	1.344	0.818	0.919	0.965	0.759	0.961	0.792	0.588	0.944	0.902	0.783
C1QL3	1	4.145	5.568	1.452	4.926	7.157	0.61	1.148	2.831	1.631	2.354	2.407	3.801	2.039	2.256																			CRIPT	1	1.093	0.782	0.869	1.153	0.736	0.935	0.972	0.739	0.704	1.075	0.741	0.919	1.054	0.561
C1QTNF1	1	1.819	3.203	1.811	2.075	3.346	0.756	1.322	2.939	0.973	2.099	5.581	3.494	2.64	8.335																			CRNKL1	1	0.914	0.811	0.895	0.993	0.738	0.947	0.894	0.827	0.851	0.851	0.754	0.999	0.867	0.693
C1QTNF6	1	0.549	0.829	1.079	0.573	0.739	0.754	0.613	1.013	1.062	0.729	0.911	1.177	0.882	0.681																			CROCCP3	1	0.923	1.072	1.058	0.801	1.016	0.673	0.822	1.078	1.275	0.745	1.014	0.849	1.054	1.241
C1R	1	0.43	0.512	1.843	0.409	0.401	4.013	2.019	2.08	0.924	0.655	0.775	0.858	0.301	0.387																			CRYBB2P1	1	0.883	0.839	1.011	0.907	0.823	0.86	0.769	0.86	1.016	0.836	0.78	0.857	0.823	0.713
C1RL	1	0.6	1.052	0.785	0.417	0.582	1.212	1.075	2.08	1.936	2.124	1.828	0.842	0.596	0.667																			CSDE1	1	0.831	0.589	0.876	0.856	0.535	1.002	0.792	0.582	0.728	0.768	0.551	0.939	0.689	0.489
C1S	1	0.515	0.584	1.118	0.588	0.649	0.844	1.019	0.85	1.382	1.151	0.688	0.87	0.939	0.472																			CSNK1E	1	0.701	0.503	0.967	0.598	0.474	1.219	0.709	0.494	0.793	0.629	0.486	0.928	0.592	0.467
C1orf115	1	1.739	3.818	3.379	4.854	3.97	0.668	1.34	3.093	2.155	4.222	7.279	7.841	6.543	5.509																			CSRNP2	1	0.975	0.724	0.989	1.063	0.723	1.107	1.019	0.683	0.758	0.813	0.627	0.933	0.86	0.663
C1orf132	1	1.434	3.395	1.1	1.496	3.429	0.761	1.632	3.473	1.413	1.381	2.643	0.863	1.646	3.72																			CSTF3	1	0.874	0.952	0.989	1.008	0.904	0.896	0.823	0.881	0.98	0.855	0.802	0.945	0.941	0.811
C1orf162	1	0.802	1.168	1.185	1.081	1.315	0.655	0.884	0.968	1.101	0.905	0.778	0.825	1.531	1.197																			CTCF	1	0.984	0.725	0.974	0.987	0.61	1.14	1.015	0.789	0.815	0.894	0.667	1.12	0.894	0.627
C1orf229	1	0.857	0.892	1.218	0.711	0.676	1.08	0.915	0.858	1.44	1.086	0.788	1.128	1.006	1.062																			CTDSPL2	1	0.884	0.714	0.927	0.87	0.622	0.962	0.893	0.757	0.758	0.719	0.615	0.848	0.775	0.534
C1orf54	1	0.685	1.019	0.527	0.715	0.706	4.316	2.173	2.928	1.162	2.016	1.639	0.727	0.638	0.55																			CTNNBL1	1	1.039	0.838	0.997	1.135	0.767	1.198	1.025	0.799	0.806	1.036	0.839	1.122	0.94	0.83
C1orf94	1	0.762	2.067	1.093	1.688	2.719	1.263	0.83	1.445	1.37	1.039	2.165	2.479	2.028	3.456																			CTPS2	1	0.812	0.597	0.506	0.606	0.376	0.991	1.099	0.843	1.002	0.996	0.717	0.659	0.708	0.647
C21orf2	1	1.282	1.333	1.02	0.786	1.607	1.181	1.199	1.343	1.284	1.078	1.572	1.121	1.166	1.878																			CTR9	1	0.908	0.773	0.916	0.977	0.783	1.105	0.967	0.819	0.795	0.831	0.773	0.996	0.773	0.675
C21orf62	1	1.349	2.287	0.571	0.615	1.349	1.052	2.615	4.533	1.73	3.042	5.65	1.044	1.092	2.65																			CTTNBP2NL	1	0.883	0.795	0.904	0.809	0.804	0.938	0.803	0.776	0.799	0.73	0.746	0.977	0.785	0.778
C22orf23	1	1.161	1.156	0.837	1.093	1.396	1.111	1.249	1.313	0.995	1.039	1.418	0.876	0.949	1.354																			CUL1	1	1.115	0.885	0.969	1.101	0.849	1.049	1.018	0.855	0.858	1.002	0.85	1.086	0.968	0.895
C2CD2	1	2.629	4.116	0.825	2.36	3.787	1.112	3.496	7.365	2.271	3.462	5.878	1.315	2.263	5.52																			CUL3	1	0.993	0.84	0.897	1.052	0.855	0.995	0.944	0.816	0.813	0.926	0.849	0.982	0.849	0.81
C2CD2L	1	1.015	1.05	1.094	1.188	1.491	1.053	0.95	0.96	0.933	0.933	1.175	1.178	1.047	1.345																			CUX1	1	0.799	0.656	0.793	0.61	0.542	1.086	0.922	0.783	0.923	0.73	0.721	0.897	0.701	0.661
C2CD4C	1	1.418	1.526	1.178	1.091	1.641	1.227	1.201	1.356	1.347	1.193	1.95	1.127	1.023	2.407																			CUX2	1	0.623	0.52	0.711	0.531	0.467	1.191	0.911	0.745	0.872	0.515	0.568	0.931	0.525	0.621
C2orf27A	1	1.421	1.832	0.761	1.538	2.146	1.167	1.242	1.788	1.306	1.63	2.222	0.971	1.797	2.616																			CWC27	1	0.946	0.671	0.911	1.006	0.685	1.011	0.929	0.66	0.746	0.988	0.607	0.963	0.794	0.561
C2orf66	1	1.065	1.746	1.669	2.285	2.984	0.861	1.358	2.321	1.147	1.141	1.688	0.643	0.899	2.049																			CYB561A3	1	0.69	0.605	1.077	0.717	0.574	0.981	0.762	0.693	1.101	0.735	0.604	1.048	0.896	0.64
C2orf88	1	1.087	1.96	0.944	1.432	1.763	0.656	1.228	2.177	1.269	1.258	1.504	0.803	1.622	1.693																			CYP26B1	1	2.396	0.428	1.023	1.184	0.285	2.404	2.838	0.64	0.321	0.22	0.177	0.254	0.224	0.218
C3	1	1.145	1.036	0.519	1.222	1.288	0.597	0.93	1.963	0.402	1.19	1.519	1.041	0.922	4.179																			CYP2D6	1	0.744	0.82	1.046	0.694	1.092	0.732	0.678	0.701	1.187	0.556	0.799	0.886	0.581	1.097
C3orf20	1	0.454	0.811	1.123	0.83	0.772	0.762	0.765	0.588	0.922	0.437	0.582	0.689	0.762	0.982																			CYTH2	1	0.701	0.585	0.961	0.614	0.508	0.966	0.732	0.676	1.075	0.661	0.551	0.905	0.669	0.557
C3orf80	1	3.409	2.441	0.906	3.628	6.191	1.509	1.807	3.215	2.909	2.971	8.797	3.037	5.059	11.035																			DAAM1	1	0.782	0.654	1.105	0.817	0.603	0.922	0.77	0.62	0.754	0.631	0.562	0.931	0.724	0.674
C4B	1	0.89	1.553	0.726	0.484	1.058	0.48	1.162	1.692	1.321	0.667	2.01	0.673	0.855	1.884																			DACT3-AS1	1	0.456	0.45	1.233	0.484	0.424	0.729	0.554	0.44	0.843	0.395	0.371	0.885	0.692	0.414
C4orf47	1	1.111	1.532	0.582	0.881	1.422	1.111	2.348	3.984	2.076	3.133	3.541	0.928	1.432	1.512																			DAPK1	1	0.977	0.893	0.97	1.026	0.894	0.888	0.86	0.821	1.027	0.924	0.96	0.968	1.039	1.08
C5AR1	1	0.763	1.474	0.295	0.643	0.729	1.14	2.041	2.123	1.979	2.548	2.239	0.747	0.713	1.07																			DBN1	1	0.771	0.628	0.871	0.558	0.616	1.405	0.808	0.602	0.888	0.69	0.685	1.013	0.61	0.734
C5orf38	1	1.335	1.729	0.599	0.318	0.388	2.928	2.188	2.507	2.958	2.679	3.461	5.934	3.763	4.142																			DBR1	1	0.775	0.752	0.97	0.838	0.764	1.039	0.865	0.764	0.85	0.907	0.78	0.944	0.778	0.688
C6orf106	1	1.14	1.058	1.046	1.284	1.166	1.289	1.184	1.185	0.905	1.36	1.264	0.905	1.027	1.008																			DCAF15	1	1.016	0.9	1.063	0.821	0.892	1.231	0.86	0.818	1.022	0.81	0.927	1.115	0.849	0.956
C6orf136	1	1.03	1.165	1.209	1.256	1.417	1.049	0.955	1.037	1.015	0.972	1.114	1.047	1.187	1.352																			DCAF5	1	0.85	0.804	0.991	0.841	0.878	0.914	0.849	0.787	0.917	0.765	0.767	0.984	0.951	0.812
C6orf89	1	0.895	0.942	0.988	1.005	1.121	0.998	0.919	0.984	0.856	0.759	0.995	1.222	0.838	1.081																			DCAF7	1	1.091	0.784	0.965	1.05	0.774	1.024	1	0.733	0.698	0.849	0.759	0.989	0.834	0.694
C8orf37	1	0.95	1.136	0.722	0.817	0.878	0.965	1.106	1.551	1.247	1.426	1.404	0.972	0.964	1.087																			DCBLD2	1	0.846	0.713	0.753	0.963	0.905	1.211	0.754	0.614	1.32	1.104	0.988	1.261	0.617	0.911
C8orf4	1	1.799	2.752	1.269	2.952	3.258	1.838	2.934	3.792	1.327	2.616	2.677	0.613	1.589	2.006																			DCC	1	0.479	0.315	0.586	0.313	0.255	0.57	0.444	0.362	0.724	0.323	0.377	1.019	0.454	0.522
C9orf172	1	1.885	1.758	1.143	0.793	1.971	1.378	1.721	1.34	1.413	1.227	2.548	1.676	1.46	3.638																			DCHS1	1	0.592	0.493	0.986	0.469	0.511	0.85	0.553	0.464	0.942	0.376	0.431	0.898	0.553	0.522
CA12	1	1.07	2.576	0.232	1.124	2.29	0.746	1.29	4.957	2.899	3.117	12.595	0.745	0.895	1.165																			DCLRE1C	1	0.929	0.913	0.976	0.752	0.81	0.77	0.863	0.956	1.08	0.819	0.681	0.808	1.028	0.803
CA14	1	0.919	1.031	0.54	0.528	0.654	1.574	1.4	2.031	1.857	2.308	1.774	0.731	0.639	0.507																			DCTN5	1	1.188	0.886	0.924	1.109	0.89	0.796	1.039	0.861	0.823	0.878	0.835	1.01	0.992	0.859
CA2	1	1.571	4.054	0.525	0.516	0.943	1.694	5.273	12.639	2.31	8.599	19.024	0.682	1.105	0.665																			DCTN6	1	0.884	0.594	0.992	1.046	0.598	1.373	0.811	0.57	0.772	1.001	0.597	1.009	0.792	0.52
CA4	1	2.415	3.539	0.454	0.263	1.991	2.018	6.874	7.998	2.595	4.616	5.424	1.503	0.956	5.344																			DCUN1D4	1	0.631	0.762	0.955	0.745	0.808	0.834	0.633	0.757	0.913	0.709	0.665	0.785	0.858	0.735
CA5BP1	1	1.822	1.659	0.795	1.597	1.736	0.955	1.722	1.55	0.895	1.441	1.552	0.883	1.541	1.76																			DCX	1	1.148	0.926	0.984	1.098	0.863	0.931	0.991	0.831	0.692	0.758	0.759	0.979	0.883	0.816
CA8	1	1.919	4.047	0.998	1.17	2.355	1.022	1.743	3.73	3.712	6.583	6.749	1.412	3.622	6.287																			DDAH2	1	0.709	0.527	0.821	0.457	0.391	1.667	0.753	0.633	0.899	0.719	0.552	0.882	0.417	0.373
CACNA1G	1	2.499	1.912	1.687	2.18	1.92	0.63	1.92	1.682	0.569	0.812	1.362	0.956	1.038	1.854																			DDX1	1	1.038	0.878	0.999	1.211	0.904	1.049	0.961	0.851	0.873	1.001	0.894	1.114	0.897	0.901
CACNB2	1	3.056	4.613	1.301	2.89	4.372	0.895	2.86	4.254	1.544	3.564	5.666	1.888	3.407	5.897																			DDX17	1	0.731	0.851	0.987	0.721	0.787	0.834	0.753	0.92	1.138	0.759	0.735	0.91	1.003	0.782
CACNG3	1	2.081	5.052	0.793	3.835	19.263	1.084	1.35	2.402	2.734	3.611	6.163	5.925	4.317	8.591																			DDX19B	1	0.844	0.615	0.808	0.757	0.516	0.993	0.8	0.599	0.742	0.765	0.575	0.848	0.669	0.547
CACNG5	1	1.815	6.463	1.455	1.414	9.531	1.046	2.078	6.984	3.346	2.727	11.103	5.825	1.571	10.494																			DDX20	1	0.954	0.851	0.982	1.044	0.818	1.033	0.858	0.862	0.931	0.87	0.755	0.98	0.941	0.71
CAD	1	1.121	1.231	0.958	1.014	1.243	1.095	1.338	1.473	1.164	1.01	1.264	1.125	1.138	1.21																			DDX39B	1	0.561	0.626	0.995	0.593	0.575	0.698	0.571	0.663	1.026	0.532	0.496	0.788	0.684	0.561
CADPS2	1	1.539	2.458	1.51	0.798	1.088	0.78	1.585	4.309	3.93	9.194	7.831	2.442	2.622	4.61																			DDX46	1	0.886	0.779	1.007	0.875	0.718	0.794	0.799	0.798	0.96	0.81	0.71	0.939	0.972	0.704
CALB1	1	3.262	7.035	3.173	5.404	6.85	1.157	2.256	4.326	3.798	7.203	6.736	10.394	7.334	8.041																			DDX5	1	0.808	0.74	0.924	0.807	0.655	0.979	0.814	0.737	0.972	0.812	0.695	0.926	0.812	0.654
CALCOCO2	1	0.782	1.196	0.996	0.782	1.309	0.923	0.915	1.286	1.272	1.363	1.311	0.959	1.229	1.146																			DDX52	1	0.782	0.648	0.878	0.76	0.572	0.855	0.767	0.737	0.89	0.785	0.656	0.801	0.749	0.643
CALCR	1	3.547	11.082	3.839	5.89	15.642	0.767	1.835	3.406	0.59	1.979	14.492	1.423	3.418	20.728																			DDX6	1	1.179	0.983	0.97	1.176	0.988	0.891	1.077	1.027	0.842	0.848	0.917	1.05	0.982	0.907
CALD1	1	0.648	0.676	0.629	0.517	0.497	0.723	1.424	1.195	1.584	1.984	1.099	0.429	0.526	0.503																			DEK	1	0.947	0.823	0.873	0.857	0.416	1.261	1.056	1.144	0.938	1.093	0.786	0.964	0.862	0.428
CALHM1	1	2.453	7.696	1.269	2.161	6.593	3.228	3.949	5.552	1.089	1.817	5.547	1.357	1.96	11.163																			DENND1B	1	1.189	1.149	0.869	1.238	1.181	0.904	1.017	1.238	1.216	1.217	1.113	1.01	1.183	1.337
CALR	1	2.001	1.914	0.872	2.095	2.354	0.991	2.013	1.939	1.393	2.253	2.309	0.927	1.283	1.907																			DENND6A	1	0.698	0.655	0.998	0.74	0.61	0.982	0.762	0.834	0.883	0.923	0.73	0.754	0.853	0.655
CALU	1	0.882	0.962	0.876	0.884	1.053	0.96	1.168	1.364	1.494	1.769	1.44	0.916	0.741	0.803																			DEPDC1B	1	0.66	1.047	0.647	0.389	0.281	1.1	0.591	1.914	1.122	1.25	0.899	0.638	0.606	0.201
CALY	1	5.004	11.594	1.541	5.345	16.733	0.719	2.955	6.497	1.401	4.23	14.308	2.517	5.038	17.192																			DET1	1	0.702	0.612	0.884	0.645	0.464	1.021	0.716	0.697	0.882	0.674	0.58	0.988	0.701	0.525
CAMK1	1	1.491	1.652	1.034	1.105	1.485	0.956	1.227	1.208	0.947	1.158	1.24	0.833	1.103	1.297																			DGCR10	1	1.332	1.456	1.447	1.111	1.255	0.888	1.216	1.532	1.416	1.133	1.274	1.276	1.477	1.685
CAMK2N2	1	1.846	1.909	0.967	1.13	1.958	1.709	1.513	1.361	1.064	1.423	2.11	1.503	1.351	2.604																			DGCR8	1	0.711	0.881	0.966	0.741	0.818	0.839	0.769	0.922	1.054	0.693	0.747	0.79	0.712	0.759
CAMKK1	1	1.156	1.74	1.036	1.127	1.888	1.2	1.371	1.604	1.368	1.289	1.795	1.278	1.462	2.365																			DHFR	1	0.985	1.11	0.953	0.872	0.601	0.999	0.936	1.729	1.223	1.468	1.28	0.936	0.863	0.597
CAMTA2	1	1.238	1.501	1.294	1.26	1.87	1.081	1.237	1.317	1.124	0.976	1.435	1.212	1.207	1.868																			DHX35	1	0.796	0.727	1.013	0.824	0.728	1.069	0.856	0.768	0.948	0.814	0.693	0.941	0.863	0.718
CANX	1	1.132	1.185	0.798	1.212	1.387	1.016	1.136	1.146	1.018	1.2	1.332	1.04	0.861	1.186																			DHX36	1	0.832	0.736	0.953	0.852	0.729	0.844	0.785	0.731	0.874	0.773	0.76	1	0.847	0.804
CAPS2	1	0.634	1.2	0.843	0.541	1.068	1.234	1.302	2.361	1.184	1.217	1.474	0.883	1.022	1.508																			DHX40	1	0.722	0.618	0.999	0.655	0.5	0.977	0.756	0.7	0.894	0.87	0.63	0.961	0.772	0.414
CARD10	1	1.356	5.081	1.219	1.673	6.648	0.91	2.16	5.166	3.011	3.985	9.495	2.626	3.35	13.121																			DHX57	1	0.865	0.814	0.978	1.014	0.911	0.933	0.869	0.883	0.913	0.805	0.802	0.933	0.816	0.848
CARD6	1	0.684	0.788	1.268	0.396	0.528	0.992	1.062	1.089	1.248	1.038	0.994	1.06	0.907	2.147																			DHX9	1	0.927	0.753	0.922	1.025	0.693	1.029	0.933	0.785	0.898	0.902	0.769	1.136	0.848	0.742
CARNS1	1	1.793	2.23	1.111	0.715	2.099	0.634	1.759	2.288	1.752	1.059	2.498	1.279	2.084	3.437																			DICER1	1	1.142	0.968	0.918	1.082	0.897	0.903	1.171	1.037	0.883	0.903	0.853	0.965	1.038	0.866
CARS	1	0.877	1.163	0.946	1.056	1.349	0.933	0.833	0.981	1.013	0.954	1.094	0.965	1.099	1.18																			DIDO1	1	0.773	0.739	0.915	0.666	0.646	0.912	0.756	0.739	0.92	0.631	0.671	0.963	0.765	0.699
CASC1	1	1.075	1.48	1.062	1.045	1.495	1.073	1.861	2.817	1.643	3.021	3.933	1.069	1.017	0.847																			DIP2A	1	0.718	0.8	0.915	0.687	0.779	0.864	0.787	0.884	1.184	0.698	0.793	0.958	0.85	0.955
CASC4	1	1.228	1.141	1.02	1.328	1.267	1.039	1.212	1.135	0.877	1.216	1.336	1.041	1.102	1.295																			DLX1	1	0.618	0.402	0.791	0.475	0.295	1.19	0.696	0.384	0.411	0.199	0.142	0.445	0.204	0.119
CASKIN1	1	1.783	2.25	1.124	0.984	2.74	1.156	1.653	1.909	1.311	1.083	2.984	1.335	1.667	4.502																			DLX2	1	0.631	0.431	0.87	0.466	0.277	1.33	0.695	0.402	0.481	0.21	0.169	0.592	0.242	0.137
CASP6	1	1.124	1.363	1.043	1.026	1.128	1.026	1.28	2.447	1.918	2.573	2.132	1.293	1.36	1.227																			DNA2	1	0.729	0.848	0.9	0.787	0.764	0.885	0.753	1.113	1.008	0.841	0.699	0.788	0.812	0.679
CASP7	1	1.706	2.712	0.759	0.957	0.529	1.347	2.538	6.504	2.893	6.184	6.391	0.918	1.145	0.729																			DNAAF2	1	0.79	0.58	0.848	0.735	0.521	1.181	0.799	0.653	0.775	0.867	0.615	0.873	0.71	0.492
CASP8	1	1	1.697	1.06	1.225	1.682	0.793	1.205	2.26	1.709	2.127	2.314	0.752	0.997	1.911																			DNAH1	1	0.706	0.656	1.149	0.545	0.63	0.755	0.817	0.717	1.238	0.547	0.655	0.964	0.709	0.754
CASQ1	1	1.377	2.069	1.701	2.249	2.009	1.293	1.892	3.204	1.068	1.989	2.094	1.038	0.934	1.149																			DNAJA1	1	1.307	0.88	1.016	1.439	0.916	1.136	1.266	0.808	0.732	1.101	0.838	1.144	0.988	0.819
CAST	1	0.921	1.43	0.87	0.701	1.297	0.875	1.155	1.889	1.726	2.25	2.135	1.184	1.317	1.522																			DNAJB5	1	1.03	0.722	0.987	1.01	0.734	1.135	0.946	0.619	0.9	0.822	0.654	1.011	0.773	0.67
CBR1	1	1.369	1.438	1.116	1.572	1.493	1.31	1.409	1.447	0.936	1.548	1.655	0.988	1.375	1.411																			DNAJB6	1	1.085	0.866	0.976	1.071	0.821	1.16	1.057	0.851	0.782	1.108	0.838	1.037	0.96	0.81
CBX4	1	1.477	1.107	1.02	1.209	1.071	1.469	1.73	1.159	0.678	0.747	0.9	1.164	0.867	0.943																			DNAJC17	1	0.826	0.837	1.072	0.721	0.854	1.1	0.88	0.873	0.988	0.817	0.807	0.972	0.837	0.797
CBX6	1	1.574	1.97	1.137	1.703	2.491	1.113	1.502	1.791	1.023	1.536	2.512	1.192	1.622	2.435																			DNAJC7	1	0.959	0.826	0.95	1.107	0.878	1.011	0.922	0.83	0.844	0.955	0.792	0.95	0.898	0.764
CBX7	1	0.808	1.104	1.047	0.893	1.159	0.956	0.989	0.959	1.078	0.848	1.107	0.987	1.039	1.158																			DNALI1	1	0.935	0.895	1.109	0.839	0.803	0.777	0.814	0.951	1.07	0.854	0.801	0.859	0.763	0.541
CCDC102A	1	2.079	2.298	0.832	0.42	1.382	1.263	1.705	4.068	2.09	5.25	4.324	0.547	0.897	1.61																			DNASE1	1	0.871	0.748	1.118	0.877	0.832	0.833	0.74	0.638	0.876	0.645	0.618	1.08	0.893	0.689
CCDC102B	1	0.841	0.903	0.89	0.951	0.967	1.374	0.819	1.1	0.659	1.191	1.008	1.077	1.059	1																			DNMT3A	1	0.812	0.665	0.767	0.565	0.505	0.896	0.89	0.666	1.037	0.67	0.588	0.893	0.691	0.649
CCDC110	1	0.954	1.341	1.188	1.19	1.4	0.696	1.045	2.228	0.99	1.66	1.774	0.941	1.494	1.933																			DNMT3B	1	0.366	0.393	0.733	0.203	0.19	1.388	0.855	0.722	0.973	0.399	0.352	0.629	0.326	0.308
CCDC113	1	1.276	1.451	0.916	1.59	1.907	1.087	1.382	1.63	0.933	1.487	1.533	1.075	1.118	1.356																			DOCK11	1	1.132	1.616	0.708	1.279	2.512	0.887	0.926	1.188	1.005	0.898	1.18	0.883	0.927	1.231
CCDC137	1	0.987	1	1.037	1.034	1	1.091	0.973	1.073	1.024	0.936	0.965	1.009	0.93	0.834																			DOCK4-AS1	1	0.664	0.657	0.756	0.539	0.511	0.634	1.087	0.43	0.897	0.505	0.415	0.727	1.062	0.53
CCDC148	1	0.983	1.551	0.493	0.888	1.487	0.75	1.062	1.753	1.266	1.585	1.892	1.092	1.151	1.483																			DOCK7	1	0.803	0.68	0.859	0.744	0.595	0.845	0.783	0.706	0.907	0.688	0.631	0.892	0.78	0.656
CCDC170	1	2.114	2.893	0.693	0.865	1.121	0.767	3.658	6.304	1.746	4.565	8.274	1.181	1.284	2.182																			DOLPP1	1	0.918	0.859	0.939	0.921	0.922	1.368	0.866	0.797	0.886	0.808	0.848	1.062	0.69	0.85
CCDC173	1	1.395	1.255	0.686	1.015	1.435	0.835	1.249	2.132	1.137	1.883	2.005	0.579	0.754	0.797																			DOPEY1	1	0.808	0.856	0.975	0.802	0.854	0.675	0.761	0.812	1.005	0.634	0.711	0.904	1.012	0.882
CCDC24	1	1.223	1.368	1.198	1.066	1.418	1.19	1.453	1.466	1.142	1.096	1.39	0.991	1	1.59																			DOT1L	1	0.872	0.801	1.145	0.622	0.676	1.044	0.858	0.847	1.213	0.674	0.802	0.97	0.757	0.892
CCDC30	1	1.062	1.234	1.076	1.244	1.273	0.842	1.134	1.257	1.024	1.15	1.208	1.149	1.251	1.039																			DPF2	1	0.843	0.718	0.992	0.799	0.677	0.956	0.849	0.673	0.835	0.707	0.57	0.843	0.71	0.582
CCDC47	1	0.775	0.724	0.903	0.876	0.726	1	0.82	0.785	0.915	0.78	0.787	0.946	0.585	0.644																			DPYSL4	1	0.953	0.805	0.962	0.684	0.749	1.163	0.859	0.69	0.933	0.762	0.849	1.171	0.796	0.95
CCDC62	1	1.228	1.306	1.125	1.287	1.444	0.917	1.086	1.245	0.936	0.87	0.928	0.765	1.472	1.245																			DSTNP1	1	0.922	0.837	0.926	0.744	0.898	0.728	0.872	1.098	1.185	0.617	0.686	0.891	0.913	0.883
CCDC7	1	0.894	1.288	1.321	1.419	1.185	1.168	1.274	1.439	1.087	1.089	0.933	0.955	1.37	1.04																			DUOX1	1	0.484	0.73	0.871	0.615	0.877	0.871	0.673	0.843	1.103	0.491	0.614	0.776	0.775	0.8
CCDC80	1	0.786	0.381	0.374	0.358	0.261	1.114	1.742	0.916	2.471	2.066	1.076	0.4	0.457	0.106																			DUSP11	1	0.948	0.782	0.931	0.917	0.749	1.007	0.86	0.773	0.761	0.989	0.796	0.897	0.934	0.683
CCDC85B	1	1.483	1.062	1.126	0.81	1.267	1.792	1.133	0.774	0.969	1.363	1.627	1.136	1.083	1.601																			DUSP16	1	0.689	0.408	0.711	0.415	0.212	0.853	0.642	0.369	0.845	0.639	0.397	0.903	0.531	0.366
CCDC86	1	1.893	1.778	1.187	1.481	2.262	1.531	1.874	1.736	1.213	1.984	2.151	1.353	1.605	1.783																			DUSP18	1	1.424	1.27	1.086	1.319	1.163	0.914	1.154	1.187	1.068	1.133	1.009	1.168	1.516	1.016
CCDC88B	1	1.713	3.17	1.435	1.576	5.567	0.966	1.843	2.184	1.347	1.367	2.699	1.395	2.176	4.895																			DYNC1I2	1	0.947	0.782	1.022	1.06	0.772	1.036	0.943	0.797	0.911	0.963	0.775	1.174	0.921	0.752
CCKAR	1	2.078	3.478	0.97	1.202	8.228	0.93	1.873	5.465	1.082	3.954	9.709	3.438	1.351	6.409																			DYNLL2	1	1.032	0.749	0.872	1.052	0.719	1.1	1.008	0.733	0.763	0.86	0.694	0.921	0.791	0.725
CCKBR	1	3.195	3.486	1.36	2.814	3.799	1.714	3.69	3.02	2.359	5.811	5.304	2.158	2.514	4.789																			DYNLT1	1	0.908	0.711	0.977	1.129	0.724	1.207	0.909	0.713	0.862	1.074	0.72	1.015	0.931	0.657
CCL2	1	2.958	3.092	1.408	6.386	6.121	1.884	5.873	5.213	9.586	21.089	7.94	1.803	4.182	2.105																			DYRK1A	1	0.957	0.82	0.944	1.063	0.82	1.054	1.002	0.791	0.818	0.849	0.737	0.937	0.843	0.724
CCM2	1	1.199	1.191	0.912	1.112	1.23	1.352	1.203	1.136	1.006	1.137	1.19	1.018	1.009	1.221																			DYRK1B	1	0.642	0.594	0.922	0.483	0.557	1.143	0.619	0.58	0.955	0.666	0.588	0.941	0.606	0.552
CCNB1IP1	1	0.747	0.684	1.03	0.857	0.63	0.975	0.521	0.75	0.904	1.139	0.68	0.895	0.895	0.555																			EAF1	1	1.059	0.746	0.966	1.088	0.79	1.149	0.925	0.686	0.786	1.01	0.704	1.027	0.877	0.728
CCNE1	1	0.916	1.34	1.039	0.792	1.437	1.083	0.855	1.711	1.463	1.508	1.522	1.457	1.216	1.68																			EFHB	1	0.53	0.376	0.959	0.438	0.342	1.893	1.188	1.184	1.205	0.692	0.723	1.293	0.73	0.446
CCPG1	1	1.119	1.631	1.061	1.405	1.98	0.802	1.138	1.619	1.168	1.27	1.601	0.882	1.507	1.649																			EFHC1	1	0.728	0.751	1.189	0.747	0.738	0.751	0.715	0.931	1.277	0.886	0.742	0.915	0.845	0.566
CD109	1	0.515	0.871	1.139	0.606	0.839	0.853	0.819	1.591	1.53	1.126	1.143	0.939	0.926	1.047																			EFNB2	1	0.586	0.443	1.124	0.928	0.636	0.786	0.435	0.499	0.63	0.367	0.322	0.849	0.383	0.301
CD151	1	0.936	1.036	0.606	0.618	0.991	1.345	1.022	1.127	1.39	1.296	1.514	0.834	0.688	1.307																			EFR3B	1	1.156	1.093	0.848	0.868	1.005	1.05	1.348	1.216	0.906	0.772	1.09	1.058	0.93	1.21
CD164	1	1.005	1.468	0.763	0.802	1.141	0.993	1.433	2.013	1.523	2.385	2.785	0.931	1.066	1.194																			EGLN2	1	0.693	0.844	0.939	0.714	0.788	0.796	0.706	0.938	1.053	0.582	0.664	0.713	0.718	0.823
CD164L2	1	0.993	5.569	0.73	1.117	10.743	0.343	1.107	4.627	1.166	2.908	6.319	1.465	2.896	10.106																			EHMT1	1	0.906	0.689	0.958	0.752	0.616	1.149	0.984	0.761	0.884	0.686	0.67	0.881	0.675	0.692
CD274	1	1.725	4.904	1.112	2.296	5.384	1.467	2.859	4.954	0.713	2.573	6.532	1.685	3.769	12.143																			EHMT2	1	0.948	0.964	1.012	0.797	0.976	0.996	0.925	0.909	0.981	0.75	0.891	0.934	0.868	1.028
CD34	1	0.868	1.363	1.581	0.634	8.675	1.05	0.709	2.457	0.726	0.933	1.604	1.338	1.062	1.344																			EIF3EP1	1	1.167	0.978	1.147	1.3	1.07	1.154	1.514	1.244	1.07	1.205	1.25	1.152	1.044	1.298
CD36	1	1.408	0.779	0.337	0.505	0.494	0.771	1.337	1.228	2.953	3.648	2.087	0.551	0.254	0.4																			EIF3F	1	0.789	0.553	0.907	0.858	0.552	1.219	0.77	0.578	0.624	0.741	0.559	0.879	0.659	0.49
CD4	1	1.113	1.584	0.919	1.034	0.988	2.059	1.553	2.716	1.426	1.285	1.585	0.706	0.636	1.053																			EIF3L	1	0.598	0.468	0.865	0.625	0.413	1.287	0.577	0.463	0.563	0.641	0.46	0.833	0.564	0.361
CD40	1	2.168	9.371	0.83	2.071	10.871	1.233	3.583	11.937	2.604	3.134	10.514	2.816	2.809	12.381																			EIF4A1P10	1	1.518	1.533	0.776	1.105	1.627	1.327	1.249	1.493	1.72	0.992	0.649	1.007	1.056	1.393
CD55	1	5.006	12.775	1.623	6.563	15.784	1.631	4.129	12.211	3.408	6.84	14.117	3.428	4.372	13.11																			EIF4EBP2	1	0.913	0.665	0.912	0.87	0.586	1.194	0.887	0.68	0.7	0.761	0.61	0.886	0.751	0.541
CD58	1	1.328	2.293	1.103	1.37	1.791	0.866	1.463	3.747	2.457	2.838	3.888	0.966	1.136	1.806																			EIF4G2	1	1.232	0.965	0.982	1.296	0.921	1.092	1.175	0.921	0.868	1.173	0.945	1.156	1.062	0.879
CD63	1	1.303	1.396	0.74	1.396	1.523	1.529	1.472	1.472	1.128	1.903	2.003	0.985	0.911	1.439																			EIF5	1	0.968	0.739	0.935	1.013	0.688	1.129	1.017	0.743	0.824	0.973	0.704	0.928	0.825	0.608
CD74	1	2.016	5.824	0.999	1.727	6.581	3.005	6.022	12.248	2.371	3.806	8.47	1.664	1.631	9.58																			ELAC1	1	0.914	0.71	1.007	0.987	0.578	1.214	1.029	0.692	0.929	1.055	0.694	1.183	0.91	0.654
CD81	1	1.297	1.451	1.015	1.143	1.579	1.375	1.143	1.332	0.987	1.371	1.85	1.259	0.968	1.722																			ELF2	1	0.831	0.9	1.173	0.766	0.775	0.945	0.798	0.896	1.068	0.867	0.778	1.155	1.082	0.804
CD82	1	1.281	7.667	0.785	0.975	3.056	0.724	1.281	17.953	1.9	2.862	12.414	0.716	0.584	1.695																			ELMOD3	1	0.929	0.714	1.081	0.97	0.772	0.968	0.908	0.721	0.869	0.847	0.642	0.921	0.977	0.715
CD83	1	1.542	2.461	0.85	1.366	2.652	0.922	1.783	3.26	0.955	1.597	3.065	1.155	1.278	3.01																			ENC1	1	0.986	0.954	1.116	1.204	0.845	1.032	0.917	0.91	0.794	0.863	0.87	1.209	1.249	1.079
CD9	1	2.478	9.038	1.429	1.49	6.289	1.341	4.401	26.578	5.872	9.602	22.206	1.382	1.072	1.619																			ENO1P2	1	0.533	0.596	0.766	0.485	0.408	0.462	0.742	0.658	1.413	0.418	0.409	0.616	0.676	0.659
CDC42EP1	1	0.678	0.972	0.939	0.635	0.586	1.14	1.051	1.979	3.184	2.879	1.902	1.198	0.635	0.439																			ENOX1	1	0.601	0.534	0.874	0.575	0.585	1.028	0.692	0.469	0.758	0.64	0.665	0.883	0.73	0.672
CDC42EP2	1	1.826	2.315	1.246	1.528	2.418	1.333	1.942	2.131	1.012	1.411	2.084	1.34	1.388	2.154																			ENOX1-AS1	1	0.62	0.482	1.275	0.522	0.411	0.845	0.916	0.549	1.542	0.671	0.497	0.838	1.151	0.902
CDC42EP5	1	1.576	5.126	1.862	0.885	1.527	1.845	3.119	10.823	3.459	8.625	20.195	0.816	1.177	1.493																			ENOX2	1	1.58	0.944	1.194	1.541	0.837	1.115	1.428	0.935	0.999	1.266	0.879	1.828	1.548	1.057
CDH1	1	1.046	4.433	1.137	2.43	2.435	0.593	0.984	3.348	0.852	1.47	6.139	1.75	1.319	1.67																			EPB41	1	0.635	0.556	0.795	0.518	0.43	0.971	0.696	0.622	0.749	0.583	0.504	0.849	0.641	0.47
CDH18	1	2.612	6.177	1.51	4.434	10.981	0.506	2.046	6.517	0.962	2.027	5.147	2.767	2.385	6.339																			EPC1	1	1.159	0.792	0.997	1.081	0.696	0.976	1.049	0.694	0.864	0.915	0.633	1.081	1.006	0.661
CDHR1	1	0.971	2.04	0.632	0.973	2.559	1.331	1.578	2.254	1.296	1.409	3.43	1.774	2.024	5.645																			EPC2	1	0.969	0.642	0.904	0.907	0.561	0.941	0.935	0.614	0.69	0.759	0.544	0.956	0.775	0.523
CDHR3	1	0.71	0.837	0.743	0.493	0.72	0.969	0.977	2.422	1.632	1.779	2.505	0.855	0.698	1.01																			EPHA3	1	0.971	0.922	2.097	0.851	0.582	0.95	0.831	1.087	1.22	1.142	1.158	2.261	1.179	1.583
CDIP1	1	1.377	1.202	1.064	1.4	1.41	1.312	1.144	0.959	0.821	1.226	1.283	1.201	1.139	1.27																			EPHB1	1	0.815	0.441	1.361	0.984	0.521	0.931	0.672	0.43	0.941	0.593	0.456	1.405	0.716	0.661
CDIPT-AS1	1	1.014	0.854	0.836	1.3	0.895	0.915	0.824	0.94	0.934	0.8	0.794	0.88	0.637	0.725																			EPHB2	1	0.799	0.571	0.841	0.585	0.461	0.992	0.763	0.576	0.71	0.51	0.578	1.012	0.548	0.675
CDK14	1	1.25	1.01	0.918	0.949	0.751	1.004	1.078	1.054	0.887	1.313	1.333	1.233	1.159	1.358																			ERBB4	1	0.367	0.301	1	0.465	0.403	1.042	0.464	0.537	0.96	0.552	0.667	1.015	0.943	1.097
CDK18	1	1.464	3.039	1.003	1.188	2.803	1.528	1.691	4.305	1.331	1.936	3.736	1.122	1.08	3.074																			ERCC3	1	0.799	0.769	1.035	0.837	0.761	0.928	0.784	0.749	1.011	0.797	0.707	0.895	0.903	0.755
CDK2AP2	1	2.005	1.55	1.01	1.545	1.945	1.827	2.076	1.725	1.275	2.236	2.038	1.051	1.295	1.325																			ERCC6	1	0.871	0.798	0.983	0.959	0.909	0.762	0.835	0.722	0.874	0.707	0.673	0.962	0.95	0.725
CDK5R2	1	1.675	1.854	0.992	1.7	2.248	1.567	1.685	1.496	0.796	1.461	1.981	1.395	1.452	2.328																			ERCC6L2	1	1.054	0.876	0.951	0.914	0.878	0.79	0.863	0.85	0.888	0.72	0.768	0.945	0.982	0.815
CDK6	1	1.722	2.468	1	1.366	2.026	0.899	1.691	5.015	6.337	5.837	4.291	3.393	3.622	1.557																			ERCC8	1	0.927	0.911	0.96	0.951	0.787	1.057	0.93	0.995	0.851	0.907	0.817	0.818	0.921	0.789
CDKN2A	1	3.029	1.59	2.022	2.007	1.21	1.612	4.549	9.548	6.208	21.394	7.436	1.337	4.051	1.856																			ERV3-1	1	0.481	0.942	0.739	0.348	0.681	0.536	0.434	0.881	1.099	0.386	0.729	0.712	0.544	0.832
CDKN3	1	1.473	2.71	0.834	1.453	1.233	1.325	1.42	4.333	2.031	3.711	4.24	1.168	1.238	1.779																			ETFB	1	0.93	0.545	1.145	0.834	0.481	1.5	0.897	0.49	0.645	0.617	0.393	0.979	0.636	0.427
CDR2	1	1.345	1.531	1.024	1.377	1.75	1.585	1.782	1.722	1.196	1.885	1.843	1.286	1.633	1.568																			EVL	1	0.81	0.96	0.987	0.746	0.972	0.936	0.747	0.851	0.915	0.668	0.848	0.903	0.773	1.016
CEBPA-AS1	1	1.779	2.189	1.636	3.497	2.046	1.168	1.43	1.727	1.151	1.866	1.836	2.267	2.58	2.047																			EWSR1	1	0.788	0.803	1.018	0.761	0.743	0.911	0.779	0.852	1.013	0.77	0.721	0.92	0.806	0.716
CEBPB	1	2.157	2.552	1.046	2.626	3.758	1.376	1.417	2.325	1.799	3.355	3.363	1.943	2.322	2.572																			EXOC5	1	1.001	0.827	0.983	0.989	0.78	0.982	0.962	0.885	0.863	0.911	0.785	0.903	0.927	0.739
CEBPD	1	1.938	1.637	1.496	4.058	3.349	1.116	1.693	1.601	1.321	2.885	4.217	2.09	2.918	1.109																			EXOC7	1	0.861	0.735	0.956	0.646	0.712	0.758	0.779	0.693	0.966	0.538	0.65	0.881	0.688	0.75
CELSR1	1	1.057	1.926	0.754	0.973	1.092	1.175	1.69	3.75	3.139	3.636	3.164	0.69	1.127	0.715																			EXOG	1	0.919	0.848	1.004	0.997	0.874	0.735	0.824	0.854	1.101	0.889	0.783	0.857	1.038	0.837
CEP70	1	0.885	1.034	0.98	0.973	0.975	0.99	0.974	1.053	0.903	1.076	0.995	0.912	1.05	0.88																			EXOSC10	1	0.681	0.689	0.926	0.701	0.634	0.727	0.631	0.622	1.02	0.607	0.584	0.904	0.792	0.654
CERCAM	1	1.353	2.891	1.329	0.892	2.98	1.961	2.264	3.498	1.712	2.471	5.142	2.257	2.531	6.073																			EXOSC2	1	0.831	0.733	1.055	0.901	0.697	0.916	0.804	0.833	0.884	0.855	0.596	0.83	0.9	0.582
CERS1	1	1.123	1.446	1.142	1.188	1.999	1.425	1.042	1.424	1.163	1.065	1.787	1.255	1.103	2.016																			EXOSC3	1	0.952	0.925	0.967	0.828	0.902	0.863	0.802	1.089	1.087	0.933	0.884	0.905	1.062	0.804
CERS4	1	1.418	1.355	0.75	1.136	1.46	1.085	1.28	1.286	0.944	1.065	1.506	0.823	0.794	1.378																			EXOSC8	1	0.656	0.768	0.966	0.782	0.622	0.887	0.755	0.807	1.019	0.909	0.595	0.915	0.926	0.511
CES3	1	0.5	0.948	1.09	0.66	1.186	2.886	1.659	1.893	1.507	0.819	0.992	1.362	0.963	1.076																			EXOSC9	1	0.786	0.969	0.966	0.873	0.893	1.025	0.846	1.107	1.078	0.997	0.893	0.931	0.977	0.852
CETN4P	1	0.975	1.757	0.743	1.242	2.118	0.697	1.183	1.276	1.204	1.368	1.523	0.807	1.165	1.622																			EYA2	1	1.36	1.206	1.435	0.87	0.762	2.101	1.045	2.183	3.272	5.279	1.558	1.926	1.456	0.57
CFI	1	0.933	2.031	0.205	0.777	1.536	0.708	0.436	18.263	0.804	4.04	3.032	0.633	0.932	1.89																			EZH2	1	0.532	0.545	0.942	0.506	0.317	0.934	0.558	0.664	1.009	0.642	0.405	0.755	0.647	0.329
CFL1P5	1	0.844	0.725	0.531	0.846	0.894	0.575	1.173	0.498	0.656	0.954	0.785	0.366	0.693	1.28																			FADS2	1	0.791	0.732	0.872	0.824	0.757	1.42	0.88	0.819	1.039	0.705	0.722	1.208	0.704	0.806
CFLAR	1	1.222	1.467	0.833	1.289	1.424	0.906	1.592	1.874	2.21	1.782	1.799	1.161	2.148	2.047																			FAHD2A	1	0.715	0.819	1.117	0.793	0.915	0.781	0.645	0.721	1.036	0.711	0.64	0.967	0.948	0.755
CGRRF1	1	1.077	0.951	0.763	0.935	0.927	1.182	1.144	0.991	1.027	1.316	1.215	1.031	1.03	1.138																			FAM104B	1	0.979	0.702	1.079	1.11	0.711	1.356	1.054	0.778	0.741	1.007	0.651	1	0.918	0.537
CHAC1	1	1.324	1.344	0.84	1.285	1.819	1.3	1.126	0.879	0.953	1.368	1.202	1.043	1.323	1.441																			FAM107B	1	1.041	0.744	1.152	1.395	0.822	1.015	0.891	0.71	0.83	1.088	0.699	1.089	0.902	0.61
CHAF1B	1	1.492	1.756	1.031	1.372	1.459	0.642	1.014	1.825	1.398	1.724	1.72	1.501	1.257	1.569																			FAM109A	1	0.789	0.703	0.748	0.523	0.576	1.525	0.993	0.747	0.937	0.75	0.751	0.895	0.736	0.818
CHCHD10	1	2.659	3.25	0.925	2.508	4.69	1.896	2.183	2.692	0.839	1.919	3.884	0.766	1.473	3.78																			FAM117B	1	0.844	0.55	0.935	0.827	0.451	1.035	0.863	0.566	0.702	0.71	0.486	0.961	0.698	0.5
CHDH	1	1.448	2.71	1.546	1.862	2.525	0.91	2.019	3.57	1.663	2.116	3.335	3.025	3.786	3.356																			FAM118B	1	0.925	0.774	1.001	0.916	0.749	1.1	0.983	0.811	0.828	0.934	0.702	0.888	0.805	0.599
CHKA	1	0.781	0.884	0.855	0.917	0.915	0.872	0.854	1.011	1.085	1.089	1.01	0.592	0.821	0.895																			FAM13C	1	0.795	0.642	1.023	0.624	0.517	0.801	0.782	0.657	0.868	0.661	0.631	0.987	0.895	0.78
CHL1-AS2	1	1.086	1.374	1.191	1.129	1.346	1.476	1.525	1.391	2.241	1.804	1.835	2.256	1.828	1.977																			FAM171A1	1	0.893	0.828	1.044	1.024	0.976	1.063	0.887	0.823	0.953	0.931	0.853	1.285	0.963	0.97
CHMP2B	1	0.999	0.842	1.044	0.856	0.711	1.311	1.428	1.171	0.734	0.947	0.709	1.075	0.863	0.613																			FAM173B	1	0.669	0.705	1.082	0.67	0.657	0.891	0.724	0.85	1.019	0.812	0.605	0.67	0.762	0.622
CHMP4B	1	1.361	1.001	1.095	1.369	1.036	1.41	1.308	0.919	0.772	1.305	0.985	1.162	1.038	0.858																			FAM192A	1	0.945	0.737	0.965	0.986	0.755	1.105	0.899	0.705	0.797	0.935	0.661	0.957	0.933	0.65
CHP1	1	1.33	1.369	0.872	1.459	1.516	1.34	1.302	1.368	0.944	1.596	1.498	1.048	1.229	1.518																			FAM200A	1	0.876	0.826	1.104	0.967	0.821	0.975	0.787	0.757	0.795	0.837	0.714	0.968	0.835	0.724
CHPF	1	1.628	1.948	1.147	1.145	2.499	1.589	1.549	1.739	1.277	1.916	3.363	1.577	1.369	3.133																			FAM214A	1	0.598	0.546	0.862	0.517	0.459	0.92	0.704	0.608	0.952	0.727	0.588	0.966	0.797	0.606
CHPT1	1	1.542	2.135	1.029	1.925	2.641	1.087	1.467	1.933	1.094	1.685	2.081	1.242	1.765	2.519																			FAM222A-AS1	1	1.061	0.755	1.02	0.616	0.74	0.953	1.168	1.08	0.564	0.458	0.72	0.814	0.47	0.857
CHRDL1	1	1.765	2.43	1.039	1.183	1.421	0.976	1.984	2.906	1.992	2.105	4.33	2.052	2.092	3.922																			FAM227A	1	0.567	0.664	1.101	0.7	0.668	0.674	0.749	0.841	1.091	0.719	0.622	0.775	0.79	0.536
CHRM1	1	0.724	2.681	3.421	2.674	5.562	1.389	1.784	1.451	1.04	1.132	2.879	2.781	6.335	11.048																			FAM229A	1	0.418	0.468	1.089	0.441	0.486	0.875	0.418	0.504	1.164	0.469	0.431	0.834	0.577	0.512
CHRM4	1	2.706	4.079	1.967	2.678	5.479	1.175	1.765	3.08	1.107	1.854	3.909	2.208	2.524	5.008																			FAM229B	1	0.804	0.513	0.911	0.786	0.534	1.135	0.854	0.575	0.703	0.743	0.554	0.954	0.682	0.419
CHRM5	1	9.488	42.2	1.478	9.413	53.352	1.015	5.794	28.959	2.823	13.977	72.032	8.69	13.694	84.625																			FAM32A	1	1.025	0.623	0.965	1.039	0.605	1.273	0.908	0.567	0.7	0.973	0.597	0.973	0.8	0.51
CHRNA2	1	2.251	17.108	1.017	1.904	12.296	3.076	14.232	61.79	1.133	1.902	15.597	3.23	4.758	42.87																			FAM53B	1	0.768	0.571	0.996	0.727	0.623	1.268	0.787	0.603	0.876	0.69	0.615	1.02	0.762	0.614
CHRNA9	1	0.758	0.916	1.044	1.023	1.272	0.938	1.31	1.974	0.504	1.092	1.638	0.521	0.519	0.976																			FAM60A	1	0.703	0.46	0.71	0.499	0.157	0.994	0.643	0.648	0.892	1.078	0.527	0.762	0.473	0.143
CHRNB4	1	6.077	17.488	3.032	5.422	27.622	1.6	3.082	19.861	9.015	21.925	30.44	7.426	7.413	23.393																			FAM66C	1	0.976	0.83	1	0.935	0.835	0.809	0.856	0.764	0.931	0.728	0.662	0.883	1.022	0.706
CHST3	1	1.284	2.175	0.335	0.93	1.775	0.828	1.537	2.976	1.73	2.657	3.62	0.632	0.784	0.951																			FAM76B	1	0.69	0.688	0.975	0.723	0.598	0.889	0.707	0.699	0.939	0.753	0.572	0.866	0.903	0.573
CHST6	1	0.908	2.727	1.135	0.961	1.664	0.93	2.174	6.228	1.123	1.791	4.03	1.576	1.183	3.053																			FAM89B	1	0.774	0.417	0.912	0.781	0.434	2.063	0.786	0.481	0.724	0.721	0.423	0.953	0.588	0.378
CHST7	1	2.22	2.986	1.398	3.081	3.384	0.927	1.722	2.368	1.24	2.759	3.916	1.786	2.701	3.057																			FANCM	1	0.662	0.551	0.961	0.628	0.514	0.722	0.515	0.646	1.015	0.697	0.582	0.845	0.892	0.495
CHST9	1	0.986	0.629	2.454	1.056	0.441	0.422	0.458	0.678	0.799	1.025	1.415	0.803	0.784	0.77																			FBXL14	1	1.212	0.929	1.062	0.719	0.772	1.204	1.056	0.858	0.922	0.797	0.949	1.066	0.799	0.979
CHSY3	1	4.741	3.789	2.506	9.011	9.775	0.719	2.409	2.398	1.926	4.911	6.028	1.643	3.006	4.733																			FBXO11	1	0.885	0.765	0.998	0.861	0.739	0.778	0.781	0.733	0.845	0.656	0.668	0.987	0.801	0.728
CIB1	1	1.155	1.292	0.827	0.908	1.24	1.838	1.488	2.131	1.358	2.496	2.393	1.014	0.941	0.97																			FBXO22	1	0.853	0.993	0.894	0.772	0.868	0.737	0.842	1.042	0.973	0.792	0.85	0.767	1.002	0.96
CIDECP	1	1.171	1.182	0.938	1.263	1.467	1.259	1.062	0.941	0.822	1.042	1.123	1.18	1.304	1.395																			FBXO38	1	0.765	0.67	0.93	0.837	0.669	0.846	0.759	0.645	0.937	0.773	0.602	0.93	0.893	0.606
CILP2	1	1.374	3.223	1.167	1.187	3.109	1.119	1.422	2.512	1.005	1.513	3.905	1.241	1.145	3.496																			FBXO46	1	0.881	0.779	1.104	0.865	0.6	1.102	0.843	0.667	0.901	0.905	0.754	0.962	0.706	0.664
CISD3	1	1.457	1.283	1.356	1.204	1.421	1.394	1.669	1.665	0.918	1.36	1.578	0.908	1.201	1.394																			FCF1P2	1	1.077	0.825	1.081	1.265	0.763	1.143	1.123	0.794	0.738	1.124	0.793	0.915	0.865	0.713
CITED4	1	1.974	2.071	1.161	1.581	2.193	1.211	1.514	1.631	1.356	2.514	3.052	1.595	1.673	2.58																			FCHO1	1	0.964	0.936	1.388	0.773	0.979	0.625	0.601	0.615	1.189	0.696	0.86	1.356	0.966	1.107
CKM	1	1.461	1.831	1.367	1.629	2.087	1.007	1.804	1.976	1.557	2.113	2.036	1.179	1.27	3.332																			FGD3	1	0.984	0.732	0.912	0.79	0.538	1.161	1.139	0.696	0.598	0.642	0.536	0.773	0.82	0.617
CKMT1B	1	1.064	1.688	1.097	1.385	2.159	0.82	1.043	1.387	1.329	1.19	1.378	1.251	1.784	2.065																			FGD5-AS1	1	0.985	0.708	0.925	0.94	0.603	1.047	0.931	0.722	0.814	0.869	0.664	1.015	0.904	0.635
CLCC1	1	1.095	1.147	0.907	1.065	1.343	0.867	1.068	1.299	1.016	0.996	1.302	0.968	0.893	1.284																			FGD6	1	0.572	0.41	0.826	0.451	0.276	0.807	0.64	0.54	0.828	0.454	0.303	0.62	0.494	0.284
CLCN6	1	0.996	1.154	0.995	1.011	1.319	1.022	0.927	1.022	1.021	0.774	1.059	1.101	0.979	1.308																			FHDC1	1	1.085	0.849	0.973	1.117	0.952	0.925	0.915	0.685	1.057	0.827	0.762	1.227	1.019	0.921
CLDN1	1	2.065	3.865	1.083	3.125	8.273	0.904	1.97	3.354	8.598	10.762	9.69	2.847	2.526	4.635																			FIZ1	1	0.872	0.639	0.969	0.828	0.57	1.179	0.997	0.664	0.874	0.862	0.619	1.062	0.782	0.585
CLDN10	1	1.095	2.174	0.876	1.058	1.528	0.801	1.029	3.105	1.507	1.381	1.698	0.532	1.001	1.271																			FKBP11	1	0.538	0.536	0.973	0.732	0.542	0.651	0.605	0.59	1.118	0.588	0.458	0.713	0.658	0.574
CLDN15	1	1.018	0.91	1.169	0.87	0.946	1.093	0.944	0.863	1.242	0.776	0.805	1.104	0.922	0.846																			FLAD1	1	0.839	0.614	0.976	0.826	0.585	1.087	0.832	0.587	0.982	0.831	0.622	1.152	0.915	0.603
CLDN19	1	1.406	4.395	0.694	1.152	1.357	1.964	4.77	11.555	2.164	7.881	24.607	0.882	2.09	1.761																			FLVCR1	1	0.819	0.897	0.832	0.85	0.953	0.932	0.812	0.928	1.125	0.889	1.035	1.202	1.039	1.223
CLDN4	1	1.301	2.093	0.966	0.971	0.947	1.447	2.356	4.378	2.116	3.631	5.562	1.121	0.709	0.824																			FNBP1L	1	0.77	0.678	1.005	0.77	0.597	0.927	0.796	0.666	0.943	0.666	0.565	1.009	0.789	0.678
CLEC11A	1	1.238	1.302	1.284	0.997	1.25	1.711	1.379	1.153	0.855	1.243	1.455	1.059	1.194	1.552																			FOXG1	1	0.617	0.505	0.838	0.526	0.4	1.071	0.554	0.443	0.609	0.488	0.426	0.69	0.377	0.349
CLEC19A	1	6.982	7.892	1	5.381	5.301	1.344	6.61	11.273	15.524	23.11	26.767	1.205	11.826	3.333																			FOXN3	1	1.072	0.64	0.969	1.011	0.586	1.168	1.164	0.668	0.694	0.782	0.644	0.925	0.958	0.679
CLEC2L	1	4.493	9.74	2.81	6.73	13.448	0.521	2.135	5.955	3.456	5.861	13.803	6.45	9.378	23.17																			FOXP2	1	1.157	0.9	1.356	0.815	0.567	1.063	0.915	0.948	2.765	2.654	2.159	5.209	2.679	1.817
CLEC4GP1	1	2.087	6.772	2.25	2.492	11.199	1.03	1.376	3.791	1.218	3.3	7.073	3.995	5.779	12.619																			FRAT1	1	0.901	0.446	0.95	0.67	0.309	1.419	0.832	0.369	0.6	0.56	0.311	0.834	0.489	0.28
CLIC1	1	1.436	1.843	0.478	0.879	1.026	2.212	2.095	3.258	2.274	4.075	3.186	0.682	0.492	0.619																			FRAT2	1	0.861	0.644	1.021	0.895	0.67	1.544	0.841	0.59	0.686	0.861	0.625	0.949	0.704	0.445
CLINT1	1	0.723	0.804	0.897	0.781	0.772	0.837	0.744	0.952	0.932	0.911	0.883	0.803	0.766	0.732																			FRG1	1	0.818	0.652	0.844	0.966	0.62	1.183	0.786	0.558	0.753	0.881	0.621	1.01	0.769	0.562
CLIP4	1	0.865	1.165	1.067	1.144	1.321	0.914	1.19	1.54	1.176	1.043	1.24	1.023	1.399	1.529																			FRMD4B	1	1.1	2.259	1.083	1.928	2.854	1.716	1.161	2.125	1.348	1.462	2.287	1.21	0.975	1.711
CLMN	1	0.982	1.471	0.705	0.584	0.989	0.752	1.441	2.68	1.435	2.196	2.755	0.611	1.1	0.955																			FRYL	1	0.72	0.633	0.832	0.642	0.513	0.73	0.649	0.663	0.973	0.632	0.589	0.791	0.645	0.542
CLMP	1	1.932	3.615	1.279	1.664	3.821	1.479	2.059	5.358	1.784	2.276	3.272	7.609	4.019	8.9																			FSIP2	1	0.556	0.515	0.634	0.479	0.503	0.502	0.431	0.409	0.999	0.409	0.403	0.594	0.533	0.417
CLN8	1	1.147	1.417	1.022	1.359	2.039	0.925	0.989	1.355	1.048	1.027	1.468	1.125	1.159	1.738																			FTX	1	0.804	1.09	1.098	0.825	1.016	0.527	0.953	1.041	1.259	0.778	1.071	0.813	1.08	1.123
CLPTM1	1	1.239	1.256	1.005	1.1	1.488	1.174	1.095	1.016	0.887	1.017	1.405	1.185	0.898	1.483																			FUBP1	1	0.912	0.952	0.952	0.861	0.818	0.826	0.856	0.974	0.995	0.808	0.809	0.976	0.984	0.844
CLTCL1	1	0.9	1.305	0.932	0.821	1.362	0.89	1.003	1.219	1.428	1.141	1.331	1.094	1.158	1.618																			FUNDC2	1	0.862	0.694	0.987	0.947	0.652	1.279	0.88	0.72	0.789	0.998	0.778	1.056	0.861	0.63
CLU	1	1.493	2.351	0.567	1.115	1.848	1.408	1.743	3.354	1.746	3.744	5.517	1.154	0.928	1.911																			FXR2	1	0.775	0.609	0.981	0.8	0.607	1.141	0.756	0.546	0.803	0.738	0.58	1.002	0.706	0.572
CLUH	1	1.463	1.62	1.134	1.028	1.909	1.338	1.377	1.505	1.127	1.143	1.951	1.188	1.256	2.393																			FZD3	1	0.956	0.778	0.92	1.063	0.847	0.869	0.887	0.852	0.804	0.727	0.707	0.885	0.753	0.673
CLYBL	1	1.077	2.297	0.927	0.898	1.879	1.151	1.524	4.554	1.554	1.927	2.686	1.021	1.194	1.651																			G2E3	1	0.798	0.884	0.976	0.859	0.786	0.767	0.76	0.944	0.964	0.798	0.773	0.822	1.021	0.749
CMKLR1	1	1.332	1.993	2.149	2.371	1.621	0.822	1.16	1.655	0.346	0.643	5.902	0.867	0.764	2.107																			GABPB1	1	1.034	0.884	1.004	1.062	0.763	1.104	1.031	0.796	0.854	1.011	0.746	1.044	0.944	0.692
CMSS1	1	1.309	1.436	0.846	1.539	1.562	1.316	1.401	1.538	0.942	1.656	1.53	1.033	1.126	1.302																			GABPB1-AS1	1	0.634	0.574	1.037	0.667	0.556	0.66	0.676	0.683	1.066	0.719	0.466	0.829	1.255	0.554
CMTM4	1	1.217	1.454	0.958	1.217	1.692	0.905	1.052	1.406	0.968	1.107	1.536	1.012	1.19	1.562																			GAL3ST4	1	0.442	0.311	1.198	0.523	0.312	0.771	0.408	0.278	1.07	0.347	0.189	0.92	0.483	0.209
CNN1	1	1.831	0.985	1.913	1.34	1.543	0.634	1.123	0.656	1.422	2.707	1.047	0.667	0.498	0.586																			GALP	1	0.226	0.127	1.086	0.157	0.084	1.862	0.332	0.235	0.479	0.179	0.168	0.585	0.164	0.091
CNNM1	1	1.489	1.695	1.187	2.08	3.008	0.875	1.367	1.612	0.772	1.031	1.614	1.276	1.491	2.199																			GATS	1	0.809	0.638	1.001	0.668	0.574	0.962	0.754	0.611	0.809	0.563	0.525	0.917	0.672	0.571
CNOT6LP1	1	1.956	5.309	1.082	2.1	9.574	1.749	1.304	4.194	0.595	1.592	3.874	0.695	1.68	4.72																			GDAP1L1	1	0.671	0.433	0.929	0.609	0.453	1.538	0.634	0.365	0.631	0.593	0.433	0.948	0.599	0.5
CNPY3	1	1.207	1.16	0.957	1.189	1.411	1.094	1.136	1.164	0.959	1.312	1.318	1.074	0.966	1.146																			GDI2	1	0.975	0.865	0.916	1.107	0.848	1.163	0.972	0.911	0.774	1.081	0.914	0.955	0.807	0.772
COASY	1	0.939	0.824	1.028	0.92	0.874	1.111	0.89	0.77	0.948	0.95	0.845	1.022	0.915	0.834																			GEMIN4	1	0.878	0.67	0.935	0.725	0.609	0.926	0.798	0.706	0.88	0.727	0.69	0.996	0.78	0.619
COG5	1	0.967	1.224	0.861	0.859	1.381	0.858	0.997	1.258	0.974	0.993	1.201	0.915	0.979	1.179																			GEMIN7	1	0.864	0.661	1.076	0.899	0.601	1.22	0.935	0.633	0.918	0.894	0.593	0.906	0.867	0.583
COG6	1	0.838	0.896	0.867	0.777	0.844	0.98	1.042	1.044	0.979	1.198	1.007	0.795	1.083	0.97																			GEN1	1	0.571	0.781	0.689	0.553	0.556	0.707	0.582	1.17	1.053	0.767	0.843	0.561	0.675	0.497
COL18A1	1	1.769	2.117	0.783	0.679	1.719	1.063	2.212	3.256	3.511	3.839	6.189	0.836	1.133	3.44																			GFOD2	1	1.011	0.758	0.942	0.974	0.75	1.116	0.991	0.703	0.759	0.785	0.677	0.884	0.807	0.714
COL22A1	1	1.379	3	0.804	2.116	4.76	1.475	1.813	3.84	2.278	2.426	3.355	1.785	2.119	4.663																			GGPS1	1	1.006	0.74	0.968	1.02	0.699	1.096	0.962	0.756	0.89	1.096	0.806	1.169	1.068	0.777
COL23A1	1	2.373	6.832	2.145	1.875	4.093	1.525	1.339	4.474	2.563	2.374	10.959	3.22	3.345	4.742																			GID8	1	0.929	0.688	1.006	0.864	0.592	1.101	0.891	0.678	0.781	0.811	0.634	1.007	0.746	0.605
COL27A1	1	0.611	1.367	0.542	0.338	0.944	0.652	0.791	2.81	1.964	1.778	2.138	0.374	0.811	1.066																			GIGYF1	1	0.641	0.712	1.003	0.558	0.654	0.947	0.682	0.713	1.092	0.541	0.644	0.867	0.645	0.733
COL4A1	1	0.909	1.319	0.784	0.878	1.732	0.735	1.387	1.657	3.354	2.818	1.891	0.82	1.096	1.172																			GIGYF2	1	0.963	0.771	0.944	0.91	0.742	0.913	0.951	0.746	0.793	0.706	0.725	1.014	0.788	0.747
COL4A2	1	0.836	0.806	0.811	0.595	0.743	0.919	0.811	0.91	1.545	1.002	0.982	0.954	0.66	0.75																			GJD2	1	1.33	2.187	0.849	1.334	2.587	4.708	3.962	3.781	2.461	2.964	4.236	4.087	2.988	5.864
COL5A1	1	1.555	1.565	1.57	1.168	1.702	0.902	4.244	3.593	3.623	6.021	3.151	1.255	1.589	2.478																			GLCE	1	0.751	1.062	0.96	0.961	1.05	1.074	1.039	1.241	0.977	0.866	1.045	1.198	1.36	1.177
COL5A3	1	0.622	1.313	0.649	0.505	1.172	1.02	1.238	2.772	1.964	1.142	2.338	0.567	0.731	1.542																			GLUD1P3	1	0.758	0.766	0.927	0.694	0.613	0.752	0.763	0.703	0.928	0.641	0.563	0.92	0.864	0.662
COL8A2	1	1.544	3.527	0.564	1.223	3.975	0.848	2.81	3.986	1.048	2.41	5.632	1.024	0.921	4.692																			GLYCTK	1	0.888	1.068	1.197	0.611	0.813	0.666	0.715	0.914	1.115	0.623	0.823	1.025	1.123	0.964
COL9A1	1	2.191	2.84	2.141	1.147	1.352	1.226	1.488	5.707	4.447	6.676	5.595	5.677	3.933	2.343																			GLYCTK-AS1	1	0.919	1.04	1.193	0.835	0.731	0.791	0.729	0.973	1.069	0.849	0.7	0.958	1.207	0.808
COL9A2	1	1.596	3.295	1.687	1.242	2.777	0.983	1.631	3.404	1.508	2.911	4.59	1.21	1.252	1.648																			GMEB1	1	0.962	0.747	1.033	1.109	0.781	0.951	0.991	0.763	0.885	0.906	0.684	1.014	0.836	0.713
COL9A3	1	1.392	1.305	2.241	1.528	1.81	0.66	1.426	2.339	2.226	2.661	4.196	1.791	1.545	1.309																			GMIP	1	0.718	0.733	0.947	0.527	0.695	0.814	0.769	0.714	1.019	0.45	0.609	0.786	0.476	0.824
COMT	1	1.644	1.611	0.986	1.158	1.65	1.669	1.597	1.692	1.147	1.689	2.335	1.145	1.194	1.96																			GPATCH1	1	0.846	0.755	1.045	0.857	0.851	0.923	0.809	0.681	0.877	0.766	0.706	0.965	0.934	0.734
COMTD1	1	3.048	4.18	1.587	2.075	4.497	1.722	2.867	3.657	1.392	1.843	4.437	1.405	2.124	5.734																			GPBP1	1	0.945	0.711	0.899	1.004	0.642	1.036	0.969	0.716	0.797	0.952	0.682	0.973	0.887	0.599
COPRS	1	1.406	1.313	0.891	1.48	1.383	1.719	1.51	1.374	0.828	1.722	1.488	1.017	1.155	1.315																			GPC2	1	0.637	0.39	0.927	0.512	0.365	1.032	0.623	0.362	0.773	0.407	0.291	0.884	0.406	0.314
COPS4	1	1.146	1.268	0.974	1.426	1.55	1.066	1.118	1.183	0.901	1.438	1.396	1.057	1.128	1.355																			GPCPD1	1	0.697	0.596	0.699	0.704	0.526	0.74	0.722	0.579	0.846	0.645	0.533	0.761	0.647	0.468
COPS7A	1	1.278	1.025	1.108	1.38	1.31	1.072	1.203	1.031	0.941	1.268	1.18	1.11	1.108	1.105																			GPR139	1	2.271	2.759	1.671	2.735	4.027	1.295	1.611	2.184	0.834	1.083	3.147	2.694	2.69	4.292
COPZ2	1	0.676	1.116	0.93	0.861	0.714	0.754	1.629	2.03	1.212	2.827	2.67	1.114	0.819	1.079																			GPR161	1	0.974	0.756	0.817	0.73	0.658	0.913	1.005	0.792	0.953	0.685	0.773	1.16	0.795	0.956
COQ10B	1	1.324	1.412	1.007	1.588	1.554	1.308	1.399	1.338	0.843	1.536	1.633	1.016	1.166	1.269																			GPR19	1	0.835	1.007	0.978	0.994	1.024	1.012	0.768	0.9	0.683	0.913	0.955	0.966	0.793	0.797
CORIN	1	1.065	1.4	1.167	1.198	1.682	0.872	0.899	1.189	1.069	0.985	1.165	1.003	1.606	1.516																			GPR34	1	0.929	0.763	1.567	0.724	0.611	0.587	0.981	0.595	1.292	0.75	0.804	0.629	1.356	0.784
CORO6	1	2.434	9.383	1.198	1.435	9.554	0.404	1.146	4.504	2.012	2.644	13.77	2.472	4.078	20.204																			GRB10	1	0.908	0.9	0.928	0.959	0.838	0.937	0.857	0.816	0.943	0.929	0.876	0.893	0.928	0.755
COX14	1	1.187	0.908	0.994	1.379	0.98	1.498	1.27	0.757	0.678	1.415	0.97	1.058	0.977	0.832																			GRIA3	1	0.952	0.69	1.146	1.409	1.154	0.902	0.95	0.87	0.722	0.49	0.423	0.687	0.492	0.467
COX8C	1	1.382	0.955	0.986	1.116	1.795	0.796	1.032	0.843	1.17	0.87	1.005	1.066	1.264	1.3																			GRIPAP1	1	0.836	0.871	1.055	0.879	0.967	0.845	0.803	0.755	0.918	0.682	0.733	0.844	0.773	0.863
CP	1	0.653	0.788	0.289	0.201	0.205	0.475	0.768	3.192	4.223	2.631	7.115	0.876	0.73	0.369																			GRM2	1	1.125	1.324	0.959	0.748	1.333	1.335	1.353	1.251	1.219	1.257	1.607	1.411	1.35	1.819
CPAMD8	1	2.38	8.583	0.893	1.358	2.724	0.575	1.78	6.991	2.996	9.506	28.858	1.475	2.514	3.771																			GRPEL2-AS1	1	1.777	2.136	1.492	1.512	1.843	1	1.771	1.996	1.693	1.12	0.928	1.895	1.653	2.021
CPD	1	0.9	0.833	0.87	0.995	0.902	0.947	0.887	0.845	0.987	0.962	0.983	1.028	0.841	0.925																			GSK3B	1	0.934	0.687	0.893	0.887	0.636	1.001	0.911	0.651	0.702	0.703	0.641	0.901	0.721	0.654
CPE	1	1.182	1.22	0.886	1.159	1.417	1.139	1.132	1.087	0.884	1.114	1.528	1.378	1.063	1.726																			GTF2A1	1	1.042	0.853	0.978	1.072	0.89	0.962	0.989	0.853	0.757	0.904	0.83	0.956	0.833	0.773
CPEB1	1	1.302	3.601	1.085	1.209	4.722	1.621	2.106	3.897	1.955	2.581	5.011	1.604	2.546	5.368																			GTF2I	1	0.646	0.588	0.946	0.621	0.53	0.735	0.664	0.631	0.923	0.557	0.522	0.857	0.732	0.572
CPNE2	1	1.979	2.028	1.427	2.59	2.375	0.912	1.16	1.468	0.859	1.65	1.924	1.286	1.466	1.743																			GTF2IRD2	1	0.637	0.441	0.971	0.607	0.343	0.835	0.641	0.471	1.221	0.706	0.421	0.787	0.657	0.433
CPNE4	1	4.851	4.014	2.802	6.366	9.052	1.262	2.038	2.465	4.334	8.268	6.628	9.221	8.501	7.286																			GTF2IRD2B	1	0.646	0.497	0.895	0.695	0.333	0.832	0.654	0.527	1.316	0.679	0.489	0.831	0.729	0.472
CPNE6	1	7.34	14.459	1.384	5.13	9.674	1.409	7.29	6.816	3.341	11.708	23.217	8.834	15.806	26.838																			GTF3C4	1	0.987	0.716	0.92	0.961	0.651	0.967	0.996	0.803	0.771	0.84	0.726	0.986	0.847	0.631
CPNE8	1	1.351	1.454	1.527	2.588	1.684	0.887	1.865	2.68	1.62	3.929	3.884	2.195	1.663	1.702																			GTF3C5	1	0.95	0.884	1.158	0.879	0.915	1.095	0.892	0.803	1.042	0.898	0.818	1.068	0.943	0.805
CPPED1	1	1.223	1.512	1.026	1.527	1.802	1.666	1.726	2.326	1.436	1.838	2.203	1.308	0.997	1.395																			GTF3C6	1	1.217	0.866	0.91	1.537	0.838	1.448	1.25	0.896	0.806	1.396	0.862	1.022	0.982	0.677
CPQ	1	0.401	0.843	0.584	0.386	0.917	2.568	1.953	2.688	2.356	1.948	1.72	1.484	0.949	1.003																			GTPBP1	1	1.026	0.729	0.977	0.854	0.776	1.198	0.991	0.696	0.808	0.783	0.713	1.116	0.819	0.71
CPS1	1	0.863	1.57	0.465	0.469	0.428	1.804	1.675	5.032	3.198	3.77	2.878	0.772	0.649	0.353																			GTPBP8	1	0.914	0.926	0.94	1.093	0.834	0.833	0.842	0.896	0.94	1.034	0.857	0.956	0.972	0.786
CPT1A	1	1.828	3.622	0.975	1.944	3.533	0.658	1.891	3.389	3.199	3.534	7.35	2.931	2.907	6.238																			H2AFV	1	0.94	0.77	0.924	0.981	0.632	1.207	1	0.837	0.777	1.025	0.726	0.827	0.75	0.495
CPVL	1	1.313	1.324	1.48	1.591	1.929	1.881	1.863	2.272	1.349	1.612	1.669	1.374	0.792	1.082																			H2AFY	1	0.738	0.707	0.95	0.743	0.653	1	0.705	0.726	0.979	0.773	0.644	0.894	0.731	0.589
CPXM2	1	3.041	7.511	0.545	2.814	6.631	2.013	7.658	22.915	1.843	5.29	14.713	2.026	1.557	4.546																			H2AFY2	1	0.927	0.66	0.808	0.838	0.585	1.339	0.91	0.618	0.732	0.781	0.579	0.959	0.691	0.556
CRABP1	1	5.67	9.377	2.885	7.512	9.799	1.777	6.468	4.621	6.021	26.488	43.657	7.673	6.334	7.648																			H3F3A	1	0.909	0.51	0.92	0.67	0.36	1.224	0.788	0.515	0.935	0.773	0.513	0.992	0.724	0.375
CRAT	1	1.314	1.348	1.009	1.041	1.556	1.293	1.261	1.283	1.027	1.247	1.654	1.249	1.212	1.854																			H3F3AP4	1	0.716	0.448	0.921	0.789	0.369	1.326	0.699	0.437	0.692	0.872	0.436	1.018	0.672	0.316
CRB3	1	0.868	2.199	1.159	1.333	7.058	0.873	1.484	1.704	0.408	1.192	3.066	1.162	1.527	3.379																			H3F3B	1	0.95	0.433	0.85	0.86	0.308	1.255	0.931	0.42	0.754	0.958	0.453	1.076	0.767	0.299
CREB3L1	1	1.064	3.005	0.958	0.832	3.486	1.202	1.569	2.766	2.113	2.547	4.264	1.793	1.662	5.091																			HAUS1	1	0.861	0.619	1.001	0.888	0.557	1.173	0.832	0.761	0.77	0.933	0.596	0.865	0.744	0.416
CREG1	1	1.784	2.772	1.011	2.381	4.123	1.294	1.74	2.574	1.345	2.347	3.56	1.447	2.097	3.754																			HAUS3	1	0.736	0.704	0.903	0.79	0.722	0.868	0.761	0.719	0.866	0.752	0.639	0.864	0.891	0.68
CRELD1	1	1.484	1.354	1.117	1.348	1.684	1.034	1.307	1.16	0.988	1.37	1.521	1.231	1.371	1.755																			HCG17	1	0.948	0.586	1.071	0.733	0.642	1.026	0.772	0.534	0.804	0.523	0.618	0.898	0.926	0.606
CRELD2	1	1.297	1.541	1.152	1.491	2.272	1.203	1.4	1.375	1.13	1.258	1.482	1.166	1.299	1.718																			HCN4	1	0.686	0.547	0.821	0.533	0.532	0.983	0.686	0.518	0.855	0.488	0.578	1.106	0.547	0.704
CREM	1	1.576	1.685	1.125	2.128	2.045	1.309	1.505	1.875	0.996	2.317	2.42	0.931	1.307	1.407																			HDAC2	1	0.811	0.63	0.904	0.873	0.541	1.104	0.825	0.65	0.802	0.879	0.586	0.987	0.73	0.512
CRHR2	1	1.305	4.992	1.666	1.49	5.923	1.338	2.138	5.285	1.128	1.437	4.84	1.654	2.514	7.397																			HDHD2	1	0.947	0.798	0.991	1.027	0.714	1.146	1.022	0.875	0.873	1.034	0.789	0.998	0.898	0.692
CRISPLD1	1	0.856	0.751	0.512	0.482	0.403	1.282	1.361	1.159	1.367	1.829	1.222	0.559	0.607	0.618																			HDX	1	0.915	0.769	0.958	0.891	0.654	1.012	0.946	0.679	0.745	0.685	0.598	0.891	0.82	0.67
CRISPLD2	1	1.477	2.367	1.491	1.855	4.549	1.134	2.163	2.138	1.242	2.102	4.123	2.482	2.873	9.068																			HECW1	1	1.228	0.877	1.208	1.245	0.927	0.894	1.055	0.779	0.958	0.855	0.858	1.364	0.981	1.034
CRLF1	1	1.102	1.527	0.902	1.076	1.521	0.734	1.008	1.114	0.716	0.983	1.018	0.621	0.842	0.933																			HECW1-IT1	1	1.2	1.071	1.855	0.818	0.853	0.622	1.442	1.915	1.615	0.792	0.966	1.673	1.099	1.12
CRLS1	1	1.336	1.222	1.136	1.735	1.354	1.111	1.398	1.315	0.962	1.579	1.236	1.079	1.366	1.215																			HELLS	1	0.538	0.761	0.642	0.57	0.384	0.894	0.717	1.217	1.226	0.966	0.712	0.551	0.613	0.435
CROT	1	0.89	1.243	0.744	0.797	0.874	0.989	1.244	1.772	1.063	1.31	1.422	0.576	0.755	0.884																			HERC2P9	1	1.243	1.387	1.145	1.019	1.16	0.803	1.085	1.349	2.326	0.874	1.229	0.928	1.454	1.541
CRTAP	1	1.258	1.398	1.213	1.265	1.502	1.236	1.486	1.862	1.455	2.257	2.198	1.043	1.127	1.262																			HEXDC	1	0.657	0.585	1.167	0.544	0.622	1.164	0.714	0.568	1.277	0.701	0.604	1.197	0.822	0.76
CRY1	1	1.444	1.277	1.164	1.767	1.467	1.018	1.343	1.27	0.812	1.437	1.263	1.107	1.444	1.125																			HFM1	1	0.403	0.589	0.825	0.375	0.423	0.808	0.564	0.775	1.085	0.621	0.534	0.775	0.737	0.61
CRYAB	1	0.49	0.649	0.813	0.922	2.235	0.833	1.388	1.484	1.04	9.53	21.162	0.616	6.927	0.388																			HIC2	1	0.896	0.74	0.983	0.836	0.768	1.005	0.787	0.709	0.93	0.664	0.71	0.898	0.673	0.722
CRYBA1	1	1	8.181	10.204	3.793	3.149	4.247	2.773	8.583	3.858	117.182	685.307	3.088	428.25	10.837																			HIF1AN	1	0.706	0.739	0.894	0.747	0.712	0.797	0.752	0.796	0.98	0.775	0.679	0.78	0.89	0.636
CRYGS	1	0.517	1.101	0.961	0.684	0.833	0.852	0.816	1.048	1.116	1.117	3.52	0.691	2.333	1.138																			HILPDA	1	0.768	0.766	0.991	0.742	0.659	1.072	0.68	1.008	0.798	0.811	0.664	0.848	0.714	0.612
CRYL1	1	1.349	1.811	1.018	1.456	1.858	1.239	1.309	1.407	0.777	1.474	1.998	1.27	1.183	1.694																			HIP1R	1	0.75	0.705	1.044	0.536	0.657	0.99	0.787	0.656	1.199	0.574	0.667	0.976	0.745	0.897
CRYZ	1	0.941	1.843	0.563	0.773	1.108	1.146	1.674	2.647	0.887	2.124	2.425	0.475	0.691	1.161																			HIST1H2AC	1	0.823	1.016	0.872	0.954	0.679	1.228	1.379	1.354	0.925	2.105	1.689	1.075	0.739	0.46
CSF1	1	0.997	1.557	0.917	0.73	0.936	1.637	1.651	2.482	1.901	2.019	3.208	0.88	1.109	1.099																			HIST1H2AE	1	0.615	0.694	0.993	0.197	0.348	1.315	0.429	0.692	0.55	0.609	0.721	1.02	0.298	0.389
CSGALNACT1	1	3.834	5.603	2.571	4.471	8.099	0.848	1.364	2.961	2.871	4.055	9.765	6.038	6.242	16.252																			HIST1H2BC	1	1.784	2.53	0.412	1.813	0.617	1.03	2.063	3.681	1.749	3.097	6.91	0.827	0.682	1.188
CSGALNACT2	1	1.04	1.309	0.995	1.247	1.491	0.899	0.957	1.203	1.013	0.993	1.214	1.041	1.182	1.276																			HIST1H2BD	1	0.714	0.575	1.015	0.644	0.41	1.005	0.967	0.688	0.848	0.966	0.455	1.259	0.992	0.354
CSPG4	1	2.454	5.085	0.627	1.198	5.803	1.892	3.985	16.133	4.586	9.81	20.094	1.137	1.731	1.865																			HIST1H2BF	1	0.658	0.475	0.996	0.637	0.506	0.838	0.869	0.6	0.642	0.561	0.453	0.715	0.681	0.285
CSRNP1	1	6.037	8.199	0.964	7.214	12.033	1.19	4.763	4.926	3.132	8.083	9.168	1.356	3.626	7.452																			HIST1H2BG	1	1.783	1.609	1.383	1.358	1.134	1.001	2.251	1.67	0.782	1.553	1.915	1.204	0.884	0.527
CST3	1	1.242	1.482	1.007	1.057	1.807	1.586	1.322	2.031	1.268	2.148	2.884	1.111	0.745	1.444																			HIST1H2BJ	1	0.996	0.997	0.949	0.431	0.417	0.863	2.131	2.162	0.927	2.204	2.076	1.088	0.443	0.516
CSTB	1	1.45	1.319	0.923	1.49	1.416	1.612	1.405	1.322	0.917	1.643	1.625	1.02	1.202	1.285																			HIST1H2BN	1	1.024	0.86	0.88	0.756	1.189	1.126	0.963	1.636	1.204	1.162	1.393	0.955	0.937	1.025
CTAGE5	1	1.394	1.781	1.688	1.451	1.412	1.254	1.347	1.807	1.477	1.135	1.858	1.919	1.457	1.701																			HIST1H3E	1	1.1	1.344	0.779	1.256	0.79	1.29	1.192	1.771	1.307	1.987	2.034	1.343	1.002	1.206
CTBS	1	1.253	1.67	0.639	1.334	1.503	1.101	2.113	2.895	2.211	3.655	5.364	0.902	0.783	0.988																			HIST1H4E	1	1.578	1.681	0.504	2.04	1.278	1	1.998	1.908	1.217	1.47	1.605	1.108	0.57	0.865
CTNNA1	1	0.965	1.146	0.884	0.779	0.779	1.123	1.198	1.536	1.358	2.057	1.476	0.939	0.888	0.562																			HIST1H4J	1	1.156	0.87	0.566	0.743	0.371	2.529	1.375	0.716	1.238	0.968	0.82	0.874	0.345	0.971
CTSA	1	0.844	0.828	1.01	0.817	0.994	0.906	0.869	0.835	0.885	0.837	0.877	0.767	0.724	0.751																			HIST2H2AC	1	1.8	1.58	2.169	1.948	0.882	1.837	1.901	1.831	2.009	1.968	2.342	1.612	1.243	0.566
CTSB	1	1.024	1.32	0.899	1.087	1.552	1.168	1.048	1.253	0.878	1.143	1.683	0.998	0.858	1.657																			HIST2H2BE	1	1.134	0.887	1.039	0.996	0.817	1.266	1.07	0.843	0.747	1.145	0.879	1.18	1.257	0.759
CTSD	1	1.105	1.18	0.9	0.819	1.43	1.713	1.097	1.169	1.064	1.479	1.917	1.116	0.762	1.458																			HIST3H2BA	1	2.014	1.882	1.672	0.752	2.087	1.193	1.14	1.754	1.629	1.804	1.414	2.534	1.592	2.041
CTSH	1	1.54	2.2	1.179	1.301	1.519	1.125	3.207	4.059	1.649	5.635	8.571	1.118	1.262	1.579																			HMG20A	1	0.942	0.781	1.033	0.974	0.778	0.997	0.904	0.755	0.788	0.839	0.737	1.005	0.866	0.706
CTSL	1	1.082	1.29	0.962	1.189	1.549	1.29	1.382	1.546	1.297	1.668	1.857	1.34	1.232	1.742																			HMGA2	1	0.944	2.414	0.408	0.508	0.095	1.603	1.244	4.561	3.893	5.152	2.08	0.381	0.802	0.036
CTSO	1	1.229	1.11	2.029	1.548	1.188	6.87	5.743	6.857	1.725	4.44	4.702	2.638	1.539	1.538																			HMGB1	1	1.032	0.881	0.94	1.103	0.726	1.196	1.064	0.968	0.821	1.071	0.827	1.007	0.975	0.658
CTSS	1	0.347	0.454	0.696	0.541	0.399	0.72	0.531	0.516	1.134	0.612	0.48	0.635	0.624	0.788																			HMGB1P5	1	1.413	1.005	1.109	1.201	0.814	1.272	1.517	1.411	1.205	1.283	1.021	1.371	1.277	0.814
CUTC	1	1.036	1.017	0.944	1.151	1.076	1.242	1.194	0.92	0.849	1.28	1.06	1.013	1.049	0.976																			HMGB3	1	0.891	0.597	0.86	0.884	0.515	1.195	0.964	0.682	0.701	0.847	0.559	0.908	0.752	0.52
CX3CR1	1	1.714	21.716	1.409	3.482	50.338	1.129	1.795	30.494	0.397	0.86	9.017	0.856	1.311	14.59																			HMGB3P24	1	0.365	0.391	0.66	0.697	0.349	0.591	0.649	0.52	0.737	0.57	0.425	0.341	0.346	0.312
CXCL14	1	2.098	1.912	0.62	1.303	1.895	1.567	10.704	5.927	4.573	11.753	18.682	1.97	2.667	2.996																			HMGN1	1	0.802	0.892	0.979	0.824	0.718	0.902	0.818	0.828	1.125	0.834	0.688	0.956	1.088	0.773
CXCL16	1	1.258	1.613	1.36	1.12	1.748	1.301	1.574	1.741	1.066	1.39	1.75	1.963	2.026	1.812																			HMGN2	1	1.224	1.258	0.884	1.29	0.884	1.181	1.174	1.327	0.979	1.331	1.192	0.97	1.151	0.853
CXCR4	1	0.676	4.642	0.689	1.229	5.579	1.451	0.392	3.594	1.284	1.762	6.86	1.775	0.944	1.405																			HNRNPA0	1	0.954	0.624	0.97	0.902	0.557	1.305	0.958	0.649	0.729	0.835	0.608	1.036	0.734	0.509
CYB561	1	1.828	3.341	0.913	1.814	3.967	1.215	1.7	3.014	1.457	2.006	4.389	1.496	1.69	4.676																			HNRNPA1	1	0.833	0.759	0.873	0.898	0.563	1.111	0.811	0.904	0.795	0.913	0.729	0.8	0.724	0.526
CYB561D1	1	1.222	1.407	1.114	1.337	1.772	1.082	1.048	1.128	0.903	1.035	1.333	0.906	1.081	1.523																			HNRNPA1P48	1	0.794	0.758	0.902	1.057	0.595	1.355	0.92	0.917	0.682	0.955	0.745	0.807	0.717	0.514
CYB5A	1	1.204	1.318	1.178	1.379	1.428	1.038	1.034	1.464	1.092	1.674	1.405	1.366	1.885	1.583																			HNRNPA2B1	1	0.867	0.916	1.014	0.98	0.771	0.916	0.84	1.001	1.065	0.949	0.831	0.947	0.912	0.75
CYB5R1	1	0.844	1.036	0.881	0.877	1.207	1.092	0.89	0.968	0.972	1.015	1.369	1.049	0.813	1.334																			HNRNPA3	1	1.12	0.848	0.967	1.188	0.769	0.957	1.071	0.89	0.861	0.924	0.74	0.906	0.887	0.694
CYBA	1	1.222	2.284	0.782	1.225	2.989	1.283	1.393	2.227	1.86	1.753	3.644	1.361	1.374	3.178																			HNRNPAB	1	0.826	0.588	0.939	0.823	0.459	1.089	0.809	0.626	0.797	0.852	0.534	0.872	0.668	0.406
CYBRD1	1	2.914	4.596	0.515	1.794	1.964	0.699	4.982	7.899	4.98	15.611	16.785	0.733	2.596	1.085																			HNRNPDL	1	0.833	0.993	1.058	0.908	0.909	0.996	0.832	0.984	1.071	0.973	0.86	1.01	1.102	0.891
CYGB	1	1.45	1.594	1.245	0.999	1.117	1.108	1.337	1.148	0.778	1.19	1.652	1.222	1.189	1.923																			HNRNPH1	1	0.679	0.696	0.935	0.755	0.562	0.908	0.756	0.811	1.044	0.731	0.616	0.844	0.702	0.582
CYP1A1	1	2.117	1.845	1.84	2.402	3.139	1.297	1.709	1.591	1.504	1.121	2.139	1.894	1.671	2.857																			HNRNPK	1	0.905	0.776	0.958	0.964	0.71	1.102	0.868	0.805	0.833	0.904	0.76	1.028	0.778	0.656
CYP27A1	1	0.84	1.415	1.058	1.426	1.75	1.312	1.898	3.276	2.478	3.323	4.463	1.142	1.669	2.425																			HNRNPKP4	1	1.239	0.848	0.854	1.188	0.601	1.143	1.041	0.877	1.067	0.651	0.878	1.045	0.886	0.879
CYP2S1	1	3.461	9.033	2.917	6.618	14.235	1.531	2.72	7.592	4.265	8.157	15.257	10.226	12.471	28.473																			HNRNPL	1	0.952	0.981	0.977	0.947	0.869	1.012	0.934	1.013	0.994	0.85	0.913	0.96	0.835	0.893
CYP2U1	1	1.035	1.522	1.227	1.379	1.915	1.081	1.135	1.578	1.209	1.541	1.813	1.271	1.275	1.726																			HNRNPLL	1	0.967	0.818	0.95	1.074	0.758	1.117	0.924	0.829	0.806	1.012	0.81	0.901	0.913	0.696
CYP46A1	1	1.354	2.183	1.023	1.301	2.925	0.828	1.206	1.908	1.04	1.055	2.143	0.938	1.195	2.641																			HNRNPM	1	1.369	1.093	0.973	1.467	1.003	1.126	1.395	1.202	1.022	1.393	1.149	1.026	1.119	1.038
CYP4V2	1	0.96	1.941	0.895	1.17	2.37	0.851	1.248	2.465	1.615	1.294	2.523	1.372	1.728	3.432																			HNRNPR	1	0.984	0.732	0.99	1.02	0.673	0.954	0.867	0.769	0.833	0.885	0.693	1.067	0.858	0.612
CYP4Z1	1	2.577	3.648	1.956	3.718	4.723	1.251	3.308	5.759	1.672	1.976	2.797	2.55	4.213	5.914																			HNRNPU	1	1.053	0.863	0.949	1.115	0.811	0.984	1.015	0.862	0.906	1	0.852	1.093	1.011	0.831
CYP7B1	1	1.526	1.467	0.608	0.975	1.378	0.996	2.063	2.518	1.501	1.747	3.031	1.048	1.176	1.91																			HNRNPUL2	1	1.004	0.677	0.968	1.196	0.724	1.202	1.037	0.696	0.803	0.941	0.651	1.053	0.872	0.625
CYS1	1	3.245	5.359	1.65	3.869	5.732	1.78	4.432	3.965	3.829	10.366	13.238	6.052	6.839	14.031																			HP1BP3	1	1	0.749	0.949	0.919	0.653	0.957	0.948	0.788	0.75	0.768	0.661	0.917	0.8	0.611
CYSTM1	1	2.421	3.331	0.94	3.01	4.392	2.068	2.705	3.724	1.565	4.487	5.49	1.284	1.959	3.059																			HTATSF1	1	0.927	0.693	0.913	1.03	0.68	1.205	1.022	0.739	0.77	0.994	0.712	1.065	0.8	0.669
CYTL1	1	0.827	1.011	1.56	0.354	1.353	0.662	1.113	0.967	1.045	3.203	3.971	0.484	0.836	0.626																			HUNK	1	0.926	0.823	0.977	0.84	0.773	1.004	0.888	0.716	0.683	0.672	0.753	0.71	0.611	0.669
DAAM2	1	3.562	12.345	1.861	4.729	16.983	0.743	2.486	13.153	3.96	8.504	10.314	2.232	4.555	7.926																			HUS1	1	0.972	1.086	1.022	0.948	1.176	0.778	0.961	1.175	1.082	1.041	1.01	0.986	1.223	1.108
DAD1	1	1.038	1.05	0.997	1.153	1.228	1.439	1.044	1.021	0.848	1.199	1.16	1.072	0.766	0.952																			ICK	1	0.705	0.426	0.924	0.592	0.281	1.058	0.763	0.433	0.743	0.608	0.334	0.802	0.654	0.289
DAPL1	1	1.084	5.158	1.421	1.166	0.84	5.895	4.056	4.909	2.754	16.491	30.975	2.854	1.597	1.972																			ID4	1	0.526	0.392	0.919	0.478	0.444	1.094	0.582	0.327	0.646	0.767	0.501	0.541	0.443	0.359
DARS	1	1.15	1.266	0.884	1.319	1.218	1.28	1.233	1.392	1.031	1.502	1.428	1.133	1.101	1.284																			IDH1	1	1.015	0.882	0.983	1.139	0.824	1.301	1.103	0.965	0.916	1.054	0.79	1.081	0.97	0.752
DBI	1	1.309	1.172	1.072	1.657	1.209	2.132	1.464	1.441	1.094	1.629	1.294	1.238	1.099	1.046																			IFT52	1	0.828	0.64	0.916	0.906	0.607	1.265	0.803	0.63	0.71	0.907	0.618	0.864	0.74	0.495
DBT	1	0.887	0.945	0.892	0.977	1.011	0.683	0.843	0.931	0.866	0.843	0.951	0.814	0.958	0.969																			IFT81	1	0.779	0.878	1.004	0.89	0.85	0.836	0.727	0.851	0.881	0.887	0.844	0.934	0.837	0.779
DCAF6	1	1.445	1.144	1.117	1.675	1.276	1.063	1.38	1.181	1.128	1.638	1.357	1.298	1.549	1.368																			IGDCC3	1	0.469	0.249	0.68	0.329	0.127	1.61	0.543	0.357	0.557	0.225	0.16	0.387	0.185	0.126
DCBLD1	1	1.486	1.33	1.601	1.666	1.225	1.121	1.744	1.229	2.654	2.503	2.663	5.064	4.442	5.352																			IGF2BP1	1	0.865	0.742	0.859	0.725	0.474	0.921	0.872	1.077	0.995	0.792	0.613	0.67	0.578	0.319
DCDC2	1	0.942	2.718	1.256	1.114	1.301	1.002	2.602	4.528	2.04	4.172	9.173	1.236	1.853	1.295																			IGF2BP2	1	0.689	0.624	0.879	0.636	0.511	0.936	0.708	0.634	0.913	0.589	0.503	0.689	0.577	0.467
DCN	1	1.798	4.398	0.591	0.923	3.91	1.514	3.299	4.397	2.732	11.429	9.552	1.795	1.144	3.637																			IGF2BP3	1	0.586	0.423	0.693	0.451	0.305	0.8	0.575	0.648	0.774	0.52	0.388	0.423	0.262	0.134
DCTD	1	1.077	0.935	0.973	0.967	0.87	1.404	1.482	1.579	1.074	1.556	1.464	1.044	0.996	0.939																			IGSF9	1	0.687	0.696	0.838	0.461	0.46	1.308	0.908	0.806	1.185	0.772	0.716	1.125	0.723	0.763
DCXR	1	1.152	1.548	0.798	0.956	1.327	2.014	1.425	1.615	0.974	1.329	1.827	1.049	1.109	1.732																			IK	1	0.836	0.767	1.005	0.968	0.761	0.949	0.82	0.711	0.975	0.912	0.711	1.02	0.831	0.653
DDAH1	1	1.963	2.643	0.792	2.002	3.17	1.327	1.925	2.25	1.399	3.04	3.557	1.981	2.859	3.719																			IKZF2	1	0.974	0.898	0.939	0.904	0.885	0.681	0.855	0.829	0.871	0.992	0.907	0.892	1.042	0.926
DDIT3	1	1.487	1.271	0.91	1.666	2.019	1.213	1.405	1.001	0.945	1.668	1.092	0.614	1.173	1.031																			IL18BP	1	0.633	0.736	0.964	0.526	0.711	0.702	0.6	0.677	0.975	0.475	0.581	0.799	0.698	0.651
DDIT4L	1	2.568	6.996	2.129	1.096	0.791	1.806	3.135	11.686	4.229	8.232	12.978	1.854	2.868	1.119																			IL1RAPL2	1	0.503	0.276	1.025	0.483	0.351	1.579	0.751	0.454	1.623	1.1	0.902	4.266	2.49	2.341
DDN	1	4.403	7.99	1.861	7.204	22.56	1.227	2.97	4.081	0.956	2.04	5.514	1.234	3.237	7.147																			IL7	1	0.431	0.369	0.777	0.425	0.385	0.492	0.421	0.401	1.149	0.466	0.303	0.732	0.863	0.576
DDR2	1	0.863	2.848	0.91	0.816	1.186	2.417	4.824	9.036	1.888	3.168	6.216	0.864	1.071	0.992																			ILF2	1	0.923	0.728	0.996	1.076	0.707	1.214	0.935	0.751	0.934	1.114	0.777	1.221	0.957	0.721
DDX21	1	1.209	1.138	1.082	1.383	1.133	0.999	1.142	1.185	1.097	1.242	1.173	1.28	1.219	1.166																			ILF3	1	0.807	0.733	0.972	0.78	0.659	0.864	0.816	0.81	0.962	0.674	0.633	0.864	0.72	0.631
DDX39A	1	0.965	1.057	1.021	0.983	1.16	1.249	1.015	1.124	1.087	1.018	1.069	0.947	0.95	1.032																			IMPG2	1	0.534	0.395	0.755	0.614	0.326	0.821	0.659	0.462	0.86	0.51	0.477	0.596	0.466	0.485
DDX60	1	1.991	2.229	0.361	0.706	0.263	1.339	3.087	8.809	3.01	3.512	5.062	1.495	1.999	3.977																			INE1	1	0.589	0.766	0.839	0.606	0.715	0.569	0.688	0.781	1.145	0.564	0.548	0.708	0.681	0.678
DECR1	1	0.908	0.866	0.812	0.72	0.345	1.898	1.439	2.213	1.746	2.964	2.015	1.028	0.662	0.576																			ING3	1	0.749	0.667	0.999	0.841	0.677	1.087	0.81	0.853	0.957	0.917	0.668	1.027	0.873	0.687
DEGS1	1	1.128	1.101	1.057	1.323	1.367	1.068	0.967	0.958	0.966	1.101	1.414	1.216	0.936	1.43																			ING4	1	0.755	0.619	1.057	0.78	0.604	1.196	0.75	0.561	0.847	0.807	0.524	1.048	0.804	0.518
DENND1C	1	1.545	5.236	1.513	2.266	8.911	0.634	0.922	3.124	1.318	2.185	5.953	4.15	3.639	9.087																			INO80C	1	0.609	0.632	0.929	0.833	0.66	0.904	0.734	0.645	0.971	0.799	0.643	0.722	0.81	0.624
DENND2C	1	1.678	3.056	2.011	2.335	4.045	0.987	1.945	2.211	2.728	2.715	3.672	2.639	2.527	3.349																			INSM1	1	0.787	0.73	1.06	0.858	0.582	1.591	0.812	1.104	1.566	1.86	1.389	2.337	1.131	1.048
DENND4B	1	0.995	0.943	0.91	0.939	1.016	1.06	1.039	0.89	1.148	0.941	1.044	1.163	1.123	1.363																			INSR	1	0.767	0.666	0.978	0.858	0.722	0.944	0.704	0.61	0.755	0.584	0.612	0.908	0.631	0.703
DEPTOR	1	1.922	1.964	0.985	1.504	1.721	1.037	1.434	1.368	0.982	1.55	1.514	1.272	1.99	2.216																			INTS7	1	0.835	0.763	0.843	0.846	0.865	1.02	0.862	0.794	0.99	0.855	0.805	1.078	0.834	0.794
DERA	1	0.787	1.209	0.551	0.519	0.423	1.393	1.038	2.052	1.412	1.815	1.798	0.86	0.61	0.484																			IP6K2	1	0.732	0.65	1.006	0.735	0.611	1.057	0.73	0.595	0.855	0.737	0.567	0.934	0.728	0.586
DES	1	1.326	2.483	0.987	1.273	2.631	3.231	2.748	2.785	1.492	2.942	7.138	3.4	2.656	9.219																			IPO9	1	0.79	0.58	0.921	0.784	0.579	0.77	0.73	0.614	0.899	0.682	0.609	0.988	0.737	0.667
DGKA	1	1.479	2.266	0.933	1.371	2.138	1.379	2.118	2.471	1.341	1.429	2.013	1.203	1.461	2.443																			IRAK1BP1	1	0.757	0.712	0.862	0.611	0.543	0.814	0.834	0.898	1.082	0.75	0.697	0.792	0.856	0.601
DGKB	1	2.605	5.715	1.844	3.332	5.059	1.292	2.736	4.131	4.39	7.699	13.556	6.928	6.79	13.811																			IREB2	1	0.891	0.705	0.921	0.87	0.685	0.823	0.841	0.689	0.794	0.797	0.671	0.945	0.853	0.657
DGKG	1	9.344	65.793	2.457	18.613	105.789	0.566	8.147	63.184	1.044	9.272	99.946	3.046	15.686	93.177																			IRGQ	1	0.977	0.846	1.031	1.234	0.915	1.168	0.989	0.772	0.799	0.95	0.802	0.946	0.919	0.896
DGKK	1	7.364	13.039	1.974	12.647	24.457	0.941	3.872	7.47	2.978	9.034	13.127	8.158	13.057	18.382																			ITFG2	1	0.909	0.812	0.967	0.853	0.711	0.899	0.877	0.801	0.861	0.782	0.76	0.816	0.84	0.695
DHRS1	1	0.927	1.366	0.998	1.018	1.384	0.993	1.005	1.309	1.151	1.241	1.339	1.056	1.12	1.337																			JARID2	1	0.614	0.56	0.803	0.491	0.54	0.972	0.697	0.61	0.755	0.546	0.54	0.719	0.489	0.483
DHRS7B	1	1.121	1.269	0.93	1.161	1.447	1.197	1.096	1.218	0.988	1.408	1.551	1.109	1.022	1.448																			JRK	1	0.961	0.923	0.941	0.937	0.852	0.966	0.934	1.041	1.007	0.821	0.831	0.938	1	0.95
DHX37	1	1.24	1.487	1.096	1.141	1.642	1.226	1.399	1.646	1.149	1.063	1.554	1.098	1.204	1.555																			KALRN	1	0.717	0.571	0.838	0.6	0.508	0.702	0.662	0.547	0.799	0.411	0.466	0.816	0.61	0.569
DHX58	1	1.594	3.092	1.629	1.442	4.087	0.967	1.554	2.94	1.032	1.755	3.973	1.771	2.616	4.477																			KANSL1	1	0.828	0.716	0.98	0.778	0.669	0.968	0.833	0.701	0.845	0.686	0.603	0.887	0.764	0.612
DIAPH2	1	1.188	2.208	1.583	1.423	1.782	1.129	1.348	2.926	2.301	2.603	3.207	2.697	2.019	2.847																			KANSL2	1	0.887	0.783	0.997	1.102	0.757	1.03	0.889	0.731	0.936	0.967	0.687	0.942	0.959	0.699
DIEXF	1	1.2	1.187	0.973	1.208	1.473	0.918	1.027	1.024	1.062	1.05	0.998	1.25	1.261	1.174																			KANSL3	1	0.782	0.734	1.08	0.859	0.725	1.02	0.775	0.802	0.928	0.807	0.675	0.931	0.809	0.675
DIO3	1	5.78	14.593	2.01	5.115	14.068	0.757	4.329	12.113	2.651	9.6	26.292	4.905	5.711	16.778																			KAT5	1	0.937	0.711	0.954	0.795	0.651	1.023	0.905	0.671	0.911	0.793	0.69	1.02	0.827	0.704
DIO3OS	1	3.365	8.407	2.799	3.323	7.264	0.531	2.46	7.42	4.173	5.458	11.121	3.534	4.052	6.891																			KAT6A	1	0.926	0.68	0.915	0.857	0.627	0.846	0.892	0.712	0.769	0.617	0.642	1.049	0.801	0.658
DKK1	1	0.753	1.973	0.779	1.262	2.63	0.333	0.344	0.738	4.495	4.72	27.387	2.585	7.871	7.966																			KAT6B	1	0.983	0.675	0.951	0.893	0.593	0.957	1	0.762	0.794	0.713	0.612	1.045	0.919	0.612
DKK3	1	2.968	6.28	0.918	3.122	7.468	1.56	3.497	5.919	1.533	3.508	9.125	1.769	2.714	10.282																			KBTBD4	1	0.932	0.627	0.98	0.908	0.587	0.963	0.921	0.663	0.69	0.736	0.596	1.034	0.753	0.575
DLC1	1	2.684	6.612	1.854	2.712	6.997	0.775	2.417	4.357	2.241	3.662	5.22	2.428	3.652	5.994																			KCNB2	1	0.934	0.762	0.762	1.111	1.163	0.789	0.859	0.667	0.839	0.633	0.784	1.226	0.77	0.975
DLG1	1	1.331	1.544	0.849	1.353	1.398	0.786	1.152	1.635	1.179	1.715	1.567	0.734	1.151	1.254																			KCNH8	1	0.652	0.481	1.217	0.646	0.345	0.891	0.714	0.595	1.208	0.554	0.347	1.023	0.781	0.356
DLGAP1-AS1	1	0.923	1.963	0.374	0.35	0.56	0.656	1.73	4.58	1.497	3.708	3.784	0.247	0.746	0.287																			KCNMB4	1	0.888	0.564	0.991	1.022	0.634	1.454	0.892	0.597	0.915	1.054	0.694	1.174	0.867	0.571
DLK1	1	3.975	5.291	0.752	1.703	3.31	1.265	3.869	19.298	2.827	8.296	10.294	1.505	1.347	3.06																			KCNRG	1	0.388	0.257	1.12	0.594	0.304	1.242	0.389	0.46	0.505	0.437	0.145	0.618	0.345	0.237
DLL4	1	1.476	1.936	1.821	1.841	2.446	1.423	1.884	1.889	1.871	1.959	2.315	1.941	2.056	1.966																			KCTD1	1	1.105	0.659	1.07	1.07	0.702	1.015	1.015	0.593	0.824	0.94	0.711	1.157	0.976	0.756
DNAH14	1	0.675	1.371	0.804	0.779	1.287	0.363	0.47	1.03	1.503	0.999	1.474	0.979	1.13	1.914																			KCTD10	1	0.78	0.55	0.882	0.727	0.526	1.002	0.759	0.525	0.769	0.664	0.485	0.85	0.573	0.474
DNAH7	1	1.147	1.805	0.426	0.793	1.508	0.575	1.369	3.098	2.198	2.278	3.099	0.779	0.743	1.412																			KCTD15	1	0.908	0.885	0.924	0.719	0.74	1.276	1.122	1.073	1.148	0.879	0.946	0.993	0.934	1.085
DNAH9	1	2.201	2.731	0.873	1.322	2.217	0.912	3.064	5.732	2.009	5.27	7.793	1.024	1.188	2.641																			KDM1A	1	0.697	0.621	0.911	0.716	0.578	1.019	0.689	0.606	0.785	0.701	0.557	0.879	0.66	0.538
DNAJA3	1	1.016	1.139	1.033	1.068	1.328	0.945	0.99	1.057	0.921	1.03	1.169	0.946	1.097	1.174																			KDM2B	1	1.05	0.771	0.81	0.783	0.6	1.24	1.111	0.825	0.884	0.827	0.728	0.829	0.797	0.724
DNAJB1	1	1.356	1.028	1.032	1.333	1.041	1.334	1.325	0.994	0.765	1.28	1.064	1.072	1.163	0.958																			KDM3B	1	0.773	0.618	0.905	0.773	0.559	0.761	0.622	0.555	0.827	0.72	0.619	0.973	0.738	0.577
DNAJB2	1	1.01	1.107	1.276	1.021	1.311	1.165	0.994	1.071	1.186	1.007	1.133	1.218	1.189	1.275																			KDM4A	1	0.731	0.542	0.92	0.697	0.565	0.892	0.696	0.534	0.765	0.601	0.49	0.897	0.612	0.497
DNAJB4	1	1.09	0.987	1.03	1.253	0.905	1.015	1.221	1.319	1.011	1.544	1.243	0.892	1.212	0.964																			KDM4B	1	0.955	0.736	0.964	0.715	0.714	1.145	0.903	0.651	0.971	0.715	0.803	1.024	0.829	0.918
DNAJC10	1	1.082	1.372	0.859	1.175	1.417	0.968	1.198	1.458	1.285	1.37	1.437	1.082	1.356	1.417																			KDM5B	1	0.707	0.558	0.832	0.7	0.506	0.953	0.724	0.564	0.813	0.625	0.54	1.037	0.666	0.565
DNAJC25	1	1.159	1.276	1.096	1.405	1.637	0.995	1.017	1.144	1.008	1.256	1.201	0.915	1.123	1.215																			KDM6A	1	0.983	0.696	1.005	1.038	0.602	0.893	0.935	0.695	0.9	0.838	0.695	0.95	0.832	0.631
DNAJC27	1	1.181	1.406	1.002	1.257	1.595	0.785	1.053	1.251	0.881	0.972	1.204	0.838	1.12	1.155																			KDM8	1	0.656	0.601	0.93	0.6	0.555	1.16	0.798	0.676	0.828	0.746	0.63	0.903	0.64	0.66
DNAJC3	1	1.43	1.789	0.955	1.939	3.111	1.131	1.671	1.893	1.209	1.912	2.267	1.089	1.174	1.825																			KHDRBS1	1	0.999	0.761	1.03	1.093	0.707	1.134	0.917	0.743	0.811	0.913	0.728	1.062	0.802	0.665
DNAJC3-AS1	1	1.567	1.426	0.838	1.575	1.81	0.979	1.705	1.288	0.899	1.622	1.355	0.96	1.407	1.111																			KIAA0232	1	0.939	0.754	0.96	0.957	0.743	0.88	0.895	0.754	0.834	0.79	0.743	1.03	0.815	0.784
DNASE1L1	1	0.744	0.925	0.753	0.66	0.823	1.065	0.992	0.946	1.061	0.981	1.095	0.741	0.623	1.124																			KIAA0408	1	0.572	0.838	1.099	0.487	0.698	0.604	0.604	0.984	1.248	0.412	0.613	0.764	1.102	0.791
DNASE2	1	1.668	3.115	1.051	0.889	2.02	2.841	3.993	5.944	2.84	5.755	6.573	1.347	1.29	1.815																			KIAA0895L	1	1.176	1.218	1.094	1.087	1.321	0.952	1.188	1.225	1.276	0.953	1.15	1.224	1.157	1.437
DNPEP	1	0.984	1.174	0.927	0.985	1.415	0.965	0.964	1.256	1.198	1.01	1.194	0.889	1.154	1.287																			KIAA1147	1	0.673	0.677	0.824	0.618	0.59	0.978	0.851	0.834	0.959	0.719	0.691	0.772	0.772	0.599
DNPH1	1	1.644	1.6	0.937	1.519	1.606	1.633	1.678	1.758	1.205	2.218	2.406	1.21	1.359	1.796																			KIAA1324L	1	0.762	0.762	0.846	0.814	0.771	0.871	0.7	0.662	0.839	0.668	0.7	0.878	0.726	0.785
DOCK1	1	1.688	2.953	0.934	1.557	1.799	1.313	2.172	4.915	2.451	3.453	3.786	0.851	1.216	1.43																			KIAA1549	1	0.931	0.721	0.829	0.881	0.677	0.87	0.912	0.68	0.737	0.591	0.662	0.942	0.656	0.764
DOCK10	1	1.877	2.941	1.744	2.684	3.605	0.848	1.165	3.174	2.921	4.034	3.068	1.351	3.366	3.601																			KIAA1551	1	0.661	0.555	0.808	0.601	0.458	0.8	0.644	0.63	0.757	0.483	0.469	0.789	0.619	0.48
DOCK6	1	0.574	2.609	0.505	0.571	2.335	0.38	0.495	2.282	1.53	1.782	3.67	0.456	0.585	1.936																			KIAA1586	1	0.804	0.65	0.919	0.835	0.623	0.812	0.774	0.676	0.774	0.728	0.59	0.891	0.854	0.59
DOCK9	1	3.121	4.712	2.729	4.65	6.023	0.649	1.665	3.344	2.913	3.744	5.259	4.001	5.539	7.013																			KIAA1841	1	0.78	0.857	0.743	0.705	0.835	0.783	0.83	1.016	1.239	0.952	0.866	0.802	1.039	1.017
DOK1	1	1.015	1.197	0.476	0.581	0.884	1.358	1.248	1.846	1.196	1.922	1.816	1.119	0.907	1.236																			KIAA1958	1	0.688	0.598	0.733	0.51	0.433	0.871	0.737	0.659	0.866	0.618	0.577	0.863	0.693	0.53
DOK5	1	3.995	6.502	1.359	5.648	9.941	1.558	3.904	4.861	0.814	3.233	5.948	1.069	2.029	5.55																			KIAA2026	1	0.93	0.73	0.898	0.841	0.713	0.924	0.912	0.74	0.823	0.729	0.751	1.125	0.867	0.786
DPAGT1	1	1.026	1.143	0.969	0.957	1.208	1.049	1.032	1.137	1.031	1.049	1.056	1.066	0.919	1.03																			KIF15	1	0.684	1.957	0.518	0.471	0.355	0.54	0.556	3.338	1.32	1.492	1.63	0.505	0.555	0.42
DPH1	1	1.209	1.167	1.252	0.999	1.239	0.946	1.089	1.032	1.144	0.898	1.07	1.095	1.125	1.192																			KIF21B	1	1.022	0.833	0.958	0.85	0.889	0.946	0.925	0.674	0.984	0.767	0.863	1.242	0.997	1.07
DPP7	1	1.375	2.638	0.976	0.972	3.417	1.308	1.445	2.303	1.69	1.891	4.188	1.599	1.579	4.243																			KIF22	1	0.932	0.891	0.928	0.877	0.624	1.158	0.995	1.129	1.011	0.973	0.846	0.846	0.864	0.582
DPP8	1	0.809	0.818	0.942	0.911	0.835	0.749	0.859	0.839	0.881	0.802	0.779	0.824	0.952	0.802																			KIF26A	1	1.714	1.255	1.65	1.457	1.567	0.849	1.077	1.031	0.958	0.939	1.202	1.363	0.981	1.358
DPY19L1	1	0.835	1.019	0.956	0.432	0.698	0.882	1.118	1.644	2.371	2.309	2.031	0.965	0.674	0.473																			KIN	1	0.804	0.866	0.934	0.904	0.808	0.791	0.781	0.852	0.976	0.762	0.685	0.871	0.901	0.81
DPY19L2P1	1	1.632	2.119	1.348	2.059	2.541	0.612	1.241	2.309	1.972	1.683	1.634	1.774	2.585	2.077																			KLF12	1	0.703	0.413	0.893	0.678	0.306	0.92	0.755	0.442	0.711	0.499	0.341	0.839	0.668	0.405
DRAM1	1	0.379	0.639	0.608	0.558	0.54	0.635	0.621	0.834	1.224	0.838	0.812	0.638	0.394	0.484																			KLF13	1	1.042	0.983	0.897	1.057	1.11	1.469	1.036	1.082	1.113	1.021	1.096	1.272	1.003	0.928
DRC1	1	1.023	1.412	0.969	0.639	0.72	1.256	1.717	2.812	2.148	2.813	3.347	0.995	0.784	1.336																			KLF7-IT1	1	0.673	0.545	0.748	0.871	0.376	0.741	0.885	0.532	0.874	0.29	0.503	0.448	0.71	0.504
DRD1	1	13.808	30.069	4.295	56.164	107.812	1.579	6.221	21.109	2.821	12.022	35.094	3.573	16.959	69.597																			KLHDC4	1	0.876	0.898	1.069	0.882	0.9	1.004	0.987	0.85	1.1	0.809	0.876	1.088	0.928	0.935
DRG2	1	0.93	1.13	1.026	0.964	1.067	0.978	0.899	1.068	0.976	0.937	1.035	0.932	0.91	1.007																			KLHL20	1	0.851	0.738	0.894	0.874	0.752	0.837	0.829	0.708	0.992	1.225	0.802	1.115	0.993	0.802
DSCAM-IT1	1	0.514	1.147	1.598	0.616	0.821	0.443	1.245	1.036	1.281	0.46	1.094	0.629	0.779	0.586																			KLHL23	1	1.232	0.848	1.068	1.333	0.865	1.028	1.141	0.869	0.758	0.967	0.76	1.025	1.068	0.824
DSG2	1	0.991	2.08	0.568	0.565	1.408	0.613	0.785	3.16	3.491	3.269	3.477	1.646	1.206	1.932																			KLHL24	1	0.481	0.391	0.86	0.462	0.371	0.931	0.526	0.429	0.829	0.531	0.364	0.803	0.57	0.36
DSP	1	1.957	2.715	0.541	1.33	2.823	1.445	2.332	4.502	8.667	8.754	8.997	5.732	4.976	5.276																			KLHL3	1	1.003	0.932	0.933	1.084	1.055	0.838	1.036	0.932	1.071	0.96	0.85	0.762	1.053	0.84
DSTYK	1	1.555	1.36	1.068	1.718	1.599	0.898	1.383	1.261	1.041	1.53	1.714	1.271	1.459	1.644																			KLHL35	1	0.967	0.621	0.724	0.722	0.615	1.509	1.313	0.838	0.788	0.888	0.759	0.711	0.655	0.715
DTNBP1	1	1.24	1.258	0.933	1.302	1.192	1.672	1.602	1.403	0.832	1.415	1.306	1.045	1.142	1.309																			KLHL7	1	0.886	0.706	0.953	0.877	0.681	0.966	0.869	0.688	0.782	0.917	0.704	0.991	0.854	0.725
DTWD1	1	1.176	1.252	0.944	1.238	1.278	0.903	1.039	1.465	1.112	1.156	1.15	0.965	1.339	1.043																			KLHL8	1	1.063	0.911	0.941	1.152	1.017	0.994	1.004	0.911	0.718	0.814	0.804	0.907	0.866	0.752
DTWD2	1	1.256	1.46	1.069	1.146	1.171	0.935	1.386	1.588	1.281	1.788	1.603	1.108	1.738	1.216																			KLHL9	1	0.877	0.733	0.858	0.86	0.71	1.073	0.914	0.735	0.787	0.792	0.78	1.114	0.784	0.759
DTX3L	1	0.706	1.265	1.23	0.683	0.786	0.652	1.274	2.139	1.485	2.821	5.602	1.601	0.826	0.893																			KNSTRN	1	0.962	0.881	0.943	0.99	0.813	1.024	0.919	0.849	0.888	1.047	0.864	1.041	0.988	0.774
DUSP10	1	0.659	0.804	0.832	0.51	0.472	0.826	0.563	0.624	1.068	1.279	1.04	1.072	0.581	0.34																			KPNA3	1	0.875	0.804	0.88	0.94	0.772	1.037	0.892	0.807	0.723	0.816	0.798	0.901	0.717	0.729
DUSP15	1	0.979	0.99	0.665	0.741	0.904	1.435	1.142	0.919	0.852	0.819	0.962	0.894	0.676	1.01																			KRBA2	1	0.95	0.787	1.069	0.404	0.58	0.626	0.887	0.944	1.184	0.505	0.602	1.116	1.379	0.961
DUSP23	1	2.093	2.328	0.892	1.972	3.286	1.63	1.632	1.708	0.959	2.583	3.222	1.414	1.792	2.868																			L3MBTL3	1	1.113	0.715	1.008	1.214	0.813	0.976	1.076	0.644	0.865	1.012	0.704	1.033	0.941	0.735
DUSP26	1	1.767	2.376	0.958	1.497	2.848	1.292	1.75	1.913	1.112	2.277	3.818	2.03	2.328	4.775																			LANCL2	1	1.196	0.719	0.96	1.34	0.723	0.96	1.121	0.591	0.703	0.876	0.62	1.022	0.978	0.689
DUSP5	1	8.595	9.268	2.259	13.88	13.449	1.326	5.927	4.943	2.092	8.239	11.915	2.694	6.047	11.153																			LAS1L	1	0.934	0.978	1.164	0.926	1.011	0.844	0.877	0.909	1.222	0.798	0.817	1.08	1.041	0.986
DUSP6	1	3.949	3.167	1.102	6.757	4.055	0.657	2.185	1.934	1.285	3.008	3.628	1.404	2.129	3.191																			LBH	1	0.812	0.452	0.829	0.62	0.411	1.144	0.799	0.382	0.614	0.592	0.431	0.81	0.512	0.381
DUSP9	1	3.307	4.211	3.247	4.959	10.305	0.217	0.759	2.242	1.201	1.905	3.265	3.128	5.82	8.148																			LBR	1	0.537	0.553	0.925	0.57	0.429	0.991	0.543	0.626	1.043	0.614	0.492	1.03	0.661	0.508
DYNC2LI1	1	1.175	1.522	1.14	1.359	2.015	1.063	1.182	1.597	1.073	1.436	1.514	1.026	1.311	1.377																			LCMT1	1	0.884	0.657	0.918	0.95	0.662	1.225	0.809	0.552	0.635	0.869	0.623	0.903	0.77	0.581
DYNLT3	1	1.373	1.485	0.787	1.628	1.831	1.817	2.268	2.496	1.405	2.259	2.332	1.356	1.938	2.524																			LCOR	1	0.993	0.767	0.836	0.93	0.693	0.901	0.948	0.755	0.735	0.73	0.637	0.83	0.823	0.606
DYRK3	1	1.247	1.486	0.865	1.281	1.558	1.07	1.395	1.831	1.277	1.493	1.656	1.255	1.262	1.406																			LCORL	1	0.997	0.785	0.957	0.953	0.777	1.124	1.01	0.87	0.667	0.789	0.645	0.754	0.806	0.719
DYRK4	1	1.02	1.371	0.576	0.783	1.323	1.516	1.328	1.577	1.275	1.678	1.6	0.742	0.857	1.165																			LDB1	1	0.676	0.565	0.881	0.569	0.528	1.022	0.682	0.534	0.83	0.561	0.517	0.863	0.661	0.496
DZIP1	1	1.29	1.443	0.947	1.386	1.537	0.888	1.324	1.622	1.28	1.559	1.475	1.139	1.655	1.777																			LEPROTL1	1	1.289	1.356	0.99	1.465	1.499	1.149	1.205	1.311	0.843	1.144	1.337	1.114	1.007	1.28
DZIP1L	1	0.891	1.663	0.437	0.454	0.802	0.875	1.363	2.208	1.655	1.486	2.015	0.614	0.989	1.538																			LHX2	1	0.574	0.757	0.33	0.261	0.184	1.961	0.969	1.29	1.454	1.417	0.918	0.875	0.493	0.346
E2F3	1	0.852	0.936	0.597	0.695	0.721	0.867	0.922	1.276	0.933	1.209	0.998	0.58	0.749	0.615																			LHX4	1	0.913	0.904	0.923	0.69	0.721	0.59	0.888	0.935	1.393	0.638	0.735	1.019	0.947	0.987
EAF2	1	1.88	2.526	0.724	2.016	2.014	0.612	1.606	2.531	0.937	1.69	2.547	0.867	1.685	1.884																			LHX5	1	0.77	0.731	0.923	0.525	0.389	1.533	0.682	1.612	2.997	2.236	0.992	4.237	1.511	1.155
EARS2	1	1.425	1.663	1.035	1.536	1.773	1.062	1.38	1.669	0.932	1.303	1.611	1.151	1.451	1.618																			LHX9	1	0.829	1.326	1.756	0.746	0.432	2.2	1.39	4.003	1.798	1.904	1.161	1.961	0.968	0.648
EBAG9	1	1.021	1.191	0.93	1.157	1.305	1.237	1.14	1.185	0.825	1.117	1.194	0.987	0.94	1.178																			LIG3	1	1.051	1.048	0.891	0.945	0.916	0.779	1.024	1.13	1.031	0.883	0.947	0.89	0.948	0.944
ECE1	1	1.275	1.255	0.69	0.969	1.147	1.174	1.239	1.039	0.886	1.014	1.446	0.7	0.779	1.224																			LIMD2	1	0.753	0.572	0.923	0.539	0.493	1.393	0.736	0.597	0.839	0.548	0.512	0.653	0.417	0.501
ECE2	1	1.572	3.309	1.223	1.769	3.488	1.517	2.225	4.443	1.93	2.747	5.621	2.196	2.791	8.004																			LIMK2	1	0.875	0.634	0.892	0.824	0.571	1.156	1.009	0.638	0.845	0.847	0.63	1.002	0.813	0.623
ECEL1	1	1.365	1.584	1.344	1.237	1.798	0.597	1.226	1.171	0.947	1.935	2.929	1.038	1.239	2.669																			LIN28A	1	0.892	0.464	0.363	0.111	0.072	1.307	0.834	1.26	1.746	1.155	0.416	0.231	0.138	0.127
ECH1	1	1.199	0.853	0.997	0.928	0.905	1.611	1.16	0.836	0.847	1.193	1.142	1.228	1.049	1.102																			LIN28B	1	0.86	0.807	0.861	0.721	0.705	0.766	0.873	0.909	0.956	0.98	0.673	0.726	0.761	0.629
ECM1	1	2.097	4.337	1.148	2.537	7.863	0.848	2.125	2.766	1.288	1.217	2.89	0.958	1.217	3.32																			LIN9	1	0.636	0.553	0.934	0.598	0.346	1.053	0.702	0.641	1.017	0.93	0.459	1.181	0.762	0.366
ECM2	1	1.667	2.627	1.825	1.261	1.096	1.009	4.303	8.872	1.94	7.859	9.73	1.432	3.242	2.39																			LINC00242	1	0.994	1.078	1.076	1.056	1.269	1.084	1.322	1.149	0.82	0.708	0.871	0.868	1.042	1.037
EDA	1	1.438	1.613	1.479	2.436	2.148	1.707	1.797	2.409	1.21	1.563	1.934	1.405	1.451	2.075																			LINC00342	1	0.606	0.786	1.107	0.915	0.869	0.709	0.73	0.823	1.165	0.769	0.678	0.721	0.942	0.907
EDEM1	1	0.917	1.074	1.088	1.235	1.372	0.832	0.874	1.059	1.103	1.043	0.924	0.904	1.083	1.036																			LINC00368	1	0.547	0.417	1.054	0.734	0.437	0.845	0.888	0.591	1.147	0.586	0.392	1.061	0.888	0.491
EDEM2	1	1.093	1.22	1.016	1.271	1.641	1.408	1.571	1.45	1.245	1.798	1.527	0.96	1.028	1.292																			LINC00461	1	0.582	0.685	0.935	0.531	0.469	1.117	0.693	0.94	0.676	0.379	0.367	0.605	0.555	0.402
EDNRB	1	1.598	29.827	1.217	5.902	14.105	2.866	2.448	49.962	1.533	16.091	68.297	1.45	5.397	4.222																			LINC00476	1	1.178	1.156	0.982	0.932	0.995	0.899	1.011	0.889	0.787	0.829	0.946	1.096	0.95	1.028
EEA1	1	1.102	1.31	0.908	1.137	1.377	0.984	1.164	1.523	1.067	1.194	1.403	0.928	1.338	1.48																			LINC00487	1	0.137	0.725	1.116	0.288	0.45	1.777	0.475	0.92	0.621	0.226	0.427	0.621	0.247	0.176
EEF2K	1	1.179	1.859	0.928	1.303	2.039	0.99	1.488	1.916	1.116	1.305	1.786	1.079	1.782	2.394																			LINC00599	1	0.703	1.2	1.366	0.826	1.487	0.744	0.662	1.027	1.059	0.602	0.891	0.752	0.793	1.052
EEPD1	1	2.694	5.017	0.999	4.716	12.243	1.224	1.404	3.75	1.776	3.903	5.255	3.51	6.963	7.146																			LINC00667	1	0.867	0.743	1.063	0.984	0.761	0.94	0.89	0.721	0.867	0.804	0.627	1.081	1.025	0.708
EFCAB11	1	0.976	1.078	0.809	0.895	0.575	1.101	1.384	1.453	1.084	1.681	1.744	0.925	0.967	0.691																			LINC00680	1	1.063	0.636	1.062	0.983	0.711	1.04	0.862	0.652	0.875	0.804	0.639	0.839	0.764	0.683
EFCC1	1	1.676	2.122	1.157	1.73	2.4	1.01	1.653	3.46	1.499	2.119	1.652	0.647	2.905	2.337																			LINC00893	1	0.751	0.888	1.103	0.63	0.863	0.701	0.725	1.019	1.456	0.723	0.917	0.904	0.797	0.757
EFEMP1	1	1.673	1.032	0.36	0.263	0.301	1.1	2.376	2.218	4.08	7.03	7.781	0.853	1.076	0.277																			LINC01003	1	0.975	0.76	0.932	0.926	0.74	1.685	1.1	0.666	0.792	0.981	0.725	1.03	0.788	0.722
EFEMP2	1	1.088	1.753	0.946	0.811	1.399	1.077	1.292	1.869	1.034	1.459	2.062	0.676	0.792	1.741																			LINC01006	1	0.554	0.608	0.43	0.277	0.63	0.967	0.325	0.485	0.801	0.773	0.641	0.902	0.419	0.559
EFHC2	1	1.914	2.308	1.037	0.931	0.939	0.946	3.779	5.692	2.473	4.854	7.787	0.327	0.457	0.838																			LINC01011	1	1.332	1.098	1.049	1.377	0.867	0.955	1.445	1.178	1.006	1.211	0.836	1.267	1.288	0.764
EFHD2	1	0.937	1.535	1.053	0.683	1.708	1.319	0.798	1.526	1.218	1.234	2.199	1.03	0.908	1.81																			LIPE	1	1.203	0.936	1.173	0.873	0.975	1.098	0.998	0.66	0.791	0.782	0.908	1.06	0.866	1.011
EFR3A	1	0.861	1.215	0.836	1.059	1.295	1.064	1.116	1.638	1.365	1.388	1.867	0.954	1.312	1.643																			LIPT2	1	0.863	0.849	1.402	0.944	0.518	1.248	0.83	0.86	0.817	1.41	0.871	1.266	0.772	0.639
EGF	1	0.823	2.31	0.422	0.799	0.778	1.218	2.549	7.042	2.521	3.441	2.3	0.392	0.865	1.015																			LMBR1L	1	0.577	0.637	0.946	0.582	0.632	0.878	0.614	0.608	0.938	0.426	0.488	0.724	0.542	0.575
EGFL6	1	9.12	10.895	0.78	3.283	4.891	1.441	16.103	18.864	4.816	59.826	44.687	4.003	8.386	14.823																			LMNB1	1	0.632	0.544	0.845	0.621	0.313	1.046	0.696	0.732	0.835	0.673	0.466	0.961	0.563	0.315
EGFL7	1	3.28	8.26	2.225	2.908	10.827	0.832	1.855	4.529	2.147	3.839	10.523	3.135	3.994	13.098																			LMNB2	1	1.081	0.907	1.005	0.81	0.805	1.248	1.067	1.112	0.893	0.897	1.015	0.946	0.874	0.882
EGFR	1	0.877	1.358	0.789	0.776	1.34	0.651	1.476	1.297	3.083	2.811	3.499	1.325	1.095	1.367																			LRCH2	1	0.943	0.686	1.011	0.964	0.646	0.934	0.853	0.638	0.955	0.983	0.71	1.237	1.04	0.753
EGR2	1	2.892	1.179	1.459	4.036	1.743	1.458	2.994	1.293	0.917	4.814	5.28	1.238	3.436	4.495																			LRIG2	1	0.668	0.697	0.932	0.817	0.725	0.871	0.725	0.703	0.793	0.658	0.658	0.801	0.692	0.678
EHD2	1	0.675	0.898	1.057	0.84	1.397	0.38	0.702	1.006	1.013	2.251	3.246	0.839	1.024	0.836																			LRP12	1	0.748	0.761	0.943	0.649	0.628	0.956	0.795	0.765	0.69	0.547	0.598	0.9	0.483	0.585
EHD3	1	1.293	1.487	1.036	1.307	1.806	0.922	1.218	1.241	1.004	1.17	1.555	0.992	1.329	1.654																			LRP5L	1	0.643	0.703	0.905	0.527	0.678	0.872	0.641	0.719	0.955	0.551	0.633	0.667	0.771	0.644
EHD4	1	1.109	1.308	0.834	0.732	1.251	1.595	1.965	1.884	2.23	2.709	2.559	0.654	0.788	1.414																			LRP8	1	0.868	0.855	0.792	0.694	0.726	0.924	0.897	0.845	0.915	0.539	0.762	0.926	0.784	0.949
EIF2AK2	1	1.185	1.258	0.652	1.099	1.285	1.224	1.793	1.962	1.379	1.59	1.893	0.954	1.262	1.887																			LRRC14	1	0.943	0.724	0.972	0.751	0.723	1.134	0.929	0.753	0.87	0.699	0.764	1.09	0.864	0.865
EIF2AK4	1	1.215	1.051	0.928	1.316	1.115	1.069	1.449	1.157	0.992	1.379	1.21	1.049	1	0.981																			LRRC37A2	1	0.794	0.902	1.005	0.735	0.89	0.691	0.719	0.901	1.04	0.647	0.824	0.773	0.966	0.906
EIF2B2	1	1.095	0.915	1.057	1.233	1.033	1.227	0.993	0.884	0.96	1.164	0.946	1.097	1.027	0.938																			LRRC49	1	0.683	0.689	0.921	0.699	0.622	0.763	0.682	0.673	0.923	0.713	0.566	0.811	0.866	0.603
EIF2S1	1	1.171	1.134	0.906	1.34	1.226	1.125	1.196	1.21	0.894	1.224	1.171	1.052	1.086	1.07																			LRRC55	1	0.771	0.423	1.231	0.865	0.453	1.34	1.694	1.391	0.457	0.369	0.272	0.932	0.509	0.401
EIF2S2	1	1.072	0.971	0.998	1.257	1.029	1.168	1.057	0.984	0.863	1.289	0.948	1.012	1.018	0.805																			LRRC57	1	0.994	0.817	0.991	0.981	0.76	1.09	1.096	1.025	1.056	1.093	0.835	1.008	0.947	0.685
EIF3J-AS1	1	0.982	0.896	0.814	1.002	0.717	1.273	1.182	0.943	0.752	1.189	0.928	1.034	1.045	0.854																			LRRFIP2	1	0.852	0.901	0.899	0.942	0.863	0.924	0.948	0.926	1.143	0.953	0.857	0.852	1.188	1.016
EIF4E1B	1	2.024	6.102	3.286	4.104	8.663	1.211	3.601	8.413	0.882	2.832	7.191	4.19	7.033	10.973																			LRRN1	1	0.522	0.433	0.602	0.386	0.228	1.133	0.71	0.59	1.332	1.095	0.613	0.817	0.404	0.241
EIF4G1	1	1.014	0.866	0.916	0.958	0.915	1.018	1	0.887	0.934	0.889	0.957	1.092	0.817	0.973																			LRRTM4	1	0.772	0.65	0.918	0.651	0.599	0.845	0.782	0.72	0.502	0.447	0.581	0.489	0.365	0.593
EIF5A2	1	2.553	2.654	1.125	2.202	3.315	0.563	1.209	2.997	2.003	4.789	4.238	1.276	2.148	2.411																			LSM14B	1	0.899	0.678	0.994	0.798	0.644	1.149	0.953	0.689	0.807	0.742	0.662	1.074	0.78	0.688
ELF1	1	1.103	0.966	1.04	0.906	0.736	1.404	1.89	1.565	1.406	2.235	2.124	1.077	1.074	0.574																			LSM5	1	0.832	0.657	1.039	1.013	0.593	1.148	0.791	0.68	0.76	0.924	0.57	0.877	0.853	0.502
ELF4	1	1.438	1.615	1.065	0.978	0.963	0.7	2.425	2.211	2.532	4.292	3.954	1.112	0.76	0.399																			LUC7L	1	0.657	0.75	1.121	0.736	0.707	0.887	0.703	0.748	1.178	0.775	0.622	0.909	0.941	0.713
ELK3	1	1.462	0.98	0.851	1.129	0.698	0.728	1.942	1.725	1.865	3.447	3.046	0.626	1.169	1.004																			LUC7L3	1	0.743	1.035	1.112	0.79	0.948	0.798	0.716	0.983	1.13	0.815	0.773	0.934	1.191	0.906
ELMSAN1	1	0.927	0.735	0.912	0.835	0.802	0.913	0.936	0.703	0.973	0.818	0.743	0.924	0.737	0.76																			LY6G5C	1	0.751	0.673	1.474	0.93	0.758	0.917	0.772	0.625	1.092	0.578	0.509	0.864	0.639	0.61
ELN	1	1.324	2.281	1.699	1.127	2.33	0.149	0.498	1.6	1.133	4.292	5.309	0.874	1.313	0.86																			LYPD1	1	0.934	0.543	1.037	1.333	1.019	0.887	0.43	0.198	0.551	0.609	0.522	0.583	0.422	0.422
ELOVL1	1	0.673	1.016	0.725	0.549	0.842	1.01	0.913	1.16	1.216	1.196	1.4	0.688	0.73	1.156																			LYPLA1	1	1.003	0.696	0.87	1.065	0.658	1.283	1.033	0.827	0.753	1.078	0.848	0.764	0.779	0.605
ELOVL2	1	1.22	1.66	0.729	1.082	1.472	0.561	0.744	1.271	1.403	1.467	1.996	1.244	1.614	2.07																			LZTS1	1	0.697	0.553	0.863	0.663	0.592	1.225	0.655	0.433	0.741	0.465	0.472	0.908	0.47	0.496
ELOVL7	1	1.292	2.421	1.322	1.798	3.544	0.537	1.117	2.331	1.715	2.303	3.256	1.2	2.174	3.274																			MAGI2	1	1.122	0.823	1.04	1.262	1.139	0.889	1.048	0.769	0.855	0.874	0.819	1.24	0.973	1.058
EMB	1	0.884	1.393	0.819	0.802	1.097	0.892	1.207	1.778	1.694	1.518	1.747	1.051	1.332	1.755																			MAML1	1	0.831	0.79	0.928	0.732	0.719	0.992	0.846	0.889	0.903	0.677	0.74	0.822	0.763	0.7
EMC2	1	1.017	1.133	0.982	1.042	1.239	0.99	1.277	1.488	1.016	1.471	1.649	0.99	1.14	1.123																			MAP3K1	1	1.038	0.969	1.225	1.241	0.998	0.76	0.805	0.76	0.749	0.847	0.683	0.755	0.738	0.545
EMC7	1	1.362	1.445	0.998	1.645	1.875	1.181	1.217	1.119	0.819	1.359	1.592	1.12	1.039	1.597																			MAP3K3	1	0.825	0.764	1.015	0.689	0.684	1.034	0.857	0.752	1.037	0.715	0.711	0.944	0.848	0.737
EMD	1	1.268	1.237	1.014	1.248	1.364	1.247	1.166	1.127	0.954	1.11	1.293	1.04	1.069	1.131																			MAP4K3	1	0.912	0.852	0.931	1.025	0.822	0.827	0.933	0.799	0.988	1.068	0.911	0.966	1.22	0.929
EMID1	1	1.252	1.835	0.338	0.499	1.155	1.135	1.102	1.61	0.729	0.943	1.872	0.456	0.481	1.823																			MAP4K4	1	0.754	0.51	0.888	0.666	0.396	0.873	0.724	0.541	0.841	0.574	0.429	0.911	0.625	0.421
EMILIN1	1	0.997	0.975	1.468	0.846	0.827	1.607	1.14	0.902	0.899	0.924	1.246	1.179	0.866	0.842																			MAP4K5	1	0.795	0.652	0.939	0.831	0.598	0.846	0.831	0.666	0.902	0.793	0.569	0.886	0.912	0.608
EML2	1	1.115	1.966	1.078	0.991	2.306	0.866	1.123	1.692	1.174	1.202	2.343	1.169	1.256	2.556																			MAPK6	1	0.986	0.665	0.96	1.02	0.672	1.165	0.992	0.697	0.693	0.819	0.586	0.968	0.808	0.537
EML3	1	1.339	2.128	1.148	1.078	1.469	1.005	1.467	3.356	1.902	2.316	2.906	0.859	0.822	1.376																			MAPK8	1	0.832	0.725	0.949	0.794	0.648	0.948	0.831	0.688	0.779	0.708	0.594	0.862	0.765	0.624
EML5	1	1.179	1.255	1.079	1.129	1.091	0.677	1.166	1.388	1.932	1.012	1.025	1.157	1.269	1.207																			MAPKAPK5	1	0.866	0.694	1.007	0.874	0.694	0.863	0.815	0.684	0.858	0.844	0.67	0.834	0.875	0.636
EML6	1	1.328	1.671	1.027	1.504	1.775	0.655	1.472	1.764	1.307	1.463	1.77	1.075	1.344	1.904																			MAPRE1	1	1.003	0.679	1.038	1.145	0.677	1.115	0.887	0.645	0.783	1.001	0.67	1.156	0.904	0.608
EMP1	1	1.11	1.032	0.561	0.633	1.44	1.394	2.927	2.686	11.176	12.371	5.361	1.444	1.722	0.411																			MARCKS	1	0.954	0.723	0.888	1.069	0.676	1.261	0.95	0.693	0.71	0.89	0.669	1.023	0.779	0.636
EMP2	1	1.186	6.98	0.69	1.074	1.034	1.735	2.093	13.45	4.074	5.828	10.601	1.393	1.183	1.151																			MARCKSL1	1	0.958	0.543	0.996	0.885	0.511	1.478	0.87	0.514	0.64	0.806	0.513	0.945	0.664	0.467
EMP3	1	1.283	1.393	1.586	0.556	1.201	1.488	1.939	3.655	3.057	4.805	4.125	1.371	1.039	0.575																			MASP2	1	0.615	0.699	0.914	0.657	0.635	0.639	0.653	0.64	1.019	0.604	0.516	0.723	0.957	0.661
EN2	1	0.393	0.529	0.913	0.459	0.646	0.682	0.338	0.185	0.856	0.314	0.25	0.928	0.923	0.429																			MAT2A	1	0.89	1.128	1.022	0.85	0.929	0.842	0.872	1.133	1.063	0.915	0.904	0.907	1.237	0.968
ENDOD1	1	3.14	5.844	1.376	4.921	8.745	1.279	2.896	4.837	1.311	3	7.208	1.878	3.255	8.222																			MATR3	1	0.962	0.731	0.918	1.088	0.729	1.021	0.93	0.716	0.76	0.843	0.707	1.085	0.793	0.7
ENG	1	0.885	1.795	1.264	1.011	2.298	0.803	1.412	1.512	1.44	1.205	1.778	1.232	1.742	2.603																			MAU2	1	0.902	0.862	1.057	0.787	0.879	0.971	0.842	0.772	0.957	0.668	0.785	0.973	0.782	0.843
ENO1	1	1.251	1.627	0.925	1.204	1.709	1.393	1.249	1.824	1.278	2.009	2.096	1.346	1.293	2.084																			MBIP	1	0.871	0.904	0.964	0.879	0.872	1.004	0.894	0.895	1.001	1.038	0.876	0.989	1.054	0.838
ENO1-IT1	1	1.54	3.614	1.772	1.563	2.117	1.142	0.725	3.891	2.846	3.712	1.805	1.022	4.152	2.875																			MBL1P	1	0.688	0.746	0.954	0.667	0.667	0.558	0.69	0.77	1.355	0.693	0.687	0.782	0.959	0.816
ENO3	1	0.643	1.732	0.879	0.472	1.073	1.246	1.099	3.579	1.556	1.616	2.756	1.014	0.873	1.382																			MBTD1	1	0.658	0.444	0.981	0.649	0.382	0.842	0.64	0.478	0.772	0.579	0.373	0.79	0.622	0.328
ENPP2	1	0.982	0.915	0.605	0.579	0.467	0.698	1.244	1.705	1.358	2.04	2.271	0.648	0.513	0.479																			MCM3AP	1	0.831	0.746	0.975	0.73	0.702	0.775	0.871	0.792	1.052	0.676	0.693	0.873	0.837	0.737
ENPP5	1	1.704	3.059	1.657	2.735	5.45	0.642	1.343	3.114	1.414	2.115	3.999	2.389	3.07	4.075																			MCM7	1	0.506	0.468	0.984	0.418	0.244	0.944	0.491	0.627	0.924	0.562	0.382	0.794	0.44	0.192
ENPP6	1	0.726	1.332	1.086	0.88	1.505	0.89	0.991	1.852	1.061	0.485	1.094	0.497	0.757	1.553																			MCMBP	1	0.942	0.779	0.997	0.997	0.689	1.127	0.944	0.882	0.912	0.928	0.771	1.069	0.906	0.684
ENPP7P2	1	0.96	1.749	0.576	0.916	1.444	0.555	0.749	1.414	0.927	0.682	1.148	0.752	1.325	1.935																			MCPH1	1	1.047	0.774	0.974	1.069	0.834	0.897	0.982	0.764	0.76	0.824	0.703	1.064	0.898	0.74
ENTPD1	1	1.428	1.314	1.052	1.665	1.453	1.228	1.856	1.55	0.883	1.277	1.363	0.944	1.308	1.229																			MCRS1	1	0.835	0.693	0.945	0.756	0.67	1.165	0.816	0.704	0.92	0.863	0.731	0.985	0.791	0.68
EOGT	1	0.865	1.247	0.994	1.42	1.929	0.607	0.842	1.449	1.442	1.184	1.502	0.914	1.043	1.543																			MECP2	1	1.036	0.935	0.959	0.945	0.886	0.985	1.027	0.904	0.881	0.772	0.833	0.886	0.968	0.88
EPAS1	1	2.924	10.949	0.62	1.423	4.828	1.471	3.834	25.359	1.534	5.997	29.444	0.865	0.977	2.57																			MED1	1	0.894	0.585	0.895	0.753	0.556	0.848	0.847	0.62	0.738	0.594	0.559	0.892	0.65	0.529
EPB41L3	1	2.256	2.571	1.327	2.078	2.441	1.148	2.295	2.915	2.144	3.506	4.169	2.741	2.834	5.008																			MED13	1	0.887	0.654	0.902	0.849	0.596	0.823	0.848	0.677	0.771	0.68	0.614	0.891	0.757	0.623
EPB41L4B	1	1.495	2.173	1.305	1.943	2.739	0.994	1.437	1.999	1.106	1.521	2.378	1.433	1.949	3.267																			MED13L	1	1.016	0.719	1.083	0.932	0.699	0.786	0.859	0.652	0.875	0.709	0.587	0.988	0.92	0.623
EPDR1	1	1.484	4.165	0.839	2.253	7.59	0.832	3.075	6.383	3.085	5.988	10.342	1.659	2.594	10.384																			MED17	1	0.828	0.727	1.003	0.899	0.731	1.048	0.799	0.708	0.845	0.78	0.69	0.939	0.785	0.648
EPHA8	1	3.177	17.49	1.348	6.91	30.617	0.855	2.586	7.914	2.198	3.745	19.594	7.738	14.809	45.856																			MED23	1	0.624	0.824	0.985	0.691	0.812	0.783	0.653	0.783	1.061	0.704	0.762	0.923	0.907	0.821
EPHX1	1	1.011	0.904	1.004	1.072	1.111	1.32	1.055	0.848	0.865	1.054	1.214	1.082	0.751	1.046																			MED24	1	0.902	0.706	1.045	0.839	0.785	0.994	0.839	0.601	0.856	0.691	0.679	0.986	0.698	0.745
EPHX2	1	1.081	1.572	0.695	0.842	1.119	1.175	1.895	2.491	1.306	2.297	2.509	0.948	1.075	1.306																			MED28	1	0.852	0.747	0.909	0.755	0.664	1.013	0.882	0.83	0.823	0.779	0.651	0.81	0.889	0.632
EPHX4	1	1.7	1.803	1.448	2.038	3.883	1.201	3.169	2.221	1.734	2.553	3.423	0.797	1.275	2.565																			MEIS1	1	0.572	0.473	0.655	0.41	0.238	1.272	0.808	0.625	1.569	1.133	0.871	1.563	1.121	0.775
EPPK1	1	0.938	2.897	1.308	0.839	2.867	1.08	1.229	2.907	2.284	2.347	4.951	3.304	2.572	6.798																			MEIS2	1	0.783	0.559	0.699	0.689	0.439	0.943	0.74	0.455	0.562	0.505	0.432	0.79	0.546	0.472
EPRS	1	1.032	0.953	0.844	1.147	1.081	0.997	1.058	0.929	1.038	1.057	1.106	1.308	1.064	1.214																			METAP2	1	0.949	0.731	0.948	1.054	0.682	1.044	0.938	0.697	0.8	1.065	0.746	0.986	0.851	0.627
EPS8	1	1.27	2.022	0.808	1.352	2.099	0.955	1.49	2.255	1.474	1.984	2.413	1.674	1.984	2.264																			METTL17	1	0.689	0.718	1.037	0.652	0.653	0.78	0.657	0.652	1.079	0.655	0.584	0.846	0.772	0.615
EPS8L2	1	1.181	1.74	0.977	0.732	1.836	0.791	1.26	1.602	1.826	1.267	2.08	1.748	1.317	2.655																			METTL2A	1	1.144	0.95	0.982	1.174	0.928	1.029	1.034	0.899	0.784	1.057	0.852	1.017	1.057	0.842
ERAS	1	0.477	1.444	1.079	0.664	1.725	1.374	1.092	0.977	0.982	0.966	1.41	0.969	0.957	1.501																			METTL2B	1	1.037	0.822	1.004	1.261	0.933	0.969	1.004	0.765	0.811	0.966	0.786	0.848	0.954	0.809
ERF	1	1.518	1.685	0.992	1.237	1.742	1.264	1.111	2.362	1.759	1.913	2.461	1.061	1.325	1.551																			METTL9	1	0.877	0.689	0.958	0.948	0.662	1.365	0.865	0.697	0.697	0.867	0.667	1.023	0.829	0.607
ERHP1	1	2.249	3.203	1.625	1.584	6.855	0.998	0.969	4.609	3.189	3.075	6.353	2.028	5.198	8.478																			MEX3A	1	0.783	0.598	0.912	0.659	0.484	1.046	0.83	0.645	0.907	0.699	0.553	1.001	0.748	0.58
ERICH2	1	1.536	1.239	1.189	2.122	1.831	1.473	1.461	1.632	0.651	0.982	1.392	1.035	1.113	1.179																			MEX3B	1	0.762	0.532	0.946	0.635	0.455	1.242	0.735	0.499	0.8	0.559	0.426	0.887	0.594	0.456
ERLEC1	1	1.214	1.25	0.994	1.33	1.557	1.178	1.206	1.178	0.87	1.384	1.518	1.145	1.102	1.412																			MEX3C	1	0.8	0.69	0.879	0.743	0.56	1.065	0.788	0.696	0.783	0.805	0.661	0.897	0.691	0.537
ERLIN1	1	1.166	1.485	1.073	1.242	1.298	1.267	1.458	2.006	1.547	1.896	1.919	1.056	1.184	1.266																			MEX3D	1	0.917	0.808	0.851	0.738	0.628	1.391	0.918	0.793	0.871	0.759	0.811	0.838	0.686	0.765
ERLIN2	1	0.89	0.881	0.809	0.929	0.86	1	1.09	1.132	1.043	1.135	1.202	0.909	0.744	0.848																			MFSD9	1	0.829	0.883	0.885	0.808	0.946	0.869	0.734	0.814	0.866	0.675	0.824	0.818	0.715	0.885
ERMP1	1	1.099	1.098	0.982	1.248	1.077	1	1.342	1.442	1.48	1.589	1.699	1.337	1.196	1.42																			MIAT	1	0.425	0.538	0.843	0.346	0.377	0.753	0.548	0.601	1.242	0.493	0.455	0.748	0.698	0.558
ERN1	1	0.952	1.241	0.898	1.064	1.74	0.952	0.979	1.186	0.887	0.889	1.158	0.9	0.722	1.226																			MIB1	1	0.787	0.624	0.888	0.769	0.552	0.941	0.802	0.703	0.771	0.705	0.59	0.909	0.72	0.563
ESM1	1	0.811	1.322	0.985	0.221	0.853	1.513	1.503	2.893	0.71	2.183	2.392	0.342	0.447	1.171																			MICAL1	1	0.639	0.72	0.841	0.618	0.815	0.977	0.722	0.716	1.357	0.634	0.733	1.012	0.679	0.958
ESPN	1	1.282	1.615	0.526	0.836	1.251	1.231	2.03	2.017	1.369	1.529	2.574	0.835	0.815	2.758																			MIER3	1	0.734	0.634	0.96	0.73	0.576	0.928	0.759	0.664	0.915	0.786	0.574	0.803	0.783	0.538
ESYT3	1	1.834	5.269	1.491	2.594	6.854	0.387	1.27	3.484	1.6	2.103	5.354	2.301	5.049	8.977																			MIR1179	1	0.496	1.506	1.022	0.475	1.191	0.657	1.175	1.23	1.167	1.285	0.66	1.44	1.736	1.63
ETF1	1	1.085	0.975	0.997	1.278	1.027	1.056	1.052	1.015	0.879	1.085	1.024	0.951	0.904	0.884																			MIR124-2	1	0.876	1.223	0.7	0.583	1.008	0.641	0.909	1.151	0.742	0.487	0.71	0.534	0.495	0.695
ETFDH	1	0.815	1.007	1.149	1.083	1.352	0.881	0.867	1.08	1.009	0.947	1.046	1.012	1.263	1.171																			MIR1254-1	1	0.48	0.489	1.019	0.402	0.446	0.543	0.529	0.632	1.074	0.544	0.422	0.627	0.731	0.47
ETHE1	1	0.89	0.706	0.789	0.725	0.826	1.491	0.842	0.729	0.872	0.99	0.776	0.801	0.679	0.733																			MIR17HG	1	0.442	1.553	0.96	0.618	1.157	0.495	0.49	2.366	1.291	1.035	1.24	0.508	0.991	0.463
ETNPPL	1	1.611	1.475	0.709	0.623	1.233	0.562	1.141	1.747	1.736	2.18	3.298	1.398	1.893	3.21																			MIR181A2HG	1	0.997	0.641	0.9	1.213	0.72	0.899	0.945	0.833	0.876	1.056	0.621	0.717	0.831	0.604
ETV4	1	24.609	21.303	0.706	37.954	31.127	0.897	17.106	15.209	1.496	12.915	17.997	0.441	7.63	20.134																			MIR25	1	0.64	0.572	1.018	0.467	0.31	0.753	0.57	0.934	1.38	0.562	0.397	1.009	0.684	0.37
ETV5	1	5.554	6.609	0.456	8.794	9.55	0.902	4.927	6.395	1.596	4.92	7.561	0.65	2.113	5.75																			MIR3117	1	0.603	0.905	1.646	0.877	0.747	0.539	0.631	0.388	1.148	0.752	0.562	0.85	0.866	0.725
ETV5-AS1	1	1.377	1.47	0.744	1.306	2.142	1.143	1.764	2.145	1.743	1.545	2.129	0.62	0.991	1.351																			MIR3671	1	0.695	2.221	1.536	1.127	1.951	0.656	0.896	2.172	1.973	1.376	1.778	0.916	1.545	1.076
EVA1A	1	0.654	1.714	0.67	0.707	0.441	0.617	1.53	2.443	1.48	3.776	8.047	0.299	1.078	0.458																			MIR3685	1	0.547	1.147	1.113	0.859	1.217	0.756	0.694	1.317	0.778	0.817	0.962	0.773	0.849	0.828
EVA1B	1	1.434	1.656	0.796	0.808	1.538	1.337	1.357	2.24	2.782	2.57	4.21	1.26	1.094	2.22																			MIR4736	1	0.258	0.575	0.746	1.147	0.903	1.12	0.539	0.921	1.283	0.558	0.693	0.974	0.623	0.557
EVA1C	1	2.723	4.676	1.428	3.918	6.263	0.85	1.352	3.224	1.145	2.503	4.425	1.681	4.066	7.361																			MKRN1	1	0.968	0.729	1.009	1.05	0.757	1.154	0.922	0.615	0.738	0.874	0.681	1.051	0.817	0.682
EVC2	1	2.471	2.797	2.534	2.678	2.763	1.755	1.431	2.472	3.07	2.077	2.734	3.556	2.876	3.655																			MKRN3	1	0.805	0.911	0.924	0.698	0.588	0.842	0.748	0.81	0.96	0.694	0.684	1.041	0.962	0.735
EVI5	1	0.974	1.037	1.005	1.313	1.172	0.969	1.202	1.301	1.185	1.408	1.172	0.87	0.994	0.951																			MKS1	1	0.701	0.712	1.044	0.627	0.687	0.832	0.664	0.741	1.02	0.689	0.588	0.88	0.776	0.575
EXTL2	1	1.053	1.269	1.091	1.189	1.286	0.904	1.062	1.379	1.065	1.229	1.277	0.861	0.978	1.249																			MLANA	1	0.525	0.58	0.553	0.705	0.388	0.578	0.868	0.774	1.071	0.568	0.876	0.549	0.666	0.651
EXTL3	1	1.047	0.917	1.018	1.113	1.063	1.102	0.958	0.904	0.823	0.854	1.033	1.091	0.777	0.976																			MLLT1	1	1.254	0.978	1.002	0.873	0.873	1.063	1.089	0.943	0.856	0.802	0.975	1.073	0.821	0.897
EYA4	1	0.513	1.066	0.63	0.344	0.778	0.788	1.165	1.57	2.146	2.148	2.31	0.876	1.482	0.79																			MLLT10	1	0.928	0.897	0.904	0.912	0.765	0.923	0.971	0.971	1.152	0.967	0.876	1.05	1.022	0.849
F10	1	1.251	2.159	1.481	0.981	2.599	1.201	1.681	2.643	1.126	1.844	3.539	1.13	1.502	3.207																			MLLT11	1	0.873	0.625	0.889	0.895	0.607	1.382	0.819	0.579	0.803	0.938	0.657	1.162	0.886	0.686
F2RL1	1	1.842	4.414	1.872	6.846	12.565	1.042	1.887	4.229	2.335	2.425	5.546	2.39	2.331	4.707																			MLLT3	1	1.638	1.135	1.048	1.69	1.022	0.809	1.188	0.782	0.703	1.146	0.892	0.937	1.124	0.805
F2RL2	1	0.849	1.112	0.446	0.78	2.373	0.77	1.98	2.006	2.901	3.985	3.951	0.473	0.761	1.176																			MLX	1	0.868	0.817	1.103	0.991	0.857	1.038	0.851	0.773	0.957	0.787	0.765	0.996	0.899	0.762
F3	1	0.376	3.172	0.374	0.562	1.628	0.748	1.375	6.345	2.037	3.412	8.287	0.466	0.611	0.68																			MLYCD	1	1.109	1.164	0.987	0.816	1.194	1.007	1.078	1.117	1.033	0.968	1.263	0.907	1.074	1.262
F7	1	2.896	3.583	0.986	2.724	4.247	0.511	1.807	3.013	1.858	1.689	4.259	1.709	2.322	5.212																			MMP16	1	0.656	0.476	0.791	0.618	0.612	0.894	0.656	0.475	0.497	0.414	0.396	0.632	0.502	0.483
FABP6	1	1.801	2.267	2.472	2.127	3.112	4.808	4.528	4.891	0.51	1.658	3.105	1.185	1.2	2.024																			MMP17	1	1.354	1.441	1.154	0.812	1.569	0.958	1.001	0.895	1.19	0.999	1.688	1.345	1.333	2.293
FABP7	1	0.726	1.45	0.344	0.345	0.259	1.798	1.673	4.711	0.883	1.555	1.353	1.097	0.769	0.393																			MN1	1	0.572	0.38	0.749	0.406	0.317	1.184	0.545	0.297	0.549	0.429	0.377	0.761	0.469	0.421
FADS3	1	2.305	5.752	1.5	3.242	7.687	1.309	2.065	4.701	2.037	2.423	5.45	2.18	3.332	7.418																			MND1	1	0.618	0.668	0.519	0.691	0.31	1.158	0.647	1.024	0.776	0.894	0.686	0.599	0.459	0.386
FADS6	1	1.979	11.545	0.745	3.415	15.482	1.401	2.822	14.513	1.811	4.505	18.623	3.488	6.521	36.881																			MOCS3	1	0.839	0.649	0.86	0.819	0.6	1.172	0.891	0.615	0.713	0.805	0.64	0.959	0.716	0.564
FAH	1	1.65	2.685	0.774	0.827	2.209	1.232	2.17	3.906	2.063	4.033	4.92	0.954	1.641	3.477																			MORC2	1	0.676	0.581	0.809	0.615	0.541	0.573	0.456	0.383	0.769	0.515	0.537	0.852	0.585	0.519
FAHD2B	1	0.826	1.11	1.142	1.02	1.518	0.96	0.822	1.017	1.004	0.875	1.033	0.832	0.93	1.262																			MORC2-AS1	1	0.839	1.019	1.327	1.514	0.843	0.946	1.341	0.757	1.093	0.632	0.831	1.155	0.954	1.177
FAM102B	1	1.471	1.934	1.135	1.859	2.525	0.713	1.06	1.631	1.232	1.54	2.033	1.375	1.802	2.313																			MOSPD1	1	0.771	0.68	0.855	0.833	0.679	1.185	0.911	0.84	0.702	0.936	0.714	0.683	0.629	0.437
FAM107A	1	2.707	12.418	0.977	4.34	6.464	2.587	5.146	55.02	1.49	4.903	30.705	3.984	5.931	7.536																			MOSPD3	1	0.937	0.652	1.061	0.658	0.611	1.632	0.878	0.627	0.915	0.843	0.662	1.215	0.817	0.71
FAM110C	1	1.4	3.055	0.595	2.011	4.83	0.486	1.914	3.489	2.397	3.471	4.517	1.367	3.65	5.431																			MPDU1	1	0.818	0.655	0.943	0.9	0.727	1.251	0.791	0.685	0.845	0.847	0.746	1.002	0.672	0.615
FAM111A	1	0.5	1.397	0.333	0.403	0.228	0.749	1.295	3.957	1.946	2.936	3.046	0.268	0.931	0.176																			MPHOSPH6	1	0.957	0.943	0.966	1.186	0.991	1.036	1.034	1.014	0.907	1.127	0.919	0.808	1.016	0.809
FAM114A1	1	2.098	6.002	1.035	1.98	3.208	1.292	6.516	11.528	3.685	10.695	10.974	1.69	1.77	2.831																			MPLKIP	1	1.02	0.865	0.986	1.087	0.815	1.179	1.006	0.735	0.745	1.021	0.771	0.909	1.044	0.7
FAM118A	1	0.77	1.252	1.177	0.937	1.333	0.812	0.847	1.537	1.104	1.115	1.158	0.725	0.868	0.911																			MPPED2	1	0.779	0.687	0.97	0.656	0.502	1.164	0.77	0.597	0.776	0.73	0.658	1.328	0.882	0.671
FAM120A	1	1.266	1.618	0.975	1.297	1.688	0.924	1.263	1.71	1.21	1.512	2.091	0.975	1.308	1.851																			MPRIPP1	1	0.91	0.479	0.957	0.616	0.641	1.357	0.931	0.581	0.742	0.633	0.524	1.233	0.613	0.571
FAM122B	1	1.007	1.499	1.1	1.222	1.935	0.992	0.993	1.645	1.093	1.118	1.327	0.762	0.961	1.181																			MRPL44	1	1.026	0.87	0.959	1.175	0.897	1.237	1.082	0.849	0.717	1.122	0.892	0.959	0.926	0.856
FAM129B	1	0.989	0.896	0.949	0.77	0.902	1.284	1.124	1.065	1.3	1.19	1.121	1.11	0.866	0.958																			MRPL45	1	0.731	0.565	0.993	0.857	0.56	1.291	0.711	0.554	0.688	0.901	0.563	0.883	0.645	0.462
FAM131C	1	2.852	6.033	1.014	2.62	7.861	1.724	2.425	4.736	1.037	2.953	9.768	1.532	3.134	12.931																			MRPS31P5	1	0.768	0.646	0.9	0.65	0.569	0.649	0.668	0.746	0.887	0.534	0.545	0.917	0.794	0.71
FAM135A	1	1.362	1.301	0.855	1.39	1.35	0.918	1.345	1.316	0.927	1.327	1.364	1.099	1.502	1.483																			MSANTD2	1	0.729	0.743	0.91	0.832	0.685	0.792	0.757	0.827	1.049	0.877	0.696	0.795	0.962	0.769
FAM13A	1	1.135	1.164	1.544	0.863	0.769	0.656	1.039	1.454	1.776	1.594	1.853	1.157	1.43	1.317																			MSH2	1	0.863	0.732	0.823	0.821	0.646	0.909	0.858	0.756	0.844	0.857	0.774	0.982	0.809	0.735
FAM151B	1	1.297	1.381	1.128	1.295	1.616	0.843	1.376	2.095	0.959	1.229	1.678	0.804	1.168	1.286																			MSH6	1	0.82	0.742	0.964	0.86	0.674	0.857	0.76	0.811	0.936	0.833	0.71	1.01	0.851	0.643
FAM162A	1	1.427	1.425	1.009	1.867	1.699	1.318	1.365	1.474	1.074	2.341	1.864	1.192	1.522	1.349																			MSI1	1	0.858	0.733	0.926	0.605	0.431	1.277	0.915	1.057	0.935	0.922	0.755	0.827	0.578	0.418
FAM163A	1	4.778	5.567	1.904	5.597	8.59	1.877	3.072	3.261	2.149	5.033	12.428	8.536	10.566	17.758																			MSL3	1	0.755	0.738	1.018	0.854	0.675	0.809	0.707	0.682	1.051	0.783	0.596	0.973	0.931	0.608
FAM163B	1	1.762	4.985	1.903	3.362	8.567	1.324	1.103	2.752	0.472	1.532	7.358	4.747	3.725	15.654																			MTA2	1	0.717	0.597	0.994	0.756	0.537	1.149	0.75	0.627	0.896	0.64	0.513	0.918	0.644	0.475
FAM171B	1	1.347	2.01	0.998	1.487	2.356	1.033	1.222	1.867	1.101	1.342	2.533	1.294	1.329	2.527																			MTF2	1	0.725	0.652	0.962	0.736	0.614	0.89	0.693	0.663	0.822	0.711	0.536	0.78	0.766	0.532
FAM174A	1	1.885	2.244	1.054	1.797	2.637	1.627	1.765	1.769	1.007	2.33	3.079	1.533	1.768	3.021																			MTG1	1	0.67	0.765	1.199	0.594	0.748	0.708	0.658	0.862	1.144	0.65	0.69	0.873	0.826	0.814
FAM182B	1	1.8	2.125	0.583	1.351	2.405	0.755	1.211	2.058	0.893	1.183	2.269	0.851	1.193	2.386																			MTMR1	1	0.859	0.717	1.057	0.928	0.774	0.939	0.846	0.695	0.932	0.875	0.661	0.934	0.886	0.668
FAM184B	1	1.219	1.47	1.098	1.436	2.131	0.88	1.097	1.98	1.538	1.141	1.802	1.046	1.555	2.931																			MTMR12	1	1.03	0.854	1.084	1.27	0.928	0.955	0.904	0.807	0.879	0.944	0.797	0.93	0.944	0.791
FAM185BP	1	0.978	0.923	0.704	0.522	0.599	0.635	0.898	1.002	0.897	0.687	0.882	0.84	1.288	1.061																			MTMR2	1	1.12	0.97	0.95	1.137	0.939	1.017	1.02	0.891	0.877	1.04	0.932	0.934	0.937	0.858
FAM196A	1	10.531	23.537	1.451	21.512	43.898	0.819	5.298	14.948	2.016	9.69	20.994	3.765	9.877	25.639																			MTMR4	1	0.789	0.72	0.984	0.824	0.761	0.834	0.793	0.663	0.936	0.726	0.621	0.867	0.962	0.779
FAM196B	1	3.781	4.92	1.738	3.466	3.767	0.487	2.727	2.736	1.268	2.015	3.095	5.407	6.065	5.214																			MTOR	1	0.93	0.758	0.978	0.932	0.792	0.904	0.943	0.8	0.908	0.768	0.749	0.972	0.847	0.821
FAM198B	1	3.527	11.178	1.371	7.89	22.026	0.818	4.364	11.576	3.424	6.944	8.327	1.123	2.116	12.117																			MTSS1	1	1.19	0.979	0.981	1.152	0.975	1.083	1.126	0.882	0.892	0.892	0.884	1.122	1.085	1.086
FAM199X	1	1.415	1.323	0.908	1.533	1.319	1.045	1.395	1.243	0.905	1.411	1.317	0.966	1.325	1.304																			MUM1	1	0.993	0.935	0.987	0.856	0.857	1.042	1.009	0.905	1.108	0.878	0.971	0.977	0.912	0.988
FAM201A	1	2.91	2.862	2.398	4.133	3.674	1.297	2.437	4.157	2.76	3.294	2.384	4.108	6.622	2.557																			MVB12B	1	1.188	0.69	1.038	1.046	0.756	1.331	1.165	0.607	0.825	0.867	0.723	1.27	0.9	0.824
FAM208B	1	0.952	0.951	0.928	0.932	0.904	0.911	1.06	1.083	1.021	0.819	0.98	0.985	1.048	1.005																			MXD1	1	0.979	0.708	1.052	0.981	0.759	0.861	0.799	0.568	0.75	0.772	0.608	0.826	0.832	0.623
FAM210A	1	1.195	1.384	1.052	1.364	1.441	1.032	1.126	1.345	1	1.422	1.35	0.984	1.458	1.331																			MXD4	1	0.574	0.522	0.931	0.41	0.475	1.173	0.541	0.451	0.995	0.55	0.484	0.877	0.533	0.457
FAM213A	1	1.358	1.534	0.61	1.448	1.725	1.53	1.598	1.724	1.121	1.639	1.834	1.122	1.131	1.767																			MYB	1	0.632	0.808	1.357	0.64	0.944	1.217	0.798	1.001	1.221	1.268	3.052	1.304	1.069	0.45
FAM35A	1	1.11	1.183	0.971	1.389	1.242	0.934	1.259	1.27	1.131	1.396	1.203	0.87	1.325	1.269																			MYCL	1	0.708	0.471	1.016	0.683	0.312	1.51	0.891	0.595	0.703	0.705	0.375	0.831	0.682	0.328
FAM3A	1	1.048	0.984	1.076	0.898	1.247	1.174	0.927	0.888	0.969	0.99	1.184	1.074	0.873	1.176																			MYCN	1	0.514	0.448	1.241	0.481	0.346	0.624	0.335	0.462	0.845	0.572	0.423	0.876	0.484	0.271
FAM43A	1	2.787	3.026	1.661	2.34	3.666	1.077	2.556	3.16	2.657	4.936	7.063	3.34	3.312	6.621																			MYD88	1	0.755	0.404	0.602	0.456	0.284	3.19	2.207	1.473	0.802	0.663	0.382	0.567	0.479	0.281
FAM43B	1	2.198	3.137	1.394	2.531	3.774	1.311	2.029	2.273	0.943	2.195	4.09	2.072	2.371	4.751																			MYEF2	1	0.728	0.731	0.913	0.722	0.712	0.771	0.722	0.781	1.019	0.674	0.614	0.793	0.767	0.662
FAM46A	1	4.991	5.314	2.223	7.82	7.097	0.65	2.73	4.781	1.028	3.358	5.708	2.414	2.852	4.057																			MYT1	1	0.646	0.455	0.935	0.522	0.379	0.92	0.642	0.434	0.748	0.43	0.372	0.808	0.471	0.373
FAM46C	1	3.304	4.417	0.613	1.659	1.339	1.229	5.116	11.282	4.045	10.487	16.472	1.545	2.325	1.222																			NAP1L1	1	0.63	0.578	0.876	0.665	0.47	1.219	0.661	0.722	0.779	0.907	0.617	0.836	0.665	0.439
FAM50B	1	1.778	1.626	1.193	1.899	2.023	0.938	1.703	0.835	1.179	2.279	2.244	2.495	2.572	3.334																			NARF	1	0.832	0.69	1.144	0.899	0.759	1.143	0.801	0.659	0.959	0.809	0.603	1.064	0.94	0.666
FAM69C	1	5.875	15.472	2.018	4.354	8.36	2.452	5.827	6.759	12.911	28.959	74.133	1.444	3.875	3.304																			NASP	1	0.794	0.904	0.943	0.853	0.748	0.871	0.814	1.04	1.017	0.884	0.738	0.908	0.885	0.706
FAM83G	1	5.521	16.069	1.854	7.75	27.344	1.453	4.063	9.564	3.157	5.201	13.908	1.425	3.359	12.222																			NAT8	1	0.926	0.717	1.347	0.909	0.793	0.416	0.882	0.702	1.108	0.517	0.46	0.581	0.963	0.59
FAM86B3P	1	0.793	1.708	0.606	0.734	1.542	0.797	0.969	2.033	1.448	1.195	1.563	0.812	0.931	1.714																			NBPF1	1	1.235	1.071	0.853	1.224	0.933	0.978	1.328	1.184	1.039	1.169	0.983	0.927	1.265	1.038
FAM86C2P	1	0.827	0.911	0.867	0.857	0.951	1.205	1.067	1.285	0.984	1.023	1.049	0.759	0.578	0.715																			NBPF12	1	0.81	0.839	1.002	0.823	0.767	0.912	0.831	0.892	1.459	0.833	0.789	0.975	1.029	0.89
FAM86DP	1	1.064	1.329	0.687	1.042	1.309	1.046	0.938	1.257	0.85	1.152	1.223	0.996	1.012	1.301																			NCAM1-AS1	1	0.631	0.749	0.932	0.727	0.71	0.617	0.741	0.814	1.238	0.603	0.67	0.811	0.869	0.786
FAM86EP	1	0.926	1.127	0.842	0.998	1.18	1.459	1.011	1.58	0.978	1.189	1.44	0.867	0.588	0.97																			NCAN	1	0.801	0.573	0.879	0.779	0.65	0.828	0.678	0.453	0.797	0.502	0.539	1.134	0.623	0.707
FAM89A	1	1.775	2.014	1.017	1.091	0.937	1.377	3.076	2.742	3.028	4.067	6.377	2.462	1.91	0.851																			NCBP1	1	1.067	1.022	0.952	1.086	1.03	0.857	0.989	1.02	0.932	0.872	0.923	0.921	1.012	0.996
FAM8A1	1	1.663	2.173	1.189	2.128	2.775	0.977	1.405	1.801	0.949	1.503	2.166	1.297	1.674	2.371																			NCOA2	1	1.166	0.952	0.875	1.19	1.052	0.828	1.019	0.861	0.767	0.903	0.862	0.854	0.907	0.937
FAM91A1	1	0.871	0.966	0.986	0.973	0.88	0.891	0.897	1.005	1.058	1.051	0.983	0.931	0.979	0.859																			NCOA5	1	1.034	0.781	1	1.085	0.712	1.153	1.038	0.829	0.879	0.923	0.716	0.99	0.866	0.702
FAM98A	1	0.972	1.207	0.92	0.965	1.237	0.927	0.961	1.345	0.921	1.027	1.189	0.798	0.985	1.158																			NDST3	1	1.37	1.786	0.844	1.864	2.804	1.669	0.987	1.147	1.567	1.425	1.944	1.685	1.292	2.206
FANCE	1	1.139	1.315	0.724	0.965	1.016	1.364	1.314	1.268	1.027	1.324	1.223	0.915	1.077	1.319																			NDUFA6-AS1	1	0.77	0.864	1.124	0.819	0.935	0.695	0.749	0.752	1.244	0.596	0.718	0.931	0.735	0.992
FAR2	1	1.895	1.902	1.878	3.042	2.546	1.173	2.789	2.599	1.891	2.585	3.647	2.463	2.517	4.054																			NEDD4L	1	0.812	0.594	0.865	0.936	0.667	0.947	0.743	0.541	0.876	0.605	0.543	1.064	0.737	0.665
FAS	1	1.535	1.364	0.961	2.244	1.616	0.629	1.467	1.408	2.116	1.743	1.371	0.547	0.662	1.186																			NEIL3	1	1.371	3.199	0.749	0.339	0.433	0.89	1.15	6.451	2.052	4.41	3.5	0.473	1.175	1.136
FBLN1	1	1.477	3.292	0.974	1.122	1.464	1.359	1.452	7.286	2.623	4.229	6.905	2.184	1.144	1.691																			NELFCD	1	0.846	0.874	1.008	0.866	0.823	0.867	0.818	0.831	1.074	0.861	0.764	0.914	0.846	0.824
FBLN2	1	0.842	4.823	1.103	1.383	10.751	1.005	2.032	8.112	1.885	2.596	7.705	1.61	1.152	3.138																			NEO1	1	0.701	0.59	0.716	0.656	0.521	0.965	0.746	0.626	0.917	0.615	0.643	1.133	0.61	0.67
FBLN5	1	6.375	5.673	0.813	2.324	5.061	1.002	8.483	7.716	3.72	17.464	14.434	2.221	3.464	8.53																			NEUROG1	1	4.901	5.199	1.337	0.109	0.109	2.127	0.806	14.854	7.296	9.257	1.808	1.662	0.952	0.399
FBLN7	1	1.235	4.831	0.468	0.428	1.983	1.079	1.876	7.632	3.2	3.527	7.21	1.147	1.512	6.69																			NFYB	1	0.901	0.794	1.088	0.93	0.727	0.948	0.848	0.794	0.92	1.045	0.755	1.021	1.12	0.75
FBXL17	1	1.545	1.369	1.084	1.706	1.689	1.256	1.673	1.371	0.827	1.363	1.45	1.235	1.347	1.552																			NHLH1	1	1.223	1.618	1.067	0.663	0.69	1.28	0.845	3.312	1.838	2.96	1.619	1.324	0.715	0.682
FBXL18	1	1.376	1.403	0.953	1.001	1.505	0.914	1.118	1.103	0.889	0.861	1.616	1.113	1.186	1.75																			NHLH2	1	1.213	1.413	0.611	0.32	0.397	2.364	1.053	2.766	1.033	2.132	1.942	1.165	0.61	0.186
FBXL21	1	1.333	5.112	2.974	5.32	8.793	0.998	1.12	4.376	4.13	5.707	11.859	13.952	27.737	26.219																			NINL	1	0.653	0.694	0.847	0.536	0.656	1.002	0.717	0.781	1.031	0.601	0.668	0.769	0.608	0.752
FBXL4	1	1.014	1.241	0.934	1.04	1.302	0.734	1.122	1.355	1.013	1.157	1.186	0.912	1.117	1.231																			NKAIN1	1	1.005	0.731	0.811	0.951	0.676	1.526	1.046	0.716	0.736	0.819	0.69	1.042	0.719	0.701
FBXL5	1	1.773	1.26	0.995	1.938	1.227	1.034	1.813	1.269	0.961	1.72	1.233	1	1.501	1.242																			NKIRAS2	1	0.985	0.668	1.034	0.93	0.634	1.332	0.932	0.651	0.654	0.82	0.627	0.933	0.729	0.536
FBXO17	1	0.856	1.774	0.716	0.654	0.669	0.877	1.039	2.105	1.619	1.386	2.566	0.777	0.642	1.093																			NKTR	1	0.601	0.824	0.927	0.607	0.754	0.626	0.636	0.913	1.191	0.62	0.648	0.758	0.986	0.783
FBXO2	1	3.434	4.918	1.89	3.321	8.002	1.863	3.128	4.832	1.129	3.942	8.024	2.434	3.04	8.859																			NLRP2	1	0.696	0.65	1.05	0.842	0.716	0.361	0.271	0.214	0.86	0.681	0.558	0.737	0.634	0.535
FBXO27	1	3.125	2.648	0.735	2.483	2.341	1.507	3.897	3.93	1.426	2.507	2.857	1.719	2.166	2.894																			NME6	1	0.996	0.808	0.925	0.884	0.686	0.867	0.995	0.858	0.936	0.755	0.735	0.87	0.828	0.679
FBXO33	1	1.189	1.115	1.151	1.403	1.276	1.066	1.169	1.045	0.827	1.259	1.209	0.945	1.129	0.996																			NME9	1	0.576	0.736	0.861	0.681	0.575	0.85	0.81	0.808	1.162	0.908	0.775	1.046	1.095	0.672
FBXO36	1	1.115	1.291	1.002	1.06	1.358	0.828	1.024	1.47	0.895	1.149	1.429	0.962	1.25	1.076																			NNAT	1	1.382	0.891	0.958	1.435	0.943	1.553	1.177	1.003	0.888	1.049	0.755	1.536	1.177	0.785
FBXO4	1	1.271	1.149	1.043	1.373	1.496	1.403	1.446	1.477	1.179	1.057	1.23	0.987	1.42	1.432																			NOL11	1	0.96	0.946	0.952	0.985	0.873	1.034	0.874	0.918	0.925	1.015	0.898	1.041	1.038	0.838
FBXW7	1	0.866	1.085	0.844	0.953	1.092	0.775	0.847	0.957	0.904	0.997	1.287	0.842	1.149	1.283																			NOL4	1	0.88	0.548	0.794	0.803	0.482	1.316	1.141	0.637	0.686	0.716	0.569	0.915	0.652	0.484
FCGRT	1	1.043	1.715	0.37	0.649	0.741	1.103	1.681	3.958	2.404	5.039	5.92	0.473	0.735	0.544																			NOL9	1	0.911	0.766	0.975	1.121	0.753	0.942	1.048	0.775	0.889	0.913	0.68	0.791	0.932	0.736
FCHSD1	1	0.672	1.386	1.247	0.705	1.457	0.792	0.769	1.414	1.318	0.741	1.297	1.004	1.024	1.639																			NONO	1	0.711	0.568	0.954	0.746	0.519	1.038	0.727	0.613	0.83	0.705	0.537	0.928	0.632	0.456
FCRLB	1	1.678	1.678	0.933	1.54	2.538	1.44	2.437	1.639	0.671	1.934	2.265	1.454	2.618	3.069																			NOP14-AS1	1	0.972	0.752	1.108	0.841	0.771	1.005	0.919	0.685	0.752	0.742	0.664	0.971	0.817	0.652
FDX1	1	1.387	1.203	0.85	1.599	1.226	1.401	1.361	1.331	0.845	1.558	1.48	1.01	1.221	1.074																			NOXRED1	1	0.764	0.917	1.221	0.801	1.022	0.753	1.107	1.167	1.253	0.85	0.878	0.98	1.074	0.715
FECH	1	1.439	1.588	1.059	1.544	1.503	1.099	1.505	1.546	1.11	1.681	1.686	1.22	1.592	1.766																			NPEPL1	1	0.499	0.715	1.182	0.549	0.842	0.966	0.557	0.723	1.333	0.511	0.728	0.884	0.553	0.865
FER1L4	1	0.792	2.616	0.826	0.785	2.619	0.836	1.15	3.029	1.075	1.249	3.182	1.069	0.978	3.079																			NPEPPS	1	0.89	0.881	1.033	1.007	0.889	1.006	0.887	0.894	1.065	0.888	0.87	0.993	0.909	0.92
FGF1	1	3.327	5.09	1.065	2.541	4.528	0.745	4.137	5.528	2.056	2.568	5.306	0.573	1.403	6.258																			NR2C1	1	0.612	0.777	1.026	0.697	0.78	0.838	0.69	0.839	1.186	0.8	0.715	0.839	1.005	0.777
FGF10	1	0.815	0.926	0.725	0.79	2.415	0.5	0.511	0.252	1.255	1.659	1.896	2.345	2.368	1.719																			NRDE2	1	0.829	0.646	0.91	0.753	0.686	0.877	0.903	0.793	0.901	0.734	0.697	1	0.748	0.713
FGF18	1	1.077	0.944	0.939	0.944	0.858	0.852	0.998	1.249	1.841	2.982	0.746	0.623	0.687	0.715																			NREP	1	0.807	0.427	0.89	0.734	0.295	1.221	0.785	0.433	0.649	0.71	0.359	0.928	0.73	0.365
FGF2	1	1.241	2.529	0.491	1.071	2.927	0.79	1.079	2.274	1.353	1.76	3.018	0.976	1.719	2.43																			NRIP1	1	0.75	0.523	0.69	0.839	0.565	0.948	0.624	0.419	0.811	0.564	0.482	1.151	0.698	0.468
FGFR2	1	1.783	3.519	0.479	1.1	1.463	0.801	2.501	4.603	1.983	3.364	5.46	1.083	1.368	2.561																			NRIP2	1	0.782	0.843	1.071	0.753	0.717	0.714	0.954	0.815	0.939	0.751	0.735	0.772	0.884	0.734
FGFRL1	1	1.702	3.994	1.196	1.632	4.348	1.137	2.063	4.17	2.673	2.989	5.533	2.179	2.426	7.296																			NSMCE4A	1	0.71	0.77	1.001	0.803	0.691	1.002	0.708	0.923	1.068	0.831	0.664	0.925	0.864	0.669
FGL2	1	0.201	1.378	0.947	0.973	1.648	0.548	1.231	1.121	1.239	1.186	1.55	0.455	1.059	1.171																			NSUN3	1	1.036	0.823	0.925	0.975	0.904	0.909	0.99	0.815	0.849	0.821	0.751	0.917	0.816	0.817
FHIT	1	0.555	2.193	1.401	1.008	1.941	2.208	1.551	3.247	1.663	1.97	2.792	1.755	1.744	2.65																			NT5C2	1	0.815	0.726	0.821	0.699	0.686	0.78	0.763	0.759	0.991	0.708	0.677	0.949	0.855	0.69
FHL1	1	1.119	1.258	1.296	1.308	1.353	0.902	0.969	1.012	1.061	1.05	1.02	1.071	1.213	1.148																			NUAK1	1	0.665	0.512	0.72	0.568	0.684	1.24	0.845	0.677	1.288	1.022	0.499	0.956	0.759	0.475
FHL3	1	1.448	1.428	0.838	0.964	1.428	2.517	2.034	1.988	1.455	1.82	1.731	1.061	0.957	1.508																			NUBP1	1	1.098	1.01	0.895	0.892	0.968	1.117	1.003	0.99	0.963	0.955	0.916	0.998	0.998	1.054
FIBIN	1	0.591	1.919	1.699	1.216	6.414	0.773	1.204	4.604	2.319	8.6	4.784	1.441	4.285	1.448																			NUDT13	1	0.652	0.916	0.985	0.934	0.924	0.654	0.681	0.969	1.063	0.891	0.843	0.799	1.1	0.992
FICD	1	0.962	1.177	0.981	1.052	1.692	1.049	0.971	1.065	0.792	0.931	1.143	1.105	0.871	1.069																			NUMA1	1	0.819	0.723	0.996	0.702	0.752	0.908	0.795	0.679	0.952	0.689	0.672	0.98	0.813	0.715
FITM2	1	1.405	1.926	1.117	1.804	2.686	1.289	1.436	1.93	0.92	1.39	2.307	1.24	1.471	2.673																			NUP155	1	0.855	0.76	0.853	0.863	0.745	0.825	0.78	0.795	0.899	0.738	0.745	0.957	0.771	0.719
FKBP10	1	1.092	1.899	0.56	0.557	0.635	0.924	1.94	3.62	2.561	3.951	3.444	0.497	0.625	0.333																			NUP160	1	0.719	0.654	0.938	0.723	0.561	0.84	0.746	0.723	0.9	0.667	0.597	0.829	0.774	0.576
FKBP14	1	0.698	0.733	1.164	0.743	0.96	0.563	0.694	0.803	1.03	0.919	0.71	0.55	0.65	0.554																			NUP188	1	0.759	0.675	0.922	0.771	0.64	0.967	0.794	0.708	0.947	0.687	0.659	0.9	0.71	0.623
FKBP2	1	1.601	1.791	0.917	1.472	2.235	1.503	1.571	1.629	1.055	1.643	2.089	1.113	1.28	2.141																			NUP205	1	0.727	0.663	0.848	0.742	0.585	0.93	0.782	0.766	0.882	0.682	0.618	0.856	0.673	0.557
FKBP5	1	1.457	1.951	0.969	1.359	1.136	1.006	1.234	2.981	2.152	2.837	3.193	1.676	1.454	1.422																			NUP54	1	0.656	0.675	1.001	0.739	0.602	0.867	0.646	0.694	1.034	0.711	0.614	0.871	0.771	0.592
FKBP9	1	1.252	1.914	0.636	0.8	1.291	1.525	1.992	2.577	1.401	2.272	2.993	0.917	0.887	1.986																			NUP62	1	1.181	0.83	1.026	0.973	0.682	1.284	1.134	0.85	0.864	1.055	0.865	1.188	0.923	0.745
FKTN	1	0.734	1.071	0.996	0.796	1.157	0.668	0.726	1.039	0.98	0.729	1.007	0.792	0.87	1.056																			NUP62CL	1	1.09	1.678	0.884	0.838	0.544	1.001	1.348	3.505	2.001	2.332	2.843	0.844	0.906	0.528
FLNB	1	0.998	1.353	0.714	0.902	1.176	0.752	1.42	1.874	2.12	1.94	1.935	0.715	0.905	1.174																			NUP88	1	1.044	0.891	1.04	1.094	0.949	0.983	1	0.813	0.855	0.953	0.77	0.988	0.976	0.764
FLNC	1	0.898	0.556	0.973	0.427	0.323	0.808	1.118	0.952	2.591	2.135	1.698	0.79	0.444	0.377																			NUTM2A-AS1	1	1.083	0.808	1.004	0.916	0.699	1.011	0.965	0.788	0.849	0.894	0.761	1.062	0.845	0.698
FLOT1	1	1.017	0.936	0.968	1.042	1.01	1.227	0.979	0.949	0.975	1.1	1.046	1.13	1.017	1.095																			NVL	1	0.935	0.797	0.909	1.027	0.822	1.005	0.987	0.859	0.972	0.984	0.768	1.057	1.149	0.846
FLRT1	1	0.764	0.722	1.027	0.513	0.821	0.788	0.587	0.447	0.637	0.484	0.919	1.023	0.749	1.133																			OARD1	1	0.853	0.672	0.864	0.801	0.532	1.462	0.985	0.697	0.785	0.998	0.664	1.04	0.794	0.516
FMN1	1	2.131	6.713	1.541	2.229	20.84	0.85	3.62	14.702	9.013	6.014	10.456	4.517	3.74	12.218																			ODC1	1	0.72	0.621	0.734	0.742	0.481	1.29	0.774	0.707	0.73	0.831	0.618	0.874	0.598	0.432
FMNL1	1	1.715	2.054	1.3	1.683	2.281	1.062	1.777	1.877	1.484	1.373	1.956	1.858	1.648	2.65																			OGG1	1	1.196	1.089	1.027	1.186	0.959	0.917	1.041	0.995	1.012	0.944	0.889	0.827	0.992	0.909
FMO4	1	1.768	2.888	0.795	1.36	1.197	1.073	3.828	9.541	2.417	4.536	7.12	0.894	1.049	2.12																			OGT	1	0.797	1.126	0.986	0.804	1.045	0.721	0.77	1.111	1.081	0.714	0.889	0.774	0.938	0.984
FN1	1	0.811	1.253	1.407	1.419	1.815	0.795	1.577	2.943	2.176	2.547	1.283	0.916	0.999	0.577																			OR7D2	1	0.559	0.356	0.847	0.567	0.563	0.593	0.325	0.262	0.609	0.502	0.35	0.598	0.316	0.334
FN3K	1	1.399	1.367	0.858	1.148	1.598	1.264	1.189	1.137	0.769	1.07	1.504	1.049	1.024	1.6																			ORAOV1	1	0.749	0.826	1.02	0.839	0.839	0.781	0.754	0.853	1.04	0.802	0.745	0.841	0.903	0.805
FNIP1	1	0.8	0.818	0.891	0.927	0.915	0.938	0.911	0.899	0.811	0.871	0.83	0.799	0.858	0.763																			OSGEP	1	0.544	0.79	0.976	0.698	0.799	0.798	0.66	0.851	1.118	0.628	0.629	0.762	0.755	0.766
FOLR1	1	3.096	5.63	0.244	0.653	0.36	2.325	9.299	24.913	3.28	20.268	28.938	0.707	0.191	1.059																			OSGEPL1-AS1	1	0.696	0.645	1.079	0.631	0.599	0.679	0.808	0.641	0.959	0.661	0.596	0.712	0.769	0.826
FOS	1	22.381	19.28	1.677	25.628	29.5	0.99	17.717	12.556	1.996	18.164	25.236	3.058	21.69	22.691																			PABPN1	1	0.756	0.872	1.113	0.969	0.912	0.919	0.805	0.886	1.071	0.827	0.751	0.84	0.861	0.792
FOSL2	1	5.035	10.652	1.392	7.065	21.715	1.024	3.422	6.723	2.341	4.449	9.47	3.627	5.815	7.732																			PAFAH1B3	1	0.83	0.548	1.033	0.74	0.525	1.622	0.845	0.485	0.645	0.67	0.501	0.91	0.628	0.469
FOXA1	1	1.118	1.074	1.113	0.542	0.98	1.709	1.259	1.574	0.353	1.688	0.72	0.518	0.914	2.335																			PAICSP1	1	0.535	0.504	0.85	0.704	0.511	0.673	0.681	0.504	0.863	0.394	0.496	0.816	0.725	0.521
FOXO1	1	1.799	2.183	1.081	2.595	2.035	0.94	1.8	2.212	1.888	2.663	2.639	1.707	1.924	1.994																			PAK2	1	0.899	0.553	0.915	0.846	0.493	1.064	0.915	0.615	0.675	0.727	0.538	0.853	0.61	0.474
FOXP1	1	0.942	1.092	1.042	1.01	1.037	0.931	0.943	1.199	1.636	2.125	1.51	1.594	1.277	1.1																			PAN3	1	0.558	0.619	0.988	0.677	0.55	0.803	0.61	0.7	1.066	0.73	0.561	0.834	0.743	0.59
FOXQ1	1	2.963	4.084	1.298	1.171	2.018	1.314	3.367	4.895	2.042	7.701	16.244	1.327	3.019	4.973																			PAPOLG	1	0.728	0.719	0.896	0.74	0.751	0.872	0.721	0.733	0.822	0.691	0.69	0.829	0.813	0.681
FOXRED2	1	1.15	1.304	1.097	1.168	1.579	0.771	0.915	1.125	0.909	1.035	1.505	1.335	1.005	1.495																			PAPSS1	1	1.067	0.859	0.897	1.231	0.918	1.067	1.028	0.82	0.906	1.135	0.916	1.258	1.015	0.915
FRAS1	1	2.093	1.963	1.574	4.59	4.128	0.953	1.668	1.793	1.504	1.968	2.058	2.571	3.015	2.828																			PARP1	1	0.941	0.859	0.969	0.953	0.769	1.019	0.864	0.907	1.038	1.052	1.003	1.306	0.915	0.896
FREM2	1	1.411	1.13	0.37	0.445	0.374	0.539	2.896	3.398	2.35	3.012	5.329	0.605	0.741	0.538																			PASK	1	0.827	1.059	1.093	0.735	0.996	0.953	0.922	1.096	1.3	0.755	0.927	1.018	0.976	1.18
FRMD6	1	0.999	1.293	0.734	0.774	0.791	0.766	1.049	1.391	2.339	2.966	1.74	0.553	0.862	0.533																			PATZ1	1	0.932	0.61	0.821	0.838	0.53	1.206	0.972	0.627	0.83	0.819	0.592	0.998	0.751	0.515
FRMD7	1	4.216	14.49	1.901	10.311	19.053	1.84	8.878	20.781	0.701	3.339	9.855	1.051	2.511	11.193																			PAX5	1	0.331	0.384	0.132	0.132	0.137	0.598	0.522	0.364	0.402	0.796	1.258	0.66	0.419	0.904
FRMPD3	1	1.303	1.747	0.95	1.092	1.972	1.099	1.421	1.495	1.086	1.141	2.149	0.923	1.18	2.699																			PAXBP1	1	0.561	0.648	1.045	0.608	0.559	0.74	0.557	0.67	0.954	0.591	0.499	0.725	0.815	0.516
FSIP1	1	1.67	2.115	1.086	2.206	2.045	1.446	1.778	2.387	1.344	2.32	2.381	1.514	1.508	1.841																			PAXIP1	1	0.968	0.826	0.957	0.876	0.712	0.99	0.894	0.872	1.001	0.807	0.794	0.999	0.926	0.764
FSTL1	1	1.077	0.733	0.437	0.823	0.482	0.727	1.869	1.507	3.173	3.468	2.173	0.493	0.458	0.165																			PBRM1	1	0.78	0.611	0.9	0.766	0.593	0.898	0.723	0.61	0.778	0.587	0.535	0.983	0.654	0.578
FSTL3	1	1.097	1.38	0.95	1.013	1.397	1.022	1.102	1.366	1.181	1.365	1.501	1.094	1.116	1.617																			PBX1	1	0.853	0.729	1.011	0.905	0.687	0.872	0.813	0.637	1.001	1.002	0.919	1.123	0.911	0.896
FTCD	1	1.228	1.907	1.216	1.444	3.282	0.809	1.245	1.631	1.384	1.227	2.442	1.206	1.177	3.461																			PBX2	1	1.02	0.709	1.058	0.979	0.667	1.057	0.975	0.745	0.881	0.835	0.676	0.913	0.775	0.602
FTH1	1	1.143	0.893	0.85	0.48	0.865	1.967	0.966	0.812	0.699	0.755	1.195	1.06	0.738	1.071																			PBX3	1	1.644	1.107	1.224	1.93	1.246	1.26	1.224	0.785	1.032	1.477	1.134	1.513	1.413	1.36
FTH1P8	1	1.887	1.434	1.11	1.362	1.011	2.312	1.743	1.198	1.393	1.096	1.723	1.394	1.197	1.205																			PCAT7	1	0.772	0.51	0.918	0.624	0.437	0.926	0.946	0.512	0.714	0.488	0.414	0.77	0.5	0.287
FTO	1	2.15	1.511	1.05	2.088	1.558	0.874	1.682	1.285	0.795	1.265	1.324	1.317	1.282	1.511																			PCBP4	1	0.729	0.851	0.777	0.556	0.727	1.358	0.897	0.957	1.106	0.778	0.992	0.752	0.631	1.077
FUCA2	1	1.121	1.159	0.427	0.645	0.661	1.834	2.231	2.472	2.247	2.515	2.26	0.648	0.714	1.097																			PCDH11X	1	3.138	7.584	1.451	7.513	25.437	1.435	2.518	4.991	0.88	1.805	4.487	1.695	2.343	5.588
FUNDC1	1	0.878	0.787	0.971	1.066	0.866	1.398	1.071	0.872	0.718	1.105	0.886	0.942	0.819	0.806																			PCDH7	1	0.961	0.989	0.794	1.28	1.823	1.054	0.662	0.638	0.772	0.649	0.745	0.636	0.439	0.638
FUOM	1	2.389	3.273	0.981	1.73	3.975	0.338	0.765	2.082	1.609	2.761	4.306	1.127	1.682	3.624																			PCDHA1	1	0.717	0.504	0.982	0.555	0.472	0.678	0.511	0.401	0.782	0.492	0.472	0.873	0.643	0.602
FURIN	1	1.111	1.076	0.966	0.84	1.114	1.423	1.245	1.204	1.235	1.417	1.579	1.163	0.877	1.245																			PCDHA10	1	0.644	0.439	0.797	0.516	0.354	0.373	0.355	0.255	0.845	0.38	0.411	0.719	0.522	0.664
FUT10	1	0.883	1.081	0.783	0.831	0.831	0.774	1.006	1.607	1.029	1.333	1.397	0.854	1.071	0.845																			PCDHA11	1	1.246	0.773	0.794	0.795	0.766	0.305	0.253	0.243	0.762	0.71	0.984	1.092	0.792	1
FUT11	1	1.1	1.283	0.713	1.034	1.049	1.31	1.339	1.479	1.101	1.402	1.537	1.022	1.112	1.535																			PCDHA2	1	0.617	0.521	0.856	0.519	0.459	0.589	0.539	0.415	0.81	0.458	0.463	0.704	0.618	0.568
FUT3	1	0.801	1.888	1.404	1.522	2.422	0.771	1.244	1.292	0.919	0.935	1.675	1.319	1.527	2.105																			PCDHA3	1	0.695	0.505	1.015	0.431	0.416	0.571	0.597	0.444	0.895	0.4	0.428	0.889	0.66	0.564
FUT9	1	2.764	4.318	1.118	2.463	5.059	0.74	1.78	4.101	1.201	2.191	3.905	1.728	3.728	5.729																			PCDHA5	1	0.583	0.257	0.793	0.299	0.283	0.608	0.325	0.213	0.859	0.258	0.196	0.642	0.463	0.315
FXN	1	1.662	1.668	0.776	1.658	1.522	1.487	1.756	2.043	1.373	2.414	2.226	1.004	1.282	1.903																			PCDHA8	1	0.65	0.316	0.981	0.46	0.372	0.606	0.375	0.281	0.943	0.455	0.422	0.86	0.641	0.534
FYCO1	1	1.455	2.558	0.783	1.369	1.836	0.809	1.89	3.706	2.435	4.578	4.816	0.983	1.608	1.386																			PCDHA9	1	0.504	0.37	0.92	0.487	0.343	0.386	0.409	0.267	0.953	0.32	0.298	0.685	0.588	0.33
FZD4	1	1.47	1.843	0.82	1.14	1.279	0.79	0.907	2.472	2.32	2.834	2.314	1.182	1.338	1.307																			PCDHAC1	1	0.667	0.599	0.927	0.611	0.588	0.735	0.696	0.681	0.837	0.485	0.72	0.88	0.397	0.757
FZD6	1	0.687	1.244	0.647	0.541	0.857	0.936	1.506	2.227	2.271	2.873	2.875	0.909	0.717	0.817																			PCDHB10	1	0.726	0.567	0.833	0.785	0.592	0.679	0.496	0.411	0.832	0.677	0.637	0.97	0.608	0.676
G0S2	1	2.077	1.339	1.109	1.507	1.296	2.675	4.511	3.109	0.762	2.053	1.766	2.574	2.273	2.72																			PCDHB11	1	0.634	0.45	0.641	0.472	0.41	0.609	0.542	0.472	0.762	0.401	0.51	0.686	0.479	0.532
G6PC3	1	1.082	1.165	0.969	0.94	1.248	1.276	1.149	1.275	1.006	1.28	1.533	1.139	0.815	1.274																			PCDHB12	1	0.495	0.37	0.762	0.434	0.307	0.594	0.457	0.381	0.757	0.34	0.314	0.674	0.427	0.403
GABARAPL1	1	1.181	1.057	0.954	1.256	1.269	1.113	1.098	0.987	0.876	1.341	1.157	1.217	1.376	1.277																			PCDHB14	1	0.78	0.66	0.974	0.913	0.781	0.998	0.819	0.693	0.782	0.63	0.651	0.914	0.685	0.759
GABBR2	1	2.258	2.346	1.321	2.422	2.852	1.03	1.824	1.863	0.802	1.355	2.454	1.477	1.533	3.252																			PCDHB15	1	0.614	0.608	0.765	0.514	0.523	0.511	0.467	0.463	0.981	0.506	0.574	0.734	0.613	0.666
GABRA1	1	1.886	4.197	1.157	1.592	3.637	0.917	2.013	5.135	2.379	4.223	10.392	8.178	11.155	22.566																			PCDHB16	1	0.698	0.535	0.811	0.771	0.595	0.644	0.483	0.406	0.688	0.5	0.564	0.791	0.477	0.53
GABRD	1	0.752	2.05	1.271	1.168	5.322	0.751	0.915	2.299	1.526	1.194	3.024	1.813	1.229	5.857																			PCDHB19P	1	0.701	0.795	0.894	0.522	0.794	0.426	0.736	0.768	1.013	0.482	0.654	0.714	0.708	0.833
GABRE	1	1.609	12.661	0.821	1.057	10.899	0.929	2.084	10.704	2.555	4.587	33.314	2.137	3.888	22.788																			PCDHB2	1	0.821	0.619	0.808	0.733	0.597	0.622	0.526	0.377	0.709	0.596	0.6	0.879	0.521	0.59
GABRG1	1	3.492	9.428	2.325	8.746	21.466	0.893	1.621	7.012	4.654	7.088	13.009	29.929	26.969	42.596																			PCDHB7	1	0.474	0.361	0.712	0.402	0.302	0.493	0.473	0.48	0.902	0.482	0.352	0.827	0.628	0.49
GABRG3	1	2.05	2.84	0.68	2.018	3.233	0.604	1.859	2.382	0.491	0.912	2.395	1.054	1.387	4.655																			PCF11	1	0.84	0.804	0.983	0.83	0.807	0.807	0.816	0.817	0.791	0.641	0.702	0.86	0.812	0.736
GADD45GIP1	1	1.345	1.078	0.994	1.185	1.116	1.709	1.208	1.004	0.779	1.299	1.24	1.017	0.965	1.106																			PCGF3	1	0.773	0.697	1.072	0.758	0.665	0.918	0.713	0.675	0.948	0.692	0.593	0.838	0.816	0.623
GAL	1	15.069	48.495	1.214	12.084	43.89	0.597	8.104	30.699	5.009	21.925	143.129	4.504	17.356	114.521																			PCIF1	1	0.861	0.693	0.997	0.718	0.604	1.143	0.799	0.591	0.831	0.724	0.631	1.008	0.719	0.585
GAL3ST1	1	2.702	3.292	0.747	1.274	3.545	3.594	3.871	5.214	1.286	2.301	5.541	2.506	2.398	7.278																			PCM1	1	0.963	0.824	0.876	0.961	0.786	0.858	0.926	0.876	0.859	0.838	0.846	0.978	0.886	0.79
GALK1	1	1.744	1.8	1.377	1.251	2.314	1.906	1.717	1.942	1.275	1.617	2.393	1.652	1.43	1.856																			PCMTD2	1	0.831	0.624	1.027	0.861	0.542	0.937	0.868	0.652	0.872	0.803	0.546	0.944	0.83	0.548
GALM	1	1.361	2.063	0.733	0.577	0.329	1.011	2.22	3.899	2.182	5.161	4.145	0.413	0.66	0.341																			PCSK2	1	1.074	1.227	0.888	0.806	0.768	1.325	0.993	1.071	1.188	1.15	1.624	2.141	1.317	1.722
GALNT12	1	1.129	2.424	0.892	0.878	1.609	1.37	1.827	4.272	2.018	2.588	3.465	1.04	1.506	2.483																			PDCD11	1	0.84	0.741	0.971	0.912	0.764	0.899	0.86	0.816	0.903	0.751	0.684	0.941	0.842	0.69
GALNT15	1	1.105	1.928	0.766	1.017	2.698	0.685	0.787	1.08	0.957	0.996	1.835	1.453	1.709	2.369																			PDCD2	1	1.099	1.004	1.001	1.293	1.03	1.257	1.133	1.042	0.942	1.158	0.962	0.932	1.067	0.884
GALNT2	1	1.106	1.174	0.942	1.107	1.4	1	1.026	1.067	1.393	1.529	1.576	1.494	0.999	1.418																			PDCL	1	0.773	0.635	0.906	0.69	0.544	1.17	0.793	0.604	0.668	0.762	0.536	0.84	0.652	0.476
GALNT9	1	2.031	2.624	1.178	1.822	3.288	1.278	1.954	2.005	1.232	1.884	4.057	2.317	2.227	5.679																			PDCL3	1	1.026	0.91	0.917	1.087	0.861	1.416	1.11	0.962	0.958	1.269	0.993	0.971	0.941	0.839
GAMT	1	1.09	0.964	1.047	0.819	1.027	1.357	0.935	0.887	0.816	0.937	1.157	1	0.842	1.118																			PDE3B	1	0.747	0.84	0.732	0.605	0.673	0.895	0.812	1.034	1.152	0.866	0.849	0.91	1.014	0.916
GARS	1	1.112	1.091	0.956	1.406	1.313	1.127	1.09	0.981	0.863	1.21	1.024	1.052	1.112	1.041																			PDE5A	1	0.554	0.283	1.528	0.739	0.326	1.054	0.538	0.369	0.408	0.219	0.22	0.433	0.408	0.299
GAS2L1	1	2.786	4.605	1.395	1.703	3.834	1.692	2.031	4.149	1.734	3.486	5.412	1.176	1.268	3.74																			PDE7A	1	0.658	0.717	0.969	0.725	0.646	0.819	0.693	0.796	1.001	0.742	0.626	0.776	0.782	0.698
GAS5	1	0.749	0.921	1.007	0.96	0.954	1.119	0.684	0.93	0.975	1.127	0.935	1.09	1.265	1.003																			PDE9A	1	0.76	0.588	1.218	0.883	0.66	1.012	0.626	0.516	0.71	0.552	0.493	0.688	0.522	0.412
GAS6	1	1.485	2.274	1.376	1.523	2.769	1.159	1.531	2.126	1.598	1.576	2.838	1.578	1.778	3.538																			PDS5B	1	1.076	0.834	0.931	1.334	0.88	0.868	0.943	0.716	0.719	0.758	0.724	0.938	0.857	0.805
GAS6-AS2	1	2.342	5.749	1.356	2.219	4.222	1.451	4.116	7.402	1.967	3.301	8.548	2.242	3.996	6.66																			PET100	1	0.585	0.546	0.985	0.67	0.454	0.99	0.507	0.644	1.009	0.643	0.418	0.806	0.572	0.474
GATM	1	1.479	1.565	1.315	2.089	1.554	1.368	1.695	2.448	0.965	1.663	1.632	1.688	2.035	1.352																			PFKFB1	1	0.549	0.638	1.089	0.588	0.72	0.938	0.631	0.863	0.87	0.532	0.362	0.639	0.699	0.53
GBA	1	1.054	1.046	1.007	1.081	1.307	0.838	0.89	0.838	0.846	0.94	1.126	1.14	0.825	1.066																			PFKFB3	1	1.026	0.883	1.093	1.028	0.906	1.05	0.986	0.893	1.227	1.036	0.916	1.274	1.362	0.963
GCH1	1	1.765	3.627	0.711	1.839	2.684	1.008	1.7	2.309	1.918	2.908	4.578	1.754	2.704	4.193																			PGBD1	1	0.772	0.853	0.916	0.895	0.76	0.863	0.862	0.835	0.932	0.852	0.744	0.815	0.883	0.807
GCHFR	1	1.271	1.39	1.044	1.175	1.55	1.009	1.362	1.416	1.076	1.186	1.543	1.011	1.176	1.62																			PGBD4P3	1	0.734	0.284	0.47	0.687	0.424	0.739	0.931	0.331	0.659	0.473	0.355	0.645	0.742	0.247
GCLC	1	0.831	1.054	0.853	0.887	0.932	0.805	0.87	1.031	1.045	1.156	1.108	0.96	1.11	0.943																			PGM5P2	1	0.634	0.682	0.893	0.618	0.69	0.585	0.605	0.705	1.026	0.439	0.622	0.897	0.79	0.698
GCLM	1	0.858	0.949	0.909	0.937	0.872	0.941	0.984	1.093	1.072	1.221	1.431	0.842	0.853	0.798																			PHC1	1	0.926	0.956	1.045	0.754	0.766	0.806	0.874	0.915	1.159	0.654	0.774	0.946	0.861	0.927
GDA	1	1.183	5.051	1.543	4.914	15.993	1.097	0.985	6.34	2.592	3.611	7.007	2.333	6.48	10.04																			PHC2	1	0.667	0.448	0.996	0.561	0.354	1.265	0.686	0.501	0.787	0.613	0.428	0.863	0.559	0.347
GDF10	1	17.501	39.071	3.133	23.828	42.836	1.819	11.151	36.266	7.45	92.841	133.906	13.675	20.241	75.264																			PHF14	1	0.913	0.67	1.1	0.91	0.638	1.017	0.908	0.676	0.768	0.768	0.598	0.958	0.834	0.587
GDF15	1	0.93	1.393	0.695	0.372	0.44	1.139	1.432	2.729	2.468	3.943	8.266	0.759	0.505	0.483																			PHF2	1	1.045	0.771	1.013	0.889	0.729	1.09	0.986	0.687	0.88	0.793	0.726	1.131	0.91	0.8
GDF6	1	0.708	0.318	2.096	2.981	1.653	0.275	0.527	0.426	1.904	1.925	0.364	1.975	1.137	0.953																			PHF20L1	1	0.782	0.767	0.994	0.779	0.7	0.869	0.811	0.767	0.982	0.74	0.665	0.88	0.936	0.707
GDPD2	1	1.868	5.145	0.601	1.192	4.013	0.852	1.273	6.55	2.469	3.759	7.429	0.961	2.274	4.406																			PHF21B	1	0.303	0.161	0.734	0.188	0.065	1.438	0.381	0.241	0.544	0.226	0.113	0.543	0.18	0.05
GEM	1	2.28	4.874	0.478	1.268	0.952	1.43	6.593	10.233	1.913	10.951	17.191	0.362	0.686	0.518																			PHF23	1	0.9	0.761	0.985	0.923	0.73	1.3	0.906	0.801	0.731	0.923	0.729	0.894	0.703	0.558
GFAP	1	0.78	0.992	1.154	0.376	2.753	1.236	0.749	0.894	0.66	1.221	0.82	0.807	0.904	2.286																			PHF6	1	0.872	0.745	0.862	0.799	0.571	1.01	0.926	0.861	0.786	0.827	0.6	0.823	0.807	0.524
GFPT1	1	1.266	1.217	0.869	1.398	1.436	0.894	1.206	1.096	0.751	1.09	1.234	0.95	1.015	1.264																			PHIP	1	0.68	0.657	0.768	0.602	0.49	0.739	0.696	0.724	0.946	0.647	0.583	0.748	0.831	0.564
GFPT2	1	0.957	2.187	0.689	0.658	2.056	0.557	0.729	1.865	2.12	1.478	2.431	1.39	1.477	2.475																			PHLDB1	1	0.784	0.775	0.885	0.568	0.694	0.854	0.803	0.659	1.041	0.546	0.621	0.873	0.745	0.739
GGCT	1	1.007	1.046	0.942	1.086	1.097	1.216	1.082	1.2	1.049	1.448	1.091	0.954	1.042	0.895																			PHOSPHO2	1	0.986	0.953	0.873	0.904	0.754	0.683	0.865	1.116	1.066	0.88	0.711	0.855	1.074	0.777
GGH	1	1.263	1.709	0.944	1.453	1.971	1.238	1.273	1.864	1.68	1.998	2.149	1.672	1.628	2.201																			PI4KAP1	1	0.561	0.754	1.014	0.666	0.873	0.756	0.584	0.714	1.143	0.617	0.69	0.88	0.779	0.845
GHDC	1	0.798	0.883	1.096	0.544	0.877	1.418	1.019	1.046	1.044	0.778	1.242	1.109	0.775	1.209																			PI4KAP2	1	0.661	0.853	1.006	0.567	0.939	0.752	0.64	0.791	1.136	0.608	0.787	0.927	0.778	0.967
GID4	1	1.109	1.109	1.078	1.115	1.19	1.077	1.063	1.151	0.849	1.007	0.983	0.905	0.986	0.923																			PIAS1	1	0.924	0.751	0.85	0.736	0.61	0.89	0.915	0.806	0.786	0.709	0.71	0.984	0.821	0.695
GINM1	1	0.95	1.07	1.033	1.09	1.068	1.008	0.991	1.068	1.113	1.379	1.478	1.023	1.026	1.074																			PIAS4	1	1.302	0.915	0.988	0.949	0.905	1.292	1.263	0.911	0.841	0.911	0.92	1.064	0.924	0.988
GIT1	1	1.383	1.236	1.1	1.172	1.373	1.256	1.203	0.986	0.841	1.022	1.241	1.195	1.196	1.343																			PIGCP1	1	0.87	1.127	1.105	1.03	1.179	0.965	0.959	1.116	0.978	0.913	0.961	0.955	1.21	1.009
GLB1	1	0.931	1.095	0.81	0.975	1.235	1.237	1.132	1.214	1.272	1.715	1.655	0.989	0.778	1.124																			PIK3C2B	1	0.84	0.659	0.997	0.86	0.664	1.021	0.816	0.633	0.882	0.65	0.601	0.979	0.788	0.69
GLB1L3	1	2.013	2.202	1.707	3.095	3.858	1.133	2.257	3.317	2.438	1.874	2.449	5.29	4.718	6.333																			PIK3IP1	1	0.483	0.322	0.876	0.432	0.339	1.036	0.488	0.279	0.858	0.524	0.285	0.989	0.535	0.292
GLIPR2	1	1.514	1.036	1.069	2.447	1.038	2.096	1.711	1.342	1.506	3.005	1.41	1.182	1.246	0.667																			PIK3R3	1	1.005	0.96	0.913	1.051	0.914	1.006	0.944	0.824	0.875	0.868	0.815	0.93	0.838	0.886
GLIS3	1	1.783	1.8	1.063	1.099	0.799	1.09	2.795	4.763	4.703	8.139	4.796	0.866	1.976	0.765																			PIN4	1	1.026	0.724	1.017	1.073	0.613	1.268	0.931	0.665	0.802	1.008	0.653	1.026	0.846	0.487
GLO1	1	1.184	1.138	0.889	1.23	1.153	1.452	1.265	1.363	0.944	1.497	1.354	0.997	0.992	0.91																			PINK1-AS	1	1	0.86	1.018	1.029	0.821	1.074	1.159	0.889	0.914	0.801	0.834	0.879	0.889	0.83
GLRA3	1	7.374	14.807	3.841	20.021	31.705	0.777	3.245	6.252	1.529	3.83	8.235	2.9	7.042	20.878																			PKNOX1	1	0.876	0.715	1.004	0.936	0.716	1.098	0.974	0.699	0.686	0.726	0.588	0.775	0.718	0.544
GLRX2	1	2.337	2.46	0.799	2.184	2.171	2.068	2.517	2.74	1.039	2.862	3.234	1.476	2.328	2.92																			PLEKHA8	1	0.732	0.578	0.935	0.608	0.492	0.86	0.728	0.594	0.722	0.639	0.506	0.716	0.627	0.489
GLS2	1	1.415	2.206	1.05	1.801	2.355	0.806	1.512	1.987	1.003	1.339	1.943	1.089	1.742	2.443																			PLEKHA8P1	1	1.182	0.957	0.781	0.923	0.708	1.531	1.684	1.286	0.814	1.046	1.115	0.613	0.992	1.186
GLT8D2	1	0.837	1.166	0.92	1.139	1.434	0.995	1.071	1.109	1.072	1.205	1.266	1.112	1.214	1.517																			PLEKHG2	1	0.62	0.485	0.905	0.444	0.439	0.749	0.573	0.512	0.924	0.399	0.43	0.749	0.441	0.464
GLUD2	1	1.975	1.246	0.997	1.016	0.939	1.632	2.246	2.638	1.807	2.055	1.319	1.602	1.074	1.093																			PLEKHH1	1	0.681	0.779	0.899	0.684	0.746	0.758	0.755	0.805	1.038	0.567	0.686	0.705	0.699	0.889
GM2A	1	0.778	1.152	0.537	0.636	1.123	1.15	1.235	1.821	1.163	1.414	1.778	0.838	0.654	1.212																			PLEKHO1	1	0.85	0.539	1.08	0.886	0.553	1.197	0.834	0.498	0.971	0.83	0.519	1.055	0.804	0.555
GMDS	1	1.481	1.471	1.304	2.118	2.182	1.196	1.143	1.454	1.119	1.781	1.688	1.434	1.427	1.717																			PLK4	1	0.857	1.195	0.762	0.775	0.602	0.98	0.917	1.884	1.527	1.527	1.144	0.82	0.867	0.429
GMDS-AS1	1	1.031	1.302	1.266	0.978	1.504	0.755	0.9	1.625	1.178	1.102	1.326	1.178	1.298	1.031																			PLRG1	1	0.953	0.979	0.993	1.021	0.894	1.072	1.003	0.956	0.947	1.023	0.874	1.009	1.043	0.885
GMPPA	1	0.791	1.079	1.031	0.802	1.368	1.254	0.922	1.161	1.036	0.883	1.119	0.92	0.826	1.193																			PLXNA1	1	0.955	0.783	0.969	0.659	0.739	1.053	0.898	0.695	0.952	0.677	0.916	1.145	0.771	1
GMPR	1	4.715	13.644	1.707	3.35	8.383	1.404	9.389	25.991	3.389	13.026	28.59	4.239	6.744	18.116																			PLXNA2	1	0.661	0.646	0.921	0.682	0.756	0.822	0.602	0.535	0.855	0.472	0.582	1.251	0.709	0.774
GNG11	1	3.369	2.307	1.888	2.336	2.41	1.291	4.746	5.628	3.141	10.604	7.701	1.437	1.915	0.915																			PLXNB1	1	0.687	0.631	0.936	0.552	0.558	0.903	0.729	0.624	1.083	0.581	0.613	0.778	0.52	0.634
GNG12	1	2.851	6.277	0.705	3.305	4.211	1.25	2.375	4.586	2.257	5.883	8.65	1.013	1.826	4.001																			PMF1	1	0.66	0.568	0.925	0.876	0.477	1.245	0.728	0.56	1.086	0.927	0.626	1.073	0.814	0.503
GNG7	1	1.692	2.41	0.935	1.373	3.088	1.039	1.007	1.45	1.044	1.564	3.23	1.395	1.337	3.402																			PNISR	1	0.707	0.88	1.058	0.659	0.698	0.803	0.693	0.956	1.182	0.812	0.711	0.929	1.079	0.736
GNL3	1	1.146	1.058	1.073	1.332	1.216	0.934	1.093	1.083	0.969	1.159	0.944	1.002	1.14	0.868																			PNN	1	0.77	1.04	1.045	0.877	0.962	0.807	0.759	1.039	1.13	0.881	0.831	0.956	1.146	0.888
GNPNAT1	1	1.547	1.837	0.955	1.443	1.84	0.874	1.456	1.91	1.151	1.599	1.814	0.984	1.479	1.581																			POGK	1	0.908	0.712	0.909	0.871	0.662	1.052	0.912	0.722	0.9	0.844	0.696	1.184	0.956	0.731
GNPTG	1	0.905	1.007	1.086	0.867	1.124	0.962	0.837	0.983	1.001	0.84	1.058	0.902	0.841	1.155																			POGZ	1	0.763	0.75	0.976	0.822	0.707	0.907	0.788	0.736	1.032	0.77	0.729	1.077	0.906	0.829
GNS	1	0.956	1.17	0.83	1.012	1.322	1.035	1.108	1.246	1.214	1.478	1.732	1.214	0.864	1.362																			POLB	1	0.83	0.67	0.928	0.978	0.699	1.219	0.879	0.65	0.741	0.895	0.647	0.87	0.86	0.628
GOLGA2	1	0.892	0.853	0.961	0.851	0.984	0.859	0.852	0.818	0.943	0.749	0.836	0.875	0.735	0.891																			POLE	1	0.928	0.975	1.17	0.821	1.023	0.791	0.872	0.981	1.236	0.703	0.867	1.031	0.965	1.074
GOLT1A	1	4.971	8.449	1.544	10.198	11.83	1.214	3.923	7.104	1.063	3.381	8.183	1.65	3.399	11.564																			POLR2B	1	0.943	0.776	0.997	0.988	0.772	0.979	0.876	0.757	0.867	0.893	0.744	1.025	0.881	0.701
GORASP2	1	1.101	1.074	1.003	1.15	1.215	1.196	1.118	1.01	0.822	1.099	1.143	1.083	0.947	1.07																			POLR2D	1	1.102	0.933	0.973	1.105	0.786	0.988	1.028	1.088	0.836	1.093	1.017	0.92	0.931	0.768
GP6	1	1.162	1.311	1.035	1.271	1.551	0.437	0.839	0.925	0.716	0.773	1.472	0.482	0.935	1.353																			POLR2J4	1	0.624	0.719	0.958	0.636	0.674	0.842	0.764	0.762	0.996	0.625	0.614	0.703	0.628	0.69
GPC5	1	2.098	1.775	2.917	4.635	7.155	0.417	1.438	2.023	2.017	1.192	1.65	3.535	1.578	2.365																			POLR3B	1	0.946	0.848	0.907	0.955	0.939	0.914	0.918	0.921	0.97	0.862	0.854	1.151	0.957	0.936
GPD1	1	1.003	1.451	0.828	1.663	2.079	0.754	1.243	1.462	1.44	1.268	1.657	1.003	1.318	1.217																			POLR3F	1	0.799	0.759	1.02	0.881	0.707	0.925	0.803	0.73	0.984	0.846	0.673	0.885	0.83	0.634
GPM6B	1	1.209	1.359	0.876	1.349	1.658	1.18	1.117	1.233	0.859	0.988	1.486	1.006	0.904	1.297																			POMK	1	1.227	1.121	0.818	1.015	0.994	0.494	0.958	0.944	0.757	0.693	1.027	0.924	0.987	1.195
GPNMB	1	10.263	21.859	0.321	1.746	4.985	1.231	26.678	35.212	6.66	51.669	101.137	1.195	2.998	3.524																			POP1	1	0.812	0.818	0.959	1.061	0.846	0.834	0.799	0.771	0.895	0.841	0.751	0.798	0.853	0.748
GPR107	1	1.076	1.036	0.967	1.203	1.311	0.895	0.972	0.97	0.838	0.884	1.053	1.028	0.842	1.089																			POU2F1	1	0.746	0.779	0.848	0.751	0.701	0.743	0.703	0.791	1.106	0.84	0.774	0.957	0.974	0.815
GPR137	1	1.173	1.222	1.106	1.009	1.437	1.326	1.107	1.058	0.976	1.022	1.317	1.223	1.014	1.467																			POU2F2	1	1.012	1.102	0.971	0.889	0.932	0.871	0.925	0.843	1.069	0.926	0.927	1.216	0.954	1.07
GPR157	1	0.825	3.421	0.64	1.28	5.606	0.485	0.809	2.371	2.169	2.267	3.462	0.784	0.907	2.135																			PPHLN1	1	0.953	0.873	0.89	0.959	0.79	0.929	0.903	0.852	0.948	0.931	0.771	0.897	0.888	0.743
GPR158	1	0.945	1.256	1.099	1.031	1.488	0.728	0.781	1.112	0.983	0.88	1.697	0.962	1.021	2.016																			PPIEL	1	0.823	0.752	1.172	0.787	0.941	0.76	0.726	0.782	1.112	0.714	0.689	1.015	1.061	1.024
GPR179	1	1.093	2.332	1.457	2.083	6.345	0.816	0.907	1.356	0.878	0.734	3.237	2.002	2.066	6.937																			PPIL2	1	0.766	0.742	1.079	0.697	0.813	0.939	0.786	0.718	0.937	0.604	0.7	0.944	0.716	0.784
GPR180	1	1.166	1.87	0.9	1.373	2.123	0.769	1.157	1.953	1.344	1.799	2.15	0.946	1.394	2.007																			PPIP5K2	1	0.819	0.889	0.976	0.891	0.913	0.772	0.809	0.86	1.026	0.861	0.774	0.911	1.162	0.888
GPR3	1	9.383	13.038	0.998	10.15	15.689	1.22	7.174	9.143	1.175	7.326	12.692	1.35	5.774	14.354																			PPM1B	1	0.765	0.498	0.985	0.908	0.529	1.104	0.752	0.468	0.601	0.711	0.474	0.722	0.668	0.436
GPR50	1	6.402	5.207	1.432	5.065	5.048	0.443	1.601	1.642	1.826	4.387	4.635	2.129	2.431	3.412																			PPM1D	1	0.833	0.643	0.87	0.763	0.543	1.151	0.855	0.596	0.789	0.731	0.567	0.98	0.718	0.489
GPRC5C	1	1.001	1.108	0.865	0.595	0.68	1.512	1.201	1.62	2	1.905	1.799	1.409	0.917	0.75																			PPP1R11	1	1.059	0.78	0.969	1.053	0.751	1.22	0.971	0.694	0.742	0.938	0.719	0.98	0.877	0.699
GPRIN3	1	5.116	4.982	2.248	6.085	5.506	0.89	3.524	3.89	0.846	2.232	3.642	1.894	3.143	5.325																			PPP1R14B	1	0.765	0.491	0.836	0.595	0.448	2.03	0.811	0.536	0.77	0.676	0.527	0.88	0.544	0.51
GPX3	1	2.48	5.845	1.379	2.526	7.281	2.058	3.82	8.868	1.435	3.614	11.624	2.795	2.547	7.328																			PPP1R14BP3	1	0.907	0.484	1.286	0.481	0.423	1.95	0.792	0.72	1.253	0.839	0.717	1.05	0.816	0.948
GPX8	1	1.631	1.789	0.765	0.665	0.435	0.904	2.686	3.553	3.286	6.652	4.254	0.579	0.839	0.25																			PPP1R18	1	0.701	0.514	0.922	0.541	0.427	1.182	0.79	0.57	0.814	0.629	0.475	0.948	0.641	0.459
GRAMD1B	1	1.485	2.723	1.226	1.729	3.541	0.663	1.203	2.052	1.19	1.498	3.098	1.081	1.637	3.363																			PPP2R3A	1	0.997	0.693	1.022	1.011	0.735	0.852	0.872	0.663	0.709	0.679	0.58	1.046	0.741	0.631
GRIN1	1	3.339	4.971	1.946	2.461	5.298	0.831	2.255	3.565	1.245	1.868	5.735	2.404	2.55	9.188																			PPP4R1	1	0.789	0.779	0.897	0.857	0.692	1.077	0.949	0.911	0.992	0.945	0.748	0.898	0.917	0.806
GRINA	1	1.289	1.415	1.004	1.184	1.813	1.248	1.151	1.217	0.966	1.136	1.662	1.254	1.024	1.847																			PPWD1	1	0.692	0.761	0.97	0.767	0.776	0.796	0.689	0.777	1.009	0.777	0.628	0.837	0.939	0.665
GRM1	1	1.858	3.191	1.479	2.102	3.021	1.325	1.938	2.977	1.606	2.925	5.1	4.663	4.275	7.042																			PQBP1	1	0.866	0.702	1.067	0.918	0.736	1.312	0.854	0.677	0.812	0.868	0.675	0.94	0.769	0.565
GRN	1	0.626	0.593	0.92	0.488	0.652	1.328	0.767	0.707	1.084	1.115	1.042	1.018	0.464	0.519																			PRDM10	1	0.837	0.737	1.127	0.877	0.658	0.944	0.887	0.767	0.926	0.721	0.591	0.879	0.916	0.731
GRPEL1	1	1.483	1.239	1.068	1.629	1.307	1.37	1.429	1.307	0.837	1.451	1.294	1.137	1.322	1.089																			PRDM15	1	0.871	0.845	1.076	0.843	0.81	0.947	0.862	0.895	0.994	0.747	0.769	0.957	0.88	0.808
GRPR	1	1.467	1.493	1.364	0.858	1.233	0.926	1.348	1.647	4.225	10.175	5.929	1.456	3.764	2.44																			PRIM1	1	0.853	0.766	1.007	0.909	0.62	0.916	0.857	0.779	0.783	0.789	0.645	0.964	0.849	0.616
GRTP1	1	1.219	1.975	1.104	1.034	2.021	0.876	0.822	2.446	2.281	1.51	2.471	1.493	1.021	1.559																			PRKG2	1	0.334	0.201	0.414	0.102	0.098	1.365	0.659	0.387	1.744	0.64	0.575	0.786	0.481	0.399
GRWD1	1	1.383	1.348	1.092	1.253	1.388	1.077	1.525	1.44	1.086	1.379	1.704	1.089	1.196	1.606																			PRKX	1	0.624	0.484	0.565	0.46	0.36	0.998	0.617	0.535	0.822	0.578	0.44	0.805	0.447	0.427
GSN	1	1.887	3.092	1.212	1.508	3.049	1.866	3.317	5.339	2.977	7.405	6.945	2.135	2.246	2.938																			PROCA1	1	0.465	0.562	1.047	0.48	0.481	0.769	0.485	0.586	1.201	0.619	0.439	1.189	0.813	0.555
GSTK1	1	0.984	1.144	0.721	0.96	1.092	1.055	1.208	1.347	0.95	1.055	1.247	0.806	0.945	1.249																			PRPF40A	1	0.766	0.707	0.925	0.759	0.639	0.868	0.74	0.732	0.903	0.743	0.652	0.918	0.819	0.579
GSTM2	1	1.055	1.862	0.982	1.44	2.503	1.125	1.227	1.973	1.196	1.681	2.244	0.936	1.022	1.624																			PRPF4B	1	0.837	0.928	0.989	0.873	0.825	0.858	0.84	1.003	1.014	0.874	0.804	0.9	1.007	0.777
GSTM3	1	1.516	1.446	1.13	1.995	2.007	1.151	1.4	1.338	0.902	1.473	1.438	1.215	1.688	1.667																			PRPF6	1	0.912	0.695	0.946	0.832	0.664	1.119	0.914	0.609	0.796	0.838	0.688	1.06	0.827	0.687
GSTM4	1	1.85	3.033	0.71	1.373	2.619	1.576	2.742	3.895	1.745	3.462	4.325	1.113	2.15	4.078																			PRPSAP2	1	1.091	0.812	0.952	1.209	0.801	1.189	1.065	0.72	0.795	1.063	0.772	1.06	0.992	0.748
GSTO1	1	1.27	1.312	0.791	1.105	0.963	1.347	1.776	1.714	1.193	2.1	1.872	0.991	1.282	1.347																			PRR14	1	0.867	0.782	1.089	0.712	0.778	1.154	0.756	0.712	0.996	0.75	0.72	0.925	0.75	0.789
GSTO2	1	0.772	0.943	1.043	1.062	1.504	2.536	2.587	2.277	1.047	1.024	1.076	1.637	1.159	1.387																			PRR14L	1	0.998	0.803	0.882	1.043	0.796	0.846	0.966	0.775	0.85	0.834	0.77	0.942	0.946	0.783
GSTT1	1	1.041	1.003	0.648	0.514	0.66	1.168	1.037	1.16	1.034	1.23	1.018	0.58	0.537	0.69																			PSIP1	1	0.955	0.878	0.949	1.005	0.799	0.992	0.963	0.938	0.88	0.978	0.847	0.921	0.999	0.803
GTF2H2C	1	1.201	1.347	0.935	1.121	1.104	0.749	1.174	1.346	1.069	1.207	1.248	0.878	1.444	1.207																			PSMC5	1	1.01	0.825	0.982	1.108	0.826	1.167	0.959	0.773	0.817	1.012	0.79	0.965	0.805	0.689
GUCA1A	1	2.22	2.483	1.152	3.141	3.396	2.2	3.28	3.249	0.885	2.051	2.259	1.52	1.413	2.548																			PSMD14	1	1.007	0.874	0.963	1.14	0.943	1.169	0.969	0.9	0.888	1.235	0.933	1.138	0.94	0.869
GUCA1B	1	0.749	0.704	1.025	0.974	1.009	0.985	1.046	0.864	0.916	0.871	0.761	0.822	0.987	0.902																			PSMD6	1	0.907	0.785	0.996	0.995	0.839	1.074	0.879	0.862	1.006	1.015	0.846	1.038	0.887	0.78
GXYLT2	1	1.37	1.298	0.965	0.857	1.078	0.585	2.835	2.307	1.089	2.383	3.266	1.483	1.221	1.7																			PSMG3-AS1	1	0.661	0.571	0.959	0.612	0.527	1.1	0.788	0.588	0.884	0.638	0.627	0.916	0.645	0.569
GYG1	1	2.191	4.179	1.18	3.003	5.533	1.689	2.669	4.861	2.31	4.182	7.293	2.472	2.833	5.292																			PSMG4	1	0.845	0.891	1.088	0.975	0.831	0.761	0.827	0.935	0.981	0.762	0.784	0.872	0.982	0.854
GYG2	1	2.265	2.747	0.809	2.144	2.351	1.476	3.242	4.61	1.898	3.846	4.737	1.342	2.006	5.313																			PSPC1	1	0.95	0.858	0.916	1.078	0.809	0.951	0.898	0.837	0.804	0.963	0.837	1.108	0.901	0.853
GYPC	1	1.541	1.285	1.201	1.323	0.539	1.15	1.836	3.628	2.349	4.201	3.028	0.869	0.667	0.409																			PTBP2	1	0.616	0.614	1.038	0.728	0.582	0.933	0.683	0.636	0.826	0.635	0.52	0.762	0.668	0.574
H1F0	1	1.277	0.853	0.855	1.091	0.796	2.251	1.939	1.209	1.126	1.29	0.867	1.402	1.191	0.841																			PTBP3	1	0.999	0.967	0.855	0.966	0.879	0.973	1.054	0.987	1.021	1.065	0.999	1.122	1.085	0.996
HABP4	1	1.098	1.258	0.941	1.33	1.564	1.176	1.172	1.242	1.155	1.566	1.391	0.968	1.145	1.297																			PTCH1	1	0.545	0.418	0.844	0.443	0.353	0.867	0.468	0.42	0.603	0.282	0.302	0.527	0.421	0.34
HADHB	1	0.801	0.938	0.948	0.87	0.817	1.168	1.022	1.354	1.348	1.758	1.28	0.863	0.951	0.768																			PTCHD3P2	1	0.617	0.89	1.247	0.78	0.648	0.812	0.902	0.9	1.512	0.539	0.727	0.881	0.885	1.17
HAGHL	1	1.598	2.508	1.161	1.275	2.991	1.23	1.543	2.228	1.856	1.502	3.416	1.644	1.662	4.608																			PTENP1	1	0.966	0.59	0.992	0.865	0.589	0.742	0.596	0.427	0.6	0.743	0.485	1.051	0.756	0.524
HAP1	1	4.384	8.483	0.883	4.614	12.125	1.18	4.631	9.199	2.615	4.254	9.963	2.927	4.845	11.557																			PTMA	1	1.183	0.826	0.935	1.115	0.65	1.184	1.028	0.774	0.733	1.134	0.812	0.989	0.869	0.562
HAPLN1	1	0.208	0.069	0.173	0.045	0.035	0.195	0.28	0.088	3.015	0.673	0.12	0.249	0.075	0.047																			PTMAP5	1	1.66	0.725	0.767	0.847	0.647	0.948	1.26	1.039	0.911	1.105	0.679	0.927	0.832	0.53
HAPLN3	1	0.732	1.885	0.669	0.786	3.446	0.707	0.851	2.185	2.661	2.801	2.891	1.571	1.237	2.815																			PTMS	1	0.885	0.539	0.981	0.822	0.474	1.552	0.828	0.498	0.812	0.849	0.495	1.111	0.685	0.448
HAS1	1	3.709	5.741	1.662	3.517	6.212	1.059	3.044	5.77	1.369	3.646	6.478	3.437	2.796	8.849																			PTOV1	1	0.885	0.855	1.044	0.688	0.844	1.011	0.803	0.812	1.096	0.71	0.821	0.963	0.74	0.924
HAS2	1	1.675	3.24	4.91	1.592	1.538	0.809	1.178	1.854	1.494	3.894	7.889	3.504	3.512	2.281																			PTPN1	1	0.844	0.541	0.939	0.747	0.515	1.059	0.783	0.481	0.741	0.621	0.516	0.888	0.592	0.474
HAVCR1	1	0.374	0.854	1.421	1.033	0.99	0.793	0.79	1.085	1.243	0.875	1.098	0.828	1.4	1.19																			PTPN21	1	0.601	0.553	0.654	0.436	0.294	1.081	0.82	0.796	1.317	0.963	0.651	0.871	0.673	0.518
HBQ1	1	2.085	3.388	1.572	1.42	4.042	0.79	1.314	1.561	0.618	1.277	4.576	1.649	2.662	5.607																			PTPRS	1	0.637	0.582	0.956	0.568	0.551	0.981	0.609	0.528	0.874	0.523	0.575	0.817	0.536	0.649
HCFC1R1	1	0.963	1.053	0.986	0.882	1.137	1.773	1.06	0.952	0.886	1.246	1.324	1.103	0.949	1.413																			PTRHD1	1	0.698	0.499	0.939	0.824	0.531	1.628	0.759	0.494	0.713	0.908	0.554	0.883	0.473	0.434
HCG22	1	4.277	2.448	5.451	11.502	12.097	4.066	6.772	11.211	2.287	3.464	3.603	3.776	4.099	2.635																			PUM2	1	0.825	0.685	0.953	0.904	0.653	0.941	0.857	0.704	0.84	0.845	0.663	0.878	0.862	0.661
HCN2	1	1.297	1.955	0.966	0.914	2.237	1.238	1.247	1.475	1.012	1.143	2.62	1.349	1.298	4.007																			PVRIG	1	0.889	1.139	1.025	0.803	0.894	0.62	0.776	1.147	1.269	0.547	0.781	0.884	1.022	0.899
HCP5	1	0.962	2.759	2.021	2.129	3.552	4.735	4.106	7.951	1.248	1.588	2.436	3.566	3.792	3.926																			PWRN2	1	0.585	0.739	0.857	0.496	0.854	0.335	1.675	0.827	0.876	0.518	0.679	0.488	0.863	0.872
HDAC4	1	1.362	1.401	1.072	1.302	1.598	1.02	1.404	1.442	1.027	1.115	1.312	1.081	1.304	1.576																			PWRN3	1	1.656	2.109	1.954	1.774	2.086	0.609	1.504	1.657	1.379	0.65	1.269	0.971	1.695	2.356
HDDC2	1	0.968	0.8	0.972	1.022	0.721	1.783	1.385	1.264	0.887	1.4	1.157	1.118	0.969	0.911																			PWWP2A	1	1.281	1.021	1.064	1.525	1.019	1.149	1.297	0.994	0.768	1.065	0.959	0.927	1.131	0.963
HDHD3	1	1.156	1.214	1.196	1.188	1.361	1.079	1.101	1.211	0.96	1.156	1.289	1.081	1.129	1.073																			PXDN	1	0.702	0.67	1.051	0.528	0.565	0.849	0.675	0.672	1.106	0.582	0.577	0.809	0.729	0.592
HEATR5A	1	0.949	1.469	0.736	0.843	1.107	1.118	1.76	2.113	1.226	1.934	2.034	0.774	1.186	1.342																			PXN-AS1	1	0.728	0.553	0.947	0.637	0.458	1.077	0.74	0.571	0.976	0.664	0.469	0.942	0.732	0.47
HEBP1	1	1.182	1.618	0.989	1.195	1.677	1.199	1.305	1.738	1.272	2.123	2.139	1.245	1.027	1.204																			QRICH1	1	0.776	0.638	0.955	0.779	0.598	1.021	0.767	0.616	0.877	0.734	0.584	0.989	0.767	0.571
HECTD3	1	0.793	1.041	1.02	0.854	1.206	0.878	0.815	0.926	1.07	0.706	0.871	0.881	0.784	1.031																			QRSL1	1	0.817	0.77	0.973	0.93	0.808	1.018	0.875	0.871	0.798	0.853	0.75	0.895	0.925	0.751
HEPH	1	0.58	0.561	0.384	0.204	0.166	1.977	1.887	1.528	1.101	1.235	0.935	0.446	0.294	0.325																			RAB11FIP1P1	1	0.799	0.95	1.092	0.699	0.958	0.533	0.834	1.069	1.629	0.681	0.866	0.984	1.036	1.32
HERC4	1	0.891	1.04	0.98	1.02	1.057	0.875	0.938	1.104	1.057	1.094	1.103	0.842	1.185	1.097																			RAB2B	1	0.881	0.79	0.93	0.949	0.758	1.009	0.903	0.831	0.892	1.052	0.766	0.875	0.886	0.734
HERC5	1	0.693	1.229	2.069	1.507	1.544	0.841	0.789	0.939	1.008	1.571	2.387	2.963	1.565	1.567																			RAB3D	1	0.827	0.695	0.967	0.778	0.838	1.033	0.759	0.662	0.74	0.732	0.792	0.984	0.765	0.83
HERPUD1	1	0.938	1.021	0.802	0.967	1.343	0.98	0.958	0.869	0.889	1.193	1.006	0.884	0.984	0.998																			RABL2A	1	0.866	0.873	1.067	0.954	0.913	0.846	0.917	1.036	1.051	0.949	0.878	0.809	1.004	0.782
HES1	1	1.801	4.149	0.489	0.997	1.207	1.458	2.616	7.759	3.385	8.657	8.515	0.651	1.343	0.303																			RAD51-AS1	1	0.78	0.899	1.169	0.778	0.74	0.88	0.769	1.142	1.337	0.799	0.723	0.864	0.928	0.746
HES7	1	2.375	3.007	2.401	3.796	3.901	0.804	1.816	2.801	1.123	1.148	1.877	1.581	2.137	2.993																			RAD54L2	1	0.757	0.547	0.957	0.777	0.548	0.808	0.738	0.548	0.843	0.597	0.463	0.804	0.651	0.51
HEXB	1	0.98	1.41	0.831	1.034	1.646	1.229	1.24	1.542	1.33	1.669	1.974	1.002	0.927	1.475																			RAF1	1	0.75	0.697	0.971	0.795	0.627	0.884	0.755	0.704	0.89	0.675	0.573	0.847	0.839	0.635
HFE	1	0.966	1.153	0.997	0.849	1.068	1.357	1.838	4.356	2.24	2.197	4.027	0.744	1.38	1.188																			RAI1	1	0.862	0.714	0.957	0.486	0.637	0.973	0.738	0.627	0.885	0.522	0.703	0.895	0.616	0.756
HGD	1	0.899	1.687	1.105	1.204	2.919	1.645	1.745	3.065	1.887	0.835	2.526	1.214	1.52	2.583																			RALY	1	1.067	0.766	1.058	0.887	0.681	1.525	0.944	0.768	0.874	0.96	0.824	1.125	0.767	0.644
HGF	1	0.729	6.177	1.156	5.204	17.796	0.825	1.833	6.65	2.175	4.932	10.015	2.765	5.109	19.801																			RANBP10	1	0.587	0.691	1.039	0.61	0.707	0.82	0.592	0.689	0.943	0.603	0.599	0.731	0.676	0.592
HHLA3	1	1.067	1.247	1.2	1.106	1.207	1.369	1.063	1.374	0.792	1.526	1.614	0.873	0.848	0.74																			RANBP3	1	0.838	0.631	0.96	0.744	0.635	1.082	0.759	0.596	0.795	0.712	0.64	0.911	0.679	0.602
HIBADH	1	0.755	1.026	0.752	0.756	0.816	1.188	1.127	1.554	1.127	1.943	1.876	0.829	0.872	0.878																			RANP4	1	0.587	0.723	0.97	0.494	0.633	0.785	0.659	0.798	0.747	0.484	0.462	0.53	0.66	0.453
HIBCH	1	1.308	1.736	0.948	1.275	1.702	1.084	1.709	2.252	1.181	1.829	2.007	0.935	1.275	1.54																			RAP2B	1	0.959	1.364	0.876	1.42	1.538	1.037	0.727	1.195	0.916	1.165	1.13	1.178	1.02	1.126
HIGD1A	1	1.343	1.171	0.917	1.662	1.397	1.236	1.276	1.217	0.841	1.852	1.383	0.92	1.043	0.918																			RAP2C	1	0.974	0.723	0.955	1.111	0.663	1.222	1.006	0.779	0.872	1.101	0.742	1.039	0.86	0.61
HIPK3	1	1.479	1.532	1.003	1.59	1.595	1.04	1.488	1.641	1.073	1.468	1.716	1.106	1.614	1.588																			RAPGEF5	1	0.739	0.542	1.18	0.851	0.623	1.012	0.758	0.522	0.752	0.484	0.467	0.832	0.727	0.614
HK2	1	1.788	1.582	1.141	1.284	0.717	1.129	1.584	2.786	3.97	8.874	3.975	2.544	4.356	3.748																			RARB	1	2.03	1.437	1.89	1.775	1.127	0.758	1.353	1.134	0.692	1.067	0.99	1.16	1.204	0.966
HLA-A	1	0.965	1.109	0.912	0.908	1.289	1.971	1.236	1.296	1.173	1.311	1.506	1.283	0.787	1.274																			RASA1	1	0.808	0.88	0.901	0.764	0.834	0.84	0.817	0.952	1.015	0.784	0.787	0.89	1.05	0.886
HLA-B	1	1.505	4.356	1.875	2.749	6.783	0.964	1.343	3.328	3.051	4.255	7.339	5.645	4.612	10.039																			RASSF2	1	0.77	0.535	0.957	0.748	0.491	1.145	0.912	0.667	0.677	0.571	0.357	0.789	0.552	0.277
HLA-C	1	1.264	3.12	0.902	1.345	4.413	2.844	2.125	3.975	2.029	2.483	4.993	2.008	1.796	5.108																			RB1CC1	1	0.946	0.738	0.948	0.981	0.755	0.897	0.855	0.704	0.736	0.811	0.699	0.98	0.913	0.701
HLA-DMA	1	0.349	1.204	0.875	0.555	1.308	4.251	2.53	5.58	1.405	1.228	1.329	0.778	0.633	1.351																			RBBP4	1	0.858	0.687	0.99	0.857	0.629	0.989	0.846	0.731	0.795	0.781	0.616	0.864	0.752	0.552
HLA-DOA	1	0.514	1.4	0.936	0.403	1.764	2.8	1.557	1.705	0.963	0.532	1.063	0.84	0.557	1.23																			RBM12	1	1.192	0.963	0.919	1.166	0.868	0.989	1.092	0.963	0.894	0.977	0.92	1.116	0.966	0.886
HLA-DPA1	1	2.003	2.378	1.179	1.159	1.697	3.682	2.566	3.474	1.214	2.083	2.92	1.372	1.511	2.893																			RBM15B	1	0.856	0.561	0.989	0.762	0.511	1.258	0.814	0.562	0.769	0.729	0.574	1.091	0.68	0.503
HLA-DPB1	1	1.178	1.184	0.6	1.055	1.211	0.633	0.817	1.176	0.945	1.117	1.109	0.59	0.554	1.022																			RBM17	1	0.732	0.751	1.083	0.868	0.735	0.921	0.778	0.796	1.036	0.882	0.708	0.931	0.898	0.729
HLA-DQA1	1	1.882	4.144	1.52	1.629	5.23	0.565	1.196	3.721	1.82	3.461	4.599	2.391	3.611	8.673																			RBM19	1	0.934	1.048	1.037	0.99	1.099	0.804	0.897	1.018	0.967	0.859	0.899	0.845	0.99	0.969
HLA-DQB1	1	1.279	3.522	1.905	1.644	5.13	1.462	1.683	2.782	2.19	3.117	5.116	4.662	4.26	8.239																			RBM22	1	1.037	0.864	0.977	1.118	0.834	1.098	1.021	0.808	0.84	1.013	0.76	1.073	1.023	0.753
HLA-DQB1-AS1	1	1.541	1.825	0.652	2.527	2.072	0.547	0.966	2.288	2.26	1.777	1.342	1.903	3.321	2.15																			RBM25	1	0.782	0.947	1.002	0.805	0.827	0.776	0.76	0.954	1.132	0.761	0.74	0.936	1.02	0.807
HLA-DRB1	1	2.74	3.605	1.856	5.552	5.65	2.936	5.406	5.252	1.464	3.893	4.92	3.307	4.301	8.185																			RBM3	1	0.879	0.681	0.925	0.912	0.579	1.114	0.908	0.762	0.829	0.969	0.623	0.803	0.788	0.551
HLA-E	1	1.106	2.326	0.743	0.681	1.165	1.287	1.993	5.216	3.94	5.919	5.871	0.839	0.916	0.537																			RBM34	1	0.829	0.727	0.924	1.221	0.834	1.05	0.829	0.81	1.035	0.835	0.665	1.118	1.037	0.851
HLA-F	1	0.514	3.248	1.782	2.258	8.308	0.485	0.385	2.353	2.943	2.995	5.847	4.986	5.706	11.989																			RBM39	1	0.768	0.736	0.954	0.798	0.622	0.888	0.77	0.768	0.991	0.858	0.666	0.849	0.957	0.629
HLA-F-AS1	1	0.564	2.303	1.279	1.712	6.056	0.474	0.729	0.743	2.477	2.019	2.593	4.501	6.213	7.295																			RBM4	1	0.873	0.86	0.902	0.986	0.868	1.03	0.833	0.835	0.88	0.874	0.705	0.792	0.898	0.712
HLA-H	1	0.979	1.194	0.554	1.939	1.368	0.446	0.422	1.088	0.96	0.943	1.379	0.745	0.862	1.791																			RBM48	1	0.855	0.932	1.008	1.125	0.965	1.001	0.889	0.834	0.861	1.075	0.856	0.957	1.207	0.867
HLA-L	1	1.232	2.565	1.035	0.738	2.543	0.574	0.987	2.736	1.459	1.203	2.74	1.053	1.456	3.329																			RBM4B	1	0.909	0.871	0.951	0.972	0.757	1.065	0.998	0.819	0.896	0.889	0.675	0.884	0.913	0.72
HLF	1	1.226	2.85	1.273	1.498	1.659	1.155	2.712	5.158	2.35	3.401	8.318	3.864	4.106	11.126																			RBM5	1	0.648	0.872	0.993	0.698	0.853	0.738	0.662	0.857	1.081	0.755	0.709	0.863	1.104	0.818
HM13	1	1.196	1.165	1.012	1.237	1.539	1.066	1.074	0.983	0.991	1.19	1.221	1.087	0.935	1.114																			RBM6	1	0.764	0.74	1.072	0.897	0.72	0.855	0.772	0.672	0.939	0.751	0.587	0.832	0.844	0.647
HMCN2	1	3.379	13.536	1.495	2.3	15.999	0.725	3.828	14.097	2.756	3.743	30.799	5.248	6.371	49.75																			RBM8A	1	0.988	0.678	0.915	1.052	0.675	1.03	0.889	0.608	0.888	1.015	0.687	1.127	1.023	0.671
HMGCL	1	0.758	0.84	0.94	0.736	0.875	1.202	0.9	0.96	1.072	1.21	1.111	1.124	0.855	0.907																			RBMX	1	0.89	0.903	1.018	0.916	0.713	1.027	0.883	1.023	0.889	0.907	0.744	0.887	0.923	0.655
HMGCS2	1	1.564	5.998	0.724	1.142	0.724	0.946	3.083	22.078	0.991	3.926	16.412	0.724	0.724	3.338																			RBMXP4	1	0.972	0.758	1.013	0.901	0.66	0.933	0.941	0.659	0.934	0.952	0.724	1.042	1.035	0.506
HMOX1	1	0.776	1.864	1.177	0.485	1.024	4.896	2.581	2.822	2.991	2.342	2.564	0.963	0.71	1.652																			RBPJ	1	0.744	0.586	0.909	0.692	0.471	0.897	0.744	0.637	0.832	0.776	0.625	0.887	0.722	0.468
HNMT	1	2.188	1.625	2.743	2.121	1.402	3.957	7.399	5.797	2.231	4.637	2.523	1.182	2.027	1.94																			RCBTB2	1	0.862	0.583	0.998	0.875	0.398	1.205	1.019	0.865	0.945	1.025	0.583	0.962	0.754	0.422
HNRNPCP3	1	2.688	1.655	1.353	2.735	6.628	1	1	3.6	2.177	2.59	7.664	1.89	4.064	14.277																			RCOR2	1	0.575	0.65	0.886	0.362	0.412	1.246	0.574	0.742	0.893	0.548	0.584	0.875	0.498	0.519
HNRNPLP2	1	3.661	1.761	1.207	1.293	1.555	1.306	1.353	2.17	2.192	2.206	3.961	1.987	3.419	3.93																			RCOR3	1	0.722	0.777	0.892	0.765	0.716	0.883	0.773	0.846	1.131	0.841	0.838	1.023	0.992	0.966
HOOK2	1	1.123	1.51	1.206	1.202	1.94	0.949	1.185	1.499	1.058	0.905	1.342	1.072	1.132	1.833																			REM2	1	0.836	0.578	1.002	0.918	0.58	1.03	0.81	0.452	0.806	0.783	0.53	0.896	0.728	0.503
HOPX	1	4.298	7.51	2.277	9.004	10.247	1.183	3.533	5.335	1.447	6.397	9.948	3.336	10.421	14.181																			RFC5	1	0.692	0.723	0.983	0.705	0.642	0.963	0.692	0.819	0.904	0.775	0.658	0.83	0.737	0.533
HPCAL1	1	1.559	1.941	1.086	1.435	1.985	1.369	1.202	1.176	1.19	1.543	2.093	2.091	1.69	2.728																			RFWD2	1	0.933	0.71	0.974	1.038	0.687	1.045	0.846	0.63	0.846	1.018	0.723	1.173	0.966	0.709
HPD	1	2.075	21.269	1.282	1.958	24.002	2.086	4.001	50.999	1.716	5.997	76.698	1.047	2.573	11.153																			RFX3	1	0.757	0.598	0.881	0.729	0.446	0.793	0.787	0.689	0.911	0.82	0.6	0.764	0.808	0.48
HPRT1	1	2.157	2.718	0.879	2.582	3.32	1.291	2.037	2.539	1.262	2.658	3.319	1.466	2.195	3.03																			RGS12	1	0.834	0.673	1.049	0.696	0.671	1.102	0.861	0.69	0.961	0.643	0.621	0.965	0.732	0.75
HPS1	1	1.684	2.118	1.21	1.881	2.615	1.481	1.757	2.311	1.352	1.875	2.278	1.254	1.115	2.043																			RHNO1	1	0.971	0.732	0.933	1.158	0.699	1.149	0.978	0.686	0.666	0.978	0.666	0.968	0.813	0.548
HPS3	1	1.014	1.384	0.815	1.005	1.355	1.002	1.144	1.606	1.171	1.229	1.618	1.013	1.178	1.372																			RIMKLB	1	0.856	1.057	0.93	0.933	0.971	0.849	0.921	1.078	1.159	0.791	0.841	0.94	1.023	1.002
HRC	1	0.885	3.127	0.784	0.595	1.543	4.916	2.692	7.092	1.516	2.186	5.789	0.986	0.623	1.662																			RMI1	1	0.728	0.852	1.003	0.734	0.677	1.144	0.848	1.026	0.886	0.868	0.866	0.923	0.727	0.64
HRH1	1	22.127	61.258	4.666	89.123	159.549	0.487	7.119	33.984	3.381	19.823	60.432	27.256	42.622	77.335																			RN7SKP271	1	0.51	0.886	0.853	0.951	1.173	0.615	0.795	0.653	0.906	0.81	0.972	0.926	0.977	1.893
HRH2	1	1.592	3.236	1.167	1.587	6.523	0.413	1.275	3.062	1.429	1.137	4.138	2.231	2.67	6.782																			RN7SKP272	1	0.522	0.515	0.915	0.321	0.538	0.712	0.566	0.722	1.321	0.331	0.549	0.419	0.534	0.501
HS3ST1	1	0.835	0.733	0.797	0.858	1.104	1.139	0.911	0.702	0.461	0.618	1.272	1.027	0.907	1.819																			RN7SKP275	1	1.099	1.222	1.386	0.94	0.931	0.682	0.997	1.276	1.715	0.658	1.381	1.809	2.117	1.79
HS3ST2	1	10.981	19.048	2.114	32.258	44.921	2.14	5.529	17.658	7.904	12.307	41.535	9.816	18.783	45.574																			RN7SKP87	1	0.491	0.405	0.864	0.344	0.319	0.608	0.586	0.538	0.97	0.276	0.263	0.685	0.741	0.319
HSD17B11	1	0.83	0.862	0.809	0.539	0.44	0.939	0.9	1.846	1.545	2.259	2.025	1.5	0.841	0.568																			RN7SL280P	1	0.249	0.258	1.039	0.577	0.425	0.449	0.576	0.747	0.828	0.215	0.274	0.365	0.71	0.446
HSD17B12	1	1.367	1.777	1.018	1.647	2.588	0.542	0.779	1.139	0.968	1.216	1.906	0.858	1.2	1.753																			RN7SL535P	1	0.475	0.519	0.903	0.439	0.401	0.7	0.529	0.504	0.979	0.296	0.258	0.789	0.476	0.459
HSD17B14	1	1.517	2.214	0.653	1.285	1.61	0.66	2.101	3.292	1.581	4.018	4.751	0.552	0.804	1.522																			RN7SL669P	1	0.758	0.734	1.066	0.716	0.801	0.527	0.675	0.715	1.533	0.551	0.635	0.865	0.84	0.965
HSD17B6	1	0.833	0.742	0.772	1.22	0.704	0.648	0.981	0.749	0.62	0.849	0.728	0.794	0.98	0.712																			RN7SL695P	1	0.673	0.647	0.598	0.406	0.411	1.322	0.591	0.34	0.634	0.534	0.318	0.675	0.408	0.267
HSD3B7	1	0.672	0.893	1.002	0.61	1.005	0.864	0.776	0.865	1.187	0.699	1.102	0.949	0.886	1.307																			RN7SL721P	1	0.509	0.565	0.881	0.596	0.521	0.733	0.666	0.47	0.809	0.422	0.523	0.567	0.604	0.546
HSDL2	1	1.286	1.594	0.933	1.079	1.065	1.026	1.558	2.353	1.217	2.262	2.447	0.813	1.035	1.055																			RN7SL75P	1	1.01	0.574	1.05	0.531	0.753	0.544	0.646	0.406	1.264	0.618	0.562	1.033	0.893	0.773
HSF4	1	0.564	1.592	1.843	0.607	1.924	0.776	0.826	1.704	1.066	0.338	1.069	1.561	0.798	1.77																			RNA5SP162	1	3.263	1.422	1.177	2.53	1.787	2.314	2.536	1.817	1.815	1.913	2.771	1.353	1.324	1.715
HSP90B1	1	1.758	1.459	0.819	2.09	2.02	0.911	1.674	1.47	1.352	1.986	1.736	0.97	1.262	1.425																			RNA5SP187	1	0.732	1.247	0.956	0.438	0.877	0.587	0.627	1.349	1.15	0.455	0.663	0.593	0.866	0.939
HSPA12A	1	2.163	4.765	1.489	3.18	6.757	0.61	1.559	3.83	2.346	3.39	5.862	2.736	4.42	8.12																			RNA5SP60	1	0.561	0.632	0.514	0.223	0.782	0.55	0.36	0.999	0.847	0.532	0.847	0.731	0.593	1.038
HSPA1B	1	1.435	1.063	0.74	1.146	0.919	1.726	1.738	1.047	0.995	1.365	1.173	1.097	1.015	1.04																			RNF111	1	0.933	0.834	0.911	0.9	0.782	0.918	0.899	0.79	0.796	0.764	0.757	0.918	0.81	0.733
HSPA2	1	3.183	3.862	1.372	3.597	6.309	0.552	2.375	2.27	1.102	4.242	4.547	1.811	4.468	6.498																			RNF122	1	0.559	0.52	0.894	0.495	0.41	1.27	0.588	0.513	0.734	0.477	0.397	0.742	0.357	0.349
HSPA4L	1	1.051	1.941	0.724	1.077	2.313	0.664	1.054	1.84	1.111	1.42	2.603	0.987	1.29	2.583																			RNF130	1	0.857	0.871	1.029	0.95	0.967	1.006	0.858	0.897	0.759	0.639	0.832	0.87	0.787	0.871
HSPA5	1	1.633	1.527	0.936	1.979	2.484	1.103	1.637	1.417	1.233	1.947	1.785	1.057	1.273	1.598																			RNF144A	1	0.957	1.07	0.889	1.004	0.985	0.982	0.942	1.084	1.004	0.948	0.971	1.035	1.106	0.992
HSPA6	1	3.634	4.479	2.148	7.03	8.085	1.858	5.3	2.826	1.226	5.803	6.92	2.608	8.457	12.089																			RNF146	1	0.873	0.892	1.02	0.905	0.816	0.871	0.823	0.854	0.978	0.979	0.806	0.991	1.046	0.831
HSPA9	1	1.211	1.032	0.98	1.381	1.171	1.081	1.191	1.029	0.864	1.224	1.101	1.064	1.098	1.005																			RNF165	1	0.899	0.781	0.985	0.938	0.72	0.921	0.813	0.683	0.743	0.62	0.53	0.809	0.71	0.567
HSPB1	1	2.748	4.213	0.907	1.066	2.516	2.242	4.162	8.089	3.564	9.234	11.399	1.961	2.054	3.999																			RNF2	1	0.787	0.537	0.836	0.775	0.444	1.036	0.807	0.546	0.628	0.759	0.502	0.866	0.65	0.512
HSPB7	1	4.702	9.844	1.014	2.796	11.355	0.605	3.513	5.383	1.402	4.249	14.177	1.348	3.992	22.166																			RNF20	1	0.997	0.897	0.982	1.087	0.863	0.994	0.989	0.943	0.823	0.96	0.889	1.069	0.922	0.833
HSPB8	1	3.995	3.761	1.076	1.598	1.278	1.205	4.806	6.071	5.333	21.778	22.751	1.199	2.483	1.077																			RNF214	1	0.807	0.806	0.98	0.731	0.809	0.85	0.741	0.837	0.939	0.695	0.743	0.988	0.822	0.8
HSPD1	1	1.403	1.311	0.985	1.619	1.362	1.157	1.448	1.457	1.007	1.664	1.494	1.136	1.295	1.285																			RNF24	1	0.674	0.629	0.929	0.661	0.625	0.891	0.681	0.602	0.795	0.541	0.559	0.836	0.662	0.631
HSPE1	1	1.517	1.148	1.006	1.59	1.157	1.358	1.463	1.206	0.941	1.543	1.372	0.989	1.102	0.973																			RNF34	1	0.988	0.778	1.094	1.033	0.77	1.129	0.996	0.804	0.838	0.977	0.731	0.927	0.939	0.716
HSPG2	1	1.299	1.093	0.693	0.39	0.506	0.867	1.679	3.376	2.716	2.502	2.983	0.706	0.863	0.676																			RNF38	1	0.847	0.648	0.83	0.702	0.526	1.026	0.802	0.593	0.767	0.728	0.555	0.881	0.678	0.508
HTATIP2	1	0.775	0.921	1.065	1.395	1.533	1.431	1.927	2.669	1.084	1.194	1.357	1.24	1.16	1.558																			RNF5	1	0.851	0.536	0.928	0.89	0.51	1.581	0.898	0.496	0.64	0.832	0.487	0.955	0.661	0.446
HTR2A	1	2.816	9.073	2.007	3.904	8.012	1.074	4.533	9.734	2.507	8.02	23.907	6.651	6.144	18.104																			RNU1-1	1	0.827	0.788	0.766	0.323	0.639	0.552	0.868	0.977	0.878	0.514	1	0.877	0.851	0.667
HTR2C	1	1.462	2.831	0.474	1.356	4.22	0.567	3.177	6.717	2.295	5.287	11.171	1.133	1.967	2.298																			RNU12-2P	1	0.909	0.944	0.763	0.352	0.692	0.757	0.937	1.378	0.954	0.642	0.887	0.712	1.279	1.428
HTR7	1	1.556	2.194	1.363	2.24	3.859	0.772	0.718	1.018	1.045	0.958	1.705	2.627	2.435	3.749																			RNU5E-1	1	1.8	0.632	1.143	0.507	0.744	1.148	0.645	1.282	0.699	1.194	2.351	1.246	1.032	1.798
HTR7P1	1	2.001	1.756	1.02	1.698	2.053	0.939	1.916	1.774	1.059	1.814	2.236	1.495	1.229	1.825																			RNU6-103P	1	0.665	1.069	0.875	0.823	0.611	0.345	0.683	0.731	1.142	0.382	0.579	0.646	0.594	0.822
HTRA1	1	1.026	1.805	0.481	0.832	1.648	0.975	1.958	2.698	2.494	5.324	5.018	1.225	1.558	2.531																			RNU6-3P	1	1.206	1.535	0.93	1.201	1.105	0.906	1.267	1.342	1.294	0.985	0.855	0.87	0.9	0.725
HYDIN	1	0.858	1.589	0.618	0.646	1.581	0.583	0.974	2.142	1.542	1.077	1.881	0.76	0.764	0.972																			RNU6ATAC16P	1	0.412	0.997	0.662	0.406	0.486	0.419	0.414	0.701	0.754	0.455	0.226	0.466	0.562	0.383
IAH1	1	1.287	1.339	0.868	1.272	1.326	1.302	1.251	1.304	1.076	1.261	1.364	1.002	1.109	1.476																			RNU7-20P	1	0.757	0.737	2.073	0.88	0.864	0.971	0.771	1.794	1.791	1.153	1.001	1.354	1.652	0.684
ICAM1	1	0.498	0.557	0.879	0.418	0.499	0.794	1.273	0.601	2.105	1.169	0.666	0.893	0.667	0.704																			RPAIN	1	0.609	0.632	0.968	0.623	0.591	0.754	0.628	0.695	0.971	0.602	0.48	0.749	0.814	0.554
ICAM5	1	3.797	7.451	2.604	3.442	11.515	0.831	2.974	6.988	1.35	1.871	5.614	3.801	3.938	11.212																			RPL13AP17	1	0.835	0.811	0.958	1.999	1.569	0.369	1.352	0.91	1.565	0.855	1.362	1.231	1.801	1.221
ID1	1	1.019	0.626	0.362	0.427	0.176	0.742	1.335	1.139	1.556	3.473	2.858	0.621	0.638	0.114																			RPL17P19	1	0.265	0.465	1.434	0.358	0.551	0.568	0.512	0.598	1.751	0.451	0.543	0.501	0.588	0.588
ID3	1	0.619	0.765	0.135	0.091	0.107	1.018	1.128	1.416	2.077	3.055	2.471	0.482	0.375	0.04																			RPL23AP64	1	0.61	0.568	0.861	0.396	0.502	0.468	0.569	0.75	1.139	0.466	0.478	0.71	0.728	0.577
IDH3A	1	1.357	1.784	1.051	1.599	2.321	0.931	1.235	1.662	0.972	1.203	1.817	1.117	1.676	2.053																			RPL32P3	1	0.929	1.06	0.932	0.775	0.919	0.678	0.826	1.164	1.206	0.779	0.844	0.89	1.114	0.913
IDS	1	1.51	1.36	1.004	1.683	1.678	1.045	1.268	1.171	0.859	1.169	1.317	1.048	1.146	1.323																			RPL32P34	1	0.844	0.744	2.162	0.496	0.643	1.258	0.966	0.612	2.047	0.539	0.429	1.241	0.61	0.422
IDUA	1	1.045	1.399	1.005	0.653	1.352	1.061	1.082	1.275	1.387	0.804	1.498	1.108	0.955	2.06																			RPL36AP15	1	0.514	0.3	0.526	0.45	0.373	0.496	0.611	0.414	0.717	0.356	0.248	0.42	0.544	0.365
IER3	1	1.039	0.7	0.717	0.559	0.386	0.949	1.693	1.957	2.919	3.851	2.483	0.768	0.729	0.314																			RPL5P18	1	0.957	1.19	0.883	0.874	0.59	0.851	1.287	1.357	1.176	0.622	0.897	1.092	1.014	0.775
IFI16	1	0.836	0.706	1.298	1.244	0.703	1.083	1.251	0.897	1.126	0.922	0.517	1.342	1.364	0.581																			RPL5P23	1	0.571	1.223	1.128	0.618	1.057	0.475	0.685	1.582	1.013	0.954	1.061	0.788	1.127	1.314
IFI27	1	0.394	0.637	0.995	0.378	0.605	0.708	0.523	0.817	1.091	0.537	0.538	0.601	0.636	0.629																			RPL5P3	1	0.29	0.556	0.552	0.284	0.429	0.403	0.529	0.535	0.553	0.182	0.406	0.484	0.586	0.404
IFI27L1	1	0.714	0.953	0.907	0.756	1.086	1.151	0.771	0.943	0.902	0.919	1.012	0.827	0.667	0.856																			RPL5P30	1	0.611	0.69	1.002	0.714	0.742	0.597	0.633	0.607	1.05	0.608	0.545	0.624	0.785	0.693
IFI27L2	1	0.777	0.631	0.828	0.759	0.674	1.907	0.875	0.623	0.592	0.988	0.819	0.798	0.476	0.588																			RPL5P34	1	0.898	0.526	1.429	0.618	0.615	2.546	1.542	0.769	2.053	0.943	1.046	0.878	1.129	0.877
IFI44	1	2.352	11.954	1.259	17.97	24.799	0.724	4.053	26.593	3.474	15.59	19.067	1.465	12.394	6.753																			RPL7AP10	1	0.734	0.801	0.848	0.513	0.624	0.467	0.617	0.595	1.349	0.6	0.461	0.754	1.141	0.694
IFI44L	1	5.911	21.46	2.634	17.323	23.168	0.926	11.249	41.02	2.891	20.117	19.793	1.036	10.922	4.577																			RPP21	1	0.794	0.789	1.01	0.952	0.937	0.871	0.831	1.024	1.322	0.802	0.637	0.955	1	0.843
IFI6	1	2.847	6.709	0.741	3.248	7.085	1.444	3.669	7.616	2.05	6.39	11.929	1.278	2.386	8.426																			RPS15A	1	0.59	0.488	0.862	0.71	0.418	1.577	0.603	0.498	0.646	0.776	0.52	0.812	0.577	0.339
IFIT1	1	1.276	3.412	0.844	1.04	1.031	1.362	2.174	5.819	1.661	1.744	4.733	0.546	1.269	1.702																			RPS2P32	1	0.763	0.89	1.588	1.015	1.555	1.243	1.011	1.111	2.563	1.388	1.022	1.65	1.162	0.644
IFIT2	1	1.221	1.458	1.575	1.388	1.508	0.841	1.805	3.541	1.449	1.625	2.082	2.297	2.308	1.286																			RRM1	1	0.883	0.845	0.885	0.922	0.787	0.98	0.858	0.952	0.831	0.948	0.871	0.971	0.777	0.741
IFIT3	1	1.222	1.639	1.461	1.272	1.439	1.664	2.253	2.731	0.927	1.09	0.987	0.746	1.427	1.297																			RRN3	1	1.003	0.704	0.97	1.098	0.723	1.053	1.023	0.668	0.766	0.854	0.647	1.043	0.883	0.686
IFITM1	1	4.484	21.918	1.279	15.971	16.17	3.904	21.428	71.779	7.033	21.952	53.744	2.129	10.939	5.462																			RSBN1L	1	0.917	0.788	0.962	1.002	0.806	0.973	0.987	0.838	0.887	0.891	0.786	0.904	0.982	0.787
IFITM10	1	1.121	1.539	1.032	1.053	2.329	1.251	0.932	1.299	1.267	1.252	2.005	1.713	1.523	2.824																			RSPRY1	1	0.83	0.691	0.922	0.831	0.678	1.025	0.855	0.7	0.767	0.729	0.65	0.881	0.73	0.61
IFITM2	1	2.773	4.077	0.899	3.548	2.52	2.873	7.247	13.859	3.347	11.82	13.086	1.089	2.541	0.591																			RSRC2	1	0.685	0.741	0.968	0.756	0.642	0.892	0.726	0.738	0.985	0.813	0.618	0.905	0.872	0.603
IFITM3	1	2.744	5.115	1.03	3.659	2.897	2.658	7.173	14.56	4.125	11.44	15.372	1.15	2.844	0.807																			RTF1	1	0.893	0.729	1.01	0.918	0.748	0.945	0.868	0.726	0.794	0.774	0.649	0.959	0.864	0.678
IFNAR1	1	1.332	1.473	1.001	1.497	1.801	0.885	1.219	1.375	0.771	1.036	1.478	0.875	1.023	1.491																			RTP1	1	0.557	0.504	0.856	0.487	0.395	3.132	1.76	1.167	0.777	0.713	0.525	1.201	0.786	0.595
IFNAR2	1	0.939	1.486	0.904	1.078	1.416	1.114	1.106	1.49	1.022	0.97	1.347	1.066	1.201	1.708																			RUFY2	1	0.819	0.931	0.891	0.864	0.912	0.727	0.79	0.87	1.11	0.783	0.775	0.915	1.103	0.967
IFNGR1	1	0.759	0.974	0.869	0.89	1.043	0.961	0.735	0.962	0.937	0.922	1.039	0.916	0.75	0.98																			RUNX1T1	1	0.876	0.588	1.004	1.001	0.715	1.084	0.781	0.524	1.084	0.898	0.715	1.702	1.216	1.15
IFNGR2	1	1.481	1.348	0.948	1.486	1.534	1.309	1.413	1.373	0.871	1.332	1.428	1.02	1.042	1.527																			SAAL1	1	0.735	0.84	1.006	0.862	0.793	1.004	0.686	0.882	0.981	0.814	0.682	0.835	0.866	0.744
IGDCC4	1	1.186	2.189	0.439	0.643	1.481	0.805	1.757	2.993	1.204	1.699	2.555	0.512	0.846	2.645																			SACS	1	0.714	0.685	0.758	0.613	0.565	0.842	0.82	0.773	0.887	0.65	0.697	0.835	0.819	0.729
IGF2	1	1.668	2.347	1.205	0.681	0.883	0.739	1.167	3.555	1.669	3.556	7.955	0.589	0.635	1.065																			SACS-AS1	1	0.88	0.696	0.727	0.795	0.579	0.448	1.049	0.774	1.082	0.838	0.548	0.695	1.314	0.826
IGFBP3	1	0.552	0.289	1.486	0.848	0.52	0.579	2.111	0.277	2.222	2.392	0.486	0.309	0.526	0.543																			SAFB	1	0.914	0.79	1.012	0.886	0.78	1.041	0.877	0.775	0.886	0.877	0.794	1.024	0.887	0.777
IGFBP5	1	2.259	4.213	2.498	5.557	5.307	0.675	1.992	3.79	2.345	6.493	7.436	3.221	4.523	2.442																			SALL2	1	0.968	0.745	0.828	0.796	0.599	1.145	1.008	0.87	0.776	0.898	0.774	0.99	0.727	0.691
IGFBP6	1	5.997	6.669	0.592	2.21	3.915	3.58	7.409	14.373	5.883	27.305	26.734	2.512	1.721	4.728																			SARM1	1	1.093	0.968	1.132	0.881	0.969	1.08	0.979	0.929	0.884	0.707	0.962	1.017	0.859	0.995
IGFBP7-AS1	1	1.066	2.208	0.664	1.692	1.302	0.865	1.51	4.053	0.574	2.038	3.74	1.417	3.443	1.338																			SART3	1	0.918	0.803	0.991	0.845	0.761	0.953	0.868	0.78	0.919	0.809	0.729	1.021	0.891	0.728
IGIP	1	0.835	1.397	1.119	1.085	1.418	1.032	1.072	1.466	0.946	1.169	1.394	0.884	1.139	1.247																			SAYSD1	1	0.815	0.788	1.168	0.948	0.875	1.129	0.796	0.759	0.908	0.805	0.581	1.095	0.983	0.638
IGSF1	1	1.349	1.597	1.745	1.24	1.625	1.036	2.625	2.806	0.755	0.812	1.401	0.85	0.953	1.827																			SBF1P1	1	0.565	0.327	0.74	0.461	0.58	0.303	0.616	0.602	1.079	0.11	0.528	0.726	0.77	1.103
IGSF11	1	0.895	1.832	1.116	0.921	1.245	1.429	1.088	3.107	1.743	1.395	1.357	1.238	1.433	0.849																			SBK1	1	1.088	0.68	1.014	0.828	0.653	1.305	1	0.599	0.747	0.71	0.648	1.192	0.771	0.73
IGSF5	1	0.81	1.437	1.103	1.213	1.136	1.442	1.401	2.708	1.318	2.083	2.234	1.141	1.384	1.584																			SCARNA22	1	0.652	0.382	0.873	0.449	0.489	1.082	0.37	0.787	1.043	0.82	0.409	0.471	0.732	0.509
IGSF8	1	1.432	1.854	1.221	1.331	2.38	1.39	1.326	1.459	1.248	1.531	2.264	1.87	1.788	2.991																			SCARNA9	1	0.457	0.656	1.018	0.347	0.667	0.591	0.753	0.989	1.237	0.532	0.644	0.809	0.923	0.776
IKBIP	1	0.836	1.028	0.552	0.716	0.787	1.071	1.251	1.556	1.811	2.216	1.901	0.701	0.903	0.754																			SCML4	1	0.623	0.464	0.982	0.559	0.588	1	0.852	0.504	1.166	0.564	0.46	1.153	0.799	0.845
IKBKE	1	0.998	2.88	1.269	1.109	2.036	2.382	4.299	4.982	2.965	3.684	5.967	1.374	1.342	3.067																			SCN11A	1	0.351	0.288	1.137	0.347	0.307	0.702	0.411	0.323	0.89	0.355	0.253	0.735	0.545	0.338
IL10RB	1	0.929	1.342	0.996	1.166	1.751	1.269	1.439	1.725	0.976	1.331	1.724	0.984	1.113	1.907																			SCRT1	1	0.721	0.593	0.741	0.409	0.592	1.304	0.831	0.604	0.837	0.522	0.604	0.76	0.57	0.734
IL11	1	0.888	0.895	1.684	1.035	1.106	0.69	0.997	0.671	1.861	1.795	1.009	1.524	1.182	1.276																			SCRT2	1	0.596	0.232	0.921	0.453	0.203	1.38	0.701	0.246	0.527	0.261	0.149	0.735	0.333	0.182
IL13RA1	1	1.637	5.021	0.465	1.861	6.62	1.035	2.491	5.028	3.317	4.564	8.243	0.978	1.167	3.91																			SCUBE1	1	0.729	0.742	0.629	0.423	0.582	0.903	0.646	0.712	0.975	0.473	0.591	0.575	0.31	0.506
IL17D	1	1.541	1.375	1.116	1.944	1.554	1.154	1.405	1.199	0.909	1.66	1.595	1.339	1.625	1.617																			SCUBE3	1	0.558	0.42	0.714	0.398	0.275	0.895	0.691	0.604	1.011	0.511	0.42	0.587	0.381	0.376
IL17RA	1	1.246	1.336	0.691	0.862	0.78	1.304	1.473	3.077	3.099	3.028	3.774	2.005	0.862	0.838																			SCYL3	1	0.882	0.754	0.892	0.86	0.698	0.841	0.849	0.834	1.106	0.873	0.752	1.089	1.022	0.846
IL17RC	1	2.545	2.535	1.7	1.793	1.95	1.824	2.543	4	2.025	4.215	5.204	1.854	2.04	2.339																			SDHAP3	1	0.675	0.858	0.962	0.761	0.934	0.759	0.731	0.925	1.077	0.678	0.731	0.825	1.012	0.93
IL18R1	1	0.642	4.232	0.849	2.392	4.063	0.649	1.269	1.759	1.225	4.249	5.483	2.175	1.669	4.627																			SDR39U1	1	0.785	0.793	1.133	0.666	0.723	0.929	0.727	0.723	1	0.661	0.59	0.85	0.817	0.645
IL1R1	1	1.141	2.185	0.405	0.414	1.883	0.704	3.154	6.181	0.89	1.231	7.133	0.506	0.302	1.39																			SEC14L1	1	1.012	0.628	0.91	1.016	0.669	1.074	0.91	0.649	0.752	0.704	0.654	0.87	0.659	0.616
IL33	1	0.413	2.307	0.733	1.567	7.396	0.413	0.729	2.945	0.413	0.879	4.875	0.413	0.851	2.75																			SEC24B-AS1	1	0.834	0.815	0.887	0.958	0.797	0.933	0.84	0.829	0.959	0.857	0.662	0.923	1.104	0.555
IL34	1	1.174	2.798	1.693	1.255	2.806	1.169	1.147	1.745	1.241	2.179	2.892	2.21	1.557	4.084																			SECISBP2	1	0.606	0.567	1.059	0.664	0.532	0.866	0.675	0.606	0.999	0.61	0.478	0.889	0.739	0.497
IL4R	1	1.091	1.977	0.676	0.624	0.832	1.218	1.117	4.999	3.349	3.1	7.308	1.315	1.396	2.365																			SEMA4A	1	0.914	0.743	1.223	0.946	0.833	0.987	0.95	0.741	1.119	0.724	0.707	1.445	1.101	1.023
IL6R	1	1.61	4.138	0.872	2.077	5.383	1.604	1.427	3.496	2.308	4.099	10.164	1.169	2.615	8.882																			SEMA4C	1	0.702	0.596	0.92	0.587	0.658	1.104	0.671	0.538	0.851	0.509	0.586	0.988	0.585	0.705
IL6ST	1	1.364	1.466	0.895	1.325	2.03	1.019	1.5	1.707	1.066	1.548	1.758	0.996	1.369	1.598																			SEMA6C	1	0.662	0.546	0.831	0.461	0.51	1.153	0.705	0.555	1.232	0.574	0.608	1.315	0.78	0.837
IL7R	1	2.836	6.291	2.355	21.246	28.849	1.582	5.724	6.253	0.724	1.809	6.873	1.219	2.459	9.384																			SENP7	1	0.488	0.569	0.824	0.458	0.462	0.66	0.52	0.564	1.016	0.501	0.442	0.78	0.703	0.5
ILDR2	1	1.167	2.316	0.516	0.703	0.967	0.938	1.111	3.451	2.341	2.968	3.508	0.938	1.112	1.161																			SENP8	1	0.745	0.805	0.787	0.711	0.814	0.912	0.67	0.791	0.891	0.768	0.793	0.879	0.839	0.751
IMP4	1	1.466	1.419	0.98	1.6	1.509	1.294	1.403	1.245	0.944	1.381	1.376	1.127	1.415	1.362																			SEPHS1	1	0.896	0.624	0.976	0.818	0.495	1.261	0.878	0.71	0.804	0.94	0.619	1.033	0.753	0.49
IMPA2	1	0.883	2.394	0.806	0.449	0.621	0.975	1.371	5.242	2.472	2.888	2.558	0.654	0.686	0.303																			SERBP1	1	1.164	0.952	0.969	1.256	0.9	1.124	1.109	1.051	0.844	1.188	1.011	1.043	1.01	0.793
IMPACT	1	1.086	1.155	0.921	1.235	1.069	1.061	1.395	1.537	0.931	1.388	1.277	1.022	1.258	1.201																			SESTD1	1	0.965	0.773	0.872	1.006	0.795	0.951	0.911	0.735	0.795	0.745	0.658	0.896	0.853	0.753
IMPAD1	1	1.076	1.11	0.967	1.158	1.31	1.076	1.016	1.128	0.797	0.952	1.219	1.09	0.869	1.261																			SET	1	0.944	0.678	0.927	1.122	0.626	1.172	0.949	0.711	0.775	0.965	0.64	0.978	0.789	0.551
INCA1	1	0.983	0.873	0.838	0.822	0.784	0.925	1.019	0.936	0.941	0.888	0.756	0.882	0.913	0.908																			SETD4	1	0.825	0.822	1.053	0.89	0.838	0.982	0.9	0.87	1.083	0.843	0.731	0.921	0.955	0.755
INF2	1	1.301	4.359	1.105	1.41	4.529	0.735	1.467	4.403	1.568	1.794	7.41	1.612	1.731	8.406																			SETDB1	1	0.831	0.679	0.93	0.768	0.6	0.797	0.832	0.692	1.024	0.723	0.668	1.101	0.869	0.726
INHBA	1	1.351	2.706	1.482	1.449	4.745	0.583	0.93	1.371	2.353	4.893	9.872	6.104	9.141	9.083																			SETMAR	1	0.938	0.803	0.856	0.907	0.716	1.1	1.022	0.871	0.875	0.897	0.792	1.041	0.773	0.685
INHBB	1	0.994	1.367	1.417	0.849	1.264	0.86	0.623	2.223	1.635	4.762	2.001	2.214	2.535	1.297																			SF3B1	1	0.697	0.645	0.938	0.723	0.6	0.824	0.672	0.624	0.939	0.663	0.552	0.913	0.764	0.564
INHBE	1	0.105	0.784	1.37	0.402	1.035	1.625	1.06	1.576	3.033	1.904	1.513	1.404	0.597	0.697																			SFPQ	1	0.722	0.814	0.945	0.819	0.738	0.783	0.801	0.928	1.118	0.78	0.683	0.797	0.971	0.794
INPP1	1	2.071	2.559	1.061	2.349	2.761	1.106	2.188	3.085	1.209	1.992	2.607	1.327	1.878	3.1																			SFSWAP	1	0.838	0.907	1.132	0.824	0.911	0.92	0.797	0.874	1.105	0.753	0.781	1.02	1	0.849
INPPL1	1	0.636	1.431	0.456	0.369	0.484	0.903	0.936	2.299	1.695	1.7	2.141	0.488	0.584	0.515																			SFXN2	1	1.312	1.281	1.732	1.726	1.395	0.627	1.021	1.234	1.097	0.958	0.913	0.766	1.218	0.809
INSL3	1	0.495	1.431	0.826	1.389	1.654	0.493	0.91	0.773	0.322	1.077	1.591	0.809	1.636	0.991																			SH2D3C	1	0.567	0.323	0.996	0.364	0.303	1.157	0.546	0.286	0.856	0.452	0.343	1.03	0.468	0.382
IQCD	1	0.69	0.765	0.857	0.409	0.642	1.108	0.8	0.827	1.162	1.124	1.475	0.777	0.529	0.666																			SHB	1	0.445	0.407	0.902	0.49	0.306	1.062	0.477	0.35	0.972	0.613	0.366	0.865	0.38	0.229
IQGAP1	1	1.053	1.463	0.794	1.133	1.507	0.819	1.445	1.85	1.967	1.967	1.669	0.854	0.972	1.107																			SIAH1	1	0.803	0.576	0.881	0.818	0.547	1.162	0.811	0.565	0.774	0.806	0.518	0.854	0.687	0.496
IQGAP2	1	4.04	8.044	1.289	9.441	8.713	1.48	3.436	12.336	3.255	4.567	9.617	1.436	3.113	3.925																			SIAH3	1	0.435	0.406	0.761	0.241	0.295	0.739	0.434	0.359	0.564	0.328	0.333	0.687	0.38	0.301
IQSEC1	1	1.259	1.649	0.881	1.055	1.818	0.829	0.997	1.262	0.984	1.093	1.793	1.136	1.184	1.993																			SIPA1L2	1	0.919	0.7	0.546	0.601	0.525	1.061	0.97	0.93	1.034	0.965	0.852	0.956	0.793	0.663
IQSEC2	1	2.015	2.025	1.172	1.895	2.584	1.173	1.725	1.627	1.138	1.244	1.882	1.736	1.873	2.423																			SIRT1	1	0.78	0.586	0.936	0.957	0.601	0.977	0.758	0.599	0.751	0.872	0.571	0.929	0.814	0.477
IQUB	1	1.388	1.915	0.879	0.885	1.39	1.019	2.498	3.791	1.844	2.316	4.151	0.702	0.948	1.114																			SKA2	1	0.972	0.724	0.864	0.913	0.586	1.129	0.864	0.716	0.665	0.912	0.655	0.773	0.645	0.517
IRAK1	1	1.256	1.104	0.57	0.696	0.668	1.863	1.768	1.347	1.118	1.428	1.513	0.831	0.843	1.329																			SKIDA1	1	0.382	0.375	0.694	0.343	0.189	1.271	0.529	0.527	2.134	1.061	0.469	2.114	1.131	0.459
IRAK2	1	1.499	3.52	1.123	1.918	4.17	0.836	1.249	2.421	0.94	1.543	3.514	1.607	1.775	4.8																			SKIL	1	0.643	0.583	0.821	0.767	0.582	0.892	0.684	0.612	0.793	0.871	0.593	0.846	0.715	0.59
IRF1	1	0.794	1.564	1.5	1.224	1.425	0.726	1.217	2.031	1.86	3.01	2.863	1.802	2.677	1.528																			SKIV2L2	1	1.086	0.979	0.915	1.134	1.004	0.873	0.998	0.934	0.873	1.019	0.996	1.086	1.01	0.965
IRF2	1	1.386	1.512	0.918	1.313	1.193	1.461	1.423	1.389	1.168	1.647	2.097	1.372	1.589	1.699																			SLAIN1	1	0.885	0.725	1.089	1.018	0.731	1.129	0.903	0.672	0.735	0.765	0.593	0.94	0.822	0.691
IRF2BP2	1	1.113	0.932	1.149	1.307	0.92	1.068	1.024	0.779	1.128	1.457	1.109	1.504	1.428	1.046																			SLC16A9	1	0.647	0.817	0.717	0.634	0.736	0.726	0.677	0.873	1.12	0.577	0.697	0.966	0.735	0.79
IRF5	1	2.371	5.176	1.74	3.113	5.839	1.418	3.596	6.27	2.384	3.685	6.766	3.454	5.103	8.72																			SLC25A29	1	0.796	1.068	0.903	0.717	0.955	0.739	0.783	1.059	1.234	0.766	0.928	0.918	1.056	1.067
IRF6	1	1.185	20.276	2.679	9.918	66.999	1.117	1.51	5.85	1.712	4.06	15.98	9.365	12.105	26.877																			SLC25A51	1	0.628	0.602	0.747	0.676	0.64	0.911	0.653	0.583	1.085	0.633	0.503	0.812	0.756	0.521
IRS1	1	0.579	0.487	0.697	0.416	0.462	0.863	0.712	0.636	1.16	0.75	0.698	1.122	0.566	0.724																			SLC35D1	1	0.932	1.085	1.008	1.056	1.137	0.849	0.946	1.143	0.944	0.934	0.964	0.809	1.129	0.987
ISCU	1	1.08	0.986	1.004	1.28	1.024	1.003	1.053	0.86	0.936	1.286	0.932	0.983	1.291	0.843																			SLC35E2	1	0.929	0.699	1.059	0.757	0.652	0.958	0.877	0.699	0.78	0.572	0.609	0.995	0.731	0.682
ISG15	1	0.901	0.87	0.916	0.545	1.196	1.181	0.933	1.484	1.684	1.053	1.388	1.093	0.856	1.487																			SLC35E2B	1	0.926	0.664	1.02	0.827	0.61	1.087	0.912	0.648	0.848	0.659	0.611	1.083	0.725	0.649
ISLR	1	0.676	3.663	1.363	0.929	4.202	1.864	2.055	5.83	2.009	3.558	9.391	1.633	1.223	3.308																			SLC38A2	1	0.735	0.687	1.097	0.896	0.771	1.142	0.721	0.622	0.837	0.658	0.554	0.926	0.656	0.538
ISM2	1	4.459	11.964	1.823	3.35	11.803	1.22	4.753	14.559	1.501	8.203	28.195	2.179	4.474	14.881																			SLC39A6	1	0.831	0.637	0.954	0.904	0.706	0.988	0.784	0.636	0.742	0.651	0.612	1.008	0.67	0.635
ISOC2	1	1.487	1.341	1.016	1.075	1.564	1.274	1.422	1.309	0.954	1.481	1.618	1.073	1.08	1.392																			SLC4A8	1	0.886	0.756	0.844	0.72	0.679	0.725	0.843	0.726	0.813	0.543	0.628	1.064	0.633	0.804
ISYNA1	1	1.185	1.441	0.512	0.604	1.156	0.971	1.036	1.294	0.986	1.176	1.62	0.723	0.718	1.39																			SLC6A1-AS1	1	1.966	3.279	1.244	1.582	3.414	1.31	2.236	3.029	2.062	1.602	3.096	2.992	3.346	5.836
ITGA2	1	0.684	1.161	0.664	0.681	0.818	0.801	0.874	1.89	1.284	0.763	0.784	0.762	0.976	0.686																			SLC8A1-AS1	1	0.695	0.388	1.785	0.722	0.308	2.012	1.072	0.899	0.613	0.59	0.482	1.053	0.762	0.163
ITGA4	1	0.524	1.817	1.604	0.686	0.68	0.461	0.943	1.675	2.456	4.007	3.731	1.826	2.318	1.912																			SLCO5A1	1	0.758	0.542	0.801	0.707	0.45	0.985	0.766	0.503	0.59	0.455	0.485	0.717	0.469	0.594
ITGA5	1	0.755	0.849	0.657	0.387	0.327	0.751	1.393	1.766	2.661	2.6	1.362	0.528	0.449	0.254																			SLX4	1	0.856	0.831	0.933	0.687	0.779	0.878	0.831	0.783	1	0.587	0.794	0.927	0.763	0.984
ITGA6	1	0.98	1.73	0.83	1.059	1.472	1.483	1.544	2.474	1.305	1.514	1.934	0.879	1.057	1.33																			SMARCA4	1	0.812	0.609	0.914	0.637	0.606	1.068	0.742	0.602	0.772	0.598	0.636	0.933	0.591	0.652
ITGA7	1	0.597	0.954	0.637	0.495	1.008	1.01	0.797	1.069	1.181	0.854	1.077	0.67	0.572	1.134																			SMARCAD1	1	0.864	0.674	0.909	0.871	0.648	0.862	0.828	0.658	0.78	0.698	0.613	0.982	0.777	0.636
ITGA8	1	0.884	1.48	1.769	2.884	3.35	0.326	0.48	0.939	2.051	2.524	2.655	8.766	5.077	8.115																			SMARCB1	1	0.878	0.575	0.902	0.691	0.47	1.362	0.861	0.578	0.733	0.786	0.545	0.98	0.626	0.478
ITGB3BP	1	0.82	1.133	0.863	0.815	0.993	0.92	0.944	1.44	1.019	1.033	1.029	0.758	0.963	0.935																			SMARCC1	1	0.638	0.46	0.909	0.631	0.342	0.915	0.643	0.596	0.831	0.618	0.419	0.836	0.546	0.314
ITGB4	1	1.746	5.476	2.171	1.948	5.818	1.201	1.952	2.918	1.631	2.261	6.973	2.625	2.152	7.049																			SMARCC2	1	0.854	0.827	0.984	0.716	0.81	0.828	0.808	0.782	0.932	0.601	0.723	1.037	0.754	0.83
ITGB5	1	1.12	1.063	0.518	0.426	0.359	1.197	2.156	2.802	3.423	4.684	3.836	0.665	0.78	0.239																			SMARCD1	1	0.703	0.56	0.972	0.715	0.509	1.065	0.682	0.557	0.795	0.636	0.475	0.922	0.631	0.461
ITGBL1	1	3.102	2.796	1.412	3.367	2.374	0.828	2.255	1.911	1.211	1.486	1.528	1.568	1.849	2.143																			SMARCE1	1	0.854	0.572	0.948	0.902	0.539	1.144	0.833	0.578	0.745	0.817	0.52	0.997	0.696	0.43
ITIH5	1	1.334	1.494	0.604	0.707	0.981	0.602	1.617	2.137	3.247	3.72	4.668	1.09	0.782	1.057																			SMC1A	1	0.844	0.697	0.924	0.768	0.615	0.889	0.838	0.808	0.882	0.626	0.644	0.988	0.652	0.664
ITM2A	1	3.205	9.462	2.326	10.581	35.31	1.217	4.614	11.146	5.045	12.476	17.253	5.975	11.516	14.664																			SMC3	1	0.729	0.622	0.93	0.724	0.52	0.953	0.754	0.634	0.828	0.72	0.558	1.048	0.699	0.524
ITM2B	1	1.157	1.158	1.031	1.3	1.287	1.206	1.102	1.148	1.025	1.552	1.593	1.303	0.991	1.238																			SMCR5	1	0.469	0.384	0.934	0.565	0.306	0.546	0.567	0.4	0.512	0.34	0.169	0.428	0.367	0.386
ITM2C	1	1.741	2.052	0.959	1.776	2.274	1.324	1.565	1.919	1.203	1.92	3.39	1.708	1.558	2.897																			SMIM17	1	0.609	0.964	0.853	0.83	0.955	0.398	0.448	0.639	0.79	0.509	0.678	0.468	0.559	0.774
ITPKB	1	2.131	2.518	0.317	0.462	0.472	1.08	2.9	6.509	6.274	9.344	9.598	0.807	1.509	0.655																			SMIM7	1	0.969	0.861	1.025	1.05	0.755	0.97	0.992	0.856	0.797	0.928	0.835	0.87	0.938	0.72
ITPR1	1	1.261	1.488	0.703	1.134	1.695	0.799	1.917	2.792	2.38	3.16	3.312	0.832	1.606	1.832																			SMTNL1	1	0.738	0.607	0.953	0.601	0.533	0.729	0.928	0.657	0.852	0.509	0.376	0.713	0.764	0.476
ITPR2	1	1.267	1.454	2.48	1.09	0.742	0.686	1.442	2.349	2.165	2.32	2.721	1.89	2.781	1.34																			SMUG1	1	0.833	0.706	1.055	0.862	0.658	1.107	0.822	0.709	0.877	0.935	0.683	1.065	0.871	0.643
ITPR3	1	0.842	1.876	1.433	1	2.885	0.997	1.022	2.021	1.6	1.175	1.963	2.36	3.273	4.001																			SMURF1	1	0.935	0.884	0.905	0.985	0.944	0.901	0.882	0.791	0.898	0.819	0.821	0.959	0.83	0.9
ITPRIPL2	1	1.522	1.99	0.797	0.755	1.094	0.512	1.839	3.261	2.033	3.358	3.928	1.079	1.109	1.274																			SMURF2	1	0.788	0.564	0.986	0.803	0.517	0.91	0.793	0.626	0.828	0.737	0.487	0.834	0.835	0.517
ITSN2	1	1.212	1.785	1.061	1.285	2.101	0.844	1.185	1.705	1.38	1.344	1.762	1.022	1.542	2.018																			SNCAIP	1	0.892	0.641	0.98	0.881	0.532	1.11	0.852	0.739	0.899	0.746	0.589	1.095	0.947	0.583
JAK1	1	1.677	2.114	1.071	1.658	2.391	1.153	1.566	2.015	1.147	2.126	2.548	1.399	2.484	2.57																			SNHG16	1	0.951	0.787	1.04	0.9	0.685	1.147	0.845	0.796	0.767	1.026	0.854	0.949	0.893	0.596
JAK3	1	1.185	2.427	1.34	1.172	2.438	0.535	0.737	1.935	1.176	1.523	2.287	1.671	1.753	2.797																			SNORA12	1	0.519	0.65	0.672	0.649	0.515	0.873	0.471	0.819	1.051	0.732	0.451	0.687	0.951	0.788
JDP2	1	1.698	2.705	1.296	1.563	2.426	1.426	1.62	2.791	1.494	2.354	3.222	1.645	2.42	3.792																			SNORA22	1	0.693	0.501	0.672	0.425	0.454	0.395	0.48	0.52	0.84	0.629	0.43	0.703	0.637	0.37
JMJD6	1	1.536	1.355	1.116	1.728	1.56	1.058	1.463	1.207	0.805	1.173	1.2	0.997	1.427	1.375																			SNORA31	1	1.012	0.94	1.287	1.276	1.229	1.298	0.888	0.663	0.942	0.961	0.691	0.947	1.11	0.765
JPH1	1	2.378	3.128	1.441	3.271	4.191	0.689	1.677	2.465	1.191	1.847	2.917	1.325	2.202	3.055																			SNORA38	1	0.431	0.392	1.079	0.42	0.486	0.45	0.858	0.741	0.695	0.786	0.496	0.35	0.41	0.548
JRKL	1	0.782	1.097	0.937	0.839	1.017	0.997	0.889	1.254	0.93	1.1	1.19	0.902	0.94	0.973																			SNORA42	1	1.775	0.846	1.003	1.223	0.968	1.248	1.362	0.812	1.019	1.144	0.624	0.75	0.937	0.782
JUNB	1	3.797	2.16	1.39	2.403	2.948	1.514	2.556	1.669	0.994	3.065	2.831	1.46	2.068	2.126																			SNORA79	1	0.228	0.681	0.962	0.308	0.788	0.362	0.554	0.791	1.201	0.835	0.248	0.579	0.793	0.566
KANK1	1	1.057	1.341	0.836	0.733	1.047	0.998	1.365	2.442	1.912	1.978	2.449	1.413	1.318	0.996																			SNORA81	1	0.616	0.843	0.708	0.55	0.797	0.52	0.607	1.183	1.006	0.652	0.911	0.674	0.944	1.056
KANK2	1	0.942	1.782	0.618	0.694	0.942	0.827	1.317	2.859	2.268	3.856	4.007	0.704	0.732	0.667																			SNRNP27	1	0.919	0.642	0.942	0.962	0.569	1.141	0.808	0.605	0.701	0.844	0.535	0.925	0.859	0.463
KANK3	1	1.995	5.875	1.598	1.564	5.614	1.588	1.088	3.766	1.165	1.269	6.327	1.824	2.356	7.581																			SNRNP35	1	1.092	0.921	1.017	1.141	0.937	1.212	1.035	0.808	0.926	1.143	0.896	1.133	0.931	0.884
KAT2A	1	1.303	1.786	1.1	1.346	2.123	0.964	1.334	1.757	1.187	1.396	1.929	1.18	1.736	2.2																			SNRNP40	1	0.865	0.77	0.942	0.958	0.694	1.146	0.87	0.82	0.863	1.004	0.727	0.87	0.826	0.619
KATNAL2	1	0.666	0.831	1.195	0.633	0.896	1.043	0.819	1.207	1.164	1.063	1.046	0.915	0.854	0.998																			SNRPB2	1	1.103	0.751	1.02	1.234	0.741	1.239	1.008	0.703	0.852	1.167	0.79	1.185	1.006	0.696
KAZALD1	1	0.628	0.65	1.468	0.591	0.754	1.255	1.29	1.262	1.681	1.622	1.421	1.249	0.964	0.756																			SNRPD1	1	1.06	0.767	0.955	1.217	0.673	1.28	1.039	0.812	0.714	1.082	0.723	0.927	0.807	0.504
KCNA2	1	2.353	3.493	1.1	1.943	3.174	0.938	2.238	3.175	1.058	1.383	2.852	1.323	2.001	3.615																			SNRPE	1	0.708	0.472	0.858	0.766	0.356	1.494	0.862	0.617	0.821	1.02	0.555	1.085	0.756	0.4
KCNC2	1	5.062	18.211	2.191	9.368	25.086	1.466	4.294	9.939	3.099	7.48	21.288	8.522	19.582	39.536																			SNRPF	1	1.115	0.819	1.064	1.309	0.751	1.392	1.05	0.85	0.825	1.211	0.782	0.972	0.897	0.565
KCNC4	1	3.647	7.831	1.524	4.881	10.449	1.702	3.78	6.834	1.551	4.214	9.097	2.751	5.382	11.979																			SNURF	1	0.887	1.012	1.683	0.922	1.346	0.754	1.25	0.91	1.461	0.783	1.095	1.022	1.49	1.121
KCNG1	1	0.639	1.268	4.369	2.282	3.115	1.891	1.226	2.783	1.311	1.331	1.301	2.309	2.557	1.246																			SNW1	1	0.794	0.695	0.94	0.909	0.65	1.118	0.842	0.687	0.855	0.901	0.646	1.011	0.726	0.558
KCNH3	1	1.992	3.69	1.584	1.797	5.813	0.811	1.849	2.118	1.541	2.499	7.009	2.329	3.098	8.444																			SNX30	1	1.113	0.816	0.824	1.118	0.823	1.039	1.033	0.736	0.828	0.968	0.807	0.984	0.952	0.813
KCNIP3	1	0.845	1.154	1.046	0.796	1.863	0.828	0.806	1.128	0.723	0.561	0.974	0.646	0.712	1.323																			SNX6	1	0.941	0.695	0.858	0.937	0.64	1.056	0.944	0.822	0.791	1.103	0.81	0.879	0.846	0.675
KCNJ14	1	0.738	0.951	1.198	1.527	1.19	1.047	1.064	0.837	0.957	0.881	0.957	1.161	0.874	0.991																			SOGA3	1	1.2	0.868	0.989	0.932	0.871	0.9	1.083	0.804	0.909	0.701	0.89	1.34	1.099	1.085
KCNJ16	1	2.507	4.821	1.334	3.064	7.167	1.049	3.042	14.707	0.9	3.101	8.39	2.027	2.597	12.9																			SORBS2	1	1.033	0.74	0.98	0.929	0.672	0.804	0.966	0.703	0.767	0.85	0.698	0.906	0.819	0.714
KCNJ4	1	0.993	1.078	0.849	0.945	2.048	1.595	0.759	0.864	0.962	0.97	1.218	1.065	0.821	1.178																			SORD	1	0.767	0.748	0.915	0.685	0.624	0.992	0.82	0.856	0.775	0.752	0.66	0.921	0.752	0.539
KCNJ8	1	0.866	4.641	0.358	0.966	1.308	2.137	3.024	8.877	0.9	2.383	6.408	0.638	1.174	1.553																			SOX11	1	0.477	0.334	0.892	0.607	0.35	1.18	0.578	0.364	0.61	0.482	0.24	0.613	0.363	0.219
KCNK1	1	3.283	7.704	1.212	4.075	13.943	0.649	1.329	4.218	1.838	4.551	13.732	2.68	4.395	11.66																			SOX3	1	0.992	2.282	0.762	0.652	0.271	2.23	1.137	3.78	1.454	1.836	1.181	0.684	0.542	0.186
KCNK12	1	1.8	1.913	1.741	1.946	2.489	0.738	1.459	1.567	2.744	2.161	2.717	2.826	2.043	3.373																			SOX4	1	0.597	0.351	0.908	0.539	0.193	1.159	0.671	0.358	0.788	0.607	0.34	1.294	0.69	0.337
KCNK15	1	1.577	3.532	1	2.588	2.966	1.159	2.649	2.073	1.046	2.683	1.654	1.016	1.776	2.54																			SP3	1	0.841	0.746	0.874	0.812	0.58	1.131	0.928	0.853	0.832	0.884	0.757	0.948	0.815	0.609
KCNS3	1	4.702	18.421	4.543	9.893	36.758	1.24	1.662	9.139	1.737	3.63	10.916	2.08	3.851	10.931																			SP4	1	1.172	0.925	0.952	1.084	0.82	1.043	1.084	0.827	0.756	0.886	0.773	1.002	0.951	0.776
KCNT1	1	2.001	3.714	2.096	1.771	5.979	0.827	1.765	3.015	1.601	1.443	4.591	2.894	2.448	9.072																			SP9	1	0.519	0.329	0.495	0.28	0.156	2.43	1.126	0.429	0.562	0.47	0.271	0.988	0.541	0.406
KCTD11	1	1.417	1.114	0.703	0.936	0.95	1.554	1.459	1.188	0.899	1.486	1.385	0.833	0.751	1.106																			SPAG9	1	0.837	0.633	0.928	0.77	0.544	0.824	0.818	0.658	0.811	0.764	0.613	0.838	0.767	0.565
KCTD12	1	1.463	1.533	1.38	2.321	2.098	0.613	1.117	1.173	1.265	2.007	2.39	2.9	1.83	1.872																			SPAST	1	0.922	0.648	1.037	0.988	0.704	1.001	0.85	0.643	0.673	0.757	0.617	1.033	0.756	0.66
KCTD18	1	0.898	0.884	1.025	0.901	0.87	0.987	0.936	0.967	0.86	0.931	0.913	0.89	0.934	0.85																			SPATA33	1	0.923	0.91	1.04	0.875	0.857	1.117	1.028	1.004	0.967	0.805	0.809	1.032	0.791	0.833
KCTD2	1	1.327	1.382	1.092	1.65	1.577	1.265	1.425	1.333	0.901	1.619	1.542	1.409	1.613	1.59																			SPATS2	1	0.85	0.579	0.964	0.939	0.526	1.033	0.937	0.698	0.848	0.854	0.613	0.926	0.786	0.584
KCTD21	1	1.337	1.507	0.838	1.287	1.689	1.254	1.274	1.555	0.817	1.372	1.655	0.943	1.168	1.451																			SPECC1L	1	0.938	0.703	0.945	0.994	0.721	1.16	0.962	0.735	0.909	0.99	0.736	0.977	0.856	0.747
KDELC2	1	1.197	1.226	0.646	0.721	0.566	1.138	1.569	2.174	2.338	2.497	2.15	0.943	0.938	0.768																			SPINK13	1	0.215	0.285	1.185	0.216	0.375	0.545	0.363	0.375	0.96	0.332	0.122	0.716	0.842	0.332
KDM4C	1	1.037	1.24	0.976	1.073	1.288	1.007	1.13	1.191	0.989	1.032	1.109	1.04	1.214	1.317																			SPINK7	1	0.544	0.45	1.093	0.256	0.607	0.759	1.115	0.589	1.068	0.296	0.526	1.099	0.744	0.565
KDSR	1	1.012	1.204	0.927	1.168	1.374	1.159	1.076	1.333	1.061	1.314	1.435	1.04	1.062	1.323																			SPINK9	1	0.746	0.636	2.009	0.722	1.015	1.233	1.821	1.394	1.02	0.708	0.473	1.292	1.458	0.655
KHK	1	2.127	2.771	1.334	1.997	3.522	1.44	2.068	2.503	1.326	2.039	2.837	1.801	2.414	3.926																			SPOP	1	0.936	0.787	1.021	1.039	0.73	1.061	0.955	0.754	0.836	0.928	0.782	0.981	0.874	0.684
KHNYN	1	0.926	1.54	0.758	0.504	0.795	1.236	1.464	2.764	1.855	1.915	2.18	0.794	0.724	0.75																			SPSB4	1	0.854	0.769	0.701	0.598	0.486	1.658	1.015	0.8	1.025	0.918	0.674	0.929	0.656	0.46
KIAA0825	1	1.048	1.109	0.893	1.089	1.155	0.757	1.044	1.347	0.787	0.873	1.144	0.746	0.946	1.12																			SRC	1	1.028	0.772	1.079	0.909	0.764	1.094	0.947	0.708	0.875	0.75	0.722	1.232	0.871	0.792
KIAA1161	1	1.027	1.702	0.923	0.979	1.381	1.291	1.382	2.919	1.394	1.386	2.023	1.214	1.012	1.65																			SREBF2	1	0.945	0.818	0.954	0.863	0.827	1.223	0.924	0.761	0.935	0.739	0.855	1.309	0.814	0.979
KIAA1217	1	0.808	1.311	0.639	0.416	0.692	0.503	0.897	2.583	4.512	5.009	3.687	0.723	1.394	0.651																			SREK1	1	0.744	0.867	0.975	0.762	0.765	0.769	0.796	0.998	1.093	0.856	0.782	0.837	1.055	0.77
KIAA1257	1	1.171	1.529	1.24	1.422	1.832	0.888	1.128	1.735	1.119	1.197	1.519	1.015	1.292	1.26																			SREK1IP1	1	0.929	0.877	0.966	0.926	0.821	1.075	1.01	0.939	0.84	1.185	0.905	0.887	1.055	0.734
KIAA1671	1	1.794	2.044	0.816	1.891	2.169	0.924	1.782	2.178	1.192	1.903	2.223	0.942	1.296	1.896																			SRF	1	1.001	0.603	1.245	0.967	0.615	1.137	0.871	0.571	0.851	0.84	0.594	0.894	0.754	0.519
KIF12	1	2.805	13.15	1.832	5.622	18.186	0.728	1.432	13.666	2.504	8.2	19.483	4.359	6.025	12.389																			SRP9	1	0.985	0.583	0.944	1.059	0.513	1.252	0.9	0.574	0.732	1.071	0.636	0.999	0.848	0.514
KIF13B	1	1.098	1.328	0.951	1.032	1.291	0.845	1.141	1.304	1.224	1.066	1.32	1.019	1.018	1.455																			SRSF1	1	0.984	1.117	1.002	0.973	0.899	1.04	0.997	1.268	1.047	1.009	1.005	0.888	0.951	0.877
KIF16B	1	1.053	1.253	1.19	1.232	1.362	0.833	1.008	1.178	1.239	1.124	1.154	1.047	0.872	1.22																			SRSF10	1	0.67	0.761	0.853	0.665	0.579	0.736	0.732	0.839	0.962	0.778	0.712	0.714	0.943	0.642
KIF1C	1	1.012	1.291	0.838	0.901	1.279	0.905	1.188	1.564	1.409	1.446	1.5	0.871	1.13	1.411																			SRSF11	1	0.618	0.775	1.08	0.685	0.739	0.807	0.653	0.82	1.12	0.746	0.662	0.86	0.981	0.721
KIF4B	1	1.234	1.248	1.409	3.27	1.407	0.896	1.672	1.934	1.59	1.649	1.085	1.237	1.221	5.951																			SRSF2	1	0.885	0.971	1.021	1.049	0.787	1.164	0.945	1.088	1.162	1.133	0.875	0.922	1.045	0.8
KIF5A	1	1.149	1.122	0.998	1.116	1.312	0.891	1.072	0.99	0.964	0.838	1.192	1.149	1.104	1.449																			SRSF3	1	1.085	0.992	0.96	1.185	0.804	1.173	1.144	1.103	0.939	1.209	0.89	0.908	0.952	0.706
KIF9	1	1.232	1.198	0.945	1.182	1.236	1.088	1.346	1.584	1.315	1.812	1.967	0.86	0.934	1.068																			SRSF4	1	0.732	0.762	1.026	0.794	0.706	0.991	0.791	0.834	1.011	0.875	0.742	0.924	0.816	0.687
KIRREL2	1	0.834	2.066	1.008	1.02	2.094	1.402	1.36	3.893	1.255	1.196	3.485	0.839	0.726	1.409																			SRSF6	1	0.705	0.838	0.993	0.729	0.641	0.89	0.787	0.935	1.032	0.944	0.723	0.809	0.913	0.636
KISS1R	1	3.379	4.132	0.793	1.137	3.164	0.981	1.347	2.967	1.24	1.576	3.968	0.975	0.97	3.919																			SRSF7	1	0.969	1.095	1.035	1.079	0.901	0.993	0.96	1.149	1.119	1.135	0.956	0.989	1.181	0.87
KITLG	1	4.278	3.447	0.854	18.457	11.818	0.652	1.274	2.198	1.427	2.343	2.858	1.645	2.43	2.812																			SRSF8	1	1.43	0.98	0.926	1.502	0.912	1.209	1.394	0.878	0.804	1.3	0.99	1.105	1.121	0.848
KLC3	1	1.196	5.205	1.415	1.335	8.658	0.871	1.429	3.837	1.325	3.101	9.674	2.94	2.99	11.851																			SRSF9	1	0.87	0.796	1.004	0.994	0.731	1.137	0.847	0.819	0.911	1.035	0.764	0.86	0.833	0.607
KLF15	1	1.8	4.607	0.806	1.686	5.212	1.685	2.241	5.884	1.514	3.194	5.162	1.094	2.554	5.163																			SSBP2	1	0.85	0.607	0.957	0.786	0.525	1.115	0.911	0.576	0.7	0.749	0.523	0.87	0.799	0.515
KLF16	1	1.444	1.421	0.905	1.329	1.665	1.339	1.278	1.282	1.124	1.598	2	1.06	0.913	1.394																			SSBP3	1	0.804	0.491	0.854	0.663	0.409	1.083	0.762	0.485	0.725	0.644	0.45	0.854	0.562	0.404
KLF5	1	3.697	4.507	1.542	10.568	16.804	0.944	2.808	3.582	3.035	6.966	5.271	1.301	3.697	3.418																			SSH2	1	0.922	0.749	0.961	0.934	0.789	0.836	0.91	0.697	0.84	0.705	0.639	0.84	0.79	0.701
KLF9	1	2.415	4.23	1.75	2.527	4.791	2.017	3.466	8.348	4.1	9.372	4.998	2.613	2.865	3.089																			SSR2	1	0.649	0.64	0.908	0.746	0.768	1.262	0.655	0.623	0.807	0.751	0.672	0.974	0.667	0.68
KLHDC1	1	0.9	1.122	1.041	1.177	1.477	0.896	0.929	1.005	0.926	1.03	1.072	1.036	1.299	1.326																			SSRP1	1	0.962	0.814	1.011	1.014	0.77	1.181	0.997	0.861	0.845	0.917	0.731	0.956	0.801	0.668
KLHDC8A	1	1.135	1.308	1.245	1.085	0.995	1.533	1.431	2.249	1.074	1.276	1.48	1.08	1.152	1.332																			SSTR1	1	0.426	0.259	1.042	0.401	0.247	1.282	0.546	0.269	0.603	0.4	0.402	1.897	0.786	0.715
KLHL1	1	2.098	2.656	1.673	1.366	2.425	0.721	1.369	1.917	2.199	3.33	5.398	4.01	4.64	5.948																			ST20	1	0.641	0.772	0.95	0.958	0.936	0.997	0.835	0.861	1.067	0.916	0.79	0.778	0.913	0.934
KLHL15	1	1.463	1.649	1.014	1.643	1.747	0.944	1.293	1.483	0.931	1.393	1.885	1.099	1.364	1.615																			ST6GAL1	1	0.916	0.649	0.751	1.071	0.878	1.185	0.864	0.586	0.855	0.691	0.667	0.943	0.582	0.567
KLHL21	1	1.175	1.14	0.985	1.039	1.181	1.041	1.191	1.175	1.079	1.263	1.349	0.907	0.945	1.019																			ST7	1	0.744	0.748	0.949	0.851	0.812	0.954	0.705	0.595	0.818	0.692	0.665	0.998	0.711	0.753
KLHL2P1	1	1.511	1.057	0.827	1.197	1.081	1.238	1.447	1.029	0.786	1.043	0.963	1.24	1.736	1.266																			ST7-AS2	1	0.37	0.694	1.351	0.403	0.734	0.594	0.748	0.409	0.918	0.367	0.476	0.472	0.792	0.566
KLHL4	1	0.982	0.853	1.196	1.399	1.334	0.91	0.87	0.693	1.508	1.734	1.261	2.381	1.572	1.098																			ST8SIA2	1	0.877	0.765	0.926	0.785	0.742	0.994	0.887	0.766	0.941	0.677	0.843	1.392	0.845	1.111
KLHL41	1	1.024	1.605	1.451	1.567	2.097	1.01	1.75	1.471	1.208	1.319	2.134	1.691	1.693	2.515																			ST8SIA4	1	1.317	1.517	0.892	1.384	2.061	0.968	1.079	0.968	1.226	1.581	1.709	2.177	1.663	1.751
KLK4	1	2.022	5.507	1.259	1.106	5.33	1.221	2.031	3.158	1.624	2.507	7.141	2.137	3.669	9.803																			STAG1	1	0.953	0.657	0.892	0.821	0.535	0.876	0.934	0.661	0.797	0.686	0.595	1.124	0.882	0.594
KLRG1	1	1.274	1.395	1.138	1.493	1.068	1.414	1.526	1.763	0.938	1.651	1.366	0.897	1.044	1.187																			STAG3	1	0.713	0.723	0.997	0.638	0.644	0.653	0.743	0.771	0.945	0.556	0.551	0.793	0.88	0.685
KNDC1	1	2.103	2.887	0.912	1.374	3.312	1.194	2.05	2.717	1.382	1.913	3.56	1.44	1.713	4.494																			STAR	1	1.102	0.714	0.771	0.751	0.524	0.777	1.001	0.508	0.761	0.722	0.715	0.562	0.724	0.659
KREMEN1	1	1.341	3.273	1.5	1.047	2.44	0.838	1.075	3.957	2.867	3.215	6.321	2.888	1.921	3.241																			STARD4-AS1	1	0.536	0.585	0.841	0.4	0.371	0.63	0.505	0.576	1.14	0.475	0.435	0.837	0.849	0.503
KREMEN2	1	1.245	2.898	0.985	0.677	3.576	1.056	1.438	2.829	1.352	2.254	4.963	1.12	1.796	6.351																			STK32B	1	1.517	1.125	1.505	1.449	0.997	0.988	1.181	1.107	1.099	1.194	1.176	1.628	1.713	1.548
KRT18	1	0.816	3.328	0.847	1.309	3.698	1.411	2.951	5.758	4.077	4.545	8.391	1.276	1.36	2.655																			STK38	1	0.624	0.628	0.853	0.649	0.542	0.914	0.795	0.721	1.029	0.83	0.578	0.744	0.806	0.613
KRT8P12	1	1.69	1.502	0.983	1.533	2.096	1.654	1.569	1.856	1.246	1.53	1.571	0.97	1.212	1.179																			STK4	1	0.98	0.898	0.883	1.052	0.926	0.929	0.969	0.956	0.874	0.927	0.841	0.803	0.923	0.745
KRT8P26	1	1.772	5.791	0.726	1.594	4.526	0.724	2.671	5.697	2.103	3.263	6.599	1.77	2.942	11.616																			STMN1	1	0.976	0.851	0.928	1.085	0.812	1.512	1.063	0.846	0.752	0.992	0.726	0.952	0.799	0.683
KRT8P46	1	1.066	1.093	0.818	0.815	0.991	0.657	1.384	1.045	0.582	0.49	1.124	0.709	0.7	1.493																			STMN4	1	0.893	0.656	1.044	0.953	0.654	1.267	0.817	0.553	0.801	0.967	0.637	1.092	0.826	0.621
KTN1-AS1	1	1.324	1.424	1.016	1.742	1.918	0.928	1.338	1.714	1.01	1.499	1.596	1.01	1.28	1.205																			STRBP	1	0.961	0.787	0.92	0.976	0.779	0.953	0.963	0.804	0.824	0.817	0.71	0.921	0.851	0.772
L3HYPDH	1	0.983	1.554	1.169	0.961	1.112	0.763	1.147	2.071	1.337	1.64	1.893	0.862	1.279	1.207																			STRIP1	1	0.948	0.861	0.98	0.999	0.938	1.016	0.963	0.798	0.906	0.805	0.767	1.027	0.959	0.885
L3MBTL4	1	3.824	2.398	2.723	8.633	5.428	0.477	1.247	1.758	1.997	2.417	2.17	4.004	4.202	4.568																			STRN4	1	1.018	0.695	1.085	0.774	0.698	1.162	0.911	0.609	0.886	0.743	0.682	1.07	0.804	0.746
LACTB	1	1.191	1.367	0.845	1.238	1.361	1.22	1.283	1.426	1.005	1.508	1.534	1.054	1.335	1.627																			STX16-NPEPL1	1	0.635	0.886	1.294	0.592	1.079	0.851	0.628	0.943	1.348	0.521	0.88	0.966	0.656	1.01
LACTB2	1	1.029	1.523	0.751	0.645	1.074	0.919	1.305	2.095	1.341	2.298	2.232	0.678	0.808	1.186																			STX18	1	0.841	0.829	1.041	0.97	0.874	0.957	0.798	0.832	0.984	0.932	0.832	0.909	0.879	0.814
LAGE3	1	1.378	1.204	1	1.521	1.444	1.697	1.273	1.087	0.767	1.434	1.485	1.132	1.027	1.463																			STX6	1	0.908	0.723	0.982	1.039	0.761	0.981	0.849	0.672	0.893	0.888	0.685	0.939	0.946	0.67
LAMA2	1	2.342	4.253	2.099	2.59	3.623	2.479	3.84	9.788	1.346	7.146	13.117	3.084	3.419	4.639																			SUGP1	1	0.752	0.812	1.003	0.719	0.836	1.092	0.763	0.748	0.922	0.745	0.753	0.936	0.773	0.785
LAMB1	1	1.489	1.299	1.057	1.772	1.136	0.776	1.795	1.812	2.696	3.918	3.405	1.302	1.965	1.055																			SUGT1P3	1	0.775	0.752	1.439	1.067	0.819	0.629	0.588	0.4	0.854	0.962	0.507	0.826	0.982	0.569
LAMB2	1	0.926	1.074	0.44	0.309	0.44	0.709	1.446	2.359	2.693	3.656	3.061	0.525	0.566	0.23																			SUMO1	1	0.962	0.722	0.988	1.144	0.692	1.258	0.904	0.744	0.724	1.12	0.754	1.01	0.849	0.564
LAMC1	1	0.817	0.861	0.698	0.686	0.892	0.767	1.126	1.469	2.203	2.27	1.861	0.939	0.935	0.787																			SUMO2	1	0.784	0.567	0.947	0.817	0.48	1.244	0.705	0.548	0.72	0.884	0.532	0.99	0.7	0.408
LAMP1	1	0.953	1.032	0.896	0.985	1.206	1.146	1.024	0.972	1.107	1.134	1.212	1.085	0.765	1.098																			SUN2	1	0.701	0.538	1.115	0.569	0.468	1.04	0.705	0.488	0.892	0.515	0.533	1.031	0.614	0.569
LAMP2	1	0.908	1.031	0.865	0.903	1.122	1.038	0.935	1.124	0.953	1.023	1.21	1.04	0.758	1.033																			SUPT16H	1	0.853	0.765	0.916	0.928	0.718	0.971	0.873	0.839	0.867	0.858	0.787	1.056	0.848	0.747
LAMTOR5	1	1.032	0.762	1	1.344	0.829	1.497	1.152	0.877	0.805	1.278	0.78	0.947	0.921	0.667																			SUPT20H	1	0.907	0.904	0.96	0.834	0.814	0.827	0.836	0.887	0.9	0.742	0.758	0.932	0.876	0.819
LANCL3	1	1.395	3.211	1.097	2.209	3.616	0.844	1.03	2.546	1.14	2.009	5.423	2.376	3.791	8.233																			SUPT4H1	1	0.914	0.605	0.945	1.042	0.608	1.381	0.894	0.619	0.744	0.949	0.601	0.906	0.782	0.464
LARP1B	1	1.101	1.405	1.07	1.394	1.551	0.941	1.083	1.318	1.002	1.18	1.32	1.012	1.395	1.452																			SUV39H2	1	0.923	0.998	0.888	0.857	0.659	0.95	0.985	1.117	0.84	0.957	0.772	0.813	0.938	0.697
LARP6	1	1.288	1.42	0.948	1.33	1.834	1.517	1.362	1.148	0.734	1.269	1.477	1.052	1.183	1.521																			SYNCRIP	1	0.784	0.676	0.93	0.834	0.592	0.966	0.778	0.757	0.828	0.755	0.632	0.904	0.751	0.556
LARS	1	1.07	0.924	0.997	1.207	1.02	0.855	1.045	0.96	0.991	1.076	0.928	0.981	1.083	0.949																			SYNJ2BP	1	0.898	0.915	0.945	0.762	0.978	0.651	0.864	1	0.958	0.75	0.903	0.887	1.095	0.942
LARS2	1	1.026	0.865	0.902	1.098	0.948	1.079	1.004	0.842	0.819	0.929	1.025	1.028	0.847	0.995																			SYNRG	1	0.934	0.775	0.913	0.871	0.68	0.976	1.015	0.812	0.854	0.84	0.796	1.018	0.849	0.754
LAYN	1	1.384	2.401	1.152	0.955	2.257	1.135	2.388	4.781	1.684	2.521	6.134	1.566	1.799	2.733																			SYT14	1	1.04	0.993	0.849	0.893	0.983	0.736	0.992	1.022	0.992	0.724	0.983	1.1	1.07	1.191
LCNL1	1	7.591	25.649	4.82	6.955	43.184	0.895	4.209	20.091	2.978	7.895	32.307	4.478	6.641	27.25																			SYT6	1	0.878	0.731	1.191	0.892	0.754	1.172	0.878	0.692	0.583	0.476	0.455	0.923	0.638	0.409
LCTL	1	0.548	0.879	0.689	0.365	0.518	0.69	1.235	1.636	1.616	2.023	1.198	0.391	0.575	0.281																			TAC1	1	0.512	0.613	0.556	0.298	0.472	1.912	1.157	1.103	2.714	1.753	3.082	4.872	2.397	4.068
LDHA	1	1.216	1.405	0.912	1.259	1.523	1.44	1.527	1.857	1.229	2.616	2.004	1.114	1.136	1.57																			TACC2	1	0.724	0.663	1.105	0.888	0.78	1.046	0.725	0.657	0.963	0.721	0.646	1.219	0.84	0.75
LDHD	1	0.985	6.332	0.627	1.019	9.141	0.666	1.136	4.399	0.755	1.021	14.072	0.89	0.74	12.436																			TAF15	1	0.891	0.78	0.924	0.98	0.786	0.946	0.85	0.804	0.835	0.835	0.773	0.937	0.789	0.784
LDLRAD4	1	0.679	0.785	0.991	0.933	0.97	0.727	0.808	0.911	1.143	1.235	1.258	1.138	0.87	0.889																			TAF2	1	0.929	0.773	0.982	0.934	0.776	0.914	0.889	0.772	0.827	0.827	0.751	0.9	0.858	0.693
LDLRAP1	1	1.069	1.894	0.461	0.649	0.514	0.77	2.518	6.294	2.004	5.304	7.969	0.426	0.523	0.625																			TAGLN3	1	0.955	0.63	0.968	1.163	0.671	1.251	0.879	0.572	0.908	0.983	0.624	1.302	0.951	0.627
LEPR	1	1.11	1.501	1.008	1.279	1.766	0.764	1.049	1.48	1.26	1.433	1.797	1.143	1.442	2.165																			TARBP2	1	0.852	0.72	1.055	0.833	0.667	1.204	0.907	0.748	1.001	0.827	0.652	0.902	0.79	0.608
LGALS1	1	2.067	2.707	1.167	2.679	5.785	1.254	1.861	3.986	2.986	5.838	5.771	1.645	1.587	2.676																			TARDBP	1	0.991	0.947	1.019	1.012	0.852	0.938	0.954	0.94	0.977	0.961	0.838	0.967	1.016	0.802
LGALS2	1	1	4.134	2.82	3.215	5.488	2.27	1.764	1.664	4.262	4.315	3.996	2.543	5.707	5.71																			TBCC	1	0.987	0.715	1.059	0.961	0.697	1.203	0.945	0.616	0.781	0.935	0.699	1.06	0.871	0.621
LGALS3	1	2.734	7.89	0.969	2.691	2.954	1.222	8.08	11.683	4.366	24.152	32.697	1.468	4.096	2.384																			TBCK	1	0.844	0.774	0.928	0.8	0.796	0.826	0.814	0.8	0.851	0.712	0.723	0.886	0.892	0.777
LGALS3BP	1	1.323	3.063	3.03	1.626	3.635	1.79	1.95	4.105	1.931	3.716	7.266	3.847	2.986	5.26																			TBL1XR1	1	0.6	0.652	0.963	0.719	0.573	0.895	0.657	0.686	0.939	0.733	0.604	0.759	0.647	0.544
LGI3	1	2.13	4.273	0.893	1.461	4.6	1.182	3.044	5.183	1.502	2.912	9.192	3.659	5.495	18.062																			TBP	1	0.798	0.775	1.056	0.919	0.767	1.056	0.837	0.743	0.882	0.834	0.661	0.96	0.929	0.7
LGMN	1	1.232	1.435	0.877	1.285	1.695	1.209	1.306	1.542	1.338	1.728	2.138	1.267	1.029	1.591																			TBPL1	1	0.979	0.927	0.969	1.008	0.86	1.232	0.927	0.851	0.751	1.038	0.902	0.856	0.867	0.768
LGR4	1	1.151	1.467	0.705	0.946	1.168	1.024	0.976	1.225	1.506	2.309	3.478	1.073	1.083	1.517																			TBR1	1	0.878	0.85	1.109	0.982	0.687	1.365	0.976	1.118	2.018	2.567	1.62	3.678	2.112	1.955
LHFPL5	1	2.192	3.033	1.345	2.138	3.423	3.115	5.021	5.642	0.727	1.587	3.991	1.738	1.766	5.262																			TCERG1	1	0.745	0.841	0.977	0.762	0.764	0.731	0.7	0.775	1.02	0.72	0.635	0.897	1.023	0.707
LHPP	1	1.085	1.07	0.936	1.038	1.303	1.253	0.956	1.111	0.774	1.058	1.318	1.195	0.988	1.164																			TCHP	1	0.895	0.869	1.019	0.812	0.749	0.92	0.933	0.956	1.135	0.752	0.736	0.989	0.967	0.81
LIF	1	0.464	0.681	0.439	0.672	0.46	0.602	1.647	1.108	1.84	2.762	0.844	0.332	0.902	0.217																			TCOF1	1	1.159	0.945	1.036	1.03	1.012	1.023	1.068	0.972	0.942	0.903	0.861	0.967	0.937	0.957
LIFR	1	0.976	1.51	1.002	1.144	1.791	1.354	1.39	2.514	1.395	1.542	1.857	2.045	1.937	1.797																			TCP11L1	1	0.951	1.016	0.956	0.938	0.944	0.788	0.909	0.947	0.883	0.726	0.845	0.823	1.096	0.917
LIMA1	1	1.115	0.938	1.149	1.201	0.85	0.9	1.6	1.135	1.479	2.115	1.64	0.966	0.936	0.813																			TDG	1	0.919	0.625	0.986	0.95	0.573	1.048	0.902	0.602	0.783	0.812	0.534	0.948	0.823	0.533
LIMD1	1	1.242	1.225	0.988	1.263	0.922	1.154	1.545	1.791	1.073	1.325	1.433	0.928	1.109	0.98																			TDRD12	1	0.739	0.67	1.332	0.677	0.535	0.555	0.41	0.411	0.853	0.563	0.565	0.844	0.783	0.626
LIN7B	1	1.241	1.287	0.927	1.008	1.455	1.301	1.156	0.986	1.057	1.118	1.404	1.013	1.204	1.571																			TECTA	1	0.601	0.778	1.015	0.612	0.784	0.912	0.662	0.767	1.099	0.639	0.714	1.007	0.695	0.811
LINC00116	1	2.43	2.787	1.072	1.529	2.451	2.455	2.462	2.029	1.306	2.214	3.193	1.328	2.086	3.751																			TEFM	1	0.777	0.802	1.062	0.854	0.821	0.843	0.845	0.836	0.951	0.913	0.762	0.804	0.947	0.763
LINC00471	1	1.17	0.895	1.286	0.56	1.029	0.848	0.899	0.991	0.924	0.823	0.839	1.116	1.528	0.754																			TEKT2	1	0.77	0.901	1.107	0.647	0.764	0.794	0.805	0.951	1.338	0.728	0.813	0.991	0.686	0.714
LINC00473	1	47.596	60.064	4.341	52.38	69.429	0.935	52.61	79.996	4.964	76.625	120.156	5.742	31.492	52.957																			TENM4	1	0.969	0.784	0.923	0.875	0.709	0.616	0.663	0.615	0.915	0.68	0.754	1.005	0.646	0.817
LINC00565	1	1.18	1.181	0.738	0.788	1.495	0.912	1.18	1.279	0.928	0.91	1.739	0.881	0.877	1.622																			TERF2	1	1.123	0.921	0.979	1.195	0.972	1.194	1.122	0.827	0.78	0.935	0.841	1.163	0.926	0.917
LINC00663	1	0.812	0.735	1.025	0.972	0.946	0.669	0.572	0.571	0.758	0.881	0.825	0.719	0.77	0.806																			TET1	1	0.808	0.687	0.673	0.589	0.418	0.708	0.754	0.654	0.792	0.596	0.55	0.775	0.78	0.459
LINC00698	1	0.503	0.774	1.878	1.089	0.641	3.461	2.546	5.99	0.476	0.808	1.323	1.284	1.281	1.76																			TET2	1	0.807	0.735	0.854	0.709	0.589	0.765	0.726	0.647	0.879	0.722	0.681	0.877	0.849	0.729
LINC00847	1	1.346	1.071	0.786	1.054	0.942	1.161	1.201	0.751	0.832	1.162	0.971	0.992	0.98	1.14																			TET3	1	0.892	0.55	0.938	0.81	0.487	0.909	0.804	0.518	0.741	0.575	0.447	0.814	0.61	0.468
LINC00882	1	1.164	1.325	1.345	1.112	1.285	1.353	1.286	1.219	0.879	1.175	1.026	1.148	1.384	1.18																			TFAP4	1	0.936	1.209	1.172	0.991	1.112	1.13	1.086	1.48	1.007	0.965	1.049	1.013	1.073	1.162
LINC00958	1	0.496	0.93	0.902	0.968	0.636	1.455	2.684	3.491	1.094	1.225	2.385	0.822	0.764	1.022																			TFCP2	1	0.949	0.708	0.948	1.016	0.744	0.956	0.866	0.603	0.779	0.813	0.61	1.045	0.748	0.633
LINC00960	1	2.954	2.922	3.973	3.733	3.55	0.725	1.116	1.47	0.523	0.946	1.105	1.198	1.267	1.022																			TFDP1	1	1.012	0.882	1.118	1.081	0.834	1.071	0.928	0.903	0.989	0.987	0.893	1.019	0.96	0.782
LINC01032	1	0.766	1.601	1.536	0.761	1.561	0.744	0.74	1.297	1.41	0.619	1.622	1.112	1.584	2.456																			TGFBR1	1	0.637	0.555	0.75	0.572	0.391	1.042	0.681	0.65	0.848	0.755	0.56	0.91	0.525	0.52
LINGO3	1	3.869	4.884	2.115	3.051	7.921	1.43	2.218	2.13	1.87	2.857	6.877	4.483	2.935	7.652																			THAP2	1	0.927	1.243	1.03	1.021	1.188	1.179	1.043	1.281	1.054	1.22	1.155	1.128	1.4	1.324
LIPA	1	0.543	0.69	0.886	0.639	0.628	1.551	0.936	1.012	0.96	0.831	0.84	0.963	0.638	0.589																			THAP9	1	0.982	0.981	1.062	1.059	0.873	1.035	0.995	1.096	0.906	1.021	0.935	0.999	0.918	0.868
LIPG	1	0.81	3.271	0.704	1.023	2.39	1.992	2.202	8.266	3.976	5.405	4.509	1.238	3.139	1.556																			THOC1	1	0.655	0.955	1.093	0.752	0.871	0.808	0.689	1.044	1.196	0.761	0.793	0.842	1.046	0.87
LIPH	1	0.615	1.329	0.876	0.703	0.872	0.598	0.989	1.149	0.857	1.155	2.519	0.905	0.951	1.23																			THOC2	1	0.765	0.8	0.951	0.751	0.733	0.767	0.721	0.772	0.957	0.695	0.693	0.923	0.833	0.7
LITAF	1	2.903	4.557	1.244	1.986	2.079	2.892	6.183	9.832	6.736	16.462	18.735	3.13	3.362	3.27																			THOC5	1	0.682	0.6	0.88	0.729	0.632	0.745	0.628	0.564	0.903	0.693	0.586	0.789	0.737	0.625
LMAN1	1	0.851	0.94	0.905	0.903	1.097	0.845	0.848	0.937	1.118	1.028	1.262	0.939	0.832	0.892																			THRSP	1	0.993	0.54	0.73	0.539	0.637	0.618	1.523	0.869	0.772	0.855	0.442	1.255	0.629	1.117
LMBRD1	1	1.116	1.325	1.051	1.355	1.745	1.042	1.001	1.247	0.957	1.234	1.504	1.217	1.084	1.488																			THSD7A	1	0.623	0.582	1.253	0.522	0.54	0.543	0.586	0.559	1.122	0.705	0.855	1.613	0.909	0.947
LMCD1	1	1.849	2.425	1.041	1.35	1.621	1.726	2.089	3.575	3.473	8.841	4.733	1.237	1.489	1.846																			THUMPD1	1	0.906	0.744	0.994	0.948	0.694	1.026	0.931	0.804	0.876	0.944	0.706	0.915	0.877	0.627
LMCD1-AS1	1	0.408	0.883	1.118	0.499	0.791	1.312	1.007	0.906	1.149	0.681	0.807	1.134	0.878	0.738																			TIA1	1	0.537	0.627	1.016	0.573	0.549	0.798	0.571	0.66	1.077	0.658	0.501	0.838	0.926	0.554
LMF1	1	0.908	1.25	0.981	0.824	1.847	0.84	0.669	0.734	1.004	0.921	1.664	1.249	0.848	1.813																			TIGD2	1	0.8	0.806	0.971	0.937	0.698	1.095	0.896	0.82	0.928	1.141	0.836	1.191	0.857	0.713
LMO7	1	0.908	0.935	1.222	1.413	1.149	0.727	0.882	0.849	1.103	0.886	0.729	1.036	1.387	1.295																			TIGD3	1	0.85	0.551	0.822	0.739	0.529	1.423	0.971	0.502	0.717	0.644	0.502	0.877	0.543	0.561
LNX1	1	2.88	5.131	0.96	2.728	6.975	0.893	2.371	3.675	1.297	2.552	6.809	1.619	2.184	7.715																			TLDC1	1	0.979	0.826	0.941	1.036	0.89	1.086	0.971	0.843	0.831	0.885	0.784	0.997	0.871	0.739
LNX2	1	1.225	1.045	1.051	1.545	1.251	1.082	1.094	1.281	0.99	1.409	0.976	0.999	1.208	0.936																			TLE1	1	0.65	0.393	0.976	0.579	0.269	1.299	0.73	0.468	0.764	0.547	0.435	0.806	0.421	0.389
LONP1	1	1.158	0.936	1.053	0.934	0.998	1.324	1.134	0.878	0.99	1.046	1.042	1.104	0.979	0.975																			TLK2	1	0.942	0.721	0.913	0.977	0.697	1.03	0.935	0.695	0.806	0.852	0.674	1.028	0.821	0.626
LOX	1	1.043	0.96	0.944	1.61	0.804	0.771	2.16	1.267	1.734	3.215	1.547	0.83	1.297	0.741																			TMEM132E	1	2.943	6.726	0.8	4.765	10.179	4.054	2.987	4.206	1.407	2.762	7.804	1.863	3.668	10.718
LOXL1	1	1.749	2.647	0.88	0.809	1.565	1.256	3.624	4.047	4.412	8.259	7.855	2.102	1.869	2.209																			TMEM161B-AS1	1	0.713	0.923	1.067	0.735	0.73	0.957	0.795	1.103	0.899	0.625	0.62	0.698	0.835	0.692
LOXL1-AS1	1	2.283	4.07	1.285	1.992	2.103	1.464	4.286	6.117	5.022	11.391	10.792	1.81	2.485	2.58																			TMEM178A	1	0.661	0.904	1.068	0.786	0.82	0.972	0.772	0.947	1.973	1.569	1.487	1.673	1.079	1.365
LOXL2	1	0.807	0.657	0.966	0.809	0.655	0.739	1.059	0.668	2.643	2.475	0.604	0.697	0.664	0.519																			TMEM199	1	1.006	0.896	1.109	1.162	0.885	1.199	1.027	0.918	0.83	0.968	0.844	1.057	0.898	0.79
LOXL3	1	0.73	1.092	0.363	0.368	0.784	0.877	0.854	1.071	1.348	1.015	1.263	0.636	0.593	1.086																			TMEM2	1	0.672	0.577	0.617	0.628	0.443	1.096	0.803	0.821	1.154	1.078	0.89	0.687	0.498	0.574
LPA	1	1.142	5.691	1.294	2.86	8.09	0.472	0.769	2.271	1.213	2.196	7.339	2.248	3.934	12.521																			TMEM201	1	1.152	1.067	0.948	0.902	1.172	1.302	1.082	0.939	0.89	0.846	1.272	1.103	0.813	1.326
LPAL2	1	1.625	1.875	1.362	2.122	2.274	0.632	1.741	2.205	1.168	1.018	1.304	1.22	1.776	2.578																			TMEM237	1	0.802	0.799	0.913	0.846	0.824	0.902	0.765	0.775	0.835	0.745	0.705	0.771	0.714	0.662
LPCAT1	1	1.293	1.229	1.072	1.387	1.483	1.27	1.293	1.371	0.964	1.108	1.399	1.295	1.018	1.455																			TMEM260	1	0.673	0.778	0.866	0.653	0.723	0.686	0.659	0.771	1.058	0.706	0.68	0.826	0.79	0.725
LPCAT2	1	0.722	3.123	1.077	1.525	4.878	0.672	0.932	2.67	2.307	2.643	3.748	1.583	2.024	4.886																			TMEM39B	1	0.833	0.697	1.053	0.837	0.676	1.101	0.838	0.69	0.893	0.711	0.646	0.997	0.728	0.701
LPIN2	1	1.699	1.893	1.072	1.917	2.631	1.146	1.813	1.986	1.058	1.599	2.098	1.116	1.538	1.971																			TMEM44	1	0.792	0.818	0.902	0.839	0.892	1.025	0.812	0.736	0.851	0.644	0.637	0.878	0.758	0.884
LPIN3	1	0.963	4.156	0.536	1.387	5.835	0.796	1.525	7.231	2.03	3.745	6.964	1.395	1.645	4.95																			TMEM57	1	0.648	0.608	0.945	0.702	0.681	1.02	0.653	0.565	0.819	0.564	0.539	1.02	0.595	0.602
LPP	1	1.061	1.125	0.909	0.901	1.14	0.634	1.089	1.22	1.382	1.342	1.119	0.525	0.772	0.744																			TMEM72-AS1	1	0.493	0.459	1.26	0.34	0.533	0.768	0.372	0.566	1.074	0.299	0.309	0.893	0.666	0.433
LPXN	1	0.65	0.717	1.109	0.704	0.659	0.993	0.745	0.677	1.019	0.88	0.61	0.925	0.922	0.559																			TMEM86A	1	0.668	0.816	0.955	0.533	0.873	1.084	0.732	0.731	0.914	0.648	0.901	1.245	0.811	0.827
LRBA	1	1.083	0.97	1.144	1.146	1.176	0.962	1.003	1.237	1.25	1.434	1.416	1.172	0.966	0.896																			TMEM97	1	0.886	1.21	0.942	1.174	1.072	1.931	1.097	1.711	1.313	0.945	1.036	1.031	0.864	0.92
LRFN1	1	1.529	1.625	1.099	1.177	1.81	1.527	1.333	1.378	0.985	1.237	2.107	1.5	1.283	2.518																			TMPO	1	0.851	0.727	0.878	0.793	0.458	1.078	0.912	0.837	0.794	0.872	0.623	0.844	0.741	0.442
LRP10	1	1.361	1.819	0.602	0.555	0.84	1.285	2.379	3.434	2.508	4.666	4.923	0.606	0.701	0.638																			TMSB15A	1	0.761	0.578	0.837	0.696	0.352	1.538	0.771	0.704	0.637	0.675	0.44	0.842	0.502	0.328
LRP2BP	1	0.611	1.168	1.129	0.762	1.176	0.636	0.821	1.401	1.359	1.346	1.402	1.177	1.553	1.376																			TMSB15B	1	0.672	0.502	0.641	0.418	0.314	1.056	0.809	0.702	0.933	0.623	0.445	0.69	0.499	0.411
LRP4-AS1	1	1.159	0.977	1.035	1.108	1.129	2.097	1.342	1.563	1.33	1.333	1.344	1.023	1.369	0.706																			TMTC4	1	0.783	0.55	1.011	0.873	0.5	1.091	0.844	0.609	0.813	0.655	0.53	0.971	0.602	0.546
LRPAP1	1	1.18	1.251	0.965	1.076	1.429	1.057	1.045	1.103	1.014	1.113	1.482	1.141	0.946	1.504																			TNK1	1	0.71	0.823	1.313	0.873	0.922	0.813	0.861	0.747	1.166	0.627	0.645	0.987	0.976	0.96
LRRC10B	1	1.784	1.745	1.468	2.348	2.208	1.347	1.538	1.844	1.289	2.052	2.189	2.197	1.785	1.857																			TNKS	1	0.839	0.861	0.965	0.749	0.753	0.839	0.839	0.876	0.897	0.748	0.842	1.013	0.844	0.966
LRRC17	1	0.709	1.017	0.895	1.071	0.698	0.986	1.118	1.624	2.266	2.939	0.977	0.795	1.156	0.619																			TNPO1	1	0.673	0.657	0.81	0.604	0.537	0.871	0.727	0.758	0.812	0.688	0.648	0.815	0.717	0.608
LRRC23	1	0.923	0.816	1.184	0.918	0.678	1.261	1.358	1.534	1.109	1.628	1.64	1.028	0.771	0.522																			TNRC18	1	0.886	0.696	1.029	0.722	0.759	1.186	0.784	0.661	0.884	0.594	0.752	0.989	0.67	0.849
LRRC32	1	1.404	8.082	1.481	1.337	7.948	0.671	3.32	4.24	2.554	4.696	13.776	2.277	2.43	13.412																			TNRC6A	1	0.695	0.789	1.037	0.722	0.752	0.754	0.692	0.788	0.96	0.641	0.709	0.84	0.801	0.788
LRRC36	1	2.619	8.685	1.732	6.167	14.155	1.012	2.869	8.857	1.536	3.598	8.694	1.774	5.097	13.19																			TNRC6C	1	0.897	0.728	0.869	0.694	0.669	0.758	0.849	0.625	0.732	0.503	0.559	0.847	0.71	0.624
LRRC37A15P	1	1.279	1.173	0.922	0.724	1.218	0.759	1.258	1.592	0.922	0.625	1.071	0.725	0.791	1.313																			TOP2B	1	0.831	0.685	0.886	0.845	0.635	0.942	0.796	0.671	0.814	0.72	0.638	0.982	0.759	0.636
LRRC39	1	0.573	1.527	1.032	0.919	2.604	0.646	0.664	1.866	1.03	0.839	1.529	0.726	1.394	2.073																			TOR2A	1	0.954	0.864	1.087	0.75	0.915	1.382	0.874	0.789	0.958	0.752	0.801	1.115	0.859	0.913
LRRC3B	1	2.86	4.097	2.184	2.209	3.081	0.977	2.22	4.33	0.675	1.348	3.374	1.607	2.699	3.626																			TP53BP1	1	1.033	0.9	0.899	0.933	0.962	0.749	0.961	0.897	0.848	0.782	0.873	0.991	0.901	0.91
LRRC42	1	0.892	0.853	0.904	0.975	0.75	1.113	0.91	0.876	0.893	1.18	0.98	0.862	0.747	0.633																			TP53INP1	1	0.369	0.342	0.657	0.299	0.221	0.981	0.423	0.399	1.002	0.601	0.313	0.813	0.411	0.192
LRRC43	1	1.339	1.386	1.385	1.515	2.196	0.772	1.72	2.745	1.708	2.102	3.126	1.497	1.93	2.249																			TPGS2	1	0.9	0.737	0.777	0.769	0.641	1.23	0.899	0.809	0.703	0.847	0.719	0.845	0.616	0.569
LRRC58	1	1.075	0.941	0.978	1.119	0.83	1.007	1.158	1.162	0.878	1.128	1.068	0.896	1.068	0.745																			TPRKB	1	0.797	0.665	0.997	0.912	0.627	1.303	0.853	0.727	0.854	0.909	0.561	0.956	0.766	0.51
LRRC6	1	1.113	1.622	0.87	1.138	1.548	0.653	1.258	2.1	1.497	1.635	1.745	0.878	1.183	1.099																			TPSG1	1	0.618	0.399	1.04	0.663	0.442	1.014	0.645	0.464	0.997	0.616	0.601	0.84	0.472	0.606
LRRC73	1	2.317	2.304	1.031	2.102	3.012	1.566	2.292	1.874	0.873	1.964	2.694	1.108	1.584	2.436																			TPT1-AS1	1	0.724	0.736	1.071	0.712	0.687	0.783	0.757	0.862	1.131	0.669	0.642	0.794	0.812	0.731
LRRC8D	1	0.9	1.14	0.852	0.968	1.145	0.989	0.867	1.137	0.91	0.979	1.164	1.038	0.825	1.145																			TRA2A	1	0.862	0.788	0.966	1.058	0.796	0.881	0.924	0.873	0.963	1.062	0.714	0.843	1.078	0.771
LRRN2	1	1.976	2.311	1.132	1.862	2.63	1.459	1.927	1.836	1.168	2.088	3.478	1.761	1.869	3.944																			TRA2B	1	1.172	1.002	0.938	1.247	0.942	0.956	1.082	1.051	0.895	1.082	0.862	0.909	0.982	0.8
LSG1	1	1.167	1.114	1.04	1.34	1.142	0.921	1.254	1.161	0.964	1.063	1.018	1.041	1.163	1.033																			TRAF3IP2-AS1	1	0.875	0.731	1.063	1.062	0.739	0.844	0.788	0.714	0.905	0.837	0.589	0.923	0.957	0.595
LSM10	1	1.595	1.317	1.111	1.796	1.331	1.825	1.586	1.28	0.87	1.776	1.532	1.354	1.456	1.193																			TRAF4	1	0.798	0.572	0.951	0.712	0.522	1.181	0.748	0.579	0.907	0.687	0.523	0.803	0.61	0.459
LTA4H	1	0.881	1.053	0.909	0.891	0.98	1.053	0.986	1.251	1.069	1.505	1.203	0.962	1.143	0.992																			TRAPPC12	1	0.847	0.802	0.939	0.722	0.767	0.997	0.914	0.769	0.94	0.775	0.827	0.948	0.845	0.989
LTBP1	1	0.632	0.68	0.632	0.709	0.438	0.72	0.883	1.461	1.714	2.161	1.107	0.744	0.722	0.338																			TRBV26OR9-2	1	1.057	0.834	0.69	0.88	0.587	0.453	0.692	0.5	0.868	0.49	0.684	0.837	0.993	0.536
LTBP3	1	1.396	2.445	0.676	0.551	1.059	0.798	2.06	3.929	1.506	2.648	4.844	0.599	0.829	2.774																			TRERF1	1	0.919	0.657	1.085	0.984	0.663	0.936	0.902	0.711	0.848	0.643	0.599	0.792	0.729	0.65
LUM	1	0.71	0.514	0.624	0.419	0.51	1.262	1.129	1.603	9.324	12.045	1.756	2.983	1.684	2.226																			TRIM13	1	0.773	0.652	0.98	0.772	0.622	1.076	0.82	0.688	0.768	0.685	0.57	0.968	0.698	0.639
LURAP1	1	1.658	3.111	0.863	1.878	3.403	1.103	2.317	4.977	0.904	1.657	3.04	0.87	1.529	3.195																			TRIM24	1	0.891	0.819	0.817	0.95	0.726	1.04	0.918	1.013	0.679	0.662	0.644	0.785	0.596	0.625
LY6E	1	2.551	4.017	1.046	2.484	4.743	1.782	2.087	3.163	1.212	2.459	5.015	1.817	2.055	5.301																			TRIM33	1	0.697	0.619	0.871	0.661	0.57	0.785	0.675	0.632	0.844	0.579	0.528	0.83	0.706	0.559
LY6H	1	2.176	2.579	1.308	2.064	3.508	1.555	1.81	1.668	0.891	1.599	2.997	1.431	1.734	4.009																			TRIM36	1	1.038	1.229	0.561	0.833	0.9	0.853	1.081	1.215	1.333	1.275	1.272	1.156	1.213	1.298
LY96	1	1.37	2.208	0.853	3.796	9.412	1.377	3.182	3.603	1.892	2.286	1.594	1.297	2.648	4.2																			TRIM52-AS1	1	0.9	0.623	1.095	0.987	0.646	1.42	0.772	0.576	0.692	0.9	0.569	1.196	0.782	0.529
LYN	1	1.939	2.685	0.895	1.244	1.287	0.83	3.307	4.583	4.899	8.744	11.511	0.988	1.442	0.74																			TRIM71	1	0.746	0.479	0.447	0.424	0.253	1.192	0.867	0.747	1.201	0.788	0.469	0.593	0.323	0.226
LYNX1	1	2.501	7.731	1.09	2.662	11.736	2.06	2.431	6.283	1.356	2.542	10.096	1.926	3.229	13.835																			TRIO	1	0.905	0.697	0.971	0.914	0.699	0.811	0.79	0.651	0.854	0.631	0.6	0.923	0.779	0.725
LYPD3	1	1.533	1.787	1.669	2.256	2.679	1.437	1.891	1.646	1.094	1.299	1.841	2.356	1.668	2.371																			TRIP4	1	0.868	0.709	1.006	1.019	0.718	0.91	0.746	0.611	0.866	0.912	0.681	0.967	0.831	0.607
LYPLAL1	1	1.015	1.132	0.915	1.293	1.157	1.045	1.103	1.134	0.942	1.359	1.393	1.004	1.217	1.049																			TRMT10A	1	0.691	0.735	1.075	0.618	0.638	0.934	0.782	0.805	0.974	0.888	0.676	0.902	0.929	0.718
LYSMD2	1	3.113	5.018	1.174	4.611	5.572	1.867	3.272	5.543	1.812	3.603	7.362	2.256	3.691	7.762																			TRMT10B	1	0.836	0.892	0.954	0.858	0.912	0.775	0.851	0.973	0.953	0.782	0.748	0.794	1.086	0.861
LYSMD3	1	1.353	1.583	1.134	1.487	1.904	0.999	1.227	1.873	1.077	1.635	1.864	1.108	1.437	1.5																			TRNAU1AP	1	0.844	0.709	0.972	0.96	0.717	1.153	0.805	0.686	0.835	0.92	0.654	0.864	0.816	0.617
LZTS3	1	0.87	0.848	0.987	0.832	0.979	1.007	0.823	0.745	1.048	0.918	0.988	0.931	0.895	1.168																			TRPV1	1	1.195	1.398	1.572	0.678	1.948	1.074	1.534	1.511	1.223	1.063	1.688	1.128	1.232	1.128
MACROD1	1	1.01	1.231	0.983	0.648	1.147	1.639	1.226	1.118	1.011	1.12	1.411	1.161	1.022	1.46																			TSC1	1	0.689	0.785	0.947	0.741	0.767	0.791	0.709	0.747	0.987	0.652	0.689	0.856	0.813	0.784
MADCAM1	1	1.351	2.195	2.332	1.095	2.266	0.86	0.728	1.297	1.037	0.737	1.978	1.231	1.033	2.776																			TSC2	1	0.878	0.771	1.058	0.669	0.859	0.998	0.845	0.725	1.146	0.672	0.846	1.066	0.737	1.014
MAFF	1	3.168	3.346	1.095	3.334	3.87	1.326	2.966	2.726	1.083	2.837	3.493	0.905	1.559	2.971																			TSG101	1	0.956	0.755	0.943	1.063	0.776	1.2	0.924	0.73	0.737	1.085	0.843	1.04	0.906	0.752
MAFG	1	1.495	1.602	0.981	1.565	1.901	1.109	1.231	1.305	0.975	1.337	1.669	0.993	1.445	1.686																			TSHZ1	1	0.957	0.598	1.668	0.806	0.507	2.104	2.221	1.401	0.737	0.829	0.533	1.587	1.085	0.547
MAFG-AS1	1	1.077	0.955	0.961	1.102	0.982	1.384	1.354	0.937	0.596	1.014	0.948	0.981	0.742	0.74																			TSHZ2	1	0.344	0.184	0.864	0.444	0.198	0.761	0.277	0.171	0.818	0.295	0.244	1.008	0.534	0.343
MAGEH1	1	1.813	2.198	1.008	2.068	2.808	1.299	1.648	1.664	0.905	1.591	2.285	1.509	1.407	2.304																			TSN	1	1.092	0.824	0.969	1.094	0.815	1.066	1.049	0.773	0.77	1.045	0.798	1.09	0.936	0.807
MAGEL2	1	2.425	2.195	1.178	2.287	3.325	0.797	1.089	1.449	0.787	0.832	2.362	0.957	1.187	2.499																			TSSK4	1	0.754	0.883	0.972	0.742	0.917	0.576	0.746	0.969	1.085	0.654	0.71	0.804	1.065	0.959
MAGT1	1	0.99	1.205	0.645	0.936	1.112	0.94	1.35	1.772	2.32	3.086	2.165	0.659	0.751	0.669																			TSTD2	1	0.708	0.686	0.918	0.605	0.594	0.708	0.742	0.683	0.944	0.558	0.557	0.872	0.744	0.611
MAK16	1	1.319	1.488	0.971	1.545	1.483	1.147	1.407	1.439	1.071	1.387	1.502	1.036	1.264	1.335																			TTC28	1	1.131	0.847	0.85	0.914	0.728	0.897	1.11	0.858	1.002	0.715	0.666	1.063	0.738	0.617
MALSU1	1	1.119	1.065	1.084	1.252	1.138	1.263	1.103	1.056	0.899	1.297	1.083	0.915	1.008	1.011																			TTC28-AS1	1	0.66	0.523	0.937	0.681	0.471	1.025	0.678	0.572	0.85	0.636	0.512	0.906	0.676	0.509
MAMSTR	1	0.914	1.147	0.778	0.689	0.92	0.794	0.802	1.068	0.706	0.812	1.013	1.015	1.057	1.138																			TTC3-AS1	1	0.257	0.778	1.14	0.453	0.527	0.536	0.501	0.782	0.917	0.497	0.532	0.611	0.733	0.614
MAN1A1	1	0.963	1.157	0.954	1.179	2.185	0.439	0.515	0.813	1.665	1.749	2.888	3.18	2.797	3.229																			TTC3P1	1	1	0.794	0.867	0.871	0.819	0.612	0.749	0.574	0.689	0.542	0.727	1.008	0.704	0.76
MAN1C1	1	1.162	2.641	0.634	1.116	3.149	1.423	1.82	3.042	1.58	2.11	4.536	1.362	1.407	2.494																			TTF1	1	0.781	0.614	0.934	0.884	0.655	0.942	0.707	0.659	0.728	0.73	0.605	0.998	0.734	0.551
MAN2B2	1	0.805	0.982	0.866	0.667	1.233	1.074	0.833	1.042	0.956	0.829	1.173	1.008	0.672	1.218																			TTN-AS1	1	0.929	1.086	1.122	0.893	0.857	0.577	0.814	1.067	1.094	0.834	0.827	0.819	1.013	0.734
MANBA	1	0.826	0.997	0.911	1.019	1.081	0.977	1.024	1.036	1.05	1.273	1.079	0.753	0.993	1.048																			TUBA3FP	1	0.686	0.695	0.613	0.356	0.585	0.816	0.584	0.649	1.049	0.835	0.694	0.801	0.718	0.508
MANEA	1	1.307	1.872	0.757	1.161	1.816	1.219	1.602	2.733	1.089	1.759	2.584	1.033	1.2	1.717																			TUBB	1	0.659	0.689	0.924	0.748	0.67	1.58	0.722	0.791	0.879	0.752	0.707	1.253	0.626	0.71
MANF	1	1.757	1.836	0.964	2.123	2.903	1.25	1.811	1.901	1.056	2.137	1.994	0.899	1.368	1.799																			TUBB2B	1	0.731	0.694	0.921	0.754	0.687	1.541	0.748	0.725	0.797	0.713	0.695	1.214	0.674	0.701
MANSC1	1	1.344	1.73	1.015	1.576	2.262	0.827	1.129	1.474	0.774	1.259	1.964	1.214	0.92	2.053																			TUBB3	1	0.724	0.672	0.962	0.554	0.686	1.7	0.691	0.649	0.824	0.623	0.758	1.236	0.595	0.837
MAOA	1	1.534	1.572	1.844	1.623	2.136	0.967	1.067	1.776	1.379	1.419	1.645	1.712	2.16	2.001																			TUBBP1	1	1.359	1.492	1.662	1.206	1.121	2.008	1.109	1.886	1.788	1.095	0.998	1.95	1.089	1.058
MAOB	1	3.92	5.916	3.103	7.27	4.731	1.554	7.174	11.362	1.121	8.627	14.756	3.919	6.053	7.623																			TULP4	1	1.04	0.816	0.958	1.163	0.854	1.068	1.097	0.799	0.868	0.885	0.778	0.987	0.869	0.814
MAP1A	1	1.571	1.646	1.015	1.941	2.759	0.967	1.311	1.455	0.92	1.273	2.183	1.43	1.403	2.632																			TXNDC16	1	0.652	0.504	0.9	0.686	0.553	0.74	0.563	0.435	0.717	0.498	0.442	0.863	0.527	0.48
MAP1LC3C	1	3.89	3.344	0.764	1.644	0.531	0.83	8.636	11.089	3.153	12.244	9.028	1.309	0.968	0.847																			TXNDC9	1	1.08	0.984	1.071	1.181	0.961	1.23	1.031	1.027	0.928	1.176	1.009	1.03	1.06	0.911
MAP2K1	1	1.693	1.993	1.072	2.192	2.676	1.242	1.538	1.662	0.987	2.022	2.152	1.137	1.663	2.069																			U2SURP	1	0.971	0.95	0.983	1.03	0.88	0.855	0.973	0.971	0.978	0.893	0.804	1.008	1.153	0.899
MAP2K3	1	0.78	0.849	0.947	0.784	0.976	1.031	0.708	0.789	0.893	0.833	0.91	0.818	0.791	0.853																			U3	1	0.803	0.81	1.183	0.971	0.875	0.678	0.856	0.84	1.208	0.818	0.674	1.054	1.286	0.983
MAP2K5	1	1.324	0.935	1.041	1.204	0.992	1.107	1.171	0.903	0.876	1.131	0.963	1.198	1.151	0.93																			U73169.1	1	0.45	1.026	0.64	0.778	0.88	0.34	0.757	1.041	1.041	0.635	0.711	0.615	0.568	0.928
MAP3K5	1	3.345	3.038	2.169	6.505	6.659	0.336	0.707	1.254	1.347	2.202	3.411	2.657	4.186	4.662																			UBA1	1	0.773	0.721	0.946	0.751	0.767	1.036	0.743	0.679	0.855	0.74	0.744	1.023	0.663	0.707
MAP3K6	1	0.982	1.548	0.963	0.99	1.925	0.49	0.911	1.568	1.377	1.478	2.336	1.38	1.422	2.121																			UBALD2	1	0.951	0.511	1.04	0.755	0.497	1.665	0.852	0.537	0.738	0.823	0.52	0.968	0.651	0.39
MAP3K8	1	1.1	1.675	0.342	0.67	0.566	0.703	1.112	2.709	2.814	3.85	2.475	0.782	0.842	0.657																			UBE2D1	1	0.938	0.842	0.97	0.961	0.733	1.225	0.94	0.866	0.795	1.045	0.767	0.982	0.934	0.667
MAP4K1	1	0.691	1.271	1.281	1.109	1.656	1.044	0.788	1.17	0.999	0.852	1.314	1.136	1.28	1.929																			UBE2E3	1	1.117	0.686	1.02	1.206	0.609	1.815	1.274	0.81	0.895	1.344	0.719	1.442	1.001	0.599
MAP4K2	1	0.856	1.061	1.05	0.839	1.387	0.78	0.842	1.071	1.053	0.604	1.038	0.835	0.694	1.246																			UBE2G1	1	0.787	0.491	0.981	0.802	0.479	1.204	0.83	0.557	0.723	0.827	0.54	0.916	0.708	0.474
MAP7	1	0.895	1.137	1.063	0.977	1.402	0.595	0.597	0.822	1.282	0.902	1.344	0.956	1.433	1.547																			UBE2R2	1	0.85	0.631	0.918	0.905	0.61	1.12	0.816	0.628	0.718	0.804	0.577	0.932	0.678	0.517
MAP9	1	1.307	1.092	1.014	1.325	1.299	0.792	1.127	1.02	0.772	1.136	1.159	0.919	1.199	1.041																			UBOX5	1	0.887	0.64	0.985	0.823	0.616	1.189	0.849	0.612	0.733	0.752	0.566	0.958	0.681	0.552
MAPK1	1	1.554	1.399	1.007	1.753	1.571	1.05	1.322	1.25	0.903	1.421	1.448	1.144	1.397	1.351																			UBR5	1	0.674	0.647	0.863	0.679	0.594	0.801	0.695	0.711	0.9	0.595	0.628	0.908	0.721	0.683
MAPK15	1	0.886	1.407	0.332	0.276	1.012	0.456	1.026	2.643	2.741	2.497	2.751	0.361	0.256	0.724																			UBTD2	1	0.732	0.512	0.93	0.774	0.457	1.075	0.697	0.548	0.647	0.731	0.446	0.843	0.574	0.347
MAPKAPK3	1	1.175	1.481	0.938	1.023	1.197	1.507	1.282	2.221	1.347	2.048	1.989	1.086	1.092	0.951																			UBTF	1	0.932	0.623	0.981	0.88	0.593	1.132	0.969	0.634	0.862	0.793	0.645	1.091	0.78	0.626
MARK4	1	1.259	1.079	1.037	1.163	1.201	1.099	1.062	0.886	0.791	0.927	1.05	1.031	0.907	1.125																			UCP3	1	0.804	0.956	0.885	1.04	1.017	0.963	1.025	0.888	0.938	0.722	0.782	0.752	0.85	0.894
MARVELD1	1	1.32	1.208	1.296	1.651	1.485	1.136	1.592	1.802	1.035	1.668	1.976	1.367	0.917	0.975																			UHRF2	1	0.69	0.816	0.888	0.677	0.682	0.878	0.745	0.843	1.146	0.737	0.674	0.85	0.961	0.725
MARVELD3	1	1.375	3.062	0.901	1.77	3.251	0.766	1.921	3.337	1.539	2.398	5.221	2.099	2.048	3.211																			UMPS	1	0.977	0.887	0.87	0.939	0.731	0.937	1.119	1.003	1.004	1.11	0.906	0.901	0.905	0.697
MAST4	1	5.601	11.055	1.333	5.285	7.608	0.729	2.841	8.998	1.661	5.585	10.698	3.154	6.554	14.595																			UNC13B	1	0.735	0.595	0.812	0.823	0.656	0.97	0.758	0.578	0.933	0.672	0.503	0.816	0.584	0.499
MAT1A	1	1.148	1.418	0.861	1.196	2.062	1.442	4.643	5.045	0.498	1.082	1.472	0.567	0.851	2.24																			UNC79	1	0.764	0.521	0.962	0.684	0.517	0.755	0.745	0.483	0.878	0.55	0.493	0.924	0.671	0.618
MATN2	1	1.208	0.66	0.643	0.856	0.564	0.76	2.273	1.109	2.772	3.217	1.573	0.882	0.908	0.384																			UNCX	1	0.74	0.507	0.934	0.489	0.284	2.286	1.063	1.023	1.4	1.288	0.57	0.918	0.348	0.248
MBNL1	1	1.219	1.264	0.895	1.157	1.109	0.812	1.054	1.201	1.165	1.232	1.18	0.875	1.068	1.132																			UPF3A	1	0.75	0.837	1.055	0.925	0.902	0.847	0.833	0.882	1.127	0.862	0.734	0.879	1.009	0.91
MBNL2	1	1.003	1.222	1.027	1.119	1.282	0.609	1.003	1.298	1.517	2.529	1.989	0.61	0.989	0.697																			UPF3B	1	0.861	0.715	0.912	0.977	0.726	0.949	0.817	0.708	0.799	0.863	0.654	0.957	0.85	0.648
MBOAT1	1	0.288	1.599	0.708	0.304	0.384	0.482	0.434	2.72	1.755	2.45	2.789	0.733	1.107	0.538																			USF1	1	0.707	0.652	1.045	0.861	0.694	1.042	0.752	0.595	1.001	0.746	0.575	1.033	0.957	0.708
MBOAT7	1	1.367	1.483	1.035	1.363	1.936	1.202	1.22	1.314	0.865	1.027	1.56	1.126	0.919	1.641																			USP16	1	0.937	0.821	0.928	1.047	0.823	0.926	0.971	0.906	1.005	1.02	0.823	1.007	1.039	0.805
MBP	1	2.055	2.932	0.919	1.914	3.634	1.331	2.052	2.841	1.545	2.32	3.324	2.661	2.574	4.448																			USP22	1	1.068	0.773	0.951	0.965	0.778	1.037	0.997	0.697	0.783	0.835	0.793	1.144	0.859	0.809
MC4R	1	5.331	51.492	1.234	19.474	161.203	3.452	11.384	42.412	2.986	8.672	69.582	7.118	18.114	36.819																			USP3	1	0.651	0.565	1.035	0.8	0.588	0.932	0.665	0.596	0.916	0.741	0.517	0.869	0.761	0.459
MCAM	1	1.086	1.746	1.263	1.465	2.395	0.913	1.088	1.688	1.441	1.654	2.728	0.728	0.675	1.855																			USP30	1	0.82	0.716	1.035	0.842	0.748	0.936	0.771	0.671	0.751	0.76	0.727	0.944	0.785	0.789
MCCC2	1	0.923	1.27	0.829	0.949	1.31	0.91	1.096	1.533	1.2	1.379	1.492	0.872	0.986	1.203																			USP32P3	1	0.542	0.9	0.652	0.447	0.634	0.869	0.831	1.094	1.159	0.497	0.67	0.666	0.911	1.061
MCF2L2	1	2.043	2.632	0.885	2.357	3.121	0.828	1.834	2.133	1.149	1.55	2.486	1.378	2.296	3.403																			USP33	1	0.946	0.807	0.918	0.923	0.791	0.919	0.917	0.798	0.867	0.834	0.775	1.003	0.896	0.844
MCFD2	1	1.475	1.476	1.005	1.54	1.723	1.063	1.337	1.389	0.915	1.423	1.722	1.052	1.157	1.471																			USP47	1	1.013	0.947	0.945	1.029	0.926	0.948	1.076	0.978	0.882	0.935	0.924	1.007	0.99	0.961
MCHR1	1	2.414	2.646	1.13	2.882	3.407	0.945	2.07	1.8	1.124	2.18	3.458	1.602	1.204	3.147																			USP49	1	0.694	0.612	0.875	0.61	0.491	0.778	0.754	0.684	0.825	0.508	0.459	0.715	0.727	0.523
MCM6	1	1.117	1.864	0.803	1.067	1.193	1.223	1.117	2.551	1.294	1.492	1.791	0.85	0.793	0.769																			USP6NL	1	0.83	0.711	0.972	0.746	0.586	0.934	0.761	0.752	0.945	0.8	0.713	0.839	0.687	0.584
MCTP1	1	1.043	1.786	0.749	0.93	1.714	0.567	0.995	2.187	1.522	1.719	2.663	1.077	2.07	2.92																			VANGL2	1	0.808	0.635	0.961	0.722	0.558	1.093	0.778	0.605	0.893	0.667	0.631	1.232	0.729	0.701
MCTP2	1	2.144	2.717	0.653	1.526	6.577	1.404	1.127	1.03	1.432	2.999	5.605	1.936	5.232	15.033																			VASH1	1	1.126	1.041	1.002	0.963	1.033	1.081	1.148	1.072	1.103	0.899	1.068	1.144	1.097	1.212
MCUR1	1	1.434	1.615	0.85	1.316	1.475	1.384	1.548	1.865	0.989	1.821	1.943	1.167	1.572	1.787																			VASH2	1	0.972	0.565	1.063	0.923	0.495	1.002	1.007	0.568	0.951	0.814	0.47	1.196	1.129	0.604
MDFI	1	0.515	0.374	2.219	0.328	0.303	0.97	0.327	0.345	0.45	0.302	0.29	1.433	0.408	0.238																			VAV3	1	1.341	1.176	1.719	1.647	1.298	1.062	1.168	0.891	1.317	1.392	1.384	2.419	2.271	2.091
MDN1	1	1.071	1.281	0.932	1.207	1.387	0.818	1.117	1.283	0.957	0.893	1.175	0.887	1.148	1.24																			VEZF1	1	0.759	0.572	0.912	0.725	0.463	1.057	0.801	0.646	0.794	0.75	0.546	0.856	0.681	0.448
ME1	1	1.238	2.538	0.886	2.158	3.616	1.189	3.084	4.324	3.046	6.012	6.213	1.297	2.227	6.224																			VEZT	1	0.831	0.784	0.945	0.861	0.798	0.893	0.773	0.802	0.754	0.68	0.724	0.818	0.613	0.695
ME2	1	1.238	1.328	0.993	1.476	1.506	0.963	1.08	1.252	0.996	1.292	1.42	1.068	1.262	1.357																			VHL	1	1.209	0.902	1.106	1.314	0.838	0.965	1.081	0.839	0.772	0.981	0.805	1.029	1.011	0.789
MED12L	1	1.083	0.824	1.223	0.718	0.598	0.375	0.789	0.635	0.782	0.488	0.592	0.694	0.602	0.582																			VN1R81P	1	0.477	0.455	0.953	0.486	0.426	0.562	0.462	0.525	0.892	0.377	0.356	0.506	0.52	0.406
MED29	1	1.42	1.073	1.062	1.345	1.063	1.185	1.247	0.945	0.766	1.163	1.058	1.128	1.121	0.971																			VN1R83P	1	0.784	0.901	0.926	0.601	0.899	0.5	0.502	0.876	0.975	0.483	0.725	0.659	0.781	0.847
MEF2D	1	1.492	1.388	1.135	1.388	1.693	0.954	1.178	1.052	0.976	1.138	1.597	1.302	1.291	1.696																			VPS26A	1	0.856	0.792	1.053	0.954	0.808	0.988	0.828	0.853	0.866	0.903	0.757	0.897	0.859	0.686
MEGF6	1	0.647	1.074	0.835	0.22	0.818	0.985	0.845	1.305	1.651	0.703	1.431	0.975	0.477	1.371																			VPS33A	1	0.986	0.729	0.962	1.083	0.84	1.164	0.992	0.753	0.735	0.946	0.728	0.982	0.781	0.639
MEGF8	1	0.961	0.874	0.973	0.901	1.128	1.067	0.94	0.834	0.918	0.776	1.127	1.166	0.846	1.32																			VPS45	1	0.91	0.742	1.026	0.976	0.779	0.877	0.851	0.701	1.023	0.959	0.788	1.154	1.093	0.889
MEIS3P1	1	2.365	2.642	0.684	1.181	2.416	3.786	5.328	5.492	1.684	3.176	5.967	1.882	1.607	5.687																			VPS72	1	0.952	0.733	1.065	0.979	0.699	1.345	0.896	0.636	0.877	0.988	0.732	1.312	0.963	0.709
MEOX2	1	1.906	3.673	1.847	3.985	3.885	1.198	4.242	5.799	1.065	3.199	2.873	2.96	3.33	4.383																			WAC-AS1	1	0.989	0.762	1.082	1.185	0.838	1.027	0.888	0.689	0.737	0.903	0.701	1.095	0.838	0.652
MEP1B	1	1.427	1.707	0.907	1.477	0.877	0.676	1.01	0.698	0.775	0.642	1.005	0.588	0.82	2.106																			WASH7P	1	0.878	0.934	1.154	0.668	1.053	1.229	0.994	0.977	1.334	0.821	0.958	1.081	1.085	1.139
MERTK	1	0.904	1.296	0.539	0.599	0.932	1.055	1.15	2.138	1.863	2.567	2.548	0.926	0.85	0.801																			WDR33	1	0.815	0.748	0.962	0.94	0.753	0.955	0.822	0.745	0.886	0.826	0.703	0.886	0.808	0.69
MESP1	1	3.142	3.141	1.584	2.771	3.606	2.622	3.364	2.25	1.001	2.486	3.651	2.224	2.538	3.721																			WDR48	1	0.878	0.712	0.93	0.91	0.689	1.007	0.876	0.721	0.902	0.853	0.668	1.009	0.893	0.636
METRN	1	1.257	1.483	1.024	0.699	1.162	1.301	1.24	1.949	1.595	1.333	1.804	1.219	0.847	1.527																			WDR70	1	0.743	0.612	1.037	0.836	0.575	1.027	0.769	0.64	0.813	0.866	0.577	0.958	0.706	0.555
METRNL	1	1.418	1.976	0.643	0.692	1.969	1.744	1.658	2.072	1.573	2.179	3.096	1.107	1.264	2.882																			WNK3	1	1.056	0.957	0.907	1.15	0.837	0.925	1.141	0.931	0.8	0.887	0.795	0.844	1.086	0.833
METTL1	1	1.022	1.405	1.065	1.317	1.341	0.909	1.244	1.746	1.386	1.352	1.463	0.863	1.044	1.325																			WNT7A	1	0.868	0.791	1.39	0.956	0.833	1.05	0.702	0.665	0.479	0.374	0.499	0.9	0.618	0.615
METTL13	1	1.116	0.943	0.966	1.118	0.989	1.29	1.197	0.967	0.903	1.206	0.997	1.256	1.184	1.011																			WSB1	1	0.448	0.62	0.928	0.517	0.611	0.721	0.509	0.684	1.169	0.664	0.524	0.844	0.91	0.581
METTL15	1	1.172	1.443	0.998	1.048	1.349	1.012	1.146	1.458	0.957	1.438	1.675	0.971	1.112	1.29																			WTAP	1	0.872	0.818	1.01	1.061	0.773	1.16	0.916	0.885	0.915	1.07	0.784	1.015	0.924	0.706
METTL5	1	1.263	1.475	1.058	1.586	1.739	1.181	1.24	1.348	0.936	1.569	1.576	1.23	1.454	1.559																			XDH	1	0.596	1	0.966	0.665	1.094	0.573	0.561	0.697	1.056	0.572	0.84	0.772	0.777	0.958
METTL7A	1	0.766	0.92	0.601	0.936	0.613	1.03	1.795	2.498	1.263	1.616	1.943	0.604	0.665	0.524																			XKR7	1	0.923	0.754	0.971	1.054	0.953	1.044	0.884	0.7	0.792	0.659	0.792	1.07	0.775	0.922
METTL7B	1	1.16	1.068	1.017	1.388	0.927	2.466	5.423	4.321	1.269	2.929	6.46	0.857	1.709	0.748																			XPO5	1	0.941	0.758	0.928	0.968	0.808	1.048	0.982	0.8	0.91	0.801	0.761	1.043	0.849	0.794
METTL8	1	1.003	0.847	0.82	0.939	0.855	0.765	1.025	1.005	0.858	0.977	0.976	0.697	0.967	0.952																			XRCC5	1	1.123	0.955	0.913	1.214	0.924	1.071	1.062	0.937	0.854	1.044	0.95	1.154	0.974	0.848
MFAP3L	1	2.054	6.421	1.102	2.644	10.206	0.84	2.131	5.931	2.43	5.069	13.92	1.941	3.74	9.798																			XRN2	1	0.713	0.633	0.931	0.758	0.565	1.018	0.737	0.679	0.835	0.707	0.608	0.904	0.694	0.558
MFGE8	1	0.721	1.129	0.636	0.551	0.496	1.113	1.208	2.214	3.47	4.12	3.06	1.034	0.952	0.616																			YAE1D1	1	0.958	0.803	0.866	0.907	0.699	1.029	0.896	0.758	0.761	0.938	0.632	0.872	0.84	0.616
MFSD10	1	1.146	1.711	1.098	0.825	1.917	1.344	1.141	1.514	1.367	1.077	2.058	1.059	1.034	2.585																			YBEY	1	0.897	0.701	1.008	0.766	0.635	1.224	0.847	0.675	0.868	0.796	0.677	0.943	0.802	0.644
MFSD2A	1	1.452	1.719	0.86	1.574	1.966	0.643	1.141	1.374	0.714	0.986	1.215	0.738	0.967	1.635																			YEATS2	1	0.775	0.832	0.992	0.828	0.858	0.876	0.79	0.955	0.925	0.701	0.788	0.804	0.866	0.886
MFSD3	1	1.44	1.846	1.285	1.153	2.151	1.437	1.46	1.532	1.315	1.438	2.256	1.447	1.507	2.4																			YEATS2-AS1	1	0.499	0.774	0.93	0.706	0.75	0.602	0.695	0.864	0.926	0.586	0.678	0.538	0.824	0.765
MGARP	1	0.781	3.35	1.362	1.774	0.906	1.254	1.471	1.397	1.031	4.186	11.297	1.551	1.635	2.945																			YPEL1	1	0.766	0.57	1.035	0.658	0.573	1.095	0.693	0.529	0.797	0.58	0.392	0.988	0.689	0.404
MGAT4A	1	1.618	1.966	1.071	1.85	2.308	1.032	1.474	1.862	0.987	1.499	1.956	1.43	1.924	2.497																			YTHDC1	1	0.874	0.828	0.977	0.928	0.767	0.935	0.88	0.839	0.902	0.873	0.736	1.006	0.954	0.766
MGAT4B	1	1.022	1.116	1.005	0.985	1.226	1.292	1.022	1.068	1.113	1.165	1.335	1.11	0.957	1.411																			YTHDC2	1	0.701	0.694	0.94	0.761	0.645	0.781	0.698	0.693	0.963	0.686	0.604	0.861	0.81	0.688
MGLL	1	0.821	1.8	1.314	1.239	3.527	1.038	1.167	1.713	1.736	1.327	3.18	2.704	2.243	4.112																			YTHDF2	1	0.814	0.649	0.912	0.901	0.614	1.102	0.808	0.652	0.767	0.822	0.656	0.992	0.684	0.585
MGMT	1	1.44	1.555	1.011	1.126	1.376	2.211	1.869	2.808	1.215	2.309	2.35	1.288	1.231	1.275																			Y_RNA	1	0.698	0.822	0.986	0.723	0.771	0.772	0.797	0.855	1.102	0.756	0.705	0.823	0.935	0.743
MGST1	1	1.123	1.015	0.499	0.502	0.284	1.477	2.393	2.117	3.109	3.854	2.222	0.866	0.58	0.354																			Z93241.1	1	0.685	0.831	1.125	1.163	1.163	0.89	0.718	0.73	1.097	1.01	0.726	1.153	1.509	1.189
MGST2	1	2.363	3.284	1.137	2.298	2.314	1.078	3.696	4.065	1.814	4.335	5.629	1.074	1.727	3.164																			Z99756.1	1	0.328	0.624	1.145	0.584	0.436	0.666	0.411	1.06	1.107	0.425	0.608	0.487	0.299	0.644
MIA3	1	1.043	1.091	0.914	1.145	1.274	0.831	0.976	0.991	1.021	0.942	1.176	1.178	1.096	1.371																			ZBED4	1	0.709	0.522	0.935	0.624	0.442	1.065	0.739	0.546	0.746	0.542	0.446	0.894	0.57	0.428
MICA	1	0.683	0.697	0.464	0.456	0.239	0.807	1.713	1.589	2.394	3.164	2.052	0.455	0.539	0.174																			ZBED5	1	0.759	0.721	0.966	0.804	0.656	0.977	0.737	0.772	0.941	0.772	0.621	0.943	0.855	0.626
MICAL2	1	4.548	12.892	1.09	3.096	14.758	0.9	6.636	17.718	4.424	6.735	17.634	2.332	5.418	23.537																			ZBTB10	1	0.739	0.67	0.88	0.672	0.536	1.065	0.769	0.711	0.865	0.829	0.67	1.023	0.828	0.547
MID1IP1	1	0.92	1.096	0.635	0.348	0.394	2.115	1.445	2.05	1.289	1.399	1.855	1.003	0.644	0.847																			ZBTB12	1	1.067	0.682	0.91	0.729	0.561	1.107	1.039	0.721	0.775	0.726	0.703	1.08	0.791	0.774
MID2	1	2.355	1.903	1.098	2.04	2.308	0.785	1.965	1.667	1.138	1.538	2.174	1.69	2.244	2.717																			ZBTB14	1	1.093	0.889	1.12	1.154	0.793	1.087	1	0.86	0.907	0.983	0.768	1.159	1.048	0.781
MIPEP	1	1.364	1.663	0.727	1.512	1.884	1.319	1.694	2.147	1.272	2.051	2.256	1.017	1.245	1.974																			ZBTB17	1	0.732	0.624	1.108	0.54	0.601	1.204	0.719	0.58	1.029	0.541	0.607	1.024	0.693	0.692
MIPEPP3	1	1.515	1.453	1.307	1.653	1.672	1.269	1.529	1.697	0.96	1.284	1.346	1.376	1.384	1.59																			ZBTB33	1	0.928	0.828	0.957	0.945	0.844	0.987	0.841	0.799	0.75	0.866	0.76	0.975	0.826	0.744
MIPOL1	1	0.75	0.967	0.736	0.684	0.889	0.85	0.851	1.431	1.118	1.155	0.954	0.708	0.808	0.819																			ZBTB39	1	0.83	0.685	0.806	0.762	0.587	0.938	0.745	0.754	0.778	0.741	0.64	0.84	0.743	0.571
MIR22HG	1	1.19	1.47	0.938	1.574	1.813	0.944	1.344	1.499	1.359	1.575	1.647	0.832	1.203	1.461																			ZBTB46	1	0.903	0.762	0.791	0.631	0.654	1.32	1.003	0.78	0.959	0.763	0.868	0.889	0.712	0.903
MIR4635	1	2.271	2.17	1.427	2.779	3.069	1.45	2.057	1.998	1.202	1.752	4.703	1.907	2.767	5.086																			ZBTB7C	1	0.824	0.672	0.76	0.603	0.472	1.307	1.018	0.646	0.963	0.84	0.842	1.431	0.878	0.877
MITF	1	5.372	10.7	0.769	2.218	4.14	1.238	7.82	20.667	8.86	42.714	54.758	1.277	6.686	9.367																			ZC2HC1A	1	0.753	0.713	1.014	0.789	0.652	0.829	0.739	0.651	0.906	0.786	0.611	0.839	0.967	0.697
MKRN2	1	1.132	1.105	1.028	1.082	1.074	1.001	1.001	1.039	0.876	1.148	1.101	0.933	1.049	0.959																			ZC3H10	1	0.758	0.682	0.949	0.61	0.523	0.958	0.807	0.678	0.83	0.728	0.532	0.88	0.739	0.475
MKX	1	1.055	1.774	1.141	2.243	2.1	1.352	1.986	1.899	2.121	2.621	1.738	1.123	1.252	1.796																			ZC3H12C	1	0.924	0.956	0.945	0.943	0.944	0.827	0.848	0.947	0.76	0.824	0.944	0.788	0.907	0.955
MLC1	1	3.286	68.589	2.445	5.959	43.384	1.616	3.531	105.05	3.893	2.315	38.69	1.205	4.525	18.893																			ZC4H2	1	0.67	0.528	0.898	0.652	0.524	0.975	0.58	0.419	0.674	0.58	0.46	0.828	0.555	0.416
MLEC	1	1.458	1.59	0.977	1.588	1.864	1.077	1.451	1.706	1.004	1.508	1.781	0.961	1.189	1.636																			ZCCHC10	1	0.991	0.785	0.929	1.146	0.756	1.121	0.912	0.719	0.804	1.057	0.728	0.98	0.922	0.655
MLF1	1	1.418	1.994	0.944	1.532	1.887	1.329	1.618	2.323	1.182	2.299	2.611	1.081	1.238	1.434																			ZCCHC11	1	0.661	0.587	0.89	0.648	0.536	0.737	0.669	0.617	0.913	0.599	0.501	0.833	0.746	0.538
MLST8	1	0.996	0.804	0.998	0.813	0.863	1.516	1.053	0.853	0.852	0.99	0.965	0.98	0.914	0.906																			ZCCHC3	1	2.044	1.485	1.119	0.616	0.926	1.807	1.712	1.022	1.082	1.061	1.355	1.465	0.983	1.232
MLXIPL	1	2.739	14.713	1.71	3.609	19.226	1.239	3.445	13.398	3.708	4.592	18.731	8.886	10.924	42.374																			ZCCHC8	1	0.936	0.996	0.997	1.012	0.966	0.934	0.972	1.011	0.965	0.956	0.882	0.919	1.084	0.915
MMP1	1	12.573	36.074	3.264	33.116	138.068	1.386	4.871	26.555	1.875	12.728	43.016	1.41	7.25	59.922																			ZDHHC18	1	1.034	1.125	1.018	1.041	1.237	1.257	0.996	1.014	0.918	0.886	1.025	0.965	0.866	1.155
MMP10	1	0.616	1.549	1.771	1.453	4.577	1.536	1.591	2.07	1.444	2.545	1.09	1.27	1.263	2.544																			ZFHX4	1	0.844	0.624	0.848	0.651	0.526	0.938	1.088	0.886	0.725	0.504	0.537	1.044	0.655	0.638
MMP14	1	1.66	4.548	1.243	1.775	4.655	1.117	4.164	8.756	3.297	6.713	12.483	1.112	1.392	1.427																			ZFHX4-AS1	1	0.891	0.637	0.731	0.513	0.441	0.852	0.891	0.778	0.954	0.731	0.611	1.134	0.88	0.727
MMP28	1	1.255	1.811	1.993	1.796	3.149	1.476	1.277	1.351	1.372	1.84	2.637	3.153	3.093	4.565																			ZFP1	1	0.903	0.749	1.043	1.032	0.694	1.024	0.866	0.738	0.749	0.813	0.693	0.996	0.844	0.625
MOB3C	1	1.195	2.24	0.63	1.025	1.582	0.805	1.86	2.926	1.476	1.998	3.197	1.141	2.041	3.655																			ZFP14	1	0.832	0.764	0.981	0.826	0.815	0.632	0.601	0.636	0.711	0.56	0.678	0.754	0.691	0.739
MOCOS	1	1.456	2.809	0.726	1.089	0.947	1.178	1.824	5.815	3.888	3.962	3.394	1.058	0.969	1.73																			ZFP37	1	0.923	0.775	1.017	1.027	0.789	0.77	0.74	0.608	0.821	0.774	0.645	0.924	0.909	0.648
MOCS1	1	1.202	2.218	0.938	1.307	2.188	1.077	1.281	1.969	1.039	1.586	1.965	0.954	1.16	2.188																			ZFP62	1	0.86	0.797	1.033	0.962	0.761	0.874	0.808	0.743	0.848	0.757	0.648	0.961	0.979	0.708
MOV10	1	1.086	2.476	0.56	0.585	1.47	0.831	1.609	4.078	2.092	2.485	3.423	0.668	1.041	1.724																			ZFP69B	1	0.929	0.9	0.937	0.879	0.961	0.443	0.582	0.713	0.872	0.533	0.663	0.813	0.844	0.771
MPC1	1	1.098	0.955	1.085	1.438	1.213	1.282	1.117	0.915	0.76	1.253	1.119	0.897	1.052	0.864																			ZFR	1	1.088	0.822	0.954	1.132	0.817	1.035	1.052	0.81	0.78	0.923	0.829	1.032	0.858	0.798
MPP6	1	1.871	2.491	1.26	3.342	4.25	0.806	1.492	2.172	1.61	2.488	2.387	1.477	2.496	2.635																			ZFYVE1	1	0.779	0.649	0.935	0.731	0.65	1.072	0.8	0.631	0.766	0.695	0.659	0.945	0.67	0.627
MPPE1	1	0.727	0.978	0.824	0.78	1.065	0.945	0.808	0.912	0.887	0.768	1.037	0.874	0.805	1.053																			ZFYVE26	1	0.948	0.85	0.986	0.994	0.885	0.802	0.931	0.781	0.92	0.756	0.684	0.848	0.944	0.76
MPZ	1	1.096	1.86	0.944	1.262	1.671	0.795	1.251	1.289	0.97	1.07	1.358	0.881	1.341	1.767																			ZIK1	1	0.667	0.598	0.842	0.706	0.531	0.511	0.417	0.458	0.769	0.674	0.541	0.846	0.613	0.472
MR1	1	2.444	3.015	1.193	2.231	1.698	2.058	6.111	8.065	2.404	5.958	10.202	2.974	1.166	2.3																			ZKSCAN1	1	0.788	0.632	0.907	0.781	0.585	0.818	0.8	0.646	0.8	0.652	0.617	0.917	0.724	0.602
MRAP2	1	4.761	7.912	2.282	10.267	11.799	1.803	6.183	9.791	1.062	4.371	7.456	1.583	3.11	6.437																			ZKSCAN2	1	0.899	0.762	0.934	0.944	0.73	0.936	0.923	0.691	0.749	0.732	0.667	1.005	0.783	0.694
MRC2	1	1.869	2.753	0.879	1.352	1.728	0.721	3.191	4.591	3.908	6.979	6.085	0.808	1.48	0.43																			ZKSCAN4	1	0.866	0.758	0.973	0.84	0.708	0.743	0.725	0.734	0.917	0.823	0.709	0.914	0.91	0.69
MRGPRF	1	1.11	1.167	0.485	0.281	0.805	0.667	0.871	0.976	1.338	0.834	1.22	0.387	0.459	2.525																			ZKSCAN7	1	0.68	0.67	0.848	0.633	0.555	0.957	0.821	0.661	0.82	0.615	0.579	0.846	0.749	0.644
MRM1	1	1.644	2.641	0.699	1.775	3.082	1.258	2.081	2.565	1.098	2.014	2.572	1.073	1.839	3.432																			ZMAT2	1	0.904	0.535	1.037	1.019	0.514	1.097	0.807	0.498	0.737	0.854	0.475	0.991	0.687	0.434
MROH1	1	1.2	1.342	1.025	0.754	1.434	1.011	1.32	1.42	1.54	0.861	1.609	1.418	1.19	2.515																			ZMYM2	1	0.696	0.617	0.86	0.745	0.598	0.994	0.759	0.676	0.793	0.674	0.58	0.828	0.703	0.603
MRPL12	1	1.374	1.278	1.213	0.755	1.129	1.973	1.588	1.339	1.379	1.365	1.984	1.139	1.049	2.282																			ZMYM4	1	0.977	0.87	0.962	0.973	0.852	0.886	0.929	0.949	0.912	0.916	0.871	0.964	0.918	0.851
MRPL16	1	0.978	1.058	0.988	1.162	1.224	1.187	0.924	1.086	1.047	1.296	1.023	0.941	1.168	0.946																			ZMYM4-AS1	1	0.398	0.658	0.727	0.612	0.268	0.54	1.013	0.585	0.856	0.556	0.749	1.062	0.784	0.449
MRPL17	1	1.21	1.339	0.903	1.281	1.413	1.113	1.29	1.373	0.876	1.543	1.555	1.02	1.161	1.263																			ZNF10	1	0.666	0.592	0.878	0.777	0.588	0.517	0.467	0.41	0.71	0.56	0.463	0.686	0.599	0.474
MRPL18	1	1.287	0.876	1.011	1.311	0.916	1.253	1.223	0.888	0.74	1.25	0.922	1.059	1.053	0.855																			ZNF100	1	0.536	0.457	0.738	0.436	0.258	0.524	0.428	0.417	0.826	0.592	0.382	0.615	0.506	0.288
MRPL2	1	0.981	0.98	0.953	1.001	1.049	1.195	0.979	0.873	0.881	1.002	0.958	0.968	0.964	0.96																			ZNF107	1	0.709	0.657	0.879	0.753	0.541	0.646	0.557	0.689	0.883	0.573	0.539	0.69	0.507	0.449
MRPL24	1	1.266	1.188	1.144	1.656	1.312	1.31	1.262	1.181	1.087	1.588	1.413	1.368	1.404	1.326																			ZNF112	1	0.779	0.798	0.962	0.835	0.832	0.632	0.578	0.617	0.879	0.664	0.719	0.846	0.795	0.71
MRPL34	1	1.584	1.334	1.213	1.577	1.548	1.551	1.355	1.084	0.752	1.583	1.427	0.923	1.289	1.472																			ZNF117	1	0.491	0.831	0.882	0.45	0.622	0.647	0.471	0.86	1.088	0.514	0.667	0.679	0.601	0.727
MRPL4	1	1.274	1.239	1.122	1.154	1.457	1.353	1.241	1.149	1.075	1.092	1.296	1.086	1.066	1.383																			ZNF121	1	0.602	0.607	0.832	0.742	0.666	0.626	0.483	0.53	0.836	0.642	0.495	0.597	0.653	0.5
MRPS12	1	1.532	1.293	1.049	1.263	1.351	1.615	1.187	1.107	0.902	1.409	1.499	1.184	1.238	1.49																			ZNF124	1	0.617	0.891	0.91	0.847	1.749	0.713	0.587	0.692	0.926	0.679	0.696	0.773	0.791	0.862
MRPS2	1	1.211	1.071	0.964	1.05	1.152	1.445	1.033	1.052	0.918	1.047	1.074	1.103	1.088	1.165																			ZNF131	1	0.793	0.693	1.07	0.915	0.736	0.916	0.761	0.744	0.821	0.777	0.598	0.818	0.814	0.596
MRPS27	1	1.384	1.374	1.036	1.646	1.517	1.224	1.309	1.501	0.984	1.478	1.518	1.247	1.378	1.488																			ZNF133	1	0.752	0.867	1.07	0.881	0.898	0.854	0.831	0.807	1.018	0.792	0.745	0.877	0.932	0.873
MRPS28	1	1.402	1.474	0.891	1.792	1.559	1.649	1.488	1.87	1.128	1.788	2.2	1.258	1.206	1.317																			ZNF134	1	1.014	0.838	0.863	1.048	0.877	0.732	0.832	0.685	0.787	0.819	0.739	0.857	0.777	0.701
MRVI1	1	0.929	1.484	1.115	0.848	1.119	2.077	2.053	3.385	1.473	1.351	1.664	1.355	1.18	1.803																			ZNF135	1	0.644	0.688	1.006	0.598	0.59	0.244	0.221	0.277	0.757	0.462	0.438	0.591	0.57	0.465
MSN	1	0.948	1.807	0.323	0.404	0.46	3.943	3.565	4.65	1.922	3.081	3.517	0.446	0.456	0.702																			ZNF137P	1	0.549	0.748	0.976	0.729	0.647	0.77	0.602	0.766	0.891	0.584	0.619	0.735	0.757	0.68
MSRA	1	1.457	1.122	1.095	1.927	1.217	1.096	1.493	1.203	0.796	1.64	1.242	0.889	1.109	0.884																			ZNF140	1	0.634	0.609	1.015	0.823	0.62	0.657	0.574	0.529	0.845	0.73	0.52	0.714	0.672	0.493
MSRB3	1	1.092	1.006	0.693	0.603	0.513	0.96	1.538	2.611	2.758	4.228	2.907	0.717	0.94	1.092																			ZNF146	1	0.866	0.656	0.964	0.937	0.599	0.847	0.794	0.6	0.749	0.778	0.553	0.892	0.755	0.49
MSTN	1	0.367	1.579	0.786	0.924	3.606	0.844	0.51	1.106	0.944	0.782	2.983	0.506	0.638	2.263																			ZNF154	1	0.755	0.742	0.739	0.536	0.614	0.568	0.573	0.547	0.921	0.563	0.541	0.595	0.695	0.56
MSX2	1	3.157	2.354	0.345	0.633	0.304	1.446	4.907	5.34	3.854	8.471	7.595	0.313	0.464	0.25																			ZNF16	1	1.007	0.763	0.972	0.971	0.778	0.931	0.785	0.778	0.767	0.834	0.706	1.078	0.819	0.661
MT-CO1	1	0.623	0.526	0.728	0.677	0.694	1.417	0.668	0.503	0.822	0.738	0.765	1.375	0.752	0.799																			ZNF180	1	0.928	0.714	1.044	0.987	0.701	0.792	0.778	0.599	0.802	0.766	0.573	0.915	0.803	0.556
MT-CO3	1	0.834	0.672	0.775	0.984	0.835	1.531	0.861	0.602	0.847	0.961	0.915	1.375	0.997	1.021																			ZNF19	1	0.877	0.72	1.047	0.925	0.655	1.021	0.782	0.714	0.938	0.912	0.695	0.926	0.867	0.602
MT-CYB	1	0.922	0.832	0.769	1.093	1.014	1.383	0.956	0.653	0.866	1.008	1.196	1.623	1.139	1.358																			ZNF195	1	0.62	0.524	0.929	0.719	0.522	0.766	0.616	0.522	0.824	0.629	0.438	0.779	0.69	0.473
MT-ND1	1	0.733	0.521	0.692	0.806	0.615	1.404	0.726	0.469	0.711	0.677	0.71	1.174	0.715	0.771																			ZNF197	1	0.933	0.775	0.944	0.986	0.786	0.856	0.873	0.767	0.731	0.695	0.674	0.884	0.819	0.681
MT-ND2	1	1.031	0.83	0.762	1.229	1.031	1.415	1.027	0.7	0.768	0.984	1.148	1.393	1.053	1.319																			ZNF2	1	1.032	0.86	1.006	1.035	1.024	1.163	0.857	0.987	0.88	0.905	0.861	1.009	0.872	0.933
MT-ND3	1	0.815	0.714	0.728	1.009	0.87	1.614	0.87	0.605	0.846	0.946	1.005	1.279	0.947	1.181																			ZNF207	1	0.871	0.948	1.04	0.959	0.903	0.85	0.896	1.019	1.037	0.937	0.832	0.879	1.069	0.816
MT-ND4	1	0.834	0.791	0.721	0.977	0.954	1.382	0.841	0.651	0.77	0.809	0.986	1.391	0.905	1.128																			ZNF211	1	0.838	0.866	0.925	0.827	0.855	0.625	0.628	0.664	0.892	0.734	0.723	0.758	0.763	0.762
MT-ND4L	1	0.909	0.829	0.683	0.847	0.907	1.174	0.832	0.68	0.789	0.62	0.998	1.376	0.855	1.191																			ZNF214	1	0.931	1.022	0.783	0.729	0.799	0.939	0.988	1.088	1.013	0.881	1.036	1.036	1.044	0.91
MT-ND5	1	0.95	0.75	0.702	0.921	0.912	1.114	0.869	0.575	0.709	0.634	0.932	1.399	0.856	1.132																			ZNF22	1	0.99	0.747	1.004	1.197	0.634	1.283	0.946	0.808	0.829	1.102	0.657	1.054	0.98	0.574
MT-ND6	1	0.964	0.741	0.757	1.251	0.981	1.473	0.95	0.534	0.778	0.943	0.95	1.419	1.005	1.102																			ZNF226	1	0.657	0.763	0.891	0.694	0.699	0.622	0.618	0.694	0.921	0.67	0.609	0.813	0.845	0.624
MT-RNR1	1	0.786	0.775	0.754	1.047	1.125	1.44	0.906	0.59	0.782	0.895	1.119	1.389	1.154	1.552																			ZNF234	1	0.866	0.921	0.944	0.788	0.862	0.674	0.714	0.906	0.89	0.714	0.757	0.735	0.782	0.832
MT-RNR2	1	0.791	0.627	0.702	0.944	0.703	1.298	0.864	0.463	0.726	0.728	0.729	1.266	0.89	0.919																			ZNF24	1	0.967	0.858	0.909	0.955	0.772	0.94	0.949	0.901	0.83	0.863	0.768	0.868	0.855	0.696
MT-TF	1	1.268	0.824	0.86	1.335	1.214	2.03	1.314	0.529	0.859	1.518	0.791	2.197	1.793	1.11																			ZNF250	1	0.809	0.872	1.044	0.794	0.795	0.884	0.767	0.828	0.876	0.7	0.748	0.881	0.863	0.858
MT-TP	1	0.975	0.82	0.8	1.313	0.96	1.408	1.007	0.475	0.869	0.989	0.854	1.895	1.469	1.229																			ZNF251	1	0.666	0.794	1.017	0.681	0.76	0.749	0.666	0.746	1.082	0.675	0.714	0.894	0.816	0.853
MT-TY	1	1.051	0.65	0.884	0.803	0.633	1.866	1.05	0.488	0.814	0.912	0.709	1.278	1.039	0.933																			ZNF254	1	0.527	0.475	0.79	0.526	0.426	0.803	0.481	0.47	0.762	0.511	0.429	0.693	0.496	0.408
MT2A	1	2.125	7.589	1.824	6.467	3.047	2.991	7.791	13.55	3.935	9.637	13.347	1.408	1.643	3.301																			ZNF256	1	0.854	0.649	0.871	0.803	0.704	0.444	0.417	0.477	0.819	0.644	0.536	0.781	0.767	0.592
MT3	1	12.457	24.796	3.476	19.629	37.483	0.773	5.632	13.301	1.227	8.676	26.235	6.079	13.33	39.985																			ZNF260	1	0.805	0.762	0.866	0.832	0.673	0.804	0.774	0.71	0.72	0.755	0.69	0.782	0.696	0.58
MTA3	1	1.301	1.427	0.947	1.577	1.465	0.997	1.217	1.343	0.961	1.335	1.544	1.146	1.306	1.653																			ZNF264	1	0.889	0.935	0.775	0.729	0.778	0.605	0.73	0.654	0.789	0.617	0.763	0.816	0.863	0.699
MTCH1	1	1.294	1.24	1.042	1.451	1.483	1.293	1.177	1.074	0.854	1.236	1.259	1.048	1.101	1.237																			ZNF266	1	0.56	0.505	1.07	0.668	0.501	0.676	0.426	0.415	0.995	0.652	0.408	0.845	0.754	0.416
MTHFD1	1	1.238	1.621	0.976	1.583	1.667	1.231	1.572	2.191	1.272	1.651	1.931	1.26	1.519	1.574																			ZNF268	1	0.831	0.609	0.893	0.878	0.574	0.451	0.506	0.454	0.814	0.723	0.561	0.812	0.686	0.526
MTHFD2	1	0.981	1.034	0.84	1.053	1.071	0.962	0.997	1.231	1.34	2.038	1.258	1.015	1.258	0.818																			ZNF273	1	0.672	0.696	0.961	0.667	0.68	0.589	0.417	0.449	0.804	0.644	0.553	0.748	0.609	0.605
MTMR11	1	0.947	1.615	0.893	1.059	1.893	1.059	1.546	3.193	1.602	2.101	2.158	0.872	1.306	1.783																			ZNF280C	1	0.773	0.779	0.878	0.679	0.653	0.684	0.738	0.857	0.995	0.739	0.666	0.871	0.977	0.737
MTND4P12	1	0.947	0.821	0.699	0.847	0.883	1.28	0.91	0.658	0.876	0.691	1.03	1.423	0.914	1.176																			ZNF280D	1	0.88	0.651	0.899	0.825	0.63	0.989	1.018	0.797	0.903	0.83	0.643	0.998	0.921	0.704
MTND6P4	1	1.291	0.77	0.727	1.324	0.987	1.658	1.195	0.567	0.974	0.977	0.967	1.503	1.028	1.28																			ZNF281	1	1.007	0.789	0.924	0.958	0.771	0.925	0.851	0.7	0.768	0.773	0.814	1.11	0.881	0.849
MTRNR2L12	1	1.514	1.202	0.821	0.798	0.743	1.273	1.544	0.652	2.102	0.93	1.18	1.347	1.745	1.302																			ZNF285	1	0.883	1.092	1.072	0.944	1.094	0.308	0.311	0.447	0.831	0.789	0.811	0.841	1.14	0.95
MTRNR2L8	1	0.689	1.279	1.101	1.454	1.753	1.287	1.485	1.622	1.413	1.452	2.055	1.455	0.774	1.287																			ZNF286A	1	0.679	0.649	0.847	0.695	0.604	0.813	0.676	0.669	0.741	0.613	0.501	0.651	0.63	0.512
MTSS1L	1	1.56	1.413	1.192	1.42	1.913	1.166	1.324	1.156	0.829	1.011	1.484	1.154	1.247	1.761																			ZNF286B	1	0.69	0.618	0.916	0.821	0.769	0.935	0.771	0.616	0.763	0.614	0.53	0.73	0.732	0.617
MVP	1	0.539	0.675	1.23	0.562	0.879	1.23	0.838	0.862	1.448	0.812	0.977	1.431	0.908	0.786																			ZNF287	1	0.873	0.702	0.913	0.736	0.667	0.703	0.685	0.671	0.712	0.588	0.639	0.794	0.651	0.64
MXRA8	1	0.99	1.462	1.412	0.692	1.041	0.819	1.092	2.047	1.43	1.419	2.554	0.907	0.698	1.01																			ZNF292	1	0.689	0.504	0.823	0.63	0.448	0.77	0.665	0.536	0.792	0.545	0.477	0.871	0.651	0.469
MYADML2	1	1.268	1.434	1.89	1.177	2.429	0.887	0.964	1.003	1.411	1.01	2.555	1.5	1.645	3.19																			ZNF3	1	0.684	0.607	0.961	0.719	0.544	0.886	0.697	0.644	0.877	0.661	0.514	0.901	0.725	0.506
MYH14	1	0.88	3.171	0.858	0.608	4.134	0.981	1.243	3.871	1.871	1.799	5.257	1.247	1.47	4.952																			ZNF300	1	0.675	0.769	1.035	0.76	0.719	0.509	0.436	0.514	0.805	0.527	0.454	0.604	0.742	0.469
MYH7	1	3.896	4.597	2.414	3.689	5.848	5.048	6.704	7.067	1.847	4.424	6.176	5.998	6.215	6.326																			ZNF311	1	0.68	0.766	1.136	0.778	0.767	1.145	0.981	0.898	0.966	0.687	0.558	1.195	1.053	0.736
MYL6P1	1	0.942	0.984	1.193	0.753	1.927	0.473	0.564	0.904	0.941	0.735	0.902	1.144	0.953	2.09																			ZNF318	1	0.85	0.751	1	0.877	0.723	0.861	0.845	0.733	0.857	0.68	0.621	0.974	0.877	0.695
MYLK	1	1.326	3.059	0.778	1.022	3.019	1.156	1.871	4.977	2.141	2.554	3.949	0.698	1.241	2.378																			ZNF32-AS2	1	0.57	0.621	0.764	0.451	0.503	0.52	0.535	0.68	1.113	0.495	0.45	0.753	0.655	0.577
MYLK3	1	0.962	1.741	0.802	0.981	2.556	0.404	1.278	2.311	1.57	1.127	3.447	0.775	1.643	2.759																			ZNF322	1	0.861	0.8	0.756	0.593	0.613	0.727	0.727	0.746	0.726	0.774	0.749	0.903	0.821	0.672
MYO1C	1	0.835	1.105	0.666	0.528	0.939	0.908	1.03	1.404	1.078	0.765	1.298	0.58	0.48	1.217																			ZNF326	1	0.716	0.743	0.971	0.738	0.633	0.797	0.761	0.787	1.05	0.764	0.599	0.874	0.999	0.677
MYO3B	1	1.857	3.199	2.167	4.082	4.799	1.479	2.542	6.48	0.689	2.352	7.537	1.381	2.047	2.602																			ZNF337	1	0.947	1.095	1.078	0.975	1.031	0.663	0.863	1.003	1.292	0.812	0.928	0.996	1.174	1.049
MYO5B	1	1.338	2.721	0.835	1.282	3.406	0.79	1.653	3.809	1.675	2.394	3.962	1.85	3.312	2.922																			ZNF33A	1	0.682	0.566	0.841	0.641	0.498	0.788	0.666	0.578	0.898	0.566	0.499	0.826	0.654	0.514
MYO5C	1	1.132	2.136	0.908	0.831	1.106	1.255	2.808	5.342	2.667	4.537	5.185	1.294	1.881	2.015																			ZNF33B	1	0.757	0.699	0.929	0.764	0.639	0.93	0.768	0.776	0.87	0.699	0.596	0.831	0.872	0.65
MYOZ1	1	0.502	0.772	1.186	0.894	0.697	2.496	0.902	1.062	0.664	1.269	1.341	1	0.889	0.68																			ZNF34	1	0.754	0.877	1.055	0.903	0.917	0.875	0.844	0.86	1.01	0.878	0.862	1.025	1.03	0.983
MYOZ3	1	6.193	18.705	3.356	17.745	29.756	1.83	7.136	20.109	3.47	9.276	20.389	7.177	17.044	32.244																			ZNF345	1	0.786	0.643	0.971	0.698	0.527	0.574	0.605	0.622	0.899	0.763	0.603	0.896	0.821	0.515
MYRIP	1	1.909	4.213	1.382	2.778	8.578	2.06	2.183	3.452	2.457	4.024	6.558	3.41	4.48	10.04																			ZNF35	1	0.871	0.791	0.883	0.762	0.708	0.788	0.784	0.754	0.779	0.659	0.723	0.861	0.745	0.72
N4BP2L1	1	0.962	1.61	1.165	1.103	1.873	0.971	1.357	1.695	1.342	1.547	2.302	1.145	1.404	2.348																			ZNF354C	1	0.884	0.805	0.899	0.784	0.696	0.141	0.161	0.181	0.734	0.553	0.647	0.841	0.69	0.621
NAA50	1	1.29	1.286	1.126	1.661	1.36	1.126	1.282	1.493	1.044	1.553	1.414	1.004	1.325	1.211																			ZNF397	1	0.778	0.778	0.939	0.715	0.685	0.767	0.792	0.833	0.852	0.653	0.568	0.792	0.969	0.646
NABP1	1	0.426	1.264	0.885	0.412	0.43	0.537	1.038	1.576	1.819	1.658	1.705	0.814	1.14	0.833																			ZNF407	1	1.023	0.784	0.939	0.855	0.776	0.951	0.93	0.777	0.823	0.731	0.743	1.132	0.864	0.777
NACC2	1	0.817	1.13	1.012	0.664	1.106	1.352	1.437	1.792	1.217	1.254	1.691	0.828	0.988	1.263																			ZNF420	1	0.867	0.819	1.023	1.016	0.869	0.792	0.68	0.56	0.754	0.766	0.725	0.938	0.844	0.661
NADK2	1	0.95	0.905	1.007	1.094	1.003	0.907	0.897	0.859	1.078	1.145	0.935	1.155	1.207	0.88																			ZNF426	1	0.854	0.762	0.826	0.644	0.696	0.383	0.419	0.521	0.732	0.571	0.617	0.754	0.766	0.568
NAF1	1	1.025	1.18	0.994	1.007	1.178	0.973	1.098	1.308	1.029	1.106	1.295	1.059	1.199	1.24																			ZNF429	1	0.842	0.702	0.847	0.777	0.748	0.783	0.632	0.527	0.689	0.675	0.621	0.787	0.669	0.636
NAGA	1	0.778	0.897	0.68	0.597	0.756	1.218	0.94	1.104	1.081	1.241	1.486	0.926	0.71	1.014																			ZNF43	1	0.568	0.443	0.77	0.548	0.343	0.603	0.439	0.404	0.701	0.544	0.371	0.63	0.418	0.303
NAGLU	1	0.957	1.108	0.863	0.796	0.905	1.238	1.259	1.333	1.169	1.406	1.834	1.124	0.918	1.433																			ZNF430	1	0.853	0.625	0.974	0.861	0.638	0.795	0.648	0.527	0.688	0.6	0.546	0.828	0.627	0.486
NAMPT	1	1.202	1.251	0.99	1.358	1.42	1.142	1.134	1.272	1.01	1.401	1.389	1.086	1.357	1.236																			ZNF431	1	0.664	0.534	0.829	0.544	0.479	0.471	0.5	0.512	0.778	0.556	0.456	0.64	0.699	0.461
NANOS3	1	1.547	0.921	0.873	1.436	1.173	0.893	1.298	1.025	0.941	1.178	0.986	0.881	0.935	1.285																			ZNF432	1	0.758	0.718	1.074	0.988	0.88	0.376	0.467	0.51	0.842	0.726	0.602	0.649	0.731	0.675
NANP	1	1.071	1.714	1.076	1.555	1.815	1.053	1.23	1.791	1.05	1.431	1.737	1.046	1.375	1.609																			ZNF433	1	0.827	0.78	0.733	0.885	0.772	0.432	0.599	0.467	0.778	0.71	0.648	0.586	0.621	0.634
NANS	1	0.987	1.515	0.726	1.035	1.888	1.282	1.216	1.343	0.929	1.483	1.738	0.96	1.022	1.691																			ZNF440	1	0.616	0.667	0.932	0.736	0.711	0.437	0.349	0.396	0.811	0.531	0.523	0.586	0.567	0.563
NAPG	1	1.174	1.314	0.966	1.471	1.58	1.013	1.15	1.159	0.936	1.155	1.257	0.933	1.258	1.447																			ZNF441	1	0.618	0.601	0.713	0.51	0.502	0.272	0.223	0.236	1.052	0.543	0.478	0.803	0.665	0.494
NARS	1	1.114	1.165	0.998	1.266	1.293	0.969	1.078	1.136	0.974	1.304	1.262	1.089	1.246	1.181																			ZNF443	1	0.81	0.829	0.904	0.749	0.819	0.613	0.463	0.725	0.785	0.621	0.635	0.62	0.651	0.636
NAT10	1	1.026	1.087	1.076	1.125	1.17	0.907	1.009	1.147	0.932	0.989	1.026	0.933	1.127	1.084																			ZNF445	1	0.972	0.916	0.945	0.99	0.886	0.751	0.937	0.877	0.851	0.752	0.742	0.872	0.944	0.817
NAT16	1	4.216	6.111	1.944	4.672	8.391	1.39	4.909	5.225	1.567	3.029	5.668	2.582	3.619	8.115																			ZNF451	1	0.654	0.729	0.88	0.769	0.684	0.825	0.664	0.733	0.938	0.735	0.679	0.835	0.785	0.687
NAT6	1	0.993	1.142	1.24	1.047	1.322	1.201	0.955	1.181	1.151	1.025	1.27	1.154	1.128	1.374																			ZNF462	1	0.801	0.684	0.931	0.867	0.588	1.313	1.195	1.015	0.708	0.648	0.57	0.742	0.622	0.516
NAV2	1	2.993	3.552	3.698	6.326	8.014	1.023	2.016	2.903	1.757	1.849	3.187	2.527	2.818	4.886																			ZNF484	1	0.965	0.955	0.885	0.884	0.92	0.772	0.891	0.944	0.867	0.8	0.751	0.827	0.888	0.838
NBEAL2	1	1.062	1.959	0.917	0.872	2.01	0.972	1.138	1.93	1.533	1.086	2.207	1.038	0.98	2.626																			ZNF491	1	0.466	0.421	0.941	0.546	0.396	0.495	0.338	0.274	0.878	0.477	0.296	0.64	0.565	0.326
NBL1	1	2.242	3.637	0.461	1.685	4.581	1.568	1.751	2.444	1.383	2.583	4.362	1.001	1.537	5.563																			ZNF496	1	0.846	0.743	0.819	0.797	0.725	0.975	0.877	0.757	0.971	0.782	0.763	0.937	0.799	0.865
NCEH1	1	1.869	3.482	0.647	3.358	6.212	0.972	2.831	3.815	1.886	4.231	5.796	0.746	1.823	4.554																			ZNF501	1	0.855	0.669	0.955	0.931	0.629	0.382	0.422	0.386	0.893	0.902	0.639	0.948	0.857	0.568
NCKAP1	1	1.292	1.352	1.061	1.445	1.535	0.963	1.158	1.237	0.962	1.327	1.516	1.261	1.333	1.525																			ZNF518B	1	1.142	0.961	0.887	1.259	0.901	1.319	1.359	1.202	0.853	0.882	0.791	1.085	0.977	0.818
NCKAP5	1	0.406	0.393	1.259	0.254	0.192	0.857	0.654	0.57	1.074	0.564	0.737	0.924	0.45	0.34																			ZNF519	1	0.739	0.584	1.112	0.658	0.462	0.709	0.53	0.696	0.953	0.557	0.375	0.805	0.786	0.362
NCOA7	1	1.708	1.779	1.059	2.096	2.272	1.075	1.647	1.632	1.243	1.854	2.113	1.436	2.164	2.374																			ZNF532	1	0.734	0.638	0.772	0.674	0.548	0.828	0.762	0.633	0.909	0.598	0.525	0.813	0.625	0.549
NDEL1	1	1.166	1.221	1.062	1.307	1.515	1.089	1.139	1.166	0.925	1.21	1.211	1.086	1.256	1.27																			ZNF543	1	0.811	0.804	0.929	0.81	0.735	0.861	0.821	0.599	0.858	0.771	0.7	0.87	0.914	0.753
NDFIP2	1	1.591	1.631	1.003	1.791	2.01	1.15	1.405	1.323	0.903	1.493	1.767	1.103	1.274	1.866																			ZNF546	1	0.746	0.936	1.025	0.864	0.936	0.481	0.492	0.735	0.944	0.601	0.788	0.677	0.93	0.925
NDP	1	3.314	5.328	2.243	3.216	4.325	1.053	3.595	5.554	0.513	1.983	4.203	1.151	2.454	5.786																			ZNF548	1	0.945	0.873	0.909	0.913	0.771	0.599	0.751	0.662	0.862	0.752	0.639	0.795	0.857	0.678
NDRG1	1	2.116	4.97	1.427	2.405	4.714	0.821	1.072	2.937	1.396	2.867	5.161	3.035	3.303	5.105																			ZNF551	1	0.832	0.774	0.844	0.82	0.699	0.612	0.666	0.61	0.834	0.684	0.597	0.674	0.801	0.619
NDRG2	1	1.489	2.185	1.066	1.884	2.982	1.126	1.641	2.083	0.897	1.491	2.228	1.183	1.434	2.64																			ZNF552	1	0.744	0.747	0.922	1.06	0.746	0.715	0.835	0.822	0.862	0.86	0.616	0.815	0.98	0.669
NDUFAF1	1	1.186	1.032	0.868	1.27	1.17	1	0.896	0.902	0.91	1.341	1.116	1.101	1.126	1.081																			ZNF557	1	0.865	0.946	1.001	0.916	0.866	0.671	0.715	0.825	0.839	0.744	0.695	0.686	0.927	0.724
NDUFAF2	1	1.676	1.377	0.996	1.897	1.661	1.526	1.489	1.289	0.795	1.513	1.494	1.097	1.256	1.373																			ZNF559	1	0.664	0.508	1.035	0.859	0.462	0.384	0.333	0.354	1.295	0.921	0.582	1.354	1.019	0.637
NEAT1	1	0.621	1.388	0.412	0.512	0.804	0.887	1.156	2.383	1.417	1.351	2.064	0.314	0.5	0.766																			ZNF561	1	0.843	0.774	0.992	0.918	0.713	0.71	0.756	0.692	0.909	0.854	0.66	0.868	0.846	0.598
NEBL	1	1.122	1.178	0.721	1.056	1.127	0.777	1.153	1.281	1.325	1.536	1.412	0.683	0.97	1.064																			ZNF562	1	0.899	0.867	0.956	1.057	0.875	0.611	0.656	0.621	0.895	0.745	0.67	0.784	0.83	0.736
NECAB1	1	1.363	0.756	2.057	1.259	0.717	1.461	2.116	1.002	0.397	0.681	0.992	0.594	0.75	1.398																			ZNF565	1	0.711	0.758	0.992	0.785	0.854	0.738	0.666	0.769	0.92	0.823	0.656	0.892	1.025	0.764
NECAB3	1	1.067	1.299	0.654	0.694	1.331	1.394	1.236	1.316	0.941	0.941	1.5	0.68	0.803	1.555																			ZNF570	1	0.841	0.75	0.817	0.77	0.663	0.629	0.634	0.621	0.626	0.567	0.577	0.759	0.683	0.637
NEDD9	1	0.996	1.454	0.726	1.536	5.937	0.993	1.558	1.558	1.983	3.313	2.19	0.787	0.839	0.858																			ZNF582	1	1.03	0.854	0.874	0.98	0.879	0.466	0.531	0.561	0.968	0.882	0.766	0.838	0.922	0.688
NEFH	1	1.426	2.552	1.201	1.739	2.866	0.91	1.402	1.968	1.141	1.572	3.205	1.102	1.083	3.287																			ZNF583	1	0.892	0.756	0.941	0.945	0.731	0.606	0.611	0.501	0.753	0.671	0.569	0.81	0.764	0.642
NEFL	1	1.312	2.326	0.964	1.399	2.721	1.38	1.306	2.086	1.961	2.196	4.502	2.291	1.903	5.019																			ZNF586	1	0.824	0.801	1.041	0.765	0.673	0.597	0.639	0.66	0.878	0.676	0.604	0.816	0.972	0.639
NEIL2	1	1.078	1.064	0.839	1.174	1.11	1.417	1.385	1.282	0.983	1.423	1.353	1.06	1.275	1.218																			ZNF587	1	0.677	0.716	0.85	0.686	0.724	0.552	0.646	0.695	0.889	0.635	0.626	0.65	0.77	0.676
NEK11	1	1.257	1.295	1.031	1.299	1.258	1.745	2.867	3.009	1.505	2.57	2.754	1.107	1.223	1.204																			ZNF587B	1	0.666	0.661	0.956	0.925	0.625	0.598	0.61	0.505	0.885	0.784	0.539	0.682	0.762	0.585
NEK6	1	1.546	2.087	0.661	0.823	1.076	1.028	1.998	2.966	1.728	2.601	2.572	0.572	0.967	1.264																			ZNF594	1	0.72	0.748	0.939	0.659	0.664	0.591	0.615	0.747	0.92	0.589	0.661	0.821	0.765	0.657
NENF	1	1.619	2.331	0.595	1.602	2.71	2.837	2.208	2.734	1.092	2.363	3.71	1.153	1.436	3.055																			ZNF605	1	0.904	0.887	0.921	0.91	0.814	0.531	0.617	0.629	0.849	0.721	0.729	0.853	0.829	0.793
NFATC4	1	1.193	2.641	0.969	0.89	1.022	1.809	2.495	6.054	2.665	4.6	4.971	0.84	1.38	1.055																			ZNF606	1	0.724	0.618	0.87	0.762	0.598	0.653	0.531	0.498	0.756	0.666	0.519	0.816	0.644	0.517
NFE2L1	1	0.876	0.933	0.865	0.841	1.061	1.025	0.879	0.983	0.922	0.885	1.141	1.086	0.749	1.034																			ZNF608	1	0.599	0.521	1.045	0.553	0.38	0.796	0.581	0.577	1.342	0.774	0.69	1.749	1.069	0.692
NFE2L2	1	1.145	1.695	0.806	1.257	1.615	0.932	1.423	2.021	1.668	2.978	2.842	0.804	1.241	1.162																			ZNF609	1	0.916	0.693	0.984	0.844	0.631	0.842	0.841	0.702	0.721	0.641	0.623	0.888	0.731	0.58
NFIA	1	1.589	3.629	0.66	1.272	1.345	0.51	3.039	6.447	2.479	6.587	6.965	0.475	2.264	0.433																			ZNF610	1	0.652	0.648	0.892	0.539	0.521	0.435	0.48	0.505	0.767	0.539	0.453	0.81	0.788	0.469
NFIB	1	0.845	3.094	1.135	1.312	1.166	1.334	1.546	5.593	3.451	5.678	4.064	1.725	2.239	0.632																			ZNF616	1	0.751	0.659	1.036	0.761	0.707	0.5	0.478	0.544	0.699	0.595	0.491	0.853	0.593	0.493
NFIC	1	1.674	2.077	1.06	1.492	1.994	1.11	1.799	2.189	1.283	1.714	2.759	1.631	1.817	2.736																			ZNF618	1	0.839	0.56	0.855	0.647	0.415	1.03	0.886	0.651	0.804	0.619	0.52	0.85	0.626	0.568
NFIX	1	3.464	4.25	1.771	7.021	9.539	0.807	5.757	5.444	2.021	9.304	11.269	1.08	8.276	6.468																			ZNF620	1	0.856	0.67	0.805	0.705	0.549	0.732	0.793	0.648	0.782	0.719	0.593	0.782	0.807	0.47
NFKBIB	1	1.629	1.394	1.096	1.595	1.967	1.428	1.491	1.4	0.9	1.536	1.736	1.074	1.327	1.737																			ZNF623	1	0.942	0.749	0.926	0.884	0.731	0.85	0.908	0.757	0.784	0.768	0.698	1.006	0.868	0.709
NFS1	1	0.874	0.894	1.174	1.301	1.024	1.114	1.03	0.938	0.916	0.962	0.906	0.865	0.928	0.824																			ZNF625	1	0.712	0.852	0.525	0.712	0.666	0.526	0.525	0.538	0.759	0.84	0.647	0.68	0.351	0.752
NGEF	1	14.098	29.449	2.704	32.461	60.435	1.215	5.492	16.005	2.199	10.183	28.86	7.285	17.65	41.229																			ZNF627	1	0.864	0.685	0.842	0.824	0.616	0.858	0.704	0.535	0.706	0.729	0.626	0.952	0.712	0.586
NGLY1	1	1.092	1.355	0.758	1.112	1.17	0.939	1.215	1.497	1.147	1.519	1.56	0.843	1.307	1.431																			ZNF629	1	0.875	0.661	0.858	0.647	0.579	0.94	0.807	0.627	0.738	0.569	0.641	1.022	0.651	0.658
NHSL2	1	1.246	1.859	1.067	1.091	1.714	0.495	0.982	1.326	0.978	0.699	1.839	1.022	1.021	1.96																			ZNF638	1	0.911	0.82	0.923	1.02	0.824	0.921	0.931	0.839	0.932	0.873	0.773	0.942	0.923	0.812
NID1	1	1.302	1.84	0.73	0.532	0.971	0.471	0.871	2.791	8.037	6.18	4.172	1.647	1.954	1.525																			ZNF644	1	0.959	0.802	0.982	1.011	0.745	1.046	1.006	0.889	0.824	0.878	0.787	1.102	0.922	0.746
NID2	1	0.902	0.824	0.889	0.786	0.666	0.762	1.102	1.11	1.419	1.568	1.968	0.852	0.975	0.577																			ZNF646	1	0.696	0.536	0.978	0.488	0.422	1.033	0.637	0.521	0.783	0.497	0.49	0.966	0.574	0.464
NINJ1	1	1.281	1.4	0.808	0.86	1.14	2.062	1.398	1.819	0.846	1.436	1.835	0.707	0.776	1.139																			ZNF649	1	0.829	0.676	0.913	0.684	0.637	0.392	0.376	0.439	0.634	0.632	0.524	0.712	0.632	0.491
NIPA2	1	1.127	1.179	0.918	1.161	1.328	1.06	1.076	1.133	0.933	1.116	1.378	1.034	1.03	1.379																			ZNF654	1	0.931	1.046	0.928	0.943	0.966	0.865	0.861	0.932	0.794	0.878	0.901	0.871	1.01	0.859
NIPAL1	1	1.751	2.287	1.116	2.879	5.358	0.732	1.712	2.585	1.422	1.796	2.309	1.86	2.903	2.967																			ZNF655	1	0.921	0.935	0.995	0.991	0.953	0.746	0.908	0.994	1.023	0.917	0.867	0.826	1.195	0.956
NIPAL2	1	3.006	4.988	1.436	4.478	6.714	0.814	5.273	9.664	2.418	5.638	8.542	3.793	8.124	11.887																			ZNF66	1	0.578	0.35	0.839	0.292	0.271	0.251	0.314	0.277	0.68	0.276	0.25	0.553	0.498	0.346
NIPAL3	1	1.534	1.449	1.074	2.03	2.327	1.028	1.359	1.376	0.889	1.323	1.772	1.272	1.406	2.016																			ZNF660	1	0.731	0.544	0.815	0.567	0.394	0.868	0.769	0.655	0.76	0.645	0.498	0.787	0.659	0.473
NIPSNAP3B	1	1.121	0.992	0.954	1.053	1.085	0.719	1.241	1.376	0.914	1.286	0.995	1.063	1.076	1.161																			ZNF664	1	0.719	0.545	0.938	0.648	0.431	1.057	0.813	0.671	0.793	0.747	0.519	0.821	0.605	0.414
NKD2	1	1.776	2.84	1.798	1.73	3.535	1.129	1.636	2.21	2.2	2.209	4.317	2.898	2.959	5.059																			ZNF669	1	0.778	0.642	0.894	0.913	0.549	0.805	0.751	0.542	0.753	0.807	0.624	1.017	0.798	0.648
NKIRAS1	1	1.459	1.472	1.14	1.889	1.839	1.168	1.365	1.386	0.794	1.606	1.624	1.189	1.588	1.624																			ZNF670	1	0.856	0.671	0.837	0.672	0.509	0.74	0.654	0.577	0.68	0.66	0.558	0.924	0.691	0.614
NMB	1	1.517	2.69	0.785	1.788	1.902	1.133	1.836	1.956	1.038	1.642	2.948	0.997	1.531	2.612																			ZNF674	1	0.686	0.644	0.987	0.748	0.629	0.79	0.73	0.636	0.725	0.659	0.57	0.662	0.717	0.546
NMBR	1	3.228	6.22	3.526	5.19	10.036	2.96	3.908	6.003	2.248	2.198	9.652	4.346	5.503	9.877																			ZNF675	1	0.806	0.639	0.943	0.861	0.652	0.71	0.678	0.506	0.629	0.569	0.47	0.756	0.682	0.515
NME4	1	1.368	1.599	1.023	1.096	1.725	1.159	1.262	1.827	1.086	1.212	1.94	0.925	0.976	1.849																			ZNF677	1	0.955	0.719	0.825	0.949	0.688	0.073	0.089	0.08	0.737	0.758	0.613	0.809	0.733	0.579
NMRAL1	1	1.164	1.137	0.857	1.25	1.256	0.764	0.811	0.73	1.067	1.311	1.273	1.222	1.077	1.22																			ZNF678	1	0.875	0.805	0.881	0.794	0.678	0.699	0.709	0.802	1.001	0.791	0.742	1.102	1.005	0.776
NMRK1	1	1.038	1.359	1.017	1.346	1.768	1.261	1.141	1.552	1.123	1.372	1.853	1.522	1.613	1.809																			ZNF681	1	0.647	0.545	0.804	0.488	0.383	0.771	0.538	0.436	0.623	0.604	0.436	0.752	0.654	0.486
NOB1	1	1.259	1.059	1.028	1.157	1.01	1.12	1.123	1.201	1.031	1.315	1.273	0.991	1.057	0.981																			ZNF682	1	0.541	0.522	0.991	0.776	0.618	0.546	0.419	0.39	0.777	0.51	0.378	0.695	0.54	0.361
NOC3L	1	0.74	1.052	1.024	0.832	0.978	0.915	0.908	1.356	1.298	1.147	0.955	0.871	0.965	0.991																			ZNF688	1	0.705	0.509	1.223	0.785	0.521	1.051	0.722	0.531	0.959	0.676	0.474	0.875	0.744	0.553
NOD1	1	0.522	1.261	0.884	0.91	1.209	0.643	1.101	1.9	1.369	1.235	1.547	0.672	1.063	1.341																			ZNF69	1	0.45	0.432	0.691	0.403	0.341	0.494	0.394	0.395	0.826	0.441	0.358	0.393	0.333	0.392
NOL3	1	0.568	1.246	1.74	0.627	1.48	0.823	0.684	1.425	1.229	0.379	0.87	1.793	0.698	1.368																			ZNF695	1	0.382	0.388	0.796	0.434	0.223	0.545	0.406	0.326	0.822	0.519	0.263	0.801	0.446	0.229
NOL7	1	1.42	1.269	1.147	1.422	1.305	1.146	1.439	1.027	1.038	1.462	1.279	0.897	1.238	0.994																			ZNF697	1	1.027	0.73	0.905	0.92	0.661	1.107	1.002	0.625	0.758	0.833	0.628	1.01	0.865	0.618
NOLC1	1	1.568	1.568	1.044	1.778	1.67	1.074	1.508	1.51	0.987	1.406	1.603	1.336	1.509	1.599																			ZNF699	1	0.759	0.878	0.866	0.817	0.888	0.461	0.556	0.616	0.736	0.586	0.77	0.73	0.711	0.781
NOMO1	1	0.984	1.079	0.973	1.26	1.523	1.082	1.029	0.949	0.934	1.036	1.236	1.09	0.915	1.301																			ZNF7	1	0.761	0.696	0.984	0.816	0.688	0.799	0.725	0.691	0.9	0.769	0.643	0.833	0.845	0.644
NOMO2	1	1.69	1.635	0.875	1.111	1.349	0.836	1.396	1.272	2.057	0.913	1.558	1.025	1.428	1.756																			ZNF700	1	0.616	0.708	0.783	0.707	0.688	0.49	0.41	0.635	0.924	0.622	0.576	0.587	0.588	0.598
NOP10	1	1.292	1.045	1.006	1.66	1.208	1.122	1.002	0.801	0.758	1.422	1.14	1.089	1.07	0.915																			ZNF704	1	0.922	0.897	1.093	1.078	1.025	0.762	0.715	0.705	1.114	0.815	0.759	1.015	0.937	0.814
NOTCH3	1	0.733	1.306	0.607	0.394	0.406	0.935	1.093	3.037	2.368	2.144	1.932	0.61	0.639	0.375																			ZNF708	1	0.856	0.813	0.853	0.765	0.762	0.671	0.686	0.702	0.842	0.719	0.635	0.727	0.843	0.703
NOV	1	1.957	3.868	2.018	3.173	5.509	1.724	2.185	3.543	1.204	3.208	5.097	2.87	3.629	6.939																			ZNF71	1	0.929	0.746	0.913	0.669	0.689	0.812	0.657	0.55	0.717	0.586	0.601	0.821	0.641	0.592
NOVA1-AS1	1	1.235	2.265	1.61	1.846	2.872	0.9	1.041	2.603	1.769	2.074	1.242	1.908	3.409	2.363																			ZNF711	1	0.76	0.749	0.926	0.751	0.62	0.885	0.772	0.75	0.972	0.663	0.586	0.832	0.825	0.652
NOXA1	1	1.553	1.551	1.126	0.94	1.755	1.229	1.738	1.515	1.824	1.489	2.103	1.708	1.709	3.037																			ZNF713	1	0.764	0.679	0.774	0.615	0.492	0.788	0.84	0.654	0.929	0.676	0.566	0.761	0.829	0.648
NPAS2	1	8.453	14.89	4.196	13.957	30.615	0.945	3.769	10.744	2.135	4.128	9.059	5.069	7.689	15.208																			ZNF714	1	0.547	0.468	0.851	0.497	0.465	0.583	0.44	0.501	0.834	0.426	0.384	0.608	0.542	0.433
NPAS4	1	5	3.561	3.721	7.905	7.79	0.623	2.795	2.774	1.302	2.657	2.719	1.93	5.541	3.252																			ZNF718	1	1.16	1.033	1.024	1.047	0.852	0.576	0.719	0.69	0.887	0.821	0.842	0.917	1.151	0.748
NPC1L1	1	2.491	3.004	1.767	3.204	5.183	53.839	10.372	9.977	3.802	3.235	3.758	4.071	2.2	8.787																			ZNF730	1	0.455	0.663	0.477	0.38	0.371	0.426	0.381	0.635	1.114	0.696	0.516	0.631	0.62	0.465
NPC2	1	1.101	1.143	0.876	0.695	0.995	1.801	1.922	2.331	1.697	3.208	2.681	1.092	0.766	0.816																			ZNF738	1	0.756	0.635	0.89	0.654	0.486	0.777	0.601	0.536	0.846	0.747	0.451	0.783	0.697	0.444
NPHP1	1	0.805	1.867	0.919	1.076	1.89	0.924	1.204	2.336	1.601	1.681	1.964	0.809	1.001	1.557																			ZNF74	1	0.775	0.712	1.001	0.735	0.688	1.1	0.793	0.707	0.861	0.714	0.647	0.943	0.863	0.78
NPL	1	1.43	2.649	1.567	2.516	2.402	1.132	1.957	2.973	1.348	1.884	2.37	1.209	2.359	2.583																			ZNF740	1	0.758	0.662	0.924	0.825	0.63	1.067	0.839	0.723	0.867	0.738	0.588	0.899	0.784	0.545
NPM3	1	1.192	0.855	1.03	1.537	1.016	1.456	1.204	1.124	0.824	1.436	1.115	1.149	1.208	0.952																			ZNF75A	1	0.729	0.797	0.901	0.821	0.734	0.291	0.302	0.468	0.969	0.715	0.645	0.746	0.733	0.645
NPNT	1	4.708	12.977	1.616	5.838	27.239	1.46	4.899	7.384	1.623	7.605	27.329	6.034	13.693	33.54																			ZNF76	1	0.654	0.772	1.043	0.616	0.758	1.033	0.745	0.888	1.07	0.645	0.754	0.967	0.73	0.817
NPPC	1	1.35	3.131	0.648	1.464	2.58	0.809	1.239	2.69	1.003	1.885	5.613	1.539	1.82	3.012																			ZNF763	1	0.439	0.474	0.729	0.529	0.369	0.413	0.349	0.335	0.647	0.5	0.397	0.606	0.34	0.357
NPR2	1	0.783	0.765	1.196	0.822	0.589	0.874	1.02	1.084	1.154	0.979	0.932	0.811	0.584	0.589																			ZNF764	1	0.976	0.762	0.943	0.89	0.7	0.933	0.912	0.687	0.836	0.738	0.686	0.87	0.81	0.716
NPR3	1	1.18	0.456	1.087	0.855	3.845	0.696	2.346	0.894	0.648	1.569	2.232	1.171	0.861	2.312																			ZNF766	1	0.763	0.66	0.894	0.818	0.595	0.89	0.733	0.708	0.747	0.69	0.643	0.838	0.703	0.544
NPY	1	1.983	3.685	1.262	10.344	37.374	2.153	0.789	6.994	0.849	1.237	6.283	1.502	1.884	14.799																			ZNF772	1	0.962	0.888	0.934	0.85	0.775	0.36	0.383	0.359	0.816	0.748	0.833	0.932	0.854	0.843
NPY5R	1	2.188	3.483	1.755	6.969	8.707	1.372	2.1	4.319	4.046	7.438	10.116	17.343	20.142	25.706																			ZNF776	1	0.877	0.807	0.917	0.926	0.767	0.766	0.736	0.634	0.723	0.768	0.691	0.875	0.778	0.656
NQO1	1	1.855	1.671	0.688	1.244	0.871	1.268	3.786	3.545	2.668	6.974	5.608	0.794	0.968	0.667																			ZNF778	1	0.901	0.691	0.893	0.792	0.664	0.861	0.854	0.629	0.822	0.562	0.623	1.016	0.778	0.732
NR1D1	1	1.122	1.374	1.437	1.294	1.97	1.508	1.095	1.162	0.881	1.176	1.619	1.444	1.445	1.436																			ZNF780B	1	0.753	0.775	0.947	0.756	0.761	0.411	0.492	0.577	0.997	0.682	0.623	0.721	0.989	0.737
NR1D2	1	0.859	0.954	0.889	0.851	1.045	1.196	0.867	0.862	1.21	1.544	1.346	1.403	1.291	1.109																			ZNF785	1	0.878	0.738	1.189	0.989	0.751	0.826	0.851	0.738	1.028	0.786	0.599	0.888	1.045	0.714
NR1H2	1	0.868	0.778	0.997	0.699	0.839	1.196	0.933	0.839	1.01	0.893	1.001	0.932	0.748	0.81																			ZNF786	1	1.151	1.167	0.903	0.993	1.131	0.944	1.077	1.005	0.956	0.925	1.209	0.956	1.12	1.238
NR1H3	1	1.157	0.898	0.941	1.215	1.1	1.067	1.035	0.955	0.709	1.129	0.797	0.994	0.971	0.756																			ZNF789	1	0.733	0.814	1.025	0.749	0.721	0.675	0.714	0.921	1.098	0.73	0.675	0.746	1.029	0.799
NR3C1	1	2.112	2.582	3.605	4.9	5.121	0.768	1.474	1.915	1.617	2.261	2.509	2.7	4.151	2.802																			ZNF790	1	0.843	0.767	0.898	0.853	0.681	0.583	0.63	0.548	0.65	0.661	0.647	0.755	0.67	0.606
NR3C2	1	2.187	2.578	1.309	4.247	3.104	0.805	2.302	3.29	1.528	4.086	6.113	0.947	1.496	1.61																			ZNF8	1	0.65	0.581	0.717	0.575	0.505	0.541	0.484	0.417	0.678	0.488	0.406	0.556	0.601	0.444
NR4A1	1	1.692	1.834	1.125	1.894	2.96	0.96	1.217	1.548	1.091	1.371	1.785	1.091	1.675	2.049																			ZNF814	1	0.686	0.72	0.997	0.857	0.73	0.591	0.605	0.659	0.825	0.638	0.565	0.567	0.719	0.657
NR4A3	1	2.542	2.519	1.507	2.936	4.287	1.004	1.855	1.379	0.816	2.082	2.526	1.186	1.84	1.957																			ZNF821	1	0.757	0.635	1.036	0.748	0.621	1.308	0.833	0.588	0.796	0.753	0.59	1.033	0.724	0.623
NRSN1	1	1.223	1.75	0.921	1.214	1.975	1.473	2.159	2.583	0.79	0.997	1.61	1.393	1.445	2.423																			ZNF827	1	1.147	0.779	1.022	1.162	0.818	0.864	1.072	0.776	0.869	0.834	0.743	0.988	0.913	0.906
NRTN	1	1.611	3.965	2.207	2.466	5.994	1.702	1.886	2.129	2.571	3.275	7.201	5.738	2.452	2.864																			ZNF829	1	0.523	0.605	0.733	0.484	0.634	0.195	0.321	0.334	0.744	0.566	0.563	0.638	0.693	0.674
NSMF	1	1.358	1.569	1.167	1.234	2.052	1.287	1.174	1.313	0.982	1.19	1.838	1.142	1.362	2.138																			ZNF836	1	0.843	0.832	1.093	0.934	0.802	0.716	0.69	0.66	0.863	0.711	0.631	0.961	0.867	0.77
NSUN7	1	1.132	1.637	0.378	0.633	1.397	0.709	1.399	1.975	1.941	1.946	2.378	0.539	0.812	1.232																			ZNF839	1	0.884	0.624	1.024	0.963	0.676	1.04	0.888	0.67	0.894	0.89	0.676	0.988	0.87	0.66
NT5C	1	0.944	1.334	0.6	0.54	0.947	1.299	1.09	1.328	1.191	1.261	1.671	1.083	1.05	1.73																			ZNF84	1	0.841	0.711	0.901	0.617	0.64	0.514	0.591	0.711	0.677	0.486	0.56	0.774	0.696	0.518
NT5C1A	1	2.553	4.319	2.512	1.787	4.105	1.064	1.524	4.188	2.387	1.704	3.681	2.908	6.443	8.653																			ZNF844	1	0.658	0.765	0.411	0.3	0.452	0.087	0.089	0.119	0.707	0.547	0.754	0.436	0.329	0.517
NT5DC3	1	6.284	13.89	1.539	11.746	17.719	1.14	6.325	12.751	1.896	5.404	9.974	2.062	4.88	10.796																			ZNF845	1	0.81	0.85	0.982	0.787	0.741	0.803	0.673	0.766	0.845	0.682	0.711	1.028	0.73	0.732
NT5E	1	0.588	1.677	1.247	1.329	3.616	1.552	1.883	2.467	2.26	1.189	3.927	1.74	2.18	4.956																			ZNF85	1	0.514	0.401	0.715	0.419	0.298	0.515	0.378	0.28	0.679	0.523	0.352	0.659	0.474	0.238
NTAN1	1	0.897	1.251	0.911	1.234	1.405	1.226	0.981	1.121	0.927	1.158	1.193	0.748	0.851	0.996																			ZNF852	1	0.78	0.788	0.905	0.6	0.627	0.579	0.776	0.797	0.958	0.606	0.627	0.792	1.002	0.643
NTMT1	1	1.181	1.093	1.108	0.991	1.041	1.319	1.121	0.922	0.874	1.073	1.022	1.067	0.993	1.013																			ZNF891	1	0.791	0.852	0.876	0.651	0.797	0.38	0.534	0.706	0.947	0.54	0.547	0.697	1.013	0.707
NTRK2	1	1.56	2.073	0.919	1.491	2.479	0.551	0.94	1.545	1.001	0.966	2.178	1.397	1.012	1.881																			ZNF90P1	1	0.396	0.413	0.486	0.338	0.329	0.197	0.744	0.35	0.558	0.464	0.404	0.394	0.646	0.591
NUBPL	1	1.023	1.078	1.142	1.141	1.053	0.98	1.014	1.149	0.973	1.174	1.186	0.899	0.975	0.951																			ZNF92	1	0.826	0.688	0.963	0.802	0.603	0.976	0.711	0.691	0.709	0.76	0.593	0.925	0.763	0.549
NUCB1	1	0.974	0.984	0.938	0.832	1.158	1.189	0.923	0.955	0.948	1.128	1.371	1.056	0.76	1.22																			ZNF93	1	0.546	0.452	0.673	0.334	0.319	0.311	0.2	0.222	0.633	0.418	0.329	0.561	0.364	0.283
NUDC	1	1.247	1.065	1.064	1.329	1.147	1.247	1.256	1.019	0.903	1.292	1.205	1.17	1.063	1.029																			ZNRF1	1	1.01	0.873	1.018	0.918	0.834	1.081	0.888	0.747	0.847	0.678	0.692	0.991	0.815	0.794
NUDT16	1	1.052	1.373	0.485	0.823	1.084	1.32	1.498	1.889	1.251	1.295	1.639	0.825	0.81	1.219																			ZRANB2-AS2	1	0.671	0.686	0.784	0.492	0.466	0.806	0.652	0.677	0.859	0.497	0.499	0.838	0.701	0.433
NUDT17	1	0.873	1.169	1.194	1.045	1.325	1.032	1.31	1.607	1.408	1.067	1.174	1.165	1.322	1.587																			ZSCAN12	1	0.892	0.719	0.849	0.854	0.638	0.935	0.91	0.744	0.834	0.751	0.611	0.952	0.835	0.609
NUDT22	1	1.083	1.198	1.112	0.73	1.179	1.21	1.072	1.146	1.209	1.088	1.372	1.087	0.991	1.587																			ZSCAN16	1	0.634	0.62	0.943	0.556	0.474	0.952	0.734	0.649	0.841	0.705	0.497	0.844	0.742	0.516
NUDT6	1	0.95	1.436	0.931	0.975	1.273	0.923	1.063	1.632	1.188	1.017	1.08	0.88	1.15	1.529																			ZSCAN2	1	0.756	0.566	0.941	0.661	0.508	1.072	0.778	0.556	0.728	0.626	0.491	0.983	0.663	0.508
NUDT8	1	1.046	1.255	0.986	0.942	1.204	1.539	1.282	1.266	1.185	1.298	1.441	0.904	0.982	1.341																			ZSCAN20	1	0.696	0.767	0.879	0.558	0.673	0.782	0.683	0.851	0.837	0.658	0.671	0.895	0.698	0.577
NUDT9	1	1.432	1.397	1.055	1.506	1.466	1.176	1.479	1.384	1.006	1.518	1.599	1.115	1.183	1.408																			ZSCAN21	1	0.74	0.774	1.019	0.877	0.794	0.98	0.802	0.74	0.819	0.702	0.651	0.959	0.813	0.76
NUFIP2	1	1.044	1.241	0.921	1.129	1.333	0.817	0.959	1.263	0.955	0.966	1.191	0.935	1.032	1.161																			ZSCAN23	1	0.582	0.803	0.808	0.507	0.586	0.623	0.623	0.986	0.914	0.44	0.615	0.819	0.744	0.614
NUPR1	1	1	1.741	1	2.637	6.228	1.54	3.195	6.133	2.279	10.959	11.089	1	3.16	2.785																			ZSCAN25	1	0.778	0.538	0.866	0.703	0.514	0.82	0.71	0.528	0.817	0.678	0.516	0.949	0.737	0.493
NUS1P1	1	1.739	1.951	1.103	1.435	1.95	0.984	2.32	1.876	0.882	1.863	1.896	1.061	1.77	2.097																			ZSCAN29	1	0.773	0.626	0.852	0.754	0.594	0.923	0.802	0.662	0.871	0.661	0.586	0.881	0.691	0.609
NWD1	1	1.786	2.193	0.87	2.073	2.436	0.686	1.287	1.892	0.875	1.15	1.885	0.546	1.805	2.433																			ZSCAN31	1	0.782	0.77	1.047	0.789	0.652	0.889	0.937	0.697	0.784	0.755	0.583	0.952	0.976	0.632
NXPE3	1	1.432	1.668	1.14	1.671	2.152	1.036	1.397	1.685	1.114	1.416	1.746	1.096	1.303	1.825																			ZSCAN9	1	0.569	0.542	0.774	0.514	0.365	0.989	0.696	0.598	0.871	0.704	0.498	0.838	0.784	0.53
NXPH3	1	3.065	7.786	1.938	3.161	7.583	0.891	2.612	6.1	1.657	4.164	12.389	3.755	4.149	15.517																			ZSWIM1	1	0.836	0.852	0.963	0.84	0.839	1.046	0.918	0.867	0.804	0.834	0.745	0.895	0.847	0.78
OAF	1	1.577	2.645	0.874	1.63	2.106	1.976	4.265	5.647	3.168	5.22	6.343	0.713	1.097	0.472																			ZSWIM4	1	0.85	0.484	0.879	0.609	0.407	1.231	0.86	0.47	0.704	0.564	0.483	0.862	0.533	0.475
OAT	1	1.558	1.991	0.907	1.752	2.377	1.151	1.537	1.836	1.029	2.082	2.389	1.321	1.751	2.288																			ZSWIM5	1	0.921	0.586	0.916	0.804	0.561	1.153	1.034	0.598	0.835	0.661	0.556	1.052	0.746	0.632
OCA2	1	1.142	1.164	0.761	0.522	0.926	1.465	1.125	2.826	4.868	4.907	2.803	0.9	0.937	1.287																			ZSWIM6	1	0.442	0.33	0.831	0.377	0.239	0.816	0.429	0.313	0.689	0.331	0.26	0.606	0.327	0.26
OCEL1	1	1.043	0.97	1.141	0.914	0.991	1.406	1.065	0.841	0.821	0.995	0.958	0.97	0.855	0.938																			ZWILCH	1	0.775	0.695	0.927	0.795	0.706	0.984	0.747	0.759	0.869	0.809	0.62	0.907	0.725	0.562
OCLN	1	1.501	2.588	0.532	1.196	1.159	0.595	1.494	3.659	3.252	3.642	5.365	0.84	1.186	1.731																			snoU109	1	0.696	1.008	0.96	0.626	0.677	0.488	0.997	0.853	1.137	0.407	0.472	0.725	0.825	0.817
ODF3B	1	1.781	1.87	1.13	0.476	1.069	1.621	2.958	4.806	2.847	3.616	4.725	1.433	1.413	1.894																			snoU13	1	0.63	0.787	0.994	0.805	0.78	0.67	0.776	0.877	1.136	0.73	0.624	0.798	0.984	0.773
ODF3L1	1	0.951	1.395	0.654	0.698	1.229	0.966	2.114	1.998	0.691	1.943	2.402	1.052	1.597	1.331
OGDH	1	1.928	1.325	1.034	1.863	1.601	1.218	1.844	1.332	0.926	1.635	1.581	1.173	1.402	1.615
OGFOD1	1	1.194	1.087	1.023	1.266	1.172	1.022	1.155	1.106	0.89	1.202	1.113	1.042	1.156	1.011
OGFRL1	1	1.257	1.731	0.855	1.5	1.999	0.857	1.32	1.808	1.505	1.937	2.632	1.694	1.883	2.75
OLFML2A	1	1.047	0.914	2.056	1.653	1.33	0.858	2.261	1.159	2.839	5.084	1.817	0.973	0.84	0.927
OLIG2	1	1.222	1.904	0.563	0.852	1.236	0.984	1.101	1.165	0.705	1.362	2.66	0.561	0.762	1.721
OMA1	1	0.938	1.44	0.699	1.15	1.092	1.132	1.789	2.29	1.224	1.861	2.045	0.902	1.51	1.222
OPN1SW	1	0.814	0.892	1.338	1.379	1.322	1.36	1.15	1.092	1.28	1.449	1.267	1.139	1.087	1.363
OPN3	1	3.275	11.879	0.938	4.136	24.598	1.504	1.882	4.068	2.363	3.641	20.506	1.722	2.321	19.781
OPRK1	1	4.874	21.206	1.077	13.754	32.977	1.764	2.456	7.096	3.125	5.01	13.196	7.838	10.415	21.341
OR7E12P	1	0.469	0.955	0.477	0.338	0.753	0.267	0.219	1.276	1.051	0.771	0.798	0.3	0.393	0.648
ORAI1	1	1.669	1.984	0.868	0.861	1.524	1.516	1.906	2.994	1.459	2.817	4.662	1.078	0.857	1.3
ORC3	1	1.072	1.042	0.919	1.15	1.045	0.948	1.004	1.051	0.877	1.197	1.03	1	1.098	0.964
OSBP2	1	1.295	1.565	1.07	1.097	1.551	1.02	1.234	1.457	1.036	1.074	1.806	1.127	1.131	1.69
OSBPL10	1	2.782	2.737	2.307	3.671	3.732	0.528	2.584	3.099	1.571	3.184	2.866	2.213	2.638	3.633
OSBPL1A	1	1.346	1.361	1.001	1.362	1.24	1.233	1.621	1.686	1.108	1.659	1.899	0.924	1.187	1.373
OSBPL3	1	1.261	1.994	0.831	1.872	2.951	1.093	1.927	3.537	3.16	3.699	4.314	1.798	2.35	2.775
OSGIN2	1	1.519	1.733	0.783	1.315	1.567	1.623	1.887	2.121	1.294	2.359	2.326	1.125	1.449	1.634
OSMR	1	0.992	0.849	0.969	1.306	1.907	0.767	2.245	2.185	3.316	2.051	1.863	0.962	1.639	1.471
OSTC	1	1.435	1.761	0.975	1.583	2.349	1.276	1.576	1.906	1.025	2.308	2.171	1.061	1.249	1.535
OSTF1	1	1.843	2.344	1.011	2.956	2.009	1.557	2.23	2.873	1.459	3.693	4.343	1.68	2.5	2.918
OSTM1	1	1.291	1.71	0.869	1.448	2.064	1.206	1.479	1.753	0.952	1.539	2.201	1.086	1.124	2.114
OXCT1-AS1	1	1.151	0.87	0.629	0.577	1.351	0.394	1.027	1.233	0.562	0.722	0.986	0.75	1.169	1.127
OXNAD1	1	1.001	1.157	0.962	1.034	1.121	1.12	1.207	1.259	0.969	1.074	1.097	0.816	1.083	1.014
OXR1	1	1.454	1.517	1.239	1.659	1.736	1.271	1.56	1.711	0.922	1.659	1.64	1.091	1.393	1.851
P2RX4	1	0.634	0.891	0.892	0.744	1.032	0.964	0.77	0.993	1.158	0.932	1.136	0.96	0.87	1.115
P2RX5	1	0.775	1.56	1.467	1.673	1.801	0.955	1.176	1.709	1.175	1.195	1.897	0.914	1.357	3.054
P2RX6	1	1.283	2.899	0.819	1.001	2.738	1.014	1.553	2.862	1.381	2.05	4.018	1.17	1.313	3.531
P2RX7	1	0.753	0.625	1.775	0.875	0.819	0.781	1.153	0.907	0.897	0.926	0.829	1.719	1.492	1.943
P4HA1	1	0.75	0.908	1.024	0.844	0.835	1.081	1.006	1.298	1.747	2.396	1.795	1.016	1.059	0.528
P4HA2	1	1.108	2.752	0.874	1.237	3.434	1.217	1.518	3.12	2.167	2.842	4.539	1.626	1.711	3.633
P4HA3	1	0.688	1.032	1.033	0.561	1.083	0.624	1.028	1.021	1.191	0.683	1.309	1.313	0.963	2.168
P4HB	1	0.956	0.898	0.938	0.853	1.102	1.161	1.027	0.995	1.07	1.169	1.121	1.021	0.685	0.831
PACSIN1	1	1.351	2.117	1.194	1.249	3.171	1.138	1.224	1.509	0.843	0.947	2.047	1.368	1.518	3.224
PACSIN2	1	1.213	1.244	0.878	1.167	1.3	1.053	1.089	1.054	0.913	1.253	1.383	1	1.04	1.328
PACSIN3	1	1.183	6.761	1.266	0.729	2.061	1.178	1.23	9.503	3.147	3.472	7.939	1.324	2.076	3.084
PAG1	1	1.43	1.47	1.921	2.082	1.871	0.832	1.317	2.02	0.979	1.194	1.996	1.586	1.75	2.614
PALD1	1	3.593	7.881	1.275	6.851	10.325	2.019	2.823	10.884	3.615	4.044	10.636	5.043	4.762	8.767
PALMD	1	1.047	1.251	1.31	0.956	1.094	0.685	0.876	1.298	0.69	1.085	1.67	0.654	0.781	0.924
PAM	1	2.715	4.257	0.76	3.433	5.806	0.98	1.603	2.722	2.459	3.885	5.631	2.63	2.447	5.199
PAMR1	1	0.772	0.343	0.618	0.518	0.35	0.625	1.431	0.454	1.154	0.865	0.399	0.643	0.529	0.647
PANX2	1	1.085	1.265	0.962	0.637	1.509	1.682	1.084	0.994	1.15	0.883	1.524	1.319	0.955	2.019
PAPSS2	1	1.341	2.785	0.952	0.88	1.178	0.847	3.968	7.322	1.648	3.499	4.016	0.927	1.172	0.946
PAQR7	1	0.651	0.998	0.912	0.925	1.063	0.978	0.882	0.952	0.857	0.908	1.181	0.705	0.669	1.275
PAQR8	1	1.993	2.871	1.046	2.233	2.86	0.982	1.487	3.279	1.886	2.996	3.926	1.805	1.773	3.159
PARD3B	1	1.422	1.701	1.046	1.126	1.177	2.001	2.656	3.206	1.935	2.215	2.518	1.765	1.599	1.537
PARM1	1	1.99	3.944	0.547	0.958	2.486	1.21	2.242	5.521	2.642	4.951	11.776	1.277	1.733	3.736
PARN	1	0.916	0.858	0.957	0.965	0.976	1.104	0.862	0.905	0.963	1.14	1.033	1.146	0.842	0.894
PARP10	1	1.474	1.267	0.997	1.078	1.429	1.056	1.435	1.226	1.306	1.318	1.775	1.024	1.386	2.046
PARP12	1	1.331	3.9	2.16	2.165	3.12	1.38	1.825	3.99	4.032	3.801	5.698	3.729	3.585	8.135
PARP14	1	0.649	1.147	0.963	0.699	0.855	0.777	1.014	2.507	2.006	2.666	2.909	0.797	1.032	0.982
PARP3	1	0.771	0.674	1.131	0.652	0.657	1.155	0.92	0.79	0.867	0.736	0.733	0.948	0.825	0.826
PARP4	1	0.781	1.21	0.488	0.415	0.315	1.759	1.487	2.502	1.89	2.589	1.923	0.718	0.682	0.297
PARP9	1	2.279	1.614	2.525	1.147	1.233	2.488	2.069	2.404	1.548	5.385	6.656	2.108	1.345	1.97
PARS2	1	1.046	1.328	0.972	1.145	1.254	1.268	1.138	1.283	0.908	1.217	1.263	1.023	1.163	1.101
PARVA	1	1.59	1.813	0.979	1.428	1.348	1.548	2.269	3.02	1.701	2.919	2.71	0.821	0.911	1.442
PAX3	1	0.716	1.267	0.751	0.577	1.229	0.325	0.156	5.178	1.731	2.146	1.775	0.766	0.861	1.341
PBX4	1	0.766	1.621	0.577	0.808	1.184	1.149	1.061	1.611	1.427	1.065	1.214	0.806	0.792	1.2
PBXIP1	1	1.81	1.833	0.633	0.943	0.866	0.956	2.17	2.697	2.664	5.344	5.43	1.062	1.036	0.787
PC	1	1.747	2.219	0.867	1.504	2.825	1.52	1.806	1.97	1.001	1.791	3.028	0.971	1.387	2.827
PCBD1	1	1.717	1.84	0.666	1.497	1.492	2.24	2.511	2.191	0.853	2.07	2.475	0.933	1.084	1.916
PCBP3	1	1.124	1.977	1.047	1.218	2.747	2.099	1.235	1.694	1.911	2.137	4.46	2.552	2.045	3.377
PCDH18	1	2.566	4.721	0.631	5.411	11.818	0.733	1.455	5.659	2.52	4.009	5.508	1.208	3.329	5.927
PCDHAC2	1	2.774	4.009	1.353	2.758	5.035	1.185	2.361	3.431	0.904	1.506	4.258	1.457	2.106	5.108
PCGF5	1	1.81	1.976	1.27	2.666	2.777	0.729	1.281	1.802	1.741	2.235	2.028	1.233	1.733	1.89
PCK2	1	0.596	0.822	0.537	0.37	0.691	1.878	1.385	1.204	1.197	1.21	0.99	0.861	0.708	0.906
PCLO	1	1.483	1.563	0.864	1.325	1.615	0.733	1.341	1.482	0.822	0.856	1.351	1.108	1.3	1.699
PCP4	1	2.871	2.211	1.21	4.95	1.848	2.321	6.292	4.998	2.94	10.341	7.758	1.338	1.496	1.061
PCSK1N	1	1.332	1.061	1.119	0.749	1.284	2.01	1.13	0.777	0.96	0.999	1.502	1.498	0.921	1.963
PCTP	1	1.474	2.271	1.189	1.206	2.08	2.294	2.52	2.933	1.764	2.098	2.413	1.563	1.389	2.494
PCYOX1	1	1.072	1.186	0.889	1.161	1.394	1.016	1.005	1.101	0.893	0.963	1.375	1.059	0.795	1.351
PCYT1A	1	0.972	1.064	1.034	1.092	1.177	0.898	1.05	1.12	1.011	1.019	1.046	0.882	1.099	1.064
PCYT2	1	1.474	1.501	1.012	1.286	1.6	1.877	1.664	1.428	1.066	1.287	1.641	1.115	1.394	1.868
PDE1A	1	1.734	2.868	1.751	2.29	2.644	1.864	3.977	4.312	2.915	4.108	4.245	4.669	5.586	4.816
PDE3A	1	0.943	1.645	2.387	1.047	1.835	0.617	1.231	2.925	0.543	1.228	3.063	0.589	0.9	1.145
PDE4A	1	1.433	1.267	1.011	1.284	1.652	0.874	1.239	0.946	0.866	1.026	1.326	1.372	1.36	1.813
PDE4B	1	1.55	1.471	1.039	1.432	1.417	1.262	1.605	1.383	0.969	1.475	1.608	1.284	1.631	1.614
PDE4C	1	3.12	3.537	1.006	5.463	6.064	0.789	2.177	2.839	0.784	1.296	2.455	0.873	1.745	4.258
PDE4D	1	1.913	1.913	1.368	1.958	1.711	0.617	1.564	1.713	1.661	2.368	2.215	1.945	2.259	1.986
PDE7B	1	2.208	3.212	2.101	2.107	2.063	0.651	2.424	4.564	0.808	1.479	2.579	1.645	1.242	1.411
PDE8A	1	1.13	1.998	1.016	1.511	2.37	0.729	1.107	2.035	1.421	1.538	2.194	1.029	1.68	2.6
PDE8B	1	1.039	2.06	1.004	1.787	3.951	0.942	1.064	1.841	1.194	1.71	3.682	1.008	2.076	5.169
PDGFA	1	2.483	3.232	1.622	3.562	5.275	1.741	2.715	3.562	1.182	2.02	2.994	2.068	3.379	4.549
PDGFB	1	3.667	8.741	1.734	4.883	15.06	0.864	2.786	6.043	1.176	2.466	10.184	1.025	2.614	14.637
PDGFRL	1	1.296	2.506	0.324	1.812	1.42	0.862	2.556	2.934	2.465	3.693	3.613	0.702	2.01	2.827
PDHX	1	1.328	1.19	1.046	1.71	1.364	0.996	1.099	1.01	0.832	1.179	1.155	1.034	1.263	1.174
PDIA3	1	1.161	1.2	0.779	1.318	1.43	0.989	1.18	1.149	1.236	1.588	1.561	1.071	0.954	1.382
PDIA4	1	1.122	1.011	0.762	1.004	1.383	1.139	1.244	1.189	1.348	1.527	1.254	0.87	0.795	0.867
PDIA5	1	1.299	2.227	0.887	1.58	2.965	1.312	1.677	2.686	2.284	3.079	2.602	1.241	1.802	2.354
PDK3	1	0.926	0.976	0.873	0.782	1.012	0.717	0.87	0.997	0.967	0.969	1.17	0.814	0.94	1.003
PDK4	1	6.008	4.269	0.547	0.813	2.842	0.892	5.617	16.372	3.21	17.993	12.36	1.089	0.935	1.595
PDLIM1	1	0.853	1.146	0.904	0.76	0.594	2.076	1.643	1.875	4.45	4.677	3.189	1.917	1.069	0.962
PDLIM3	1	1.774	5.101	1.09	0.856	1.172	0.497	2.313	7.871	2.679	6.455	15.528	1.592	1.096	1.718
PDLIM4	1	1.373	3.324	1.229	0.925	1.686	2.83	3.206	6.888	2.193	5.018	7.727	1.148	1.067	1.615
PDP2	1	1.34	1.68	0.808	1.014	1.702	1.141	1.36	1.903	0.977	1.339	1.961	0.988	1.317	2.06
PDPN	1	1.809	1.588	0.836	0.812	0.236	1.092	5.651	3.25	2.882	6.138	2.923	0.511	0.57	0.185
PDSS2	1	1.364	1.228	1.105	1.449	1.375	1.398	1.497	1.48	0.801	1.793	1.493	1.023	1.068	1.424
PDXK	1	1.485	1.718	0.97	1.592	2.21	1.067	1.319	1.371	0.915	1.405	1.933	1.083	1.466	2.061
PDYN	1	11.723	53.985	13.245	65.351	249.506	0.961	5.345	18.721	0.54	5.026	58.487	7.377	14.02	103.827
PDZD7	1	1.373	4.488	1.231	1.108	4.733	1.57	2.443	4.719	2.779	1.926	5.544	2.961	2.509	7.788
PDZD8	1	1.149	1.073	0.938	1.267	1.252	0.931	1.089	1.165	0.901	0.999	1.342	1.157	0.939	1.202
PDZRN3	1	1.228	1.631	1.621	0.97	1.123	1.235	1.545	2.643	2.391	3.952	4.071	3.21	2.397	2.704
PEA15	1	1.43	1.238	1.16	1.85	1.456	1.829	1.484	1.273	0.95	1.807	1.555	1.498	1.571	1.286
PEAR1	1	0.479	0.54	0.886	0.479	0.689	0.852	1.006	0.533	3.128	1.072	0.717	1.468	0.723	1.108
PEBP4	1	3.798	3.979	1.544	3.209	2.2	1.967	1.581	6.55	1.915	7.967	6.823	2.393	2.189	4.199
PELO	1	1.173	1.176	0.902	1.174	1.178	1.214	1.176	1.057	0.825	1.226	1.225	1.232	1.08	1.131
PER1	1	2.059	1.624	1.327	1.909	2.002	1.143	1.573	1.311	0.989	1.335	1.58	1.321	1.41	1.606
PER2	1	1.674	1.446	0.953	1.817	1.675	0.908	1.636	1.369	0.956	1.082	1.244	1.055	1.269	1.59
PER3	1	0.794	1.598	0.796	0.984	1.566	0.782	0.977	1.455	1.041	1.126	1.485	0.904	1.255	1.484
PERP	1	2.28	2.961	0.746	1.421	1.915	1.061	2.769	3.866	3.574	8.462	9.231	1.733	1.887	3.352
PFKL	1	1.248	1.506	0.846	0.834	1.708	1.3	1.224	1.364	1.139	1.116	1.771	1.008	0.936	1.88
PFKP	1	4.077	12.988	1.979	6.641	18.244	0.912	3.081	10.543	2.489	5.254	17.612	3.311	7.556	25.059
PGAM1P7	1	1.013	3.411	1.396	1.285	3.708	0.861	2.131	3.265	1.736	1.434	2.673	1.43	1.414	2.965
PGAM5	1	1.447	1.219	1.021	1.628	1.424	1.216	1.455	1.207	0.957	1.392	1.299	1.01	1.211	1.225
PGM1	1	2.13	3.114	0.812	2.107	2.679	1.815	2.826	4.209	1.653	4.272	5.203	1.486	2.285	4.068
PGM5	1	4.032	9.633	1.089	1.107	1.437	0.525	2.038	17.238	2.562	24.962	70.862	0.696	2.57	3.146
PGPEP1	1	0.931	1.215	0.657	1.018	1.321	0.946	1.13	1.373	0.966	1.27	1.334	0.735	0.947	1.304
PGRMC2	1	1.182	1.447	0.994	1.358	1.731	1.109	1.237	1.647	1.072	1.405	1.842	1.17	1.099	1.522
PHEX	1	0.569	0.7	1.482	0.889	0.887	0.931	0.714	0.951	0.919	0.596	0.675	0.893	1.146	1.066
PHF1	1	0.912	1.057	1.263	0.956	1.214	1.131	0.932	1.002	1.155	0.845	1.054	1.095	0.968	1.232
PHF11	1	0.977	1.434	0.778	1.181	1.588	1.017	1.692	2.349	1.531	2.188	2.625	0.894	1.278	2.128
PHKA1	1	1.357	2.302	0.915	1.444	2.37	1.058	1.655	2.754	1.161	1.624	2.379	1.061	1.472	2.565
PHLDA2	1	1.89	1.61	0.899	0.935	1.622	1.379	0.576	0.588	0.927	0.918	1.843	1.109	1.106	1.866
PHLDA3	1	1.271	1.146	0.946	1.17	1.323	1.045	1.03	0.9	1.032	1.164	1.444	1.081	1.083	1.624
PHLDB3	1	1.118	1.302	0.993	1.056	1.952	0.94	1.014	1.275	1.378	1.168	1.561	1.109	1.073	1.441
PHYH	1	1.531	1.602	0.932	1.738	1.651	1.664	2.183	2.115	1.222	2.048	2.242	1.399	1.481	2.052
PHYHIP	1	3.122	4.067	1.779	4.166	6.848	1.542	2.6	3.268	0.717	1.682	4.034	1.955	3.358	6.418
PI15	1	0.603	0.875	0.602	1.307	1.345	1.037	1.399	0.873	2.723	1.382	0.653	0.545	1.056	0.612
PI4K2A	1	1.096	0.912	0.977	1.07	0.979	1.162	0.979	0.888	0.856	1.11	1.146	0.983	0.919	0.882
PID1	1	2.315	2.145	0.79	2.392	2.718	2.65	3.212	2.473	0.407	0.924	1.278	0.811	1.05	1.654
PIEZO1	1	0.982	0.858	0.911	0.868	1.036	0.713	1.05	0.757	2.142	1.379	1.873	1.432	1.357	1.646
PIGB	1	0.77	1.015	0.888	0.914	1.109	0.889	0.948	1.332	1.232	1.051	1.094	0.736	0.893	1.125
PIGF	1	1.11	1.543	0.969	1.013	1.369	0.865	1.091	1.611	1.197	1.069	1.306	1.035	1.402	1.399
PIGK	1	1.072	1.119	0.868	1.17	1.316	1.048	1.022	1.015	0.986	1.217	1.378	1.17	0.978	1.374
PIGN	1	1.016	1.46	0.894	1.178	1.397	1.048	1.219	1.682	1.096	1.387	1.665	0.933	0.926	1.403
PIGT	1	1.042	1.143	0.932	1.032	1.355	1.181	1.046	1.169	0.979	1.287	1.591	1.194	0.871	1.238
PIK3AP1	1	2.077	2.354	0.894	2.626	2.482	1.509	2.488	2.565	1.455	2.341	3.391	1.174	2.082	3.232
PIK3CB	1	1.78	1.596	1.015	1.962	1.921	1.128	1.688	1.562	0.881	1.526	1.88	0.998	1.485	1.741
PIK3CD	1	1.47	2.385	1.205	1.38	2.773	1.004	1.391	2.232	2.238	1.799	2.469	2.66	2.016	2.928
PIM1	1	0.979	0.838	1.003	0.787	0.794	1.327	0.957	0.966	0.934	0.972	0.836	1.026	0.85	0.817
PIM2	1	0.873	0.786	1.064	1.028	0.955	1.326	0.96	1.002	0.851	1.118	0.904	0.779	0.889	0.594
PINX1	1	1.105	1.195	1.014	1.152	1.603	1.378	1.175	1.433	0.808	1.331	1.363	1.036	1.057	1.58
PIP5K1B	1	1.892	3.604	0.58	1.214	1.956	1.006	3.162	5.545	1.827	4.655	10.468	0.583	1.187	1.625
PIP5KL1	1	0.81	1.148	1.162	0.729	1.295	1.267	0.99	1.111	1.068	0.894	1.206	0.938	1.048	1.446
PIR	1	1.275	1.391	0.796	1.115	1.128	1.707	2.118	2.211	2.199	3.74	2.623	0.942	1.158	1.073
PIRT	1	1.002	2.367	1.214	0.761	0.919	7.729	5.174	8.119	6.042	3.481	7.138	3.484	1.93	7.404
PITPNM2	1	1.919	2.882	1.047	1.444	3.113	1.223	2.126	2.718	1.429	1.549	3.528	1.5	1.848	4.76
PIWIL2	1	0.698	0.778	1.039	1.088	0.967	0.665	0.94	0.836	0.788	0.741	0.637	0.771	1.208	1.078
PJA2	1	1.442	1.373	0.975	1.634	1.598	1.053	1.342	1.166	0.842	1.279	1.448	1.22	1.23	1.487
PKN1	1	1.14	1.03	0.881	0.985	1.168	1.655	1.118	0.887	0.91	1.046	1.139	1.073	0.907	1.163
PKP4	1	2.014	2.555	1.219	2.54	3.152	0.916	1.554	2.11	1.397	2.177	2.662	1.591	2.457	2.602
PLA2G12A	1	1.801	1.63	1.23	2.09	2.162	1.062	1.611	1.402	1.051	1.613	1.766	1.274	1.632	1.544
PLA2G15	1	1.097	1.198	0.993	1.07	1.506	1.264	1.06	0.943	0.925	1.093	1.445	1.117	0.939	1.504
PLA2G16	1	2.98	5.664	0.974	1.305	5.818	1.958	5.247	9.337	3.749	10.756	21.977	2.809	3.948	12.036
PLA2G4A	1	1.124	3.986	1.807	1.484	7.611	0.663	1.519	4.627	1.27	6.22	9.354	0.605	1.633	7.914
PLA2G4C	1	1.011	0.858	1.378	1.307	1.25	0.909	0.896	0.631	0.871	0.955	0.896	1.14	1.238	1.004
PLAC9	1	0.561	2.138	0.431	1.331	4.915	0.639	2.028	3.059	2.623	4.201	5.57	0.695	1.042	5.922
PLAT	1	1.884	1.739	1.384	2.206	1.402	0.966	3.251	4.086	2.562	4.832	3.38	0.95	1.194	0.8
PLAU	1	0.996	0.726	0.886	0.974	0.744	0.557	2.327	0.948	3.345	2.858	1.843	0.799	0.656	0.567
PLAUR	1	0.479	1.81	0.823	0.884	0.856	0.665	1.068	1.725	1.516	1.852	0.997	0.503	0.572	0.733
PLBD2	1	0.878	0.98	0.877	0.688	1.212	1	0.787	0.935	0.984	0.75	1.087	1.125	0.752	1.269
PLCB3	1	1.144	2.362	0.667	0.857	1.794	0.596	0.929	2.656	2.529	1.986	2.638	1.274	1.204	1.77
PLCD3	1	1.48	2.634	1.058	1.405	2.466	1.532	1.722	2.528	1.541	3.123	3.673	1.138	1.321	2.971
[truncated: 1,072 more rows]

## Sheet: c
Sample	Treatment	NormalizedScore
[truncated: 15 more rows]

[truncated: 2 more sheets: e, f]
