# Supplementary material for: An epigenetic barrier sets the timing of human neuronal maturation
Source: Nature. 2024 Jan 31;626(8000):881–90. doi: 10.1038/s41586-023-06984-8 (PMC10881400; doi:10.1038/s41586-023-06984-8)
Supplement: Supplementary file 23 — Source Data Extended Data Fig. 9 [file 41586_2023_6984_MOESM23_ESM.xlsx]

## Sheet: b
H d23	M d9
98.9362	84
97.3684	90.1408
96.9388	94.0678
92.4855	92.9487
94.5946	94.9405
92.2156	95.7929

## Sheet: c
# EZH2 puncta per neuron			Normalized # puncta per neuron (EZH2/TBP)			# EZH2 puncta / nuclear volume			# TBP puncta / nuclear volume
H d23	M D9		H d23	M d9		H d23	M d9		H d23	M d9
10	19		3.33333	1.9		0.0328947	0.0748031		0.00986842	0.0393701
12	4		0.857143	0.307692		0.0437956	0.015873		0.0510949	0.0515873
14	16		2	1.23077		0.0546875	0.0692641		0.0273438	0.0562771
17	19		1.30769	1.72727		0.0386364	0.0641892		0.0295455	0.0371622
17	12		1.54545	1		0.0350515	0.039604		0.0226804	0.039604
12	11		1.09091	0.785714		0.0276498	0.0361842		0.0253456	0.0460526
13	13		1.44444	1.44444		0.0277778	0.0599078		0.0192308	0.0414747
14	7		1.16667	0.777778		0.0438871	0.024735		0.0376176	0.0318021
10	2		1	0.133333		0.0255754	0.00621118		0.0255754	0.0465839
13	12		1.44444	1		0.0350404	0.046332		0.0242588	0.046332
16	9		2	0.818182		0.0467836	0.036		0.0233918	0.044
15	7		1.66667	0.7		0.0652174	0.0250896		0.0391304	0.0358423
26	16		1.625	1.06667		0.0760234	0.0533333		0.0467836	0.05
22	13		2.44444	0.565217		0.0648968	0.0452962		0.0265487	0.0801394
21	11		0.954546	0.846154		0.0461538	0.0367893		0.0483516	0.0434783
9	6		1.125	0.5		0.0243243	0.035503		0.0216216	0.0710059
18	14		1.125	1.55556		0.0433735	0.0532319		0.0385542	0.0342205
19	9		1.46154	0.529412		0.0353817	0.0285714		0.0242086	0.0539683
22	16		1.04762	1.14286		0.0271605	0.0571429		0.0259259	0.05
21	12		0.875	1.09091		0.0414201	0.0517241		0.0473373	0.0474138
21	8		2.625	1		0.0479452	0.0355556		0.0182648	0.0355556
10	7		0.555556	0.777778		0.0220751	0.0466667		0.0397351	0.06
29	10		1.45	1.11111		0.0530165	0.0657895		0.0365631	0.0592105
19	12		1.9	3		0.0410367	0.08		0.0215983	0.0266667
13	11		3.25	2.75		0.0277186	0.0497738		0.00852879	0.0180995
15	12		1.36364	2		0.033557	0.047619		0.0246085	0.0238095
18	10		0.72	1.42857		0.0276923	0.0413223		0.0384615	0.0289256
14	5		0.538462	0.714286		0.0177891	0.0225225		0.0330368	0.0315315
9	21		1.8	0.777778		0.0145867	0.0388889		0.00810373	0.05
18	10		1.28571	0.714286		0.0394737	0.0367647		0.0307018	0.0514706
10	19		0.625	1.05556		0.0240964	0.0745098		0.0385542	0.0705882
7	29		0.7	1.61111		0.0162037	0.0513274		0.0231481	0.0318584
14	14		1	0.608696		0.0290456	0.0472973		0.0290456	0.0777027
17	8		0.68	0.5		0.0221932	0.0266667		0.0326371	0.0533333
18	8		0.6	1		0.0305603	0.0207792		0.0509338	0.0207792
17	12		1	0.48		0.0283806	0.0271493		0.0283806	0.0565611
21	18		0.913044	1.125		0.0360206	0.0433735		0.0394511	0.0385542
21	8		5.25	0.421053		0.0512195	0.0164948		0.0097561	0.0391753
16	14		1.33333	0.736842		0.0379147	0.0297872		0.028436	0.0404255
20	15		1.11111	0.789474		0.030722	0.0314465		0.0276498	0.0398323
11	4		1	0.5		0.0288714	0.0112045		0.0288714	0.022409
12	1		1.09091	0.0588235		0.0252101	0.00298507		0.0231092	0.0507463
21	10		1.16667	1		0.0397727	0.0268097		0.0340909	0.0268097
21	10		1.5	0.714286		0.0425963	0.0271739		0.0283976	0.0380435
12	16		0.6	0.695652		0.0240964	0.0470588		0.0401606	0.0676471
39	9		1.08333	0.5		0.039	0.0299003		0.036	0.0598007
41	6		1.07895	0.4		0.041	0.0229885		0.038	0.0574713
17	24		0.73913	0.857143		0.0251852	0.0776699		0.0340741	0.0906149
14	9		0.823529	0.642857		0.0301724	0.0272727		0.0366379	0.0424242
11	9		1	0.5		0.022	0.0231959		0.022	0.0463918
27	9		1.42105	0.75		0.0490909	0.0224439		0.0345455	0.0299252
25	10		2.08333	0.588235		0.0520833	0.0306748		0.025	0.0521472
19			1.11765			0.0419426			0.0375276
30			2			0.0460123			0.0230061
23			1.53333			0.0363924			0.0237342
21			1.75			0.0382514			0.0218579
12			0.8			0.0236686			0.0295858

## Sheet: d
KI67
days	DMSO					EZH2i
d6	6.40767	7.26454	8.2226	6.41349	4.999	8.05646	6.14617	5.45016	5.68952	5.30351
d8	0.598831	0.588608	0.56138	0.252596		0.47484	0.563786	0.303541	0.270898
d9	0.173863	0.328322	0.0861163		0.0217558	0.413997	0.438795	0.167895		0.0197453
d10	0.222595	0.307529	0.0426027	0.0462176	0.02287	1.19252	0.639816	0.0852626	0.0627975	0.0252712
d11	0.285858	0.44796	0.174605		0.0317272	0.643606	0.313267	0.112311		0.0305699
d12	0.159173	0.394685	0.0862704	0.0716031	0.30966	0.417592	0.294006	0.0883276	0.10972	0.0309728
d14	0.220615	0.270681	0.0600738	0.0654836	0.517938	0.518246	0.493314	0.0714798	0.0789946
d16				0.113548	0.0192702			0.25759	0.292048	0.494499
d18			0.14385	0.147411				0.221465	0.224683
d20			0.377145	0.772571	0.0169354			0.675871	0.387595	0.0438724
MAP2
days	DMSO					EZH2i
d6	0.485345	0.483919	0.282027	0.257292	0.273979	0.370797	0.359139	0.180548	0.0956142	0.236324
d8	1.52274	2.56966	1.05557	1.9741		1.70736	1.76703	1.51563	1.92901
d9	2.41503	1.86542	1.17167		1.83125	2.20588	1.79771	1.46521		1.71865
d10	1.9053	2.30494	0.738844	1.60992	1.40555	2.5246	1.88673	1.06722	1.13575	1.43649
d11	2.45886	2.43737	1.07807		1.84427	2.49972	2.21315	1.45017		2.04038
d12	2.41114	2.08247	1.02956	1.54528	1.93868	1.88141	1.57307	1.60379	1.2862	1.94949
d14	2.21933	2.19452	1.41378	1.5284	1.95716	2.13455	2.19645	1.46576	0.992
d16				2.24647	1.65932			1.91836	1.42693	1.5101
d18			1.44812	2.43399				1.89764	1.12672
d20			1.48571	2.19213	1.40554			2.00232	1.71434	1.73184
Ezh2
days	DMSO					EZH2i
d6	7.78452	10.4994	6.97155	6.77974	6.75295	7.53945	9.63974	6.71946	6.05575	6.54811
d8	5.42037	6.64049	5.37967	3.11993		4.54998	4.73185	3.69542	3.05334
d9	3.26056	4.65348	2.77977		3.12593	3.4673	4.61133	3.33078		2.56063
d10	2.39875	2.72228	2.68169	2.42835	2.41501	3.45502	4.2897	2.35089	2.38308	3.03185
d11	1.69988	2.69874	4.18443		2.51853	2.02884	1.98482	2.29343		2.2703
d12	1.96028	1.60569	2.45122	1.86438	2.23784	1.51344	1.74529	1.91124	1.79111	2.17056
d14	0.911629	0.936036	1.64356	1.45617	1.75898	0.77181	1.18153	1.49435	1.37606
d16				1.0245	1.33385			0.845184	1.09459	1.31778
d18			0.861675	0.746803				0.832602	0.928432
d20			0.758692	0.856242	0.764117			0.697123	0.681885	0.878845
Syn1
days	DMSO					EZH2i
d6	0.0657956	0.0609332	0.0501994	0.0306104	0.0462608	0.0447348	0.0712112	0.042975	0.0494951	0.0385805
d8	1.56218	1.14103	0.622608	1.57281		0.758543	0.991786	1.53316	1.34194
d9	1.72764	2.58167	2.33166		2.28847	2.02374	1.9797	2.32831		1.964
d10	2.34736	2.29423	1.2105	2.24206	2.76646	2.35029	3.60792	2.8362	2.2369	2.46989
d11	2.83395	2.78397	1.72786		3.36059	2.69122	2.68296	3.32909		3.44584
d12	3.19418	6.39291	1.83028	3.61317	3.89199	3.4747	3.58958	4.58046	3.47157	3.89271
d14	3.48058	4.52004	6.18836	5.5405	3.31334	3.14923	4.35271	4.91666	4.1514
d16				8.0184	3.77229			6.55431	4.86718	3.62353
d18			7.90078	7.68108				6.93442	5.4341
d20			6.35785	7.46384	4.3206			7.62156	7.67056	5.55536
Nefh
days	DMSO					EZH2i
d6	0.00189466	0.00262329	0.00218724	0.00282208	0.00254834	0.00259004	0.00281597	0.00187781	0.00588158	0.00460084
d8	0.0351329	0.0279175	0.0432985	0.0420754		0.0238571	0.0223984	0.0400042	0.0357307
d9	0.0990416	0.0800644	0.0541175		0.063454	0.0676071	0.0833279	0.0540215		0.0628223
d10	0.104637	0.100777	0.0423704	0.0600325	0.123977	0.0956216	0.106286	0.0607033	0.0397544	0.105007
d11	0.163501	0.147918	0.0610856		0.110307	0.149168	0.166503	0.102119		0.10845
d12	0.191386	0.206531	0.0849837	0.134534	0.149658	0.144868	0.120989	0.116909	0.093514	0.11485
d14	0.248493	0.244144	0.182947	0.205931	0.159901	0.269893	0.252683	0.141628	0.134118
d16				0.417583	0.141766			0.304121	0.288966	0.118786
d18			0.292754	0.376985				0.293221	0.218406
d20			0.390872	0.439087	0.193625			0.363391	0.581937	0.171909
CHD5
days	DMSO					EZH2i
d6	0.0174955	0.012307	0.0113235	0.0107223	0.00684337	0.0175871	0.0175049	0.0118516	0.0126625	0.00884382
d8	0.123734	0.142687	0.0358255	0.223362		0.189719	0.102204	0.20772	0.200168
d9	0.567653	0.330052	0.319542		0.288393	0.541277	0.397156	0.49588		0.293858
d10	0.565365	0.572676	0.169997	0.552169	0.382005	1.16472	0.768463	0.722136	0.461583	0.386223
d11	0.711341	0.552134	0.264237		0.375731	0.613403	0.560366	0.767288		0.405218
d12	0.935221	0.519967	0.308083	0.751618	0.304076	0.683964	0.484681	0.762619	0.681297	0.444683
d14	0.671228	0.564889	1.14433	0.902018	0.43353	0.754049	0.564865	0.847987	0.683455
d16				1.32971	0.485973			1.2017	1.00488	0.456297
d18			1.25222	1.2479	0.586702			1.40315	1.02788
d20			1.16845	1.05384	0.586702			1.16421	1.12898	0.686231
Fos
days	DMSO					EZH2i
d6	5.56493	5.57539	2.00877	1.61502	0.478424	5.29416	5.82986	1.44411	1.92834	0.580005
d8	0.0128922	0.0106899	0.00893754	0.0217988		0.00977017	0.012946	0.0168958	0.0190723
d9	0.019927	0.0208359	0.0526141		0.0840303	0.0209488	0.0450699	0.0498942		0.149307
d10	0.129997	0.133669	0.125314	0.282846	0.0718941	0.424177	0.591857	0.895915	0.583888	0.151738
d11	0.705018	0.83156	0.179805		0.187259	1.33929	1.23788	1.12608		0.424856
d12	1.44478	2.13627	0.632392	1.50999	1.03202	1.73335	1.25547	2.25935	1.53808	2.38366
d14	0.980632	1.84455	3.39521	3.2474	1.06574	1.1593	1.34458	3.52312	2.70174
d16				4.32309	1.73487			2.78495	3.27233	2.33441
d18			3.75664	3.87721				4.55659	3.46539
d20			2.78556	3.61914	1.89469			3.65291	3.57915	2.26095
Pgc1a
days	DMSO					EZH2i
d6	0.0130102	0.0127895	0.00267207	0.00832352	0.00404486	0.0176777	0.0172686	0.00435132	0.00779608	0.00586792
d8	0.096344	0.080906	0.117879	0.0806247		0.157375	0.134749	0.0833403	0.0987428
d9	0.159631	0.20851	0.16269		0.2614	0.262545	0.396145	0.206275		0.3251
d10	0.373787	0.438054	0.326817	0.3722	0.405058	1.18079	0.986267	0.5704	0.484772	0.51112
d11	1.22285	1.62236	0.450498		0.50335	1.85425	1.92106	0.811473		0.67562
d12	1.96702	1.99043	0.945161	0.999282	0.947021	2.60793	2.60009	1.15195	1.08084	0.908508
d14	2.20525	2.26578	1.15937	1.53033	1.11532	3.1691	3.1687	1.51306	1.34976
d16				1.87557	1.30446			1.80279	1.77271	1.34571
d18			1.74856	1.9325				2.2379	1.51737
d20			1.75274	1.97562	1.94745			1.87271	1.68867	1.75836
Dgkk
days	DMSO					EZH2i
d6	0.0755505	0.0664314	0.0759612	0.061359	0.0493443	0.0961408	0.116531	0.0725469	0.0793359	0.0941361
d8	0.0327224	0.0248864	0.0302888	0.0312832		0.0380226	0.0459827	0.0329229	0.0331565
d9	0.0714837	0.114316	0.0570779		0.0490733	0.0847328	0.115598	0.0645728		0.0803437
d10	0.130918	0.112679	0.0813933	0.0725645	0.0619374	0.150025	0.209095	0.112229	0.0920282	0.12218
d11	0.397361	0.417243	0.192631		0.0853338	0.327609	0.491883	0.228617		0.15948
d12	0.509175	0.513732	0.261241	0.260425	0.132392	0.370943	0.285088	0.376481	0.328944	0.257109
d14	0.780985	0.878861	0.769644	0.634	0.347691	0.558115	0.637545	0.565127	0.43875
d16				1.49684	0.373587			1.05226	1.1853	0.456558
d18			1.69514	1.66578				1.69403	0.928955
d20			1.89992	1.92281	0.529519			1.65786	1.94898	0.826418

## Sheet: e
	DMSO			EZH2i			DMSO+			EZH2i+
Ki67	0.305001	0.042209	0.0529792	0.582876	0.21662	0.0487952	0.249024	0.0411223	0.189812	0.464613	0.196253	0.220708
Map2	1.05443	1.92808	1.65132	1.13505	1.67038	1.86595	1.01787	1.84666	1.72601	0.856184	1.58853	1.66959
Ezh2	2.32023	1.79505	1.97729	1.81484	1.99636	1.81946	1.84963	2.20969	1.59641	2.1164	2.00857	1.98671
Chd5	0.570134	0.473062	0.341872	0.600927	0.462511	0.371015	0.544967	0.45419	0.293403	0.550702	0.425024	0.45876
Syn1	2.59418	5.02745	5.12243	2.99637	4.88655	4.9681	3.41926	5.20763	4.30086	2.20189	4.78287	5.27247
Fos	0.64399	0.983678	0.740255	0.882843	1.63517	1.2634	0.625616	0.835771	0.744817	2.47765	1.94346	2.52401
Pgc1a	0.826675	0.862681	0.971624	0.835947	1.10765	1.18981	0.787296	0.990299	0.7379	1.40454	1.23704	1.14707
Dgkk	0.232997	0.211688	0.202685	0.244693	0.43067	0.387209	0.239595	0.201575	0.172528	0.31667	0.422891	0.468246
Nefh	0.140764	0.179129	0.243227	0.110983	0.240825	0.226204	0.142776	0.193703	0.17898	0.103472	0.229561	0.207191

## Sheet: f
DMSO	EZH2i	DMSO+	EZH2i+
1	1.59	1.07	2.44
1	2.19	0.57	3.06
1	1.83	1.04	3.03

## Sheet: g
DMSO	EZH2i	DMSO+	EZH2i+
26316.6	2031.98	33028.1	1181.01
36155.7	2488.17	27067.4	1459.37
30193.7	2288.96	31240.5	1402.21
32019.9	2614.26	24262.6	1446.53
35522.5	3679.89	27184.8	1581.76
16882.8	2865.42	28520.7	1524
19072	2471.14	35541.3	1542.39
21811.4	2758.88	21435.3	1484.53
34294.1	1970.25	33859.5	1484.53
11666.4	2197.9	28338	1219.3
13408.7	1899.04	29859.8	1516.58
14601.3	2833.87	20882.4	977.488
20027.5	1903.94	32990.2	1307.81
23342	2243.36	26055.6	1524.94
20421.9	2341.35	24066.1	1551.36
27212.2	2532.46	29365.5	1301.7
35704.7	2271.51	32053.8	1172.45
21238.2	2100.46	30682.9	1287.76
19755.2	2260.39	25859.8	1188.14
19075.9	1874.7	36059.9	1489.42
24094.8	2274.67	24469.5	1482.62
22375.6	1499.21	26322.4	1060.57
25291.7	2442.9	28346.4	1510.14
24497.3	2142.69	28941.4	1356.34
24781.3	2579.57	28750.2	1212.75
26141.2	2151.51	31650.6	1067.49
20697.7	2225.4	30214.7	1144.85
26905.1	2292.01	30449.8	1372.48
23796	2208.96	32117	1517.55
23704.5	1900.15	28630.5	1329.8

## Sheet: h
DMSO	JMJD3/UTXi	EZH2i+
1	0.0864789	2.05323
1	0.387014	3.146
1	0.217826
