# Supplementary material for: An epigenetic barrier sets the timing of human neuronal maturation
Source: Nature. 2024 Jan 31;626(8000):881–90. doi: 10.1038/s41586-023-06984-8 (PMC10881400; doi:10.1038/s41586-023-06984-8)
Supplement: Supplementary file 24 — Source Data Extended Data Fig. 10 [file 41586_2023_6984_MOESM24_ESM.xlsx]

## Sheet: a
Peak	DistanceToTSS	Gene	ClusterID
chr14_59097364_59099739	-2234	DACT1	1
chr15_52039909_52047540	-69	TMOD2	1
chr8_72984207_72990809	311	TRPA1	1
chr20_62104508_62110975	-3734	KCNQ2	1
chr19_18284338_18286886	989	IFI30	1
chr19_3022633_3036263	164	TLE2	1
chr11_62269251_62274586	41217	AHNAK	1
chr5_63253360_63259774	1552	HTR1A	1
chr13_60052972_60057735	-531498	DIAPH3-AS1	1
chr5_180098376_180101848	-10984	LINC02222	1
chr10_88293275_88296955	-13566	WAPL	1
chr6_134204071_134221726	2639	TCF21	1
chr3_116142467_116144661	20770	LSAMP	1
chr1_47674057_47674583	-18612	PDZK1IP1	1
chr7_70057803_70064780	-535838	GALNT17	1
chr1_204891699_204895527	-19741	NFASC	1
chr20_866752_867370	29916	ANGPT4	1
chr6_27634488_27649330	-19905	LINC01012	1
chr6_27559081_27571368	-96589	LINC01012	1
chr2_169038605_169043038	63283	STK39	1
chr16_22172004_22175223	-238	SDR42E2	1
chr8_20122112_20122518	8731	LZTS1	1
chr17_76479783_76481431	-385	DNAH17-AS1	1
chr3_9890483_9899002	-9000	RPUSD3	1
chr20_15982774_15993375	-21548	LOC613266	1
chr1_29135476_29142266	189	OPRD1	1
chr11_18716850_18722620	-591	TMEM86A	1
chr7_128507979_128511145	3178	ATP6V1FNB	1
chr22_39992691_39994324	26750	CACNA1I	1
chr17_43296329_43304354	1090	FMNL1	1
chr4_163436971_163443755	-355177	FSTL5	1
chr16_54472152_54473607	-68269	LINC02140	1
chr6_14835015_14840586	-408499	JARID2	1
chr16_74805553_74809781	1051	FA2H	1
chr12_2859992_2865034	-41623	FKBP4	1
chr18_35118190_35120399	26466	CELF4	1
chr11_88239585_88243349	3723	GRM5-AS1	1
chr9_139021795_139028005	-14179	TMEM250	1
chr8_144159955_144166485	1173	LY6L	1
chr4_4692873_4705365	33066	SNORD162	1
chr2_69530609_69535075	81517	GFPT1	1
chr17_2624167_2629739	11350	LOC105371592	1
chr6_27058230_27065922	38499	HIST1H2BJ	1
chr12_52641511_52646875	-2961	KRT7-AS	1
chr9_21570256_21576735	-13699	MIR31HG	1
chr9_21400989_21405116	-6063	IFNA8	1
chr1_46938788_46942168	-15030	DMBX1	1
chr20_38959572_38969396	331381	LINC01370	1
chr19_51192959_51199599	26780	SHANK1	1
chr5_178769070_178776658	-402	ADAMTS2	1
chr20_44682506_44683354	25076	SLC12A5	1
chr3_123032483_123034416	101739	ADCY5	1
chr1_112277764_112283438	1416	INKA2	1
chr2_239064995_239074904	2339	ERFE	1
chr9_70142295_70162199	26568	FOXD4L5	1
chr14_36905861_36909373	75123	SFTA3	1
chr2_30137076_30145127	3350	ALK	1
chr14_92298924_92307126	-226	TC2N	1
chr6_30445968_30451596	-8504	HLA-E	1
chr5_170875047_170880473	31109	FGF18	1
chr12_53609297_53617023	986	RARG	1
chr12_49480620_49489728	3410	DHH	1
chr12_42990937_42993887	-8864	PRICKLE1	1
chr7_153443524_153451215	2152	DPP6	1
chr17_72966458_72972613	-682	HID1	1
chr1_53578444_53581083	28546	SLC1A7	1
chr1_41843449_41853392	-7080	LOC101929901	1
chr3_50566418_50570943	-27006	CACNA2D2	1
chr5_3184616_3187021	7870	LINC01377	1
chr3_184206607_184211999	65403	LINC01840	1
chr21_38352566_38354398	-188	HLCS	1
chr19_34105257_34117730	-1365	CHST8	1
chr12_41244389_41249129	25019	CNTN1	1
chr11_43572135_43573486	-8395	MIR670	1
chr8_20125133_20130621	3169	LZTS1	1
chr16_30020549_30024397	-125	DOC2A	1
chr7_31096317_31098043	5104	ADCYAP1R1	1
chr6_70977993_70980479	13664	COL9A1	1
chr14_105328809_105334000	-200	CEP170B	1
chr6_51403483_51407094	-81379	LOC101927082	1
chr17_37771417_37778105	-8444	PPP1R1B	1
chr2_97191630_97197175	3640	LOC105373496	1
chr14_102244643_102248319	17774	PPP2R5C	1
chr10_105450048_105455938	-15020	SH3PXD2A	1
chr17_74531129_74537073	-310	CYGB	1
chr12_113009359_113017191	235	RPH3A	1
chr1_33388701_33393179	-23950	TMEM54	1
chr3_53525944_53533095	882	CACNA1D	1
chr6_1372969_1403085	-1784	FOXF2	1
chr4_54957204_54979445	1995	GSX2	1
chr9_131148537_131165992	-2272	MIR219A2	1
chr16_25700281_25708249	985	HS3ST4	1
chr19_42413205_42445726	3407	LOC390937	1
chr7_127998962_128008356	-1915	PRRT4	1
chr14_76839589_76849992	7101	ESRRB	1
chr4_55987359_55994500	832	KDR	1
chr3_129690289_129697928	546	TRH	1
chr10_134899429_134906986	1700	ADGRA1	1
chr8_70978174_70986632	1084	PRDM14	1
chr10_99078243_99082835	1511	FRAT1	1
chr10_88120609_88132742	-124	GRID1	1
chr17_45808447_45814820	1032	TBX21	1
chr16_54454620_54466758	-56078	LINC02140	1
chr2_70775535_70782640	1490	TGFA	1
chr19_50991316_50993218	-12162	FAM71E1	1
chr19_39795573_39801946	7216	LRFN1	1
chr22_50966844_50972007	-912	TYMP	1
chr17_6456574_6463657	-241	PITPNM3	1
chr1_61541996_61557593	1562	NFIA	1
chr6_157046796_157051084	-50049	ARID1B	1
chr19_17795741_17799687	1294	UNC13A	1
chr16_85782868_85787482	-473	C16orf74	1
chr12_132972109_132976144	67691	LOC101928416	1
chr2_68869188_68873996	872	PROKR1	1
chr1_19041262_19047462	87022	PAX7	1
chr20_20974550_20975012	112218	LINC00237	1
chr16_7268157_7274317	-111609	RBFOX1	1
chr22_22563813_22571906	-31338	VPREB1	1
chr11_2888865_2893425	-118	KCNQ1DN	1
chr15_60407616_60416369	115483	FOXB1	1
chrX_49011140_49015743	-5739	MAGIX	1
chr22_24887258_24894107	359	ADORA2A-AS1	1
chr3_125673663_125677950	-12214	ROPN1B	1
chr22_20192423_20193714	-628	LOC284865	1
chr12_52428123_52429720	-2577	NR4A1	1
chr6_74160986_74162278	388	CGAS	1
chr6_137239294_137246346	-619	SLC35D3	1
chr9_138602835_138610903	12838	KCNT1	1
chr9_35613779_35618506	2267	CD72	1
chr22_32894971_32903412	27968	FBXO7	1
chr5_176040238_176041188	-3556	GPRIN1	1
chr16_84872879_84883240	24469	CRISPLD2	1
chr9_81191356_81191899	279587	PSAT1	1
chr11_65777525_65781177	-128	CST6	1
chr17_45858552_45874309	32729	OSBPL7	1
chr12_66581010_66585387	205	IRAK3	1
chr1_37782840_37784352	156432	MIR4255	1
chr9_132456459_132462369	21571	PRRX2-AS1	1
chr17_72887224_72893086	-424	FADS6	1
chr3_150731155_150732310	-40947	CLRN1	1
chr20_58173888_58183838	-732	PHACTR3	1
chr19_45716916_45726324	15849	EXOC3L2	1
chr1_10946758_10951798	77466	C1orf127	1
chr10_71557349_71565846	-64	COL13A1	1
chr16_3090690_3099784	-1325	MMP25	1
chr11_69584077_69592956	1592	FGF4	1
chr8_145724991_145726142	-3956	GPT	1
chr19_10194572_10198919	-247	SHFL	1
chr8_116477218_116481359	200951	TRPS1	1
chr22_50495123_50499448	-630	TTLL8	1
chr17_46786677_46842453	-8454	HOXB13	1
chr15_51556680_51560786	-10747	CYP19A1	1
chr2_129024691_129025671	51261	HS6ST1	1
chr18_13610718_13614783	988	LDLRAD4	1
chr13_20759268_20771593	1646	GJB2	1
chr11_826461_834426	2184	CRACR2B	1
chr16_848873_852355	120	GNG13	1
chr3_123706970_123712589	419	ROPN1	1
chr1_165317385_165332346	612	LMX1A	1
chr9_127211361_127217160	-36540	PSMB7	1
chr6_42012932_42016828	1752	CCND3	1
chr14_74058246_74060982	1204	ACOT4	1
chr2_10441928_10447830	1053	HPCAL1	1
chr2_45179240_45183163	-12185	SIX3-AS1	1
chr7_48071671_48079065	228	C7orf57	1
chr15_37168223_37182188	3528	LOC145845	1
chr10_1650996_1653608	63347	ADARB2-AS1	1
chr20_3215587_3223489	298	SLC4A11	1
chrX_88391224_88396826	391799	CPXCR1	1
chr6_26740959_26743982	-82491	ZNF322	1
chr9_70420380_70430391	3513	FOXD4L4	1
chr1_78955398_78961434	1757	PTGFR	1
chr8_41501222_41507296	619	NKX6-3	1
chr2_30054335_30056358	89105	ALK	1
chr19_51338127_51340599	-4584	KLK15	1
chr16_58018594_58022181	10049	TEPP	1
chr15_40724880_40736096	-1468	BAHD1	1
chr2_223097749_223115084	-56449	CCDC140	1
chr8_11201860_11209886	-848	LOC100129129	1
chr11_69828611_69837639	76905	LINC02753	1
chr12_113227274_113233285	727	RPH3A	1
chr7_87933089_87938246	541	STEAP4	1
chr4_82131928_82138877	868	PRKG2	1
chr8_7917053_7921674	27247	MIR548I3	1
chr8_68422460_68423436	166879	LOC102724708	1
chr15_45922547_45928915	-1496	SQOR	1
chr12_128856532_128858666	78962	MIR3612	1
chr10_118598212_118600641	-9583	ENO4	1
chr11_123227620_123231453	293	GRAMD1B	1
chr9_86754296_86758731	78156	LOC101927575	1
chrX_151141141_151143634	760	GABRE	1
chr10_99528092_99536295	-438	SFRP5	1
chr12_54528453_54530262	9503	LINC02381	1
chr6_33600755_33604294	-1003	LOC101929188	1
chr20_25033655_25047157	-1588	ACSS1	1
chr17_47298920_47309642	3847	PHOSPHO1	1
chr17_15162526_15171549	-1132	PMP22	1
chrX_114955092_114958368	-567	DANT1	1
chr13_32416319_32424645	-438	EEF1DP3	1
chr15_89437095_89439282	586	HAPLN3	1
chr8_95649256_95659929	1191	ESRP1	1
chr13_61985383_61992607	660	PCDH20	1
chr8_49465880_49470721	4174	LOC101929268	1
chr8_11054157_11069986	-2730	XKR6	1
chr17_79503001_79504316	8256	FSCN2	1
chr2_10088967_10096034	679	GRHL1	1
chr3_43019160_43025954	1754	GASK1A	1
chr1_65093240_65097596	49888	MIR4794	1
chr6_41205589_41208776	-9932	TREML5P	1
chr1_218204430_218206928	-11168	LINC01653	1
chr11_133819047_133830282	2026	IGSF9B	1
chr16_741449_760751	4701	FBXL16	1
chr6_70991401_70995108	-355	COL9A1	1
chr20_23013240_23035213	6074	THBD	1
chr10_22619719_22639603	-4713	SPAG6	1
chr16_6066714_6073321	314	RBFOX1	1
chr17_6556163_6564938	-487	ALOX15P1	1
chr7_98239084_98251755	-1177	NPTX2	1
chr17_64701115_64702275	-81495	MIR634	1
chr22_38213929_38222348	-1250	GALR3	1
chr9_95567130_95580525	1935	ANKRD19P	1
chr1_65466691_65471445	-909	LINC01359	1
chr22_46261892_46265466	107275	MIR4762	1
chrX_48687117_48695796	2555	PCSK1N	1
chr12_114029066_114031249	120350	LHX5-AS1	1
chr4_141796587_141797879	-119694	TBC1D9	1
chr1_70030447_70040582	491	LRRC7	1
chr6_100028144_100034500	-14632	CCNC	1
chr12_58813251_58822601	-167558	LOC100506869	1
chr17_2754321_2760674	57766	RAP1GAP2	1
chr6_106886152_106891211	16441	LOC105377924	1
chr9_115822169_115835496	-9829	ZFP37	1
chr4_145622165_145628030	57790	HHIP	1
chr20_30636714_30643760	192	HCK	1
chr11_124930524_124936482	302	SLC37A2	1
chr10_125727424_125730624	-77701	CPXM2	1
chr11_116370654_116374327	-137648	LINC02702	1
chrX_153109493_153112070	-14440	PDZD4	1
chr16_54601547_54633257	-212791	LINC02140	1
chr5_78404673_78411742	576	BHMT	1
chr13_29391738_29397525	156	MTUS2	1
chr15_82354350_82356289	-16961	MEX3B	1
chr15_71677614_71681247	-160144	THSD4	1
chr7_107295631_107306082	-416	SLC26A4	1
chr19_40003433_40008028	-22	SELENOV	1
chrX_49026104_49029680	-353	PLP2	1
chr2_160916386_160921068	399	PLA2R1	1
chr6_103161270_103169902	1318725	GRIK2	1
chr7_31586394_31594966	-1936	ITPRID1	1
chr10_102872952_102916076	3457	TLX1	1
chr8_144840081_144857967	-6346	LOC105375800	1
chr20_37299758_37306443	-50028	SLC32A1	1
chr10_134547171_134564699	43716	NKX6-2	1
chr10_43568514_43577071	276	RET	1
chr17_45921721_45934640	348	SP6	1
chr20_36255497_36259510	-5983	LINC00489	1
chr4_82961652_82967589	330523	HNRNPD	1
chr1_158144755_158155554	418	CD1D	1
chr1_67769986_67775294	-407	IL12RB2	1
chr1_201178429_201180701	19612	IGFN1	1
chrX_136107913_136122391	-1319	GPR101	1
chr11_43962334_43968559	1260	C11orf96	1
chr1_207668811_207673218	1513	CR1	1
chr6_34108560_34124563	-2648	GRM4	1
chr10_134119397_134124830	-660	STK32C	1
chr3_187385427_187392119	-591	SST	1
chr21_40283847_40285658	25600	LOC400867	1
chr9_124642732_124643969	138287	DAB2IP	1
chr19_51410545_51419163	-860	KLK4	1
chr8_67400255_67416712	2683	VXN	1
chr4_14863465_14868592	23764	LINC00504	1
chr11_78791618_78792515	321086	MIR708	1
chr6_14731196_14733184	-446505	LINC01108	1
chr6_137109830_137115118	1141	MAP3K5	1
chr5_178012526_178018978	1642	COL23A1	1
chr15_63286228_63287814	-47925	TPM1	1
chrX_20133091_20135065	680	MAP7D2	1
chr9_139939130_139950675	3610	ENTPD2	1
chr2_179919439_179921382	-5547	CCDC141	1
chr3_84649045_84653033	267687	LINC00971	1
chr10_77189558_77195629	1212	LRMDA	1
chr14_37039450_37071037	-3425	NKX2-8	1
chr20_1205125_1211734	1666	RAD21L1	1
chr5_176051857_176061493	-174	MIR4281	1
chr17_73520899_73523553	443	LLGL2	1
chr17_32740349_32742118	-50982	CCL1	1
chr16_23764665_23769925	948	CHP2	1
chr2_101434194_101440702	847	NPAS2	1
chr7_116161104_116169938	431	CAV1	1
chr16_2391678_2395613	2723	ABCA17P	1
chr2_101764659_101771548	-18	TBC1D8-AS1	1
chr16_48841218_48850212	-201624	N4BP1	1
chr3_63262139_63267350	761	SYNPR	1
chr2_96327061_96329544	70554	TRIM43	1
chr3_75712611_75717023	1336	FRG2EP	1
chr11_2462322_2470302	91	KCNQ1	1
chr7_35223510_35229416	-689	DPY19L2P1	1
chr15_90356078_90361383	-647	ANPEP	1
chr15_69133768_69137694	-22497	ANP32A	1
chr9_14863800_14870310	43371	FREM1	1
chr7_52083061_52084923	-623039	LOC107986794	1
chr1_200305473_200308170	36098	LINC00862	1
chr19_11588741_11593267	857	ELAVL3	1
chr17_21221529_21222507	30670	MAP2K3	1
chr8_87080385_87082933	238	PSKH2	1
chr7_75895859_75904366	-31877	HSPB1	1
chr3_96528556_96537119	-600	EPHA6	1
chr2_130759881_130768795	-26293	RAB6C-AS1	1
chr17_21226062_21229713	36540	MAP2K3	1
chr21_45657350_45667345	-1499	LOC102723996	1
chr14_102022786_102026791	1970	DIO3OS	1
chr3_24555270_24569218	-25045	THRB	1
chr6_149769977_149775732	33295	ZC3H12D	1
chr6_7044518_7055114	-58160	RREB1	1
chr4_82315646_82326302	72087	RASGEF1B	1
chr3_140181217_140187303	43371	CLSTN2-AS1	1
chr19_36285818_36289917	943	LINC01529	1
chr1_9256573_9265542	-18661	MIR34AHG	1
chr4_113980564_113985956	12451	ANK2	1
chr4_185722397_185752806	-4189	ACSL1	1
chr16_28069843_28078667	780	GSG1L	1
chr8_57354597_57361543	-296	LOC101929415	1
chr6_125681041_125689868	-62342	HDDC2	1
chrX_117497948_117499031	18421	WDR44	1
chr5_122415028_122439003	-1005	LOC105379152	1
chr3_245776_246028	6330	CHL1	1
chr8_144220950_144224138	18877	LY6H	1
chr22_31202430_31203001	-15787	OSBP2	1
chr16_14824857_14829350	-17566	NPIPA3	1
chr10_123104284_123107975	184698	FGFR2	1
chr9_129210917_129217059	-41205	NRON	1
chr18_24760771_24767588	1092	CHST9	1
chr14_92978766_92984698	1607	RIN3	1
chr15_51380276_51388370	2780	TNFAIP8L3	1
chr17_1879789_1880749	-40741	LOC105371485	1
chr1_204073177_204078863	33777	SOX13	1
chr6_87646149_87649629	643	HTR1E	1
chr8_54160836_54168199	-261	OPRK1	1
chr7_128497321_128497773	5133	FLNC-AS1	1
chr5_43032487_43048190	108	ANXA2R	1
chr14_103685129_103690134	-32267	LINC00605	1
chr1_203121296_203123773	22419	MYBPH	1
chr1_51808173_51813172	115	TTC39A	1
chr4_172732035_172738332	-426	LOC441052	1
chr17_11139397_11148787	-438	SHISA6	1
chr11_119231321_119238043	236	USP2	1
chr10_126131524_126145741	-29	NKX1-2	1
chr10_43446096_43448703	29555	LINC01264	1
chr20_2723872_2735782	51446	CPXM1	1
chr1_228756768_228776865	-2804	RNA5S9	1
chr12_122686635_122690533	328	B3GNT4	1
chr4_84783382_84792550	330705	GPAT3	1
chr4_81101131_81146239	5028	PRDM8	1
chr15_65687363_65690505	-18594	IGDCC3	1
chr12_113034522_113048096	28269	RPH3A	1
chr8_97154123_97174456	8744	GDF6	1
chr3_50576024_50577049	28641	C3orf18	1
chr7_944885_947326	14420	ADAP1	1
chr1_119516746_119554377	-3429	TBX15	1
chr1_36180559_36185775	-655	C1orf216	1
chr16_16631270_16634200	159633	NPIPA7	1
chr7_132253698_132264723	2018	PLXNA4	1
chr5_36690153_36695463	86100	SLC1A3	1
chr17_41619241_41625448	922	ETV4	1
chr3_193484820_193485775	76500	LINC02038	1
chr9_72435426_72438118	1039	C9orf135	1
chr4_85315104_85316350	-95405	LOC101928978	1
chr1_65988586_65994433	138	LEPR	1
chrX_39759118_39761073	63281	MIR1587	1
chr1_199996136_200016357	-5706	NR5A2	1
chr16_54683644_54685855	197395	LOC101927480	1
chr15_81069714_81077437	1865	CEMIP	1
chr7_113719865_113733154	128	FOXP2	1
chr6_27213778_27220017	1418	PRSS16	1
chr11_123170864_123174849	-56273	GRAMD1B	1
chr18_74840881_74848352	122	MBP	1
chr13_43444014_43450240	-247	LINC00428	1
chr8_11416347_11424727	-13507	LINC00208	1
chr17_29739387_29742194	22098	RAB11FIP4	1
chr17_3597483_3602251	-169	P2RX5-TAX1BP3	1
chr5_135524550_135531076	1037	SMIM32	1
chr5_2749795_2759611	2458	C5orf38	1
chr18_56972911_56979335	9758	CPLX4	1
chr6_30037619_30047688	972	RNF39	1
chr17_77805658_77819962	429	CBX4	1
chr12_117534787_117539416	119	TESC	1
chr11_70957025_70967860	-26601	SHANK2	1
chr4_8591190_8596608	-488	CPZ	1
chr1_13834762_13844028	1103	LRRC38	1
chr17_42079161_42085552	367	NAGS	1
chr14_95227906_95245974	-39	GSC-DT	1
chr7_116310512_116315940	976	MET	1
chrX_38077580_38082167	250	SRPX	1
chr5_134859895_134889867	-3227	NEUROG1	1
chr1_11956705_11960948	-9384	RNU5E-1	1
chr1_155096088_155103748	-434	EFNA1	1
chr1_204330482_204331713	-2041	PLEKHA6	1
chr15_31771042_31775926	154446	KLF13	1
chr10_118594467_118597215	-8762	MIR9851	1
chr17_48608623_48612817	624	EPN3	1
chr18_74958406_74969826	2312	GALR1	1
chr12_58117002_58136435	5310	AGAP2	1
chr17_77760568_77768405	6389	CBX8	1
chr17_37891975_37899365	-550	GRB7	1
chr11_20170686_20189830	1763	DBX1	1
chr11_63800401_63806657	50204	OTUB1	1
chr8_146128972_146129550	-1699	ZNF250	1
chr1_208082405_208086943	-204	CD34	1
chr7_32462881_32471262	764	PDE1C	1
chrX_102812203_102812906	-2674	LINC02589	1
chr1_7761130_7768290	-86	CAMTA1	1
chr2_192133465_192135065	24135	MYO1B	1
chr18_70530784_70539944	-142	NETO1	1
chr6_84558779_84570912	1522	RIPPLY2	1
chr18_70765386_70767192	165444	LOC400655	1
chr18_54439991_54446426	124593	WDR7	1
chr18_10082583_10091552	173055	VAPA	1
chr7_127171227_127178756	50658	GCC1	1
chr8_140255503_140256383	-329659	COL22A1	1
chr15_78629272_78634832	-643	CRABP1	1
chr1_154374850_154381498	355	IL6R	1
chr8_67869683_67877404	1282	TCF24	1
chr10_48432716_48443371	1121	GDF10	1
chr12_89756525_89757377	-10673	DUSP6	1
chr6_150354280_150364163	-12554	RAET1L	1
chr10_78068646_78070867	527238	LRMDA	1
chr6_33084243_33088583	6120	HLA-DPB2	1
chr1_35347977_35354488	-25883	SMIM12	1
chr6_29852552_29859561	707	HLA-H	1
chrX_25019558_25043165	2720	ARX	1
chr10_118996053_119004829	-184	SLC18A2	1
chr11_110576671_110590479	-124	ARHGAP20	1
chr2_156582489_156585489	527454	LINC01876	1
chr9_92287521_92288014	33070	UNQ6494	1
chr14_103545993_103552161	-1470	LBHD2	1
chr1_47896892_47919213	-5064	LINC01389	1
chr11_64056864_64070142	4033	KCNK4	1
chr9_97397716_97403541	1171	FBP1	1
chr4_96347384_96356720	118072	UNC5C	1
chr10_116524946_116531800	-310	ABLIM1	1
chr20_33812023_33816800	-81	MMP24	1
chr12_96586001_96594004	1850	ELK3	1
chr22_46272570_46275136	99189	WNT7B	1
chr9_131127225_131130423	-4774	URM1	1
chr1_179542528_179548529	-442	NPHS2	1
chr17_33772036_33781206	-836	SLFN13	1
chr4_805089_813522	10611	CPLX1	1
chr22_37717232_37725597	29464	LOC100506271	1
chr6_126061836_126075205	-2257	HEY2	1
chr2_109646133_109649494	-42138	EDAR	1
chr18_1420770_1430192	-65851	LINC00470	1
chr1_26368260_26376826	66	SLC30A2	1
chr1_165340007_165346352	-17228	LMX1A	1
chr11_13290377_13305326	-347	ARNTL	1
chr13_39896337_39898622	279850	LHFPL6	1
chr1_26549418_26554689	243	LOC101928303	1
chr8_99435494_99444290	706	KCNS2	1
chr7_15720670_15731161	392	MEOX2	1
chr1_205741216_205744793	1605	RAB29	1
chr2_45026985_45037120	133974	LINC01833	1
chr19_18341450_18343773	2577	PDE4C	1
chr2_220312167_220315179	-11861	SPEG	1
chr1_228565900_228570084	16818	MIR6742	1
chr2_220345560_220353751	-11421	SPEGNB	1
chr19_7790475_7801083	1278	CLEC4G	1
chr11_46408363_46415433	1266	CHRM4	1
chr6_28723791_28798339	70389	LINC01623	1
chr19_49920684_49947104	4206	GFY	1
chr16_2286476_2288860	1223	DNASE1L2	1
chr9_98532143_98536489	-103657	ERCC6L2	1
chr6_40295617_40299394	26239	LINC00951	1
chr2_26840932_26844552	21492	CIB4	1
chr10_125537801_125545034	109905	CPXM2	1
chr10_103006498_103009981	15067	LINC02681	1
chr3_8805910_8813318	803	OXTR	1
chr12_128747411_128757028	272	TMEM132C	1
chr21_42534267_42543544	-578	MIR3197	1
chr17_71156657_71165364	-138	SSTR2	1
chr9_101467271_101476388	-613	GABBR2	1
chr8_132046752_132055942	1808	ADCY8	1
chr10_125341903_125344026	-82906	GPR26	1
chr6_43240240_43244687	-23534	SLC22A7	1
chr15_26104579_26110415	852	ATP10A	1
chr20_62804236_62809049	10838	MYT1	1
chr1_34334862_34338495	2122	CSMD2-AS1	1
chr9_98313326_98319042	-36845	PTCH1	1
chr13_113806032_113808272	-5810	PROZ	1
chr5_2196656_2218531	104721	LOC100506858	1
chr7_101444657_101450485	-11716	CUX1	1
chr22_20482056_20486260	-22372	RIMBP3	1
chr19_12860122_12864865	-111	BEST2	1
chr11_78010907_78011393	41776	GAB2	1
chr8_72458387_72474504	-6117	EYA1	1
chrX_49054206_49056854	232	SYP-AS1	1
chr5_68709933_68712950	499	MARVELD2	1
chr2_168506399_168513824	-165070	B3GALT1	1
chr15_67133260_67136756	113845	LINC02206	1
chr1_37493772_37503761	1349	GRIK3	1
chr9_137590648_137595318	-48294	COL5A1-AS1	1
chr11_20017382_20021102	-24860	NAV2	1
chr12_121076096_121084876	2064	CABP1	1
chr5_148029883_148037385	456	HTR4	1
chr2_66651292_66658630	5641	MEIS1-AS3	1
chr1_147484408_147491005	-519	PDZK1P1	1
chr7_35280066_35304423	1466	TBX20	1
chr17_72660377_72670525	-1819	RAB37	1
chr4_1039024_1039571	33046	FGFRL1	1
chr11_43590054_43607488	-4173	MIR129-2	1
chr1_206221795_206227394	652	AVPR1B	1
chr5_139134523_139136071	-9489	PSD2-AS1	1
chr10_132286510_132290180	353672	GLRX3	1
chr1_45007462_45014935	34	MIR5584	1
chr1_46909469_46921245	19	LINC01398	1
chrX_106748590_106751237	-15766	FRMPD3	1
chr8_22434619_22439905	-726	PDLIM2	1
chr5_148643494_148645286	-7011	AFAP1L1	1
chr16_50873934_50876793	34781	LINC02168	1
chr2_91664512_91676942	177248	LSP1P4	1
chr10_98225626_98235141	43299	TLL2	1
chr5_373687_375339	68762	EXOC3-AS1	1
chr2_113912773_113917263	-16530	PSD4	1
chr15_79376499_79384349	2698	RASGRF1	1
chr14_99511923_99514218	225463	BCL11B	1
chr5_50258976_50268095	2485	LINC02106	1
chr3_43518257_43519548	-125449	SNRK-AS1	1
chr17_7728484_7728946	-14509	KDM6B	1
chr3_149307728_149316141	63877	WWTR1	1
chr2_218838532_218845642	-1343	LOC105373878	1
chr7_102233040_102234904	-20904	POLR2J3	1
chr6_9090528_9091588	438616	HULC	1
chr2_122038817_122045063	838	TFCP2L1	1
chr5_170761429_170765655	27290	TLX3	1
chr19_18335683_18337278	767	PDE4C	1
chr20_57424768_57434430	1563	GNAS	1
chr16_57914498_57920059	72730	LOC388282	1
chr7_32335186_32341848	423	PDE1C	1
chr3_64424715_64434815	-117257	ADAMTS9-AS1	1
chr7_100805532_100826249	6626	NAT16	1
chr3_18269637_18270775	196625	SATB1	1
chr19_46170800_46182818	-1377	MIR642A	1
chr11_2285563_2295550	1625	ASCL2	1
chr11_133095540_133101527	-284871	OPCML	1
chr2_121096718_121110973	134	INHBB	1
chr19_11491349_11495547	1542	EPOR	1
chr3_169754688_169760528	1825	GPR160	1
chr3_87840303_87845756	1174	HTR1F	1
chr22_36145746_36147315	32612	APOL5	1
chr18_56884003_56894016	1620	GRP	1
chr1_182756590_182759309	-634	NPL	1
chr16_85642023_85642761	-2623	GSE1	1
chr14_99509270_99510331	228733	BCL11B	1
chr2_79218726_79223556	-31687	REG3G	1
chr18_20137202_20146160	-143803	CTAGE1	1
chr17_12565555_12572041	-409	MYOCD	1
chr16_88612042_88616200	14270	ZC3H18-AS1	1
chr16_31571891_31585342	419	FRG2KP	1
chr15_100911521_100916895	1064	CERS3-AS1	1
chr3_138651606_138676431	-1157	LINC01391	1
chr2_96809193_96814769	-802	DUSP2	1
chr11_67476101_67481803	-30257	ALDH3B2	1
chr1_24510050_24518106	-299	IFNLR1	1
chr17_43971010_43980038	2375	MAPT-IT1	1
chr15_97075347_97087978	204669	NR2F2	1
chr15_51531088_51537391	-147	MIR4713	1
chr10_93804252_93806525	121862	BTAF1	1
chr10_92613609_92621566	208	HTR7	1
chr11_43567566_43569671	-12587	MIR670	1
chr17_37319927_37324238	331	ARL5C	1
chr20_20376741_20379256	29251	INSM1	1
chr3_195351935_195355499	25313	LOC105374297	1
chrX_107015742_107020738	777	TSC22D3	1
chr13_33587585_33594376	420	KL	1
chr8_68419749_68421520	164566	LOC102724708	1
chr6_29711845_29721684	61	HLA-F-AS1	1
chr16_85481756_85482378	-142136	MIR5093	1
chr10_47649887_47659622	-1331	LOC105378577	1
chr9_44176288_44179418	4866	XLOC_007697	1
chr18_21197072_21202318	-33225	NPC1	1
chr19_46990823_47001033	3196	PNMA8B	1
chr7_25894504_25913255	-74141	LOC646588	1
chr1_155263163_155266567	5878	PKLR	1
chr5_132943004_132952070	695	FSTL4	1
chr2_209270775_209273139	402	PTH2R	1
chr19_2358653_2362043	-29421	TMPRSS9	1
chr5_112625356_112632153	1880	MCC	1
chr15_72485904_72490961	1695	GRAMD2A	1
chr10_102819314_102828039	-2379	KAZALD1	1
chr2_241854284_241856562	9670	CROCC2	1
chr19_31836798_31853160	-4637	TSHZ3	1
chr1_71510990_71515846	81	PTGER3	1
chr9_132424615_132431504	134	PRRX2	1
chr9_34378459_34384598	58	C9orf24	1
chr13_114848251_114852054	-6723	RASA3	1
chr9_112399633_112406039	-232	PALM2-AKAP2	1
chr1_200268875_200275142	70911	LINC00862	1
chr1_204275093_204277168	52926	PLEKHA6	1
chr4_4222811_4232668	881	OTOP1	1
chr4_166790097_166799363	341	TLL1	1
chr10_63209231_63217500	-227	TMEM26	1
chr12_127208174_127219507	-7712	LINC00943	1
chr1_231170660_231186461	-2561	FAM89A	1
chr14_82060346_82062944	27760	LINC01467	1
chr19_4277182_4285022	2504	SHD	1
chr1_8361850_8364305	-15067	SLC45A1	1
chr9_131144694_131147530	-8788	MIR219B	1
chr13_79156506_79186443	1218	LOC780529	1
chr7_100950769_100953191	392	LOC101927746	1
chr12_8169700_8172929	-13997	FOXJ2	1
chr12_28116505_28133572	-123	PTHLH	1
chr8_94458637_94461138	252773	LINC00535	1
chr9_34698164_34702547	-9083	CCL19	1
chr16_1308927_1313363	5075	TPSD1	1
chr11_128547673_128571235	-2637	LOC101929538	1
chr9_130686743_130693769	-486	PIP5KL1	1
chr1_145036095_145042146	842	LOC100996724	1
chr9_124638680_124639517	134035	DAB2IP	1
chr2_233385188_233390547	2695	PRSS56	1
chr18_5623830_5633230	460	EPB41L3	1
chr3_194009936_194013009	19120	LINC00887	1
chr17_54751336_54758824	84020	NOG	1
chr1_21985633_21988742	8662	RAP1GAP	1
chr17_75715494_75716668	8560	LINC01987	1
chr18_59988596_59999800	1655	TNFRSF11A	1
chr11_126865063_126873922	1173	KIRREL3	1
chr5_120037096_120040087	171433	PRR16	1
chr16_85314702_85315216	-1605	LINC00311	1
chr8_73160341_73166086	655	LOC392232	1
chr1_22469774_22475054	-2824	WNT4	1
chr19_3576294_3578904	4657	HMG20B	1
chr17_40246644_40252492	15164	DHX58	1
chr10_135144500_135151100	2600	CALY	1
chr15_94771222_94778258	-66690	MCTP2	1
chr14_75075507_75079594	1389	LTBP2	1
chr14_23304252_23309065	865	MMP14	1
chr1_9707902_9715259	-208	PIK3CD	1
chr11_16943350_16950133	827	SNORD147	1
chr9_70913959_70942000	10197	FOXD4L3	1
chr2_232258971_232262750	440	B3GNT7	1
chr9_69500213_69508850	28515	LOC105379252	1
chr7_27271686_27298086	1962	EVX1-AS	1
chr1_20837531_20840065	-4154	MUL1	1
chr18_57055590_57068705	-35651	LMAN1	1
chrX_136625127_136634436	-18504	ZIC3	1
chr13_60157949_60164555	-425600	DIAPH3-AS1	1
chr9_21791172_21800773	-6662	MTAP	1
chr17_40201531_40208052	-2173	C17orf113	1
chr5_180014127_180020934	968	SCGB3A1	1
chr4_989397_1005099	3750	IDUA	1
chr12_132312789_132316088	1501	MMP17	1
chr12_2159648_2167168	957	CACNA1C	1
chr15_76350679_76357548	1788	TMEM266	1
chr19_288144_295280	-309	PLPP2	1
chr1_165562900_165563347	-11732	LRRC52-AS1	1
chr1_241515221_241522906	62	RGS7	1
chr7_116765916_116766619	19378	ST7-AS2	1
chr5_162991560_162995486	60898	MAT2B	1
chr19_7733420_7738682	2116	RETN	1
chr1_175156358_175165516	975	KIAA0040	1
chr1_19988755_19995486	753	HTR6	1
chr14_74703111_74713678	2243	VSX2	1
chr9_133887694_133888037	3305	LAMC3	1
chr19_5493914_5495814	39436	ZNRF4	1
chr9_119035623_119055901	117123	PAPPA-AS1	1
chr15_27109619_27116152	613	GABRA5	1
chr4_42396375_42404501	933	SHISA3	1
chr20_44758230_44761384	12854	CD40	1
chr5_6301449_6307515	32923	LINC02145	1
chr11_107726056_107732079	445	SLC35F2	1
chr1_15105941_15108129	-143590	KAZN	1
chr1_2556972_2561658	5140	MMEL1	1
chr16_73583373_73586903	164434	LINC01568	1
chr11_118590469_118593781	-41766	TREH	1
chr8_101657452_101664196	1069	SNX31	1
chr18_60262444_60265157	73543	ZCCHC2	1
chr20_39306222_39327058	1236	MAFB	1
chr18_72913908_72927680	300	ZADH2	1
chr8_26718342_26725844	1079	ADRA1A	1
chr18_19738697_19762505	1203	GATA6	1
chr12_131917062_131919975	86504	LINC02370	1
chr18_57562287_57571578	-295	PMAIP1	1
chr17_44337208_44340812	-33487	LRRC37A	1
chr5_565292_566558	-29928	MIR4456	1
chr18_34939897_34945185	88118	LOC105372068	1
chr1_240158968_240163020	-9830	RPS7P5	1
chr17_44904727_44912373	-12492	WNT3	1
chr19_49198655_49201826	1013	FUT2	1
chr1_22952140_22954716	6431	MIR6127	1
chr15_91638446_91647676	243	SV2B	1
chr3_54670223_54675430	1057	ESRG	1
chr15_34802462_34807615	15533	MIR1233-2	1
chr15_53075325_53104140	-7200	ONECUT1	1
chr1_180191280_180213735	3109	LHX4	1
chr8_143528990_143535100	1035	ADGRB1	1
chr17_46379324_46395935	15921	THRA1/BTR	1
chr2_85103415_85112668	166	TRABD2A	1
chr22_24819945_24822804	1810	ADORA2A	1
chr14_105433542_105436039	2053	AHNAK2	1
chr6_147827704_147835514	1783	SAMD5	1
chr6_159651848_159658879	-64325	LOC101929122	1
chr2_239752103_239762137	394	TWIST2	1
chr1_221045174_221075155	-6683	HLX-AS1	1
chr11_20023432_20025828	-19472	NAV2	1
chr4_21946558_21953076	557	KCNIP4	1
chr2_118976966_118984470	-36756	THORLNC	1
chr10_112400273_112412218	2152	RBM20	1
chr3_133390991_133396328	12818	TF	1
chr9_93560699_93569098	798	SYK	1
chr6_117194681_117202895	383	RFX6	1
chr7_54607286_54616123	1637	VSTM2A	1
chr1_19024997_19025284	67801	PAX7	1
chr6_1317804_1319062	6100	FOXQ1	1
chr17_3863575_3871541	173	ATP2A3	1
chr12_30352873_30356574	-417032	TMTC1	1
chr17_32749763_32753285	-61272	CCL1	1
chr8_89049545_89050059	-163559	DCAF4L2	1
chr14_97875393_97883455	-45729	LINC02325	1
chr2_238766741_238771373	791	RAMP1	1
chr21_42875096_42883880	504	TMPRSS2	1
chr15_50471301_50476267	-609	SLC27A2	1
chrX_103809957_103817309	2753	IL1RAPL2	1
chr5_134838280_134840019	32504	NEUROG1	1
chr16_1335675_1342275	-20178	UBE2I	1
chr5_132079827_132086430	-8	CCNI2	1
chr22_45147300_45150617	521	ARHGAP8	1
chr4_814067_823708	1029	CPLX1	1
chr16_67032130_67037012	129	CES4A	1
chr9_135284679_135287934	709	CFAP77	1
chr6_27203981_27207140	-9919	PRSS16	1
chr5_104891329_104893047	457013	RAB9BP1	1
chr1_228321313_228326016	-4120	GUK1	1
chr22_17565053_17569063	1209	IL17RA	1
chr16_88700115_88707303	-1271	IL17C	1
chr1_147822683_147829620	8513	RNVU1-1	1
chr7_139164385_139173184	-366	KLRG2	1
chr9_139579775_139584263	-110	AGPAT2	1
chr4_6007093_6012420	10516	C4orf50	1
chr6_43276177_43277163	-106	CRIP3	1
chr1_108504459_108508735	-468	VAV3-AS1	1
chr17_71896165_71900496	-73655	LINC00469	1
chr3_101274649_101279117	-3829	TRMT10C	1
chr3_113819621_113822163	45308	QTRT2	1
chr16_22583397_22584779	27069	OTOAP1	1
chr10_125421608_125430605	236	GPR26	1
chr9_118912565_118924426	2426	PAPPA	1
chr5_174170644_174181344	-2743	MIR4634	1
chr16_85202591_85207297	34188	LINC02139	1
chr1_62659713_62663873	1272	L1TD1	1
chr7_24435547_24438838	113384	NPY	1
chr8_142688725_142692386	-173226	MROH5	1
chr15_66540461_66551156	266	MEGF11	1
chr10_102788050_102796876	1467	SFXN3	1
chr16_68768417_68773970	-1	CDH1	1
chr10_135032423_135035018	-10000	UTF1	1
chr11_2022034_2023616	-129	H19	1
chr17_42384402_42394755	3610	RUNDC3A	1
chr3_159629706_159635903	-73817	IL12A	1
chr8_144466811_144468599	16659	RHPN1	1
chr8_59056703_59057138	127739	LOC101929528	1
chr12_1772072_1772971	-2976	MIR3649	1
chrX_45987666_45989100	198726	LINC01186	1
chr19_41855832_41860216	1803	TGFB1	1
chr3_11191434_11199549	-687	HRH1	1
chr9_135617087_135622231	73808	GTF3C4	1
chr3_74007883_74008345	149719	LINC02005	1
chr12_95264072_95270817	39215	KRT19P2	1
chr15_36562715_36565833	-307553	C15orf41	1
chr1_32053536_32059027	12536	TINAGL1	1
chr19_47930300_47934105	-6713	MEIS3	1
chr9_100606804_100625944	866	FOXE1	1
chr4_113245409_113254166	31263	ALPK1	1
chr3_123162704_123173934	-927	ADCY5	1
chr2_154090542_154091542	244234	RPRM	1
chr12_133158396_133161467	1349	MIR6763	1
chrX_153148310_153154418	263	L1CAM	1
chr10_91291158_91296445	1549	SLC16A12	1
chr20_61282006_61284054	9175	SLCO4A1	1
chr15_89342601_89349770	-481	ACAN	1
chr10_125731196_125735204	-81877	CPXM2	1
chr3_193490415_193498147	67517	LINC02038	1
chr16_18271284_18273614	154070	NPIPA7	1
chr17_38962760_38970394	-8820	TMEM99	1
chr8_74002247_74009006	-220	SBSPON	1
chr5_139141718_139144323	-17213	PSD2-AS1	1
chr3_156803065_156804050	3928	LINC02029	1
chr5_134359483_134391830	80	C5orf66-AS1	1
chr2_71688307_71697727	-812	DYSF	1
chr10_133988798_133992409	-9848	DPYSL4	1
chr1_154471043_154478129	-109	TDRD10	1
chr12_54304644_54527741	5521	HOXC5	1
chrX_68482108_68485380	84344	LINC00269	1
chr11_7611253_7622405	-1588	PPFIBP2	1
chr7_96615075_96657235	1290	DLX6	1
chr2_71173721_71184006	-3123	ATP6V1B1-AS1	1
chr2_222889754_222891441	-272268	CCDC140	1
chr16_50491609_50494438	-63980	LINC02178	1
chr10_133994013_134002490	-2200	DPYSL4	1
chr7_98464567_98469150	778	TMEM130	1
chr17_37746426_37768619	6650	NEUROD2	1
chr5_34850902_34859864	15897	TTC23L	1
chr11_61272898_61277110	-1064	MIR4488	1
chr4_151498055_151509169	309	MAB21L2	1
chr15_32607086_32611737	86081	GOLGA8K	1
chr16_21844061_21852355	-17713	RRN3P1	1
chr2_99548672_99556587	58	KIAA1211L	1
chr17_58211405_58220904	-11179	CA4	1
chr1_206675177_206684678	-936	RASSF5	1
chr17_79759124_79766959	1016	GCGR	1
chr6_132719554_132726580	-453	MOXD1	1
chr3_128270817_128275774	21633	LINC01565	1
chr6_70573043_70579340	-256	COL19A1	1
chr6_29688675_29694648	451	HLA-F	1
chr5_76918021_76948701	1161	OTP	1
chr10_116159889_116166272	1180	AFAP1L2	1
chr12_5013384_5026376	809	KCNA1	1
chr12_54137185_54150053	2000	CISTR	1
chr3_193416643_193424562	-75482	OPA1-AS1	1
chr14_105521378_105524377	8889	GPR132	1
chr13_28475933_28508903	-990	PLUT	1
chrX_117957423_117962902	2376	ZCCHC12	1
chr20_62118153_62122919	9900	EEF1A2	1
chr15_86922876_86928902	-65690	AGBL1-AS1	1
chr1_29445586_29451992	224	TMEM200B	1
chr11_66055587_66062043	-550	TMEM151A	1
chr19_36245739_36247398	1361	HSPB6	1
chr18_24441626_24447620	-649	AQP4-AS1	1
chr6_31459632_31469772	-1220	MICB	1
chr4_89377845_89382952	2129	HERC5	1
chrX_86772098_86775967	1228	KLHL4	1
chr8_145689534_145704961	3984	FOXH1	1
chr3_44590805_44594896	-3834	ZKSCAN7	1
chr22_50622447_50623343	-1447	TRABD	1
chr14_38854075_38861294	-132387	CLEC14A	1
chr13_52978056_52981620	469	THSD1	1
chr2_73509843_73525547	2981	EGR4	1
chr15_33005692_33015383	-147	GREM1	1
chr4_20983792_20987826	-177	KCNIP4	1
chr2_192136968_192137790	27249	MYO1B	1
chr6_168578158_168585167	45534	LOC105378137	1
chr4_37242610_37252095	988	NWD2	1
chr1_98506462_98517196	-102	MIR137	1
chr15_28337725_28348698	1249	OCA2	1
chrX_17788579_17790424	33889	SCML1	1
chr19_35643123_35647183	-485	FXYD5	1
chr10_22537949_22549107	2527	LOC100130992	1
chr9_133530472_133544521	-2484	PRDM12	1
chr17_34067403_34070950	10519	RASL10B	1
chr11_61683212_61687102	-119	RAB3IL1	1
chr9_14905503_14912650	1349	FREM1	1
chr15_48030723_48039252	24302	SEMA6D	1
chr6_27273279_27281023	2860	POM121L2	1
chr13_31476379_31483690	-373	MEDAG	1
chr12_108164498_108173142	658	ASCL4	1
chr17_7829476_7833470	1280	KCNAB3	1
chr8_145806386_145807468	24153	ARHGAP39	1
chr2_177491304_177513245	27	LINC01116	1
chr14_89255374_89259994	1613	EML5	1
chr10_99091045_99102701	-2387	FRAT2	1
chr2_223286401_223293162	520	SGPP2	1
chr12_53080752_53086696	-9533	KRT1	1
chr6_24357149_24358735	345	DCDC2	1
chr12_130384305_130393473	-319	TMEM132D	1
chr1_839502_842870	13886	LINC02593	1
chr9_98899299_98899772	-20843	LOC158434	1
chr2_73399452_73409348	-25302	NOTO	1
chr7_127838495_127844770	-6292	MIR129-1	1
chr14_105069328_105076991	-2051	TMEM179	1
chr10_64030215_64031252	-2131	RTKN2	1
chr18_10399794_10409314	9813	LINC01254	1
chr1_1180852_1183820	-234	C1QTNF12	1
chr22_19739303_19759460	5156	TBX1	1
chr11_3598231_3604993	-8395	LOC101927708	1
chr11_82517143_82536445	-81888	FAM181B	1
chr3_9540198_9542633	54090	LHFPL4	1
chr1_211571915_211573222	16472	LINC00467	1
chr16_84328055_84330396	742	WFDC1	1
chr3_46742287_46745757	1199	TMIE	1
chr9_116446042_116451730	92477	RGS3	1
chr10_10961350_10965382	30760	LINC00710	1
chr1_59039065_59045364	709	TACSTD2	1
chr18_54815482_54818521	2684	BOD1L2	1
chr1_205009818_205016381	760	CNTN2	1
chr9_33444112_33448581	1244	AQP3	1
chr9_69138626_69141565	7758	PGM5P2	1
chr3_11031464_11040897	1747	SLC6A1	1
chr17_47206977_47212619	-24	B4GALNT2	1
chr4_163447649_163449014	-363146	FSTL5	1
chr20_13193533_13205315	-2497	ISM1	1
chr10_99739920_99741753	49541	CRTAC1	1
chr22_29708544_29713188	820	RASL10A	1
chr17_33697519_33705311	-775	SLFN11	1
chr22_46458001_46473753	1024	LOC642648	1
chr22_39784213_39786205	-10576	TAB1	1
chr2_228581136_228583189	581	SLC19A3	1
chr17_36874688_36876840	-180	MIR4726	1
chr17_44026609_44027278	-49672	STH	1
chr2_233784365_233797106	2125	NGEF	1
chr3_79032590_79038445	33091	ROBO1	1
chrX_49021741_49024028	3704	MAGIX	1
chr2_191084493_191085811	39563	C2orf88	1
chr10_50810341_50829369	-1299	CHAT	1
chr8_110698472_110706414	1386	SYBU	1
chr4_166297596_166298367	-2178	CPE	1
chr4_141417215_141420890	394	MGAT4D	1
chr16_3054699_3068829	-1160	CLDN9	1
chrX_152585934_152587783	366	PNMA6F	1
chr7_100492194_100496154	-424	ACHE	1
chr4_46988947_46999933	1158	GABRA4	1
chr15_31776514_31779720	159079	KLF13	1
chr1_167596922_167605176	1580	RCSD1	1
chr4_8855613_8901488	-4986	HMX1	1
chr5_45691054_45697486	2212	HCN1	1
chr7_137528108_137534969	47	DGKI	1
chr15_79384860_79390236	-4426	RASGRF1	1
chr5_31158462_31161129	-33997	CDH6	1
chr12_133063517_133066772	-1592	FBRSL1	1
chr7_30198693_30203043	26266	MTURN	1
chr1_15103907_15105118	-146112	KAZN	1
chr11_9110084_9113795	-14	MIR5691	1
chr13_42024839_42036135	-1199	RGCC	1
chr11_118115238_118121068	4927	MPZL3	1
chr8_123786452_123795915	-2710	ZHX2	1
chr5_71009831_71020927	277	CARTPT	1
chrX_72219915_72227189	200	PABPC1L2B	1
chr5_158734021_158740502	20219	IL12B	1
chr8_352318_361958	180	FBXO25	1
chr2_241768342_241769357	-9125	KIF1A	1
chr2_50568798_50578273	1356	NRXN1	1
chr16_82656708_82663711	-364	CDH13	1
chr13_113000139_113002040	-15551	LINC01044	1
chr1_55265460_55267930	301	TTC22	1
chr3_129320235_129327112	1908	PLXND1	1
chr2_161253176_161271070	2270	MIR4785	1
chr2_131510293_131517316	-59	AMER3	1
chr10_72198344_72204502	14	NODAL	1
chr2_202300534_202302789	14519	TRAK2	1
chr9_45373663_45376955	-66576	LOC107984035	1
chr6_156717216_156719008	18228	SNORD28B	1
chr12_107972753_107977022	237	BTBD11	1
chr10_23454705_23495648	-6064	PTF1A	1
chr7_64972263_64980564	43564	LOC101929322	1
chr5_180071580_180080335	642	FLT4	1
chr1_214148238_214165355	2699	PROX1-AS1	1
chr2_27527273_27532603	1375	UCN	1
chr1_203124374_203126284	19625	MYBPH	1
chr20_24445899_24455300	3	SYNDIG1	1
chr1_11916971_11920837	98	NPPB	1
chr1_204971287_204973082	-39892	CNTN2	1
chr9_133808315_133810275	5160	FIBCD1	1
chr19_2601097_2603923	-28203	MIR7850	1
chrX_135128808_135129711	61666	SLC9A6	1
chr4_21302812_21308385	-70	KCNIP4	1
chr4_5900037_5901414	-5913	CRMP1	1
chr18_54787993_54791919	-24362	BOD1L2	1
chr1_855604_879695	6539	SAMD11	1
chr11_69916861_69928735	-1344	LINC02584	1
chr17_46505604_46511111	-782	SKAP1	1
chr3_190720649_190724709	126960	SNAR-I	1
chr17_7961216_7984954	17949	ALOX12B	1
chr2_96330138_96335153	74897	TRIM43	1
chr18_34832964_34838490	-18696	LOC105372068	1
chr18_5539422_5549610	-178	EPB41L3	1
chr1_151969638_151973164	-5066	S100A10	1
chr10_71889584_71895527	25	AIFM2	1
chr3_184228627_184232411	44187	LINC01840	1
chr16_1120696_1125646	415	SSTR5	1
chr7_151510746_151513224	-28	PRKAG2	1
chr4_2391679_2397501	25782	ZFYVE28	1
chr8_216896_219886	35935	ZNF596	1
chr17_59470892_59490918	3701	TBX2	1
chr1_44870362_44887641	8075	RNF220	1
chr9_85674034_85681627	226	RASEF	1
chr8_55357621_55384731	681	SOX17	1
chr17_38017676_38023277	-36	IKZF3	1
chr19_16868911_16871368	28137	NWD1	1
chr19_10378513_10384519	-280	ICAM1	1
chr1_34626181_34627237	4166	CSMD2	1
chr5_10330741_10335848	-20512	2023-03-06	1
chr21_45702801_45707245	-736	AIRE	1
chr17_4937317_4939052	536	SLC52A1	1
chr20_55198326_55213185	1394	TFAP2C	1
chr8_89095823_89106182	-214760	DCAF4L2	1
chr7_1257759_1264480	-11388	UNCX	1
chr8_53472168_53480717	1547	ALKAL1	1
chr8_12730032_12735171	-63615	LOC340357	1
chr15_101454966_101464128	-15	LRRK1	1
chr16_2905635_2916868	-3081	PRSS22	1
chr14_77963205_77967598	-243	ISM2	1
chr12_51761252_51764052	-22189	CELA1	1
chr16_89235315_89237897	-1550	CDH15	1
chr4_148647689_148657622	-583	ARHGAP10	1
chr9_98781222_98792166	-2601	LINC00092	1
chr2_137181293_137183015	-306429	CXCR4	1
chr1_20689869_20699334	60685	LINC01141	1
chr9_35952118_35955088	4548	OR2S2	1
chr3_194014126_194016820	15120	LINC00887	1
chr11_131561665_131565513	-30139	NTM-AS1	1
chr11_63776391_63777364	23553	OTUB1	1
chr13_99401504_99405903	1222	SLC15A1	1
chr5_1294784_1297682	-1050	TERT	1
chr19_17564547_17568657	5133	NXNL1	1
chr19_47946008_47953342	-24185	MEIS3	1
chr3_28612243_28623461	1083	LINC00693	1
chr13_20699134_20705836	25645	LINC01072	1
chr3_185906960_185915473	-84339	ETV5	1
chr4_54240504_54241859	-2626	FIP1L1	1
chr5_135166009_135174071	-312	SLC25A48	1
chr20_2806409_2809897	11143	TMEM239	1
chr7_103081085_103090265	21	LOC101927870	1
chr18_57042555_57046919	-18240	LMAN1	1
chr17_74576588_74584605	1345	ST6GALNAC2	1
chr20_56799471_56806803	572	ANKRD60	1
chr7_88385228_88394724	962	ZNF804B	1
chr7_43149238_43157630	1188	HECW1	1
chr16_86374660_86379052	2429	LINC00917	1
chr10_72430548_72436287	1156	ADAMTS14	1
chr2_47595691_47597434	276	EPCAM	1
chr15_32631948_32643261	57888	GOLGA8K	1
chr13_112705141_112729853	-3966	SOX1	1
chr5_80250588_80262252	238	RASGRF2	1
chr13_37001522_37010776	182	CCNA1	1
chr5_139076415_139077594	21977	CXXC5	1
chr12_117314298_117322935	629	HRK	1
chr1_199203960_199205392	86950	LINC02789	1
chr5_94952725_94959387	265	GPR150	1
chr17_72112349_72113403	-86941	RPL38	1
chr5_172125772_172129929	38683	MIR5003	1
chr5_171042516_171045667	-168784	SMIM23	1
chr19_19321165_19325520	576	NCAN	1
chr1_85509330_85518515	260	MCOLN3	1
chr6_41391685_41399451	-74614	LINC01276	1
chr6_30416079_30420975	-38759	HLA-E	1
chr14_38659222_38662916	-16040	SSTR1	1
chr3_113663579_113670238	49	ZDHHC23	1
chr18_19922893_19936241	68311	CTAGE1	1
chr22_50023422_50025136	26888	C22orf34	1
chr15_32602809_32606380	90898	GOLGA8K	1
chr1_163504467_163513407	-115956	LOC100422212	1
chr15_89936412_89957890	3749	LOC105371031	1
chr2_16175830_16176877	-14195	GACAT3	1
chr17_64295095_64302288	-39	PRKCA	1
chr2_175188622_175211141	200	SP9	1
chr15_84319417_84325781	-276	ADAMTSL3	1
chr1_228702060_228710393	-6238	BTNL10	1
chrX_119120300_119139324	19696	RHOXF1P1	1
chr20_3060962_3065745	2016	AVP	1
chr1_234877160_234884275	15085	PP2672	1
chr20_17513728_17527067	-8374	BFSP1	1
chr12_56324965_56332060	-1105	DGKA	1
chr4_75857837_75864921	3053	PARM1	1
chr12_58155057_58161856	2404	CYP27B1	1
chr17_77395498_77397658	82102	RBFOX3	1
chr19_33713699_33721027	-607	SLC7A10	1
chr10_1774928_1783868	321	ADARB2	1
chr5_175298454_175305916	3604	CPLX2	1
chr1_41826826_41834002	3308	FOXO6	1
chr19_11526498_11535146	-832	RGL3	1
chr19_34269180_34271632	-17369	KCTD15	1
chr6_30406625_30412483	-47732	HLA-E	1
chr5_172650019_172677137	-1369	NKX2-5	1
chr8_9961899_9968000	11789	MSRA	1
chr9_140777180_140785541	5661	LOC100133077	1
chr9_124259767_124264588	128	GGTA1P	1
chr4_106811348_106822521	307	NPNT	1
chr3_148411994_148419354	16	AGTR1	1
chr1_3311368_3314300	-58395	ARHGEF16	1
chr3_188931909_188938387	23235	TPRG1-AS2	1
chr16_50498684_50503285	-71941	LINC02178	1
chr2_283740_292799	-179	ALKAL2	1
chr6_100439833_100443634	-180	MCHR2-AS1	1
chr5_122367671_122376208	480	PPIC	1
chr1_27707555_27709935	1078	CD164L2	1
chrX_138276621_138279842	8953	FGF13	1
chr1_226408623_226414288	91	MIXL1	1
chr5_180626377_180635186	558	TRIM7	1
chr8_140710441_140721764	-737	KCNK9	1
chr5_95045493_95048275	-20156	RHOBTB3	1
chr17_73713733_73719969	-688	ITGB4	1
chr21_45281923_45287685	-300	AGPAT3	1
chr15_65357837_65363596	-388	RASL12	1
chr1_6505550_6511378	17791	TNFRSF25	1
chr12_110159079_110160914	8367	FAM222A	1
chr17_72917598_72942479	-1858	OTOP3	1
chr9_72278234_72282506	6917	APBA1	1
chr10_73844245_73850580	896	SPOCK2	1
chr5_180084986_180088744	-10265	FLT4	1
chr5_176229592_176245385	-71	UNC5A	1
chr10_95358306_95364795	-50	RBP4	1
chr15_82349342_82352994	-12809	MEX3B	1
chr16_86315495_86328929	2175	LINC02135	1
chr9_135852887_135856665	695	GFI1B	1
chr7_37952228_37962415	-903	SFRP4	1
chr3_170299506_170307846	188	SLC7A14	1
chr5_72410043_72420521	-1120	TMEM171	1
chr12_51772122_51774451	-11814	SLC4A8	1
chr12_132143939_132147778	-13193	LINC02414	1
chr1_149716739_149722943	-479	LOC101929798	1
chr14_105369005_105375277	-19075	PLD4	1
chr2_100935767_100942369	127	LONRF2	1
chr5_170103468_170110953	1263	LOC105377716	1
chr17_14681009_14684423	-235406	LOC101928475	1
chr2_241915458_241924195	-12959	LOC200772	1
chr17_77092072_77095058	22546	ENGASE	1
chr21_38184338_38197357	119433	SIM2	1
chr5_1667011_1670734	-34753	LOC728613	1
chr19_6708041_6712183	10549	C3	1
chr2_171562845_171579122	93	LINC01124	1
chrX_150393683_150397627	-49347	GPR50-AS1	1
chr5_128987925_128998311	-90669	MINAR2	1
chr2_242496004_242501169	-29	BOK-AS1	1
chr7_136546131_136549864	-5401	CHRM2	1
chr7_127255440_127263335	-1192	PAX4	1
chr22_37463601_37467809	17929	KCTD17	1
chr21_39283831_39289610	2039	KCNJ6	1
chr7_45925806_45930854	243	IGFBP1	1
chr11_117661627_117672709	763	DSCAML1	1
chr1_18949700_18980807	7914	PAX7	1
chr18_6410307_6417811	851	L3MBTL4	1
chr5_167544856_167548192	-46326	MIR12125	1
chr19_1667189_1678100	-20031	TCF3	1
chr3_38686333_38696180	-79	SCN5A	1
chr8_19612026_19616943	109	CSGALNACT1	1
chr2_25559879_25560743	4473	DNMT3A	1
chr11_65304928_65308872	14346	SCYL1	1
chr2_45389444_45402350	86183	LINC01121	1
chr6_26745093_26761083	-93108	ZNF322	1
chr2_89063207_89067623	-4	ANKRD36BP2	1
chr8_143589940_143593479	60700	ADGRB1	1
chr15_83344772_83351572	-16745	AP3B2	1
chr17_80328284_80331309	-2356	UTS2R	1
chr5_133855665_133864199	-74	JADE2	1
chr13_53477560_53483142	-57576	PCDH8	1
chr4_94743454_94759718	1682	ATOH1	1
chr18_9706236_9712034	837	RAB31	1
chr22_31195611_31201518	-19938	OSBP2	1
chr11_119937458_119939075	61294	TRIM29	1
chr17_76225498_76230176	446	TMEM235	1
chr19_50815165_50819742	15180	KCNC3	1
chr9_136399454_136400627	215	ADAMTSL2	1
chr7_49809305_49817934	386	VWC2	1
chr3_62391098_62392554	-32601	FEZF2	1
chr11_68606369_68616912	-2242	CPT1A	1
chr1_149669339_149673411	47987	LOC101929798	1
chr18_11748105_11755037	100	GNAL	1
chr3_154139837_154149340	3390	GPR149	1
chr22_51156723_51159601	18435	LOC105373100	1
chr6_37478701_37482636	5545	LINC02520	1
chr7_158782788_158786753	-16274	LINC00689	1
chr5_159340221_159341324	-2716	ADRA1B	1
chr2_97202289_97208251	1654	ARID5A	1
chr3_94441085_94460993	-141363	MIR6730	1
chr9_129674197_129678664	-622	RALGPS1	1
chr3_126241340_126245023	184	CHST13	1
chr11_27738855_27750885	-1293	BDNF	1
chr18_21266597_21271226	-505	LAMA3	1
chr9_128226968_128231338	205048	GAPVD1	1
chr19_6530669_6535282	1939	TNFSF9	1
chr12_1905646_1907165	-23027	LRTM2	1
chr12_13785858_13788049	-257275	LINC01559	1
chr20_44800478_44803584	55078	CD40	1
chr10_73531961_73535068	-238	VSIR	1
chr15_95867926_95871452	640	LINC01197	1
chr11_705272_708595	149	DEAF1	1
chr19_36475954_36479449	-8388	SDHAF1	1
chr1_160048910_160056252	1253	KCNJ9	1
chr7_24320369_24328357	554	NPY	1
chr5_135258246_135270944	-1391	FBXL21P	1
chr5_168267808_168271092	-74190	MIR218-2	1
chr2_162268507_162287403	5147	TBR1	1
chr19_39751733_39759241	-3670	IFNL2	1
chr4_8156355_8163761	482	ABLIM2	1
chr1_236301267_236308618	-896	GPR137B	1
chr9_66490111_66493866	2181	LOC100132249	1
chr2_60961537_60964746	-20261	PAPOLG	1
chr4_3870026_3882418	80933	FAM86EP	1
chr1_153230676_153236359	1355	LOR	1
chr17_45945810_45951923	-15804	SP6	1
chr1_210403636_210411173	-175	SERTAD4-AS1	1
chr1_39041822_39044821	102454	LINC01685	1
chr1_1109374_1112437	1620	TTLL10	1
chr22_40388412_40393297	-103	FAM83F	1
chr6_5989737_6013212	2802	NRN1	1
chr6_109050096_109053066	-21276	LINC00222	1
chr1_85355437_85363368	-514	LPAR3	1
chr10_102620383_102622572	-51242	SLF2	1
chr15_98964784_98971867	-4099	LINC02351	1
chr17_45499832_45502195	68972	MRPL45P2	1
chr19_54445424_54447284	-19837	CACNG8	1
chr2_128428566_128436198	722	LIMS2	1
chr1_40251308_40259142	577	LOC101929536	1
chr2_219717123_219766950	-3537	WNT10A	1
chr18_35103931_35106754	-39588	CELF4	1
chr14_76794457_76798021	-41451	ESRRB	1
chr3_55511703_55527040	2298	WNT5A	1
chr14_77589518_77596554	14051	ZDHHC22	1
chr9_34956394_34961972	901	PHF24	1
chr1_190441780_190449237	-369	BRINP3	1
chr17_42731657_42735305	-355	MEIOC	1
chr17_69030660_69034756	165612	CASC17	1
chr22_44543186_44544411	-25037	PARVG	1
chr22_22607207_22612212	10512	VPREB1	1
chr2_67558597_67562286	-64023	ETAA1	1
chr1_24688689_24695100	42365	GRHL3	1
chr11_60716717_60721625	477	SLC15A3	1
chr9_81058551_81059316	146893	PSAT1	1
chr9_23818450_23834252	-113	ELAVL2	1
chr3_113815195_113817667	40847	QTRT2	1
chr19_51224224_51229605	294	CLEC11A	1
chr5_175083626_175087901	690	HRH2	1
chr9_45761747_45765634	321806	LOC107984035	1
chr7_149741547_149752026	-1983	ACTR3C	1
chr1_107678028_107685736	-828	NTNG1	1
chr10_104167019_104171700	-326	PSD	1
chr12_126013100_126016749	-92073	TMEM132B	1
chr3_179750917_179758224	154	PEX5L	1
chr14_93381188_93392131	-2835	CHGA	1
chr10_115165663_115168660	-143428	HABP2	1
chr5_169644010_169647519	-14224	C5orf58	1
chr2_238391508_238399188	295	MLPH	1
chr2_71678022_71683502	71	DYSF	1
chr11_57224231_57231910	70	RTN4RL2	1
chrX_111320725_111329983	650	TRPC5	1
chr10_112894955_112900210	23534	HEAT2	1
chr4_11427207_11434849	-510	HS3ST1	1
chr9_37253669_37255869	134174	ZCCHC7	1
chr16_71391410_71395176	667	CALB2	1
chr18_21238534_21246667	274	ANKRD29	1
chr3_130062086_130067596	482	COL6A5	1
chr2_72365658_72378401	2961	CYP26B1	1
chr8_13096327_13098041	36846	DLC1	1
chr3_30933447_30937800	529	GADL1	1
chr21_47515950_47521344	614	COL6A2	1
chr17_37181291_37185308	63	LINC02079	1
chr9_66454656_66474173	7126	LINC01410	1
chr2_68543776_68551458	-434	CNRIP1	1
chr11_65550752_65560486	1085	OVOL1	1
chr3_186541121_186551318	-2910	LINC02043	1
chr1_85459795_85468300	-1252	MCOLN2	1
chr10_129639275_129652381	45377	CLRN3	1
chr1_38256075_38261677	-898	MANEAL	1
chr2_219836952_219873827	2754	CRYBA2	1
chr16_1028356_1034602	134	LMF1	1
chr4_145565791_145577609	4392	HHIP	1
chr21_38376054_38382832	441	RIPPLY3	1
chr3_73999870_74007265	145173	LINC02005	1
chr16_22542277_22547876	-11942	OTOAP1	1
chr19_51174733_51177150	23240	C19orf81	1
chr4_155659159_155670664	-240	LRAT	1
chr11_61345070_61359992	-3435	LOC101927495	1
chr13_43146577_43151701	851	TNFSF11	1
chr10_112426256_112436045	27057	RBM20	1
chr16_88447733_88453187	-43419	ZNF469	1
chr3_9592052_9599537	-289	LHFPL4	1
chrX_121354693_121359508	852275	MIR3672	1
chr17_29716410_29722329	677	RAB11FIP4	1
chr11_61331087_61338386	13607	SYT7	1
chr7_100317265_100321641	1362	EPO	1
chr5_158518065_158534073	719	EBF1	1
chr14_60813237_60819756	26583	LINC02322	1
chr9_68371726_68375516	-35054	LINC00537	1
chr17_76122883_76131878	522	TMC8	1
chr12_113530468_113530918	35031	DTX1	1
chr1_201365368_201373163	-814	LAD1	1
chr6_109099616_109106484	30193	LINC00222	1
chr2_171669451_171682759	2708	GAD1	1
chr10_3801627_3809434	21870	KLF6	1
chr19_39685906_39689633	166	NCCRP1	1
chr18_51273494_51285877	-172257	LINC01917	1
chr2_238863014_238867067	-10546	UBE2F	1
chr11_45941388_45946721	-152	LARGE2	1
chr7_52080679_52082396	-620585	LOC107986794	1
chr2_45222782_45244348	3026	SIX2	1
chr20_39992657_39997153	553	EMILIN3	1
chr17_32738928_32739801	-49113	CCL1	1
chr11_133409807_133415366	-10191	OPCML	1
chr3_138149386_138158775	623	ESYT3	1
chr8_121135723_121141836	1439	COL14A1	1
chr16_84852214_84856413	723	CRISPLD2	1
chr5_138300322_138306041	92093	CTNNA1	1
chr2_158777580_158781789	-46843	ACVR1	1
chr9_66342703_66343928	-113973	LINC01410	1
chr14_93153135_93156319	60245	LGMN	1
chr5_1004626_1011382	-913	NKD2	1
chr10_120351711_120356781	914	PRLHR	1
chr3_6898267_6909959	1311	GRM7	1
chr1_1288183_1291241	4215	MXRA8	1
chr10_102775431_102781199	12571	PDZD7	1
chr22_50062223_50068677	-14283	C22orf34	1
chrX_118890864_118894778	270	SOWAHD	1
chr18_57975525_57977904	63293	MC4R	1
chr1_42124246_42130345	-176942	EDN2	1
chr10_104220627_104224269	1296	MFSD13A	1
chr1_32167728_32171942	-217	COL16A1	1
chr13_40761119_40763745	6486	LINC00332	1
chr7_139759243_139763839	1980	PARP12	1
chr19_50921563_50924065	619	SPIB	1
chr2_132114886_132123848	2364	RAB6D	1
chr12_248482_250342	8923	LOC574538	1
chr16_23722712_23726227	73	ERN2	1
chr7_44360408_44367516	1231	CAMK2B	1
chr6_131113189_131115725	-34088	SMLR1	1
chr17_29813949_29818841	1269	RAB11FIP4	1
chr8_142502277_142503346	14517	MROH5	1
chr21_19615122_19620379	-441	CHODL	1
chr14_38045306_38073011	5295	FOXA1	1
chr16_89264132_89271827	-1035	SLC22A31	1
chr2_158480503_158486452	1898	ACVR1C	1
chr11_116447249_116457318	-57855	LINC02702	1
chr3_194404167_194410141	542	FAM43A	1
chr11_124730093_124747126	3282	ROBO3	1
chr9_82223538_82224395	35875	TLE4	1
chr5_175558397_175562785	14039	LOC100507387	1
chr1_40144857_40164884	2234	HPCAL4	1
chr1_218329318_218342295	118960	LINC01653	1
chr18_28617987_28627058	185	DSC3	1
chrX_6595084_6599228	-143997	VCX3A	1
chrX_106041829_106050107	65	TBC1D8B	1
chr6_161247894_161259502	130473	PLG	1
chr12_65512311_65520764	-1453	WIF1	1
chr11_88030351_88034566	38445	CTSC	1
chr3_180458381_180462553	-63190	CCDC39	1
chr7_101267498_101269748	3953	MYL10	1
chr11_32849104_32856117	1138	PRRG4	1
chr1_10922657_10928238	-68745	CASZ1	1
chr19_52102471_52107354	-7280	LINC01530	1
chr9_14339820_14353767	-24408	NFIB	1
chr1_36587408_36592323	957	COL8A2	1
chr1_209974998_209979884	2046	IRF6	1
chr7_491311_493868	66891	PDGFA	1
chr18_70204823_70213372	2479	CBLN2	1
chr9_69554049_69560787	81401	LOC105379252	1
chr1_226134420_226137321	-6679	LEFTY2	1
chr15_101416986_101426095	1505	ALDH1A3	1
chr8_145446216_145452345	11396	HGH1	1
chr7_31088063_31095414	-184	ADCYAP1R1	1
chr1_224801715_224809249	1463	CNIH3	1
chrX_9259379_9263164	-170063	TBL1X	1
chr2_155550517_155558277	-696	KCNJ3	1
chr19_54460269_54468444	-1834	CACNG8	1
chr1_156588728_156598007	-1648	LOC101928177	1
chr2_240361198_240363940	39127	HDAC4-AS1	1
chr1_211303246_211307721	1232	KCNH1-IT1	1
chr4_140196976_140203945	918	MGARP	1
chr20_26186400_26194153	-408	MIR663AHG	1
chr1_17565844_17570881	-7230	PADI3	1
chr1_115876698_115884354	331	NGF	1
chr16_22822659_22833274	2484	HS3ST2	1
chr3_18478588_18490070	1281	SATB1	1
chr4_54828824_54832192	22941	RPL21P44	1
chr9_79515037_79524445	1262	PRUNE2	1
chr11_114990469_114992750	-212686	LOC105369509	1
chr11_123231970_123234129	3806	GRAMD1B	1
chr6_166574292_166588140	123	TBXT	1
chr17_8919668_8929962	-12	NTN1	1
chr16_58494700_58501316	14	NDRG4	1
chr7_32105313_32114316	204	PDE1C	1
chr5_110402013_110413375	283	TSLP	1
chr18_40496844_40498234	198111	RIT2	1
chr10_94818810_94840168	-3743	CYP26A1	1
chr9_84160768_84165092	141520	TLE1	1
chr1_1050095_1056397	-1777	C1orf159	1
chr1_41348737_41351668	-22168	CITED4	1
chr14_50466932_50473653	2944	LINC01588	1
chr1_973786_976308	5674	AGRN	1
chr18_5191185_5201733	797	AKAIN1	1
chr4_25029306_25034810	510	LGI2	1
chr20_20814558_20820354	-124169	RALGAPA2	1
chr10_81739311_81747235	-34412	SFTPD	1
chr11_10321117_10331207	-458	ADM	1
chr5_139180743_139183236	6597	PSD2	1
chr16_86520718_86554167	5023	FENDRR	1
chr12_130525128_130537140	-4247	LINC02418	1
chr1_8000160_8003754	1268	TNFRSF9	1
chr6_41371656_41386993	75979	NCR2	1
chr13_27329865_27339656	162	GPR12	1
chr6_46455310_46462684	63	RCAN2	1
chr6_42926493_42929597	-447	GNMT	1
chr7_99764079_99766758	821	GAL3ST4	1
chr17_75275046_75280057	-29	SEPTIN9	1
chr17_72462012_72464068	267	CD300A	1
chr20_51866962_51869191	66255	TSHZ2	1
chr1_10696473_10702486	157223	CASZ1	1
chr19_1064106_1068410	300	ARHGAP45	1
chr13_56153517_56157090	406715	MIR5007	1
chr3_40426891_40432337	939	ENTPD3	1
chr3_137475696_137496687	3035	SOX14	1
chr12_52207778_52210082	16771	FIGNL2	1
chr6_88871404_88880525	101	CNR1	1
chr9_2011824_2024049	2590	SMARCA2	1
chr19_38805733_38813149	-1044	KCNK6	1
chr9_91322427_91324350	37431	MIR4289	1
chr17_34988298_34994078	33176	MRM1	1
chr10_90961932_90971530	343	CH25H	1
chr15_78911690_78916100	-557	CHRNA3	1
chr12_115096054_115145839	1033	TBX3	1
chr10_26725391_26730357	604	APBB1IP	1
chr3_193994479_194005890	30408	LINC00887	1
chr6_157051768_157057165	-44522	ARID1B	1
chr2_233739084_233744000	1000	SNORC	1
chr2_103230013_103241531	-240	SLC9A2	1
chr19_13204513_13214746	4042	LYL1	1
chr4_6467921_6476405	2178	PPP2R2C	1
chr2_158783369_158794920	-56303	ACVR1	1
chr8_143693195_143694213	2136	ARC	1
chr14_36956747_37001227	3753	SFTA3	1
chr2_121218089_121229697	32	LINC01101	1
chr19_15563071_15582079	2780	RASAL3	1
chr1_35326976_35332346	-4311	SMIM12	1
chr4_17779870_17784661	978	FAM184B	1
chr2_42061825_42063456	-42054	LINC01913	1
chr19_2281679_2283818	-575	PEAK3	1
chr5_3179942_3180428	2236	LINC01377	1
chr1_12120899_12128471	1251	TNFRSF8	1
chr2_41260_49616	1067	FAM110C	1
chr18_55465635_55474398	530	ATP8B1	1
chr11_118038301_118047454	4476	SCN2B	1
chr17_26707255_26712834	11330	SARM1	1
chr9_139877953_139880980	2022	LCNL1	1
chr9_70966839_70976268	27	PGM5	1
chr2_220390438_220395156	13905	ASIC4	1
chr6_37659690_37669150	1239	MDGA1	1
chr4_142554766_142561796	545	IL15	1
chr17_74863895_74868199	1561	MGAT5B	1
chr4_75229560_75234118	977	EREG	1
chr1_199191735_199200815	78549	LINC02789	1
chr20_6100568_6105212	1301	FERMT1	1
chr12_63537705_63547388	4043	AVPR1A	1
chr1_156384846_156414855	-511	C1orf61	1
chr1_55501142_55507627	-764	PCSK9	1
chr16_59236200_59250302	-475031	GOT2	1
chr20_43372019_43375037	-978	KCNK15	1
chr20_2799619_2803244	4422	TMEM239	1
chr2_121342192_121349384	-121863	LINC01101	1
chr6_168837911_168846322	253	SMOC2	1
chr1_220918918_220925948	769	2023-03-02	1
chr11_719278_722999	-14056	DEAF1	1
chr17_50228144_50241126	1439	CA10	1
chrX_113155023_113156119	25935	XACT	1
chr4_92545121_92547553	652116	LNCPRESS2	1
chr14_92718636_92722794	-68210	SLC24A4	1
chr20_652393_657862	1318	SCRT2	1
chr16_49305308_49323075	1557	CBLN1	1
chr2_121309637_121312962	-87375	LINC01101	1
chr12_57628557_57637596	1398	NDUFA4L2	1
chr14_103586770_103593566	370	1
chr8_1317260_1326159	-70887	LOC286083	1
chr22_45677400_45683024	-618	UPK3A	1
chr17_27795_34928	5680	LINC02091	1
chr9_17576835_17582728	718	SH3GL2	1
chr1_40780061_40784891	482	COL9A2	1
chr11_120432546_120437105	-319	GRIK4	1
chr2_10571892_10573021	14518	SNORA80B	1
chr9_66488490_66489143	5353	LOC100132249	1
chr4_113322269_113326468	105844	ALPK1	1
chr9_101701792_101709381	-602	COL15A1	1
chr12_113590456_113593994	4562	CFAP73	1
chr2_120278188_120286403	-268	SCTR	1
chr4_91044572_91052783	-6	CCSER1	1
chr4_187023940_187027504	-136	FAM149A	1
chr13_100507383_100513425	99015	LOC101927437	1
chr3_196691873_196698337	599	PIGZ	1
chr2_144690239_144699855	413	LOC101928386	1
chr22_32570689_32575235	-17672	C22orf42	1
chr17_40221827_40226177	-21383	C17orf113	1
chr2_85977767_85984410	-25	ATOH8	1
chr1_110004760_110028200	7312	SYPL2	1
chr8_41733030_41734998	20245	ANK1	1
chr19_31879576_31882194	-40543	TSHZ3	1
chr2_205143487_205149473	-263718	PARD3B	1
chr13_61266720_61273968	23255	LINC00378	1
chr16_85927689_85935190	-1328	IRF8	1
chr1_68513904_68517400	1662	DIRAS3	1
chr20_61745343_61749351	-13676	HAR1B	1
chr12_126673229_126678524	95339	LINC02359	1
chr20_3050922_3054236	313	OXT	1
chr16_66160409_66163409	-238685	CDH5	1
chr21_34428090_34451841	-2481	OLIG1	1
chr10_110224050_110229055	-397502	LINC01435	1
chr16_49052313_49055676	261754	CBLN1	1
chr10_15758742_15764064	518	ITGA8	1
chr10_44875362_44882644	1542	CXCL12	1
chr17_75780381_75792598	-61849	LINC01987	1
chr9_37245726_37252936	128736	ZCCHC7	1
chr8_7535213_7539372	-89813	FAM90A10P	1
chr7_29229579_29239032	185	CHN2	1
chr9_104492383_104504269	2536	GRIN3A	1
chr7_41735688_41744179	2754	INHBA	1
chr5_170845592_170851363	1827	FGF18	1
chr16_55792556_55795154	-656	CES1P1	1
chr8_67351345_67353678	7773	ADHFE1	1
chr15_81559000_81566384	-26619	IL16	1
chr2_124778091_124784911	1250	LOC107985820	1
chr1_20731437_20732337	23400	LINC01141	1
chr1_25936535_25946759	-2312	MAN1C1	1
chr1_20123950_20129375	-254	TMCO4	1
chr4_88842163_88846236	-52602	SPP1	1
chr2_133118918_133120667	9553	FAM201B	1
chr1_110620552_110630889	411	LINC01397	1
chr4_96466245_96473261	371	UNC5C	1
chr1_19968182_19972718	242	NBL1	1
chr1_27683783_27688713	7204	MAP3K6	1
chr15_68720036_68728664	152	ITGA11	1
chr6_51311979_51345220	-158068	LOC101927082	1
chr6_16301441_16308328	66067	GMPR	1
chr19_45247860_45262000	2965	BCL3	1
chr1_40102424_40107465	370	HEYL	1
chr1_40186855_40189410	-16384	PPIE	1
chr5_141695564_141708025	2017	SPRY4	1
chr8_20091748_20094360	37992	LZTS1	1
chrX_17669835_17677501	20048	NHS	1
chr3_69782804_69793263	-581	MITF	1
chr3_125680597_125691416	-2014	ROPN1B	1
chr1_24608549_24619265	-31940	GRHL3	1
chr2_106680918_106683271	-49	ECRG4	1
chr20_43727048_43731241	623	KCNS1	1
chr10_28590437_28597552	-2002	MPP7	1
chr2_3262706_3273040	113716	EIPR1	1
chr12_3472437_3478576	-219	LOC100128253	1
chr6_109081412_109092149	13924	LINC00222	1
chr2_214117102_214119135	30814	SPAG16-DT	1
chr15_69589152_69594715	683	PAQR5	1
chr8_67685037_67691626	892	SGK3	1
chr14_90524293_90534435	1026	KCNK13	1
chr5_1151902_1157229	24154	CTD-3080P12.3	1
chr17_1925996_1929743	758	RTN4RL1	1
chr9_137975549_137983339	-70	OLFM1	1
chr17_42459813_42463497	5362	ITGA2B	1
chr17_10984759_10990092	-157104	SHISA6	1
chr5_168724498_168730455	666	SLIT3	1
chr7_89837909_89843689	150	STEAP2-AS1	1
chr3_45834438_45841231	193	SLC6A20	1
chr1_26684551_26688788	-6049	CRYBG2	1
chr10_106654272_106660227	-231276	SORCS3-AS1	1
chr17_4639220_4651142	1871	ZMYND15	1
chrX_16964010_16968430	1439	REPS2	1
chr8_144239526_144244099	-75	LY6H	1
chr5_1871414_1895820	-578	IRX4	1
chr17_30588330_30598492	216	RHBDL3	1
chr8_143543941_143548300	15111	ADGRB1	1
chr11_63772895_63775480	20863	OTUB1	1
chr9_42492502_42498422	1945	GXYLT1P3	1
chr1_204677686_204683190	-25572	LRRN2	1
chr5_38843781_38850722	1138	OSMR	1
chr4_74482508_74486802	1498	RASSF6	1
chr6_6317604_6325155	-456	F13A1	1
chr1_2373731_2376699	-23675	PLCH2	1
chr12_128570394_128574069	30454	LINC02369	1
chr4_938173_940807	13242	TMEM175	1
chr13_114852714_114853877	-9866	RASA3	1
chr8_76314386_76323295	-1043	HNF4G	1
chr20_45754816_45757982	-39210	MIR3616	1
chr16_2027507_2035370	31	NOXO1	1
chr11_120037177_120041292	-450	LOC107984399	1
chr19_50993803_50996132	-14863	FAM71E1	1
chr17_8866557_8872152	-326	PIK3R5	1
chr7_32799741_32804592	4269	LINC00997	1
chr11_78796400_78799653	315126	MIR708	1
chr1_146541369_146558087	6575	RNVU1-8	1
chr12_114827722_114893273	-14251	TBX5	1
chr2_241972965_241978851	37873	SNED1	1
chr15_76624935_76643876	5292	ISL2	1
chr6_100890720_100922347	5017	SIM1	1
chr3_158343332_158350086	-15608	GFM1	1
chr21_37501650_37513055	-24	CBR3	1
chrX_139261057_139267525	90465	LOC389895	1
chr20_37346218_37362801	1381	SLC32A1	1
chr11_129683391_129689554	730	TMEM45B	1
chr11_82547289_82564313	55671	PRCP	1
chr17_44890450_44904048	-1191	WNT3	1
chrX_53346731_53353342	511	IQSEC2	1
chr17_10745557_10748771	-5760	PIRT	1
chr6_127434676_127445211	128	RSPO3	1
chr19_38794492_38795674	192	C19orf33	1
chr11_67756353_67762474	12153	UNC93B1	1
chr14_89493171_89496180	203681	TTC8	1
chr13_51743479_51748085	576	C13orf42	1
chr1_22929282_22937264	26586	MIR6127	1
chr17_61551389_61558056	301	ACE	1
chr1_19050070_19051055	93223	PAX7	1
chr20_23183515_23187228	-72099	LINC00656	1
chr9_92290062_92294207	37437	UNQ6494	1
chr21_46121098_46135570	3153	TSPEAR	1
chr11_69703636_69706292	-70780	FGF3	1
chr15_45400800_45410404	757	DUOX2	1
chr4_178097882_178106719	-128727	NEIL3	1
chr6_1602423_1632801	7462	FOXC1	1
chr6_51277690_51285357	-205144	LOC101927082	1
chr8_19168268_19173369	-262	SH2D4A	1
chrX_119377330_119383399	-1243	NKAPP1	1
chr9_96703436_96725560	3139	BARX1	1
chr18_44767847_44793829	-2807	SKOR2	1
chr13_76208990_76215200	1629	LMO7	1
chrX_117495714_117496853	16215	WDR44	1
chr1_226125912_226133831	-680	LEFTY2	1
chr10_128989284_128997006	1710	INSYN2A	1
chr10_98842792_98843783	-19225	SLIT1-AS1	1
chr9_17902159_17909367	326699	SH3GL2	1
chr2_24231683_24234696	235	MFSD2B	1
chr5_50668622_50699671	4865	ISL1	1
chr11_14989945_15001026	-1589	CALCA	1
chr12_95800269_95804327	-65630	METAP2	1
chr14_52732125_52737725	509	PTGDR	1
chrX_47480672_47482437	-2299	SYN1	1
chr19_55654994_55658718	3718	TNNT1	1
chr7_155148472_155155793	8495	BLACE	1
chr16_31222594_31230758	1236	TRIM72	1
chr18_77148912_77161293	-827	NFATC1	1
chr1_20615400_20620518	591	VWA5B1	1
chr1_242397989_242400390	213580	PLD5	1
chr22_19013939_19020219	6942	DGCR10	1
chr7_158142485_158146272	181126	MIR595	1
chr4_111528059_111569586	-4590	PITX2	1
chr6_20208957_20217017	-287	MBOAT1	1
chr7_100941023_100944891	63	LNCPRESS1	1
chr4_96104536_96111076	95164	BMPR1B	1
chr4_19740685_19741140	-512615	SLIT2	1
chr3_11403433_11415135	95201	ATG7	1
chr21_43178678_43193652	1047	RIPK4	1
chr1_231294862_231302998	256	TRIM67	1
chr10_62488153_62497421	499	ANK3	1
chr14_103392129_103398488	6316	AMN	1
chr22_30095270_30101122	-17796	CABP7	1
chr7_128528716_128533293	19758	KCP	1
chr4_9490491_9503416	50694	DEFB131A	1
chr5_129237754_129238797	-1882	CHSY3	1
chr3_189507294_189537138	14768	TP63	1
chr2_119977885_119984413	-261	STEAP3	1
chr10_25460709_25470316	-308	GPR158-AS1	1
chr1_228253958_228260510	7017	LINC02809	1
chr8_72750378_72764162	-539	MSC	1
chr13_73711904_73716751	81185	KLF5	1
chr9_16863962_16874469	1452	BNC2	1
chr2_110871184_110875553	774	MALL	1
chr19_10526534_10544753	4430	PDE4A	1
chr1_39268856_39271613	55209	RRAGC	1
chr14_55593132_55599307	250	LGALS3	1
chr21_46334553_46354792	3723	ITGB2-AS1	1
chr22_42321007_42323241	697	TNFRSF13C	1
chr8_127773166_127782447	-207084	LRATD2	1
chr20_55646019_55648169	-141658	BMP7-AS1	1
chr15_89959699_89965901	19398	LOC105371031	1
chr9_124972234_124997384	-790	LHX6	1
chr1_115209218_115221609	-2744	DENND2C	1
chr1_1564305_1569062	-868	MMP23B	1
chr16_65266228_65269303	-57290	LINC02126	1
chr1_6299565_6311599	1343	HES3	1
chr1_16973453_16975890	2603	MST1P2	1
chr6_10878119_10888260	-1092	GCM2	1
chr20_20391187_20394644	44168	INSM1	1
chr20_62944555_62952341	26710	LINC00266-1	1
chr17_74494915_74499460	321	RHBDF2	1
chr8_120027241_120034963	-48384	COLEC10	1
chr5_54465742_54477554	-2643	CDC20B	1
chr7_73035206_73043526	-514	MLXIPL	1
chr8_135762173_135767035	-39330	ZFAT	1
chr3_140188012_140189960	38645	CLSTN2-AS1	1
chr8_10915445_10918526	7613	LOC101929269	1
chr4_7298877_7303907	-10785	MIR4798	1
chr12_108227584_108232090	61675	ASCL4	1
chr12_124245770_124250317	1002	DNAH10	1
chr7_39871115_39878947	101864	LINC00265	1
chr12_51765076_51769453	-17836	SLC4A8	1
chr17_4537740_4548508	1849	ALOX15	1
chr3_121898519_121909866	1019	CASR	1
chr2_177420279_177422301	44490	MIR1246	1
chr15_83307426_83324094	354	CPEB1	1
chr5_59184417_59195366	-339	PDE4D	1
chr19_47137117_47144893	-3066	GNG8	1
chrX_71522103_71530336	-456	CITED1	1
chr4_153599089_153603005	102	TMEM154	1
chr1_61515584_61525100	-22557	NFIA	1
chr9_37016447_37046616	2733	PAX5	1
chr3_35679880_35686132	496	ARPP21	1
chr10_106080664_106102103	2279	ITPRIP	1
chr4_74806022_74818506	35480	PF4	1
chr14_74724247_74727371	19657	VSX2	1
chr1_48447504_48448360	15125	TRABD2B	1
chr10_102831455_102837025	8184	KAZALD1	1
chr17_40438683_40442816	676	STAT5A	1
chr11_26957276_26961733	-56154	FIBIN	1
chrX_30324546_30330849	-191	NR0B1	1
chr9_129218160_129222824	-47709	NRON	1
chr16_12189883_12194020	121361	SNX29	1
chr16_77463764_77473880	109	ADAMTS18	1
chr1_40194901_40200747	-6693	PPIE	1
chr2_220219282_220226699	-25092	RESP18	1
chr19_1744912_1771539	4721	ONECUT3	1
chr2_219905509_219931093	5171	MIR3131	1
chr20_50717499_50724821	863	ZFP64	1
chr3_190577263_190585153	-725	GMNC	1
chr19_41380691_41389851	3386	CYP2A7	1
chrX_48325949_48327591	1878	SLC38A5	1
chr7_115771164_115780904	-74559	TES	1
chr1_204620283_204621892	33778	LRRN2	1
chr18_76004971_76010278	-301942	LINC01029	1
chr2_128419605_128426093	-682	LIMS2	1
chr2_38324767_38326356	-22239	CYP1B1	1
chr1_181291553_181291996	86251	LINC01699	1
chr2_176924369_177060086	-2205	HOXD8	1
chr15_40649918_40654717	1898	DISP2	1
chr4_88435782_88444641	10443	SPARCL1	1
chr3_172160543_172173411	-731	GHSR	1
chr15_23206213_23209455	523	WHAMMP3	1
chr16_67684338_67689855	7066	ACD	1
chr20_44649547_44666587	213	SLC12A5	1
chr9_21554688_21569623	-2359	MIR31HG	1
chr11_33886914_33892874	1530	LMO2	1
chr4_4144347_4148801	82047	OTOP1	1
chr5_131343920_131352294	-346	ACSL6	1
chr6_73328683_73335815	678	KCNQ5	1
chr19_44299373_44306117	1436	LYPD5	1
chr1_21750016_21757822	-12711	NBPF3	1
chr7_100252286_100254940	458	ACTL6B	1
chr3_195942465_195944890	273	SLC51A	1
chr10_118911708_118935584	3639	MIR3663	1
chr7_99768171_99770351	-3021	GAL3ST4	1
chr4_113986465_113989732	17290	ANK2	1
chr20_6030497_6035896	1509	LRRN4	1
chr7_157521584_157528305	-122332	LOC100506585	1
chr7_95220392_95231046	109	PDK4	1
chr15_78030461_78032354	-18315	LINGO1	1
chr12_117057015_117058992	60818	MAP1LC3B2	1
chr16_57830548_57837123	-1900	KIFC3	1
chrX_76703713_76705008	-5286	FGF16	1
chr12_57865419_57875802	1039	ARHGAP9	1
chr15_84045574_84049208	-68589	SH3GL3	1
chr18_13451590_13454594	-6854	MIR5190	1
chr9_92858894_92860242	-55787	MIR4290HG	1
chr1_53523695_53530848	-452	PODN	1
chr5_66165027_66166759	41292	MAST4	1
chr3_184317653_184325066	41787	EPHB3	1
chr22_44723224_44729982	-17772	SHISAL1	1
chr17_36730041_36736811	28779	SRCIN1	1
chr18_12284066_12290279	-20495	TUBB6	1
chr5_77264204_77272772	14417	LOC101929154	1
chr4_84452305_84460989	-420	GPAT3	1
chr1_3565549_3575418	1355	TP73	1
chr12_6482822_6486362	24	SCNN1A	1
chr1_202607277_202617371	257	SYT2	1
chrX_153977016_153983007	-154	GAB3	1
chr19_30011735_30022989	-129	VSTM2B	1
chr4_57685335_57691187	-226	SPINK2	1
chr19_41591282_41599152	861	CYP2A13	1
chr1_27958321_27963343	864	FGR	1
chr2_146113157_146118591	690340	TEX41	1
chr16_54955350_54980346	2737	IRX5	1
chr3_36803521_36808096	-24457	DCLK3	1
chr1_234348663_234353921	1335	SLC35F3	1
chr17_62770086_62779935	-1866	MIR6080	1
chr5_101115865_101118847	514632	SLCO4C1	1
chr19_10118694_10126129	-1232	COL5A3	1
chr18_55090566_55114158	-244	ONECUT2	1
chr15_62349728_62363018	-2803	C2CD4A	1
chr11_65358001_65361616	3658	KCNK7	1
chr19_13152821_13175769	28702	NFIX	1
chr11_119929785_119931064	69136	TRIM29	1
chr3_183991680_183998210	1135	ECE2	1
chr18_24122635_24134628	-115	KCTD1	1
chr1_169648864_169651763	27684	SELL	1
chr1_99467275_99473421	69	PLPPR5	1
chr1_24226502_24233126	10038	CNR2	1
chr9_99975962_99986947	-19253	SUGT1P4-STRA6LP-CCDC180	1
chr15_41132723_41139764	-2	SPINT1	1
chr1_994213_999984	1985	LOC100288175	1
chr6_142621599_142625833	572	ADGRG6	1
chr16_4984502_4988765	515	PPL	1
chr17_79484407_79489015	-6886	ACTG1	1
chr6_33157226_33161269	996	COL11A2	1
chr4_84252581_84258177	587	HPSE	1
chr9_77109809_77119033	-952	RORB-AS1	1
chr19_2699153_2702762	1734	GNG7	1
chr11_33037279_33040588	1206	DEPDC7	1
chr17_31614135_31621751	2063	ASIC2	1
chr22_32550665_32563121	-1603	C22orf42	1
chr2_131277510_131285792	2856	CFC1B	1
chr7_157259385_157259890	713	LOC101927914	1
chrX_138771490_138776244	16459	MCF2	1
chr1_177146014_177151494	8660	BRINP2	1
chr12_11651441_11656937	-14577	LOC440084	1
chr19_51317124_51327764	1507	LINC01869	1
chr1_45003059_45004029	-7621	MIR5584	1
chr12_54129349_54135164	-11021	CALCOCO1	1
chr22_46238365_46241248	83403	MIR4762	1
chr2_175593447_175595271	9831	H3F3AP4	1
chr19_55680360_55688586	6243	SYT5	1
chr4_151494548_151497455	-4239	LOC729558	1
chr5_2736593_2746795	10097	IRX2	1
chr22_24548953_24553324	-26316	SUSD2	1
chr20_3652591_3653889	-9194	GFRA4	1
chr11_72490912_72493797	-2220	MIR4692	1
chr1_208130225_208140277	-50781	CD34	1
chr14_92786946_92794869	756	SLC24A4	1
chr15_102026649_102030260	1455	PCSK6	1
chr12_40616455_40621000	-71	LRRK2	1
chr1_151960869_151968556	1622	S100A10	1
chr15_40798977_40806440	22040	MRPL42P5	1
chr22_28138632_28141009	57923	MN1	1
chr7_41608783_41614348	-121951	INHBA-AS1	1
chr1_145072284_145079994	47	PDE4DIP	1
chr7_158376132_158386546	-824	PTPRN2	1
chr14_81421225_81424952	1124	TSHR	1
chr20_42543016_42547228	352	TOX2	1
chr10_134534566_134536502	40755	INPP5A	1
chr9_129368681_129409638	12438	LMX1B	1
chr4_1161054_1168814	1437	SPON2	1
chr17_40932036_40935770	1275	WNK4	1
chr3_113828397_113830410	53820	QTRT2	1
chr17_45329730_45335370	1342	ITGB3	1
chr11_8335724_8339962	-47509	LMO1	1
chr15_90027224_90031832	10286	RHCG	1
chr11_7623944_7624593	-2696	PPFIBP2	1
chr1_55442830_55450421	325	TMEM61	1
chrX_17544499_17548702	43	LOC101928389	1
chr1_32235778_32242947	-9422	ADGRB2	1
chr17_40571601_40576101	1423	CAVIN1	1
chr11_65664524_65671372	49	FOSL1	1
chr4_52941297_52943438	24898	SPATA18	1
chr15_96945861_96966650	79262	NR2F2	1
chr19_18888582_18891102	12272	COMP	1
chr17_37779895_37788932	-342	PPP1R1B	1
chr19_45733720_45741657	-220	EXOC3L2	1
chr10_98951886_98959269	-9862	SLIT1	1
chr2_229042052_229048789	940	SPHKAP	1
chr7_26884323_26905313	2524	SKAP2	1
chr19_29283821_29285813	-66216	LOC100420587	1
chr1_185742818_185743534	39653	HMCN1	1
chr14_37106656_37141885	-2502	PAX9	1
chr16_68267057_68271950	526	ESRP2	1
chr16_77541085_77543881	-73552	ADAMTS18	1
chr8_93102918_93117312	1801	RUNX1T1	1
chr22_19508897_19515168	-100	CLDN5	1
chr1_175100059_175106338	58713	KIAA0040	1
chr6_26687958_26692172	-30085	ZNF322	1
chr13_100617960_100651729	807	ZIC2	1
chr7_142493993_142499914	18197	PRSS3P2	1
chr16_15947662_15953271	418	MYH11	1
chr10_6016342_6023835	61	IL15RA	1
chr20_30580024_30584036	-16211	CCM2L	1
chr1_147499624_147511997	5356	RNVU1-7	1
chr4_174414983_174463010	1392	SCRG1	1
chr16_85343274_85346851	-5132	MIR5093	1
chr20_47367707_47370649	75358	PREX1	1
chr22_19153631_19160545	-2131	LINC01311	1
chr10_79392708_79401678	373	KCNMA1	1
chr1_50795913_50798610	91853	DMRTA2	1
chr8_110373802_110376758	590	PKHD1L1	1
chr2_241936080_241942099	1055	SNED1	1
chr2_74733838_74751083	884	TLX2	1
chr8_80808204_80808631	-24446	LOC101927040	1
chr10_77352485_77368380	-46834	LRMDA	1
chr2_233246920_233256519	34	ECEL1P2	1
chr11_120578677_120581092	109939	LOC105369532	1
chr9_140042072_140045816	10338	GRIN1	1
chr8_22406007_22413052	90	SORBS3	1
chr22_37812800_37818551	7829	ELFN2	1
chr7_155322301_155329226	793	CNPY1	1
chr2_10213426_10225076	1287	CYS1	1
chr2_233281608_233291455	14978	ALPG	1
chr10_72041678_72045296	273	NPFFR1	1
chr17_77185184_77189339	116243	ENGASE	1
chr2_47792840_47801268	416	KCNK12	1
chr18_46494041_46496398	-18139	SMAD7	1
chr16_67219301_67220707	-2138	KIAA0895L	1
chr8_99301712_99308134	1540	NIPAL2	1
chr1_68294482_68304685	-434	GNG12	1
chr12_95804876_95812366	-59307	METAP2	1
chr3_156006281_156013498	1064	KCNAB1	1
chr20_48625605_48628058	27315	SNAI1	1
chr7_127800783_127802573	-46247	MIR129-1	1
chr19_3605053_3608272	168	TBXA2R	1
chr22_18592178_18596535	782	TUBA8	1
chr12_89411168_89413468	1151	LINC02458	1
chrX_37429135_37433681	494	LANCL3	1
chr14_78431520_78434198	166407	ADCK1	1
chr18_10450171_10458972	-60	APCDD1	1
chr9_71936965_71944002	258	FAM189A2	1
chr8_144356995_144359078	5833	MINCR	1
chr11_61366217_61367592	10939	LOC101927495	1
chr6_26609322_26616394	15677	ABT1	1
chr19_3269448_3270429	44663	CELF5	1
chr19_13974722_13979871	1280	NANOS3	1
chr4_55296820_55315261	106982	LINC02283	1
chr1_196846301_196847684	-10189	CFHR4	1
chr8_143496308_143500232	-13727	TSNARE1	1
chr1_204794473_204796459	-2314	NFASC	1
chr16_79322645_79346681	299971	MAF	1
chr19_19335122_19336466	13027	NCAN	1
chr10_129529246_129538021	-1815	FOXI2	1
chr12_115887644_115890746	697264	MIR620	1
chr1_33436493_33439409	-7541	RNF19B	1
chr9_112255492_112266459	-389	PTPN3	1
chr1_200492956_200495003	93986	KIF14	1
chr1_16082484_16088471	188	FBLIM1	1
chr15_95824002_95834065	41295	LINC01197	1
chr15_40210196_40213943	1023	GPR176	1
chr10_131752932_131774705	-1281	EBF3	1
chr10_101269433_101311080	677	LINC01475	1
chrX_118100709_118114897	-774	LONRF3	1
chr9_140768809_140773704	-977	CACNA1B	1
chr5_35921525_35925830	15046	CAPSL	1
chr17_33784424_33791173	-12014	SLFN13	1
chr10_112833419_112842375	1110	ADRA2A	1
chr19_41080779_41081722	-1528	SHKBP1	1
chr17_77175328_77183884	108587	ENGASE	1
chr1_204896254_204905220	-12617	NFASC	1
chr6_30325465_30329740	14670	RPP21	1
chr1_230557065_230563781	1655	PGBD5	1
chr8_81477054_81479915	80024	ZBTB10	1
chr5_68038140_68044207	284580	LINC02198	1
chr3_197800791_197816574	-1141	ANKRD18DP	1
chr22_39950318_39958747	-12225	CACNA1I	1
chr5_50257906_50258269	7933	LINC02106	1
chr4_155406740_155415135	2013	DCHS2	1
chr8_67088601_67094365	-784	CRH	1
chr3_186075820_186082726	750	DGKG	1
chr6_36744370_36745836	-19917	CPNE5	1
chr3_193893327_193897129	28868	LINC02036	1
chr1_227556141_227561424	-52590	CDC42BPA	1
chr18_76731151_76746351	-1524	SALL3	1
chr15_68109551_68134252	4055	SKOR1	1
chrX_152926806_152928968	10856	PNCK	1
chr3_133743866_133749872	1900	SLCO2A1	1
chr4_74596355_74600306	-7955	CXCL8	1
chr7_149457876_149466448	8515	ZNF467	1
chr11_46351262_46356658	-516	DGKZ	1
chr4_122294884_122304813	2324	QRFPR	1
chr3_50310450_50313274	1195	MIR6872	1
chr10_77209806_77213238	20140	LRMDA	1
chr4_141781526_141795873	-111161	TBC1D9	1
chr12_26373436_26382817	29621	SSPN	1
chr9_134149212_134153378	602	FAM78A	1
chr4_81948326_81956496	549	BMP3	1
chr7_83672987_83673551	150836	SEMA3A	1
chrX_152780567_152788400	-17096	ATP2B3	1
chr19_45898305_45903544	7402	PPP1R13L	1
chr5_146610176_146615872	1398	STK32A-AS1	1
chr11_74948374_74957565	1151	TPBGL	1
chr14_31341883_31346094	224	COCH	1
chr1_208304170_208305632	112828	PLXNA2	1
chr4_74860729_74866968	545	CXCL5	1
chr22_29465274_29472366	-203	KREMEN1	1
chr2_239138973_239140424	619	LINC02610	1
chr19_10395880_10409880	2252	ICAM5	1
chr2_242888596_242889554	-23759	LINC01238	1
chr6_134173245_134178963	33819	LINC01312	1
chr13_112182241_112191925	-61273	LINC02337	1
chr5_36742633_36750117	130421	NIPBL-DT	1
chr19_46097749_46108018	2586	GPR4	1
chr16_31482452_31499973	-3231	SLC5A2	1
chr3_193425203_193429884	-82423	OPA1-AS1	1
chr3_193687545_193700563	17973	DPPA2P3	1
chr4_41861086_41888024	10073	LINC00682	1
chr15_74419506_74433172	3412	ISLR2	1
chr9_131166708_131183931	-6119	CERCAM	1
chr15_58343926_58360381	-5269	LOC283665	1
chr11_60773205_60780743	37822	CD6	1
chr7_31023466_31028761	22546	GHRHR	1
chr22_49842414_49845780	93017	MIR3667	1
chr19_42609298_42610103	26897	POU2F2	1
chr7_127992383_127994702	8196	PRRT4	1
chr11_33818565_33824527	25301	FBXO3-DT	1
chr6_41602018_41609274	-560	MDFI	1
chr5_76472219_76478579	-730	PDE8B	1
chr10_102798695_102799682	8193	SFXN3	1
chr1_48448943_48455214	10978	TRABD2B	1
chr11_111165496_111175366	190	COLCA1	1
chr6_71662663_71670883	-10	B3GAT2	1
chr12_114497619_114509155	-99257	RBM19	1
chr9_125107243_125112963	-22709	PTGS1	1
chr11_109288381_109298273	411	C11orf87	1
chr2_237142057_237150519	26700	ASB18	1
chr16_54394049_54398697	7997	LINC02140	1
chr2_95516343_95539678	-5191	ANKRD20A8P	1
chr17_39887283_39894585	-36	HAP1	1
chr9_81184995_81190624	275769	PSAT1	1
chr5_78351475_78357246	11136	DMGDH	1
chr20_57085702_57094531	-123	APCDD1L	1
chr11_129235569_129250008	-2954	BARX2	1
chr16_2919452_2922922	-12009	FLYWCH2	1
chr13_25504410_25508329	-9371	CENPJ	1
chr11_19732114_19739502	410	LOC100126784	1
chr3_127538931_127543463	528	MGLL	1
chr2_174925316_174928761	37031	LINC01960	1
chr2_102969692_102973799	-510	1
chr1_204155830_204162453	6477	KISS1	1
chr8_20156490_20164700	879	LZTS1	1
chr16_5035153_5039889	29190	SEC14L5	1
chr1_156356799_156359412	19104	RHBG	1
chr1_161393906_161400152	-59356	CFAP126	1
chr14_76596144_76606928	-16692	GPATCH2L	1
chr18_77710031_77716566	-1646	SLC66A2	1
chr12_113512442_113518466	19792	DTX1	1
chr6_117798070_117807217	-1123	DCBLD1	1
chr9_133307020_133311263	-10952	ASS1	1
chr7_100606171_100613526	-3055	MUC12	1
chr11_118476791_118483673	1902	PHLDB1	1
chr17_32903096_32913203	382	TMEM132E	1
chr6_9092233_9100414	443882	HULC	1
chr1_110689033_110698720	761	SLC6A17	1
chr1_184940760_184946447	36	NIBAN1	1
[truncated: 39,021 more rows]

## Sheet: c
Category * DAVID 6.8	Term	Count	%	PValue	Genes	List Total	Pop Hits	Pop Total	Fold Enrichment	Bonferroni	Benjamini	FDR	Cluster ID
KEGG_PATHWAY	hsa04080:Neuroactive ligand-receptor interaction	113	3.42217	2.46e-28	CHRM2, NPFFR2, CHRM3, VIPR1, OXTR, VIPR2, CHRM1, NPFFR1, CHRM4, HTR4, HTR6, HTR7, LEPR, PTGDR, UTS2R, GHSR, CHRNB4, LHCGR, GABRG1, MTNR1B, AGTR1, PTGFR, CHRNA3, ADCYAP1R1, LPAR3, GPR83, ADRB1, ADRB2, MCHR1, CRHR2, GHRHR, HRH1, CALCR, GALR3, HRH3, TBXA2R, GALR2, HRH2, NPBWR1, GALR1, DRD1, DRD2, NTSR1, DRD5, HTR1E, HTR1F, HTR1D, HTR1A, HTR1B, NMBR, GRIN2C, GRIN2D, GRIN3B, GRIN3A, GLP1R, THRB, MLNR,…	975	277	6879	2.87819	6.87e-26	6.87e-26	5.71e-26	1
KEGG_PATHWAY	hsa04024:cAMP signaling pathway	68	2.05936	9.96e-13	GLP1R, CHRM2, RYR2, OXTR, VIPR2, CHRM1, HHIP, PIK3CD, HTR4, HTR6, PDE4B, PDE4A, CNGA3, VAV3, GHSR, PDE4D, PDE4C, RRAS2, ARAP3, SSTR1, SSTR2, SSTR5, TIAM1, ADORA2A, PPARA, CFTR, RAPGEF4, HCN4, CAMK2B, ADCYAP1R1, NPR1, PTGER2, PTGER3, ADCY4, ATP1A3, CACNA1D, ADRB1, ADCY2, CACNA1C, ADRB2, ADCY1, ADCY8, ADCY7, PIK3R5, ADCY5, NPY, DRD1, DRD2, DRD5, GABBR2, HTR1E, HTR1F, BDNF, PTCH1, HTR1D, HTR1A, HTR1…	975	198	6879	2.42306	2.78e-10	1.39e-10	1.16e-10	1
KEGG_PATHWAY	hsa04020:Calcium signaling pathway	62	1.87765	7.65e-12	CHRM2, CHRM3, RYR2, OXTR, CHRM1, ATP2A3, ADRA1D, ADRA1B, HTR4, ADRA1A, GRM1, SLC8A2, HTR6, GRM5, HTR7, CD38, NOS1, PDGFRA, LHCGR, AVPR1B, PRKCB, PRKCA, AVPR1A, TACR1, ADORA2A, ADRB3, ITPKA, AGTR1, CAMK2B, PTGFR, PDE1C, PTGER3, CACNA1B, ADCY4, CACNA1D, ADRB1, ADCY2, ITPR3, CACNA1C, ADRB2, ADCY1, ADCY8, ADCY7, EGFR, CACNA1G, CACNA1I, HRH1, ERBB3, TBXA2R, HRH2, PLCG2, PTK2B, DRD1, NTSR1, DRD5, ATP2B…	975	179	6879	2.44376	2.13e-09	7.12e-10	5.92e-10	1
KEGG_PATHWAY	hsa04727:GABAergic synapse	34	1.02968	1.42e-08	GLS2, CACNA1B, ADCY4, CACNA1D, ABAT, ADCY2, CACNA1C, ADCY1, SLC6A1, ADCY8, ADCY7, TRAK2, ADCY5, GNG7, GNG8, GABRE, GABRD, SLC38A5, GABRQ, GABBR2, GABRA1, KCNJ6, SLC32A1, PRKCB, GABRA5, GAD1, PLCL1, GABRA4, GAD2, PRKCA, GNG12, GABRG1, GNG13, HAP1	975	85	6879	2.82215	3.95e-06	7.91e-07	6.58e-07	1
KEGG_PATHWAY	hsa04512:ECM-receptor interaction	34	1.02968	2.78e-08	LAMA2, LAMC3, ITGB4, ITGB3, LAMA3, COL11A2, ITGA2B, TNC, LAMC2, THBS2, THBS4, COMP, SV2C, RELN, SV2B, CHAD, SPP1, TNR, ITGB7, COL24A1, GP1BB, LAMB1, COL1A1, COL5A1, COL4A4, COL6A2, COL5A3, ITGA11, ITGA8, COL6A6, COL6A5, AGRN, CD44, ITGA9	975	87	6879	2.75728	7.77e-06	1.29e-06	1.08e-06	1
KEGG_PATHWAY	hsa04724:Glutamatergic synapse	38	1.15082	4.44e-07	GLS2, ADCY4, GRIK3, SLC1A2, GRIK4, SLC1A3, CACNA1D, ADCY2, ITPR3, CACNA1C, GRIK2, ADCY1, ADCY8, SLC1A7, ADCY7, GRM1, ADCY5, GRM2, GRM5, GRM4, GRM7, GRM6, GNG7, GNG8, SLC17A6, KCNJ3, PRKCB, PRKCA, GRIN2C, GNG12, GRIN1, GRIN2D, GNG13, GRIN3B, GRIN3A, GNAS, SHANK2, SHANK1	975	114	6879	2.35179	0.000124	1.54e-05	1.28e-05	1
Category * DAVID 6.8	Term	Count	%	PValue	Genes	List Total	Pop Hits	Pop Total	Fold Enrichment	Bonferroni	Benjamini	FDR
GOTERM_BP_DIRECT	GO:0007268~chemical synaptic transmission	87	2.0979	2.56e-15	NPFFR2, PTPRS, CPNE6, KCNC4, HTR2C, GRIK4, HTR2A, GRIK2, SLC6A1, TPGS1, PTPRF, GLS, GRM3, GRM2, GRM4, DLGAP1, SLC12A7, UNC13C, KCND2, SLC6A11, CARTPT, OPRM1, PDYN, SYN2, SYN1, GABRG1, CACNB2, CACNB4, MTNR1B, KCNQ2, KCNQ3, UTS2, PAFAH1B1, GRIA1, RTN3, GRIA2, CHRNA4, KCNA1, NRXN1, CHRNA6, SLC1A1, SLC1A2, OPRL1, NRXN2, LPAR3, CACNA1E, LRP6, GRIN2A, GLRA3, KCNMB2, NPBWR2, KCNMB3, MAPK1, SNCG, MBP, AS…	2568	240	16792	2.37037	1.47e-11	1.47e-11	1.46e-11	2
GOTERM_BP_DIRECT	GO:0007411~axon guidance	60	1.44683	1.15e-11	ROBO2, NRP1, NRP2, PTPRO, GLI3, ARHGAP35, GLI2, SHH, CDH4, CHL1, DPYSL5, KIF5C, DPYSL2, BOC, FEZF2, SPTAN1, EPHB1, UNC5A, DCC, UNC5C, ETV1, ANK3, UNC5D, ENAH, FEZ1, B3GNT2, EVL, SPTBN4, SEMA3C, NRXN1, ARX, NRXN3, CRMP1, EFNA5, RELN, GBX2, GPC1, SLIT1, MAPK1, APBB2, NCAM1, FYN, SLIT2, MYH10, SPTBN1, ATOH1, LGI1, SIAH1, L1CAM, PTK2, EXT1, KLF7, TTC8, NFASC, PTPRA, KIF26A, GRB2, CNTN4, CDK5R1, NECTI…	2568	159	16792	2.46752	6.62e-08	3.31e-08	3.28e-08	2
GOTERM_BP_DIRECT	GO:0035556~intracellular signal transduction	114	2.74898	2.61e-11	GUCY1B2, DGKD, TRAF3IP2, ITSN1, PREX2, GRIP1, RPS6KA2, RASSF5, STMN1, SH2D6, STK32B, RGS9, TNS2, STK32C, RGS7, TNS1, GUCY1A2, UNC13C, PRKCB, PRKCE, ACOT11, DGKZ, TIAM2, ADCY9, SIK1, TNIK, PRKD1, RAF1, SCG2, DGKI, SHC4, BLK, NPR2, ARHGEF28, RASAL1, KALRN, PRKCZ, SOCS2, ABR, PRKAR2B, PLCG1, DRD2, SOCS6, PDZD8, PAG1, MARK1, SRPK2, SMAD2, STAC, DCLK2, CORO2A, DCDC1, DCLK1, PPP1R1A, DLG5, WNK2, WNK3, …	2568	403	16792	1.84973	1.5e-07	4.05e-08	4.02e-08	2
GOTERM_BP_DIRECT	GO:0043547~positive regulation of GTPase activity	147	3.54473	2.81e-11	KLB, TRIO, ITSN1, IL5RA, IRS2, FNBP1L, ARHGAP35, RGS4, PREX2, DOCK11, FGF6, RABGEF1, RGS2, ARHGAP40, FGF9, RGS1, ARHGDIB, RGS8, RGS9, SBF2, RGS7, ACTN2, OCRL, TIAM2, ADGRB3, SPATA13, ELMO1, RIN2, SPTBN4, SHC3, ARHGEF26, ARHGEF28, PDGFB, PDGFA, ARHGAP18, AGAP1, RASAL1, RASAL2, KALRN, RAP1GAP, RASGRP3, ABR, ARHGAP21, GRIN2A, RSU1, SRGAP2, RALGDS, SRGAP1, SPTBN1, WNT4, S100A10, STARD13, IQSEC2, ARHG…	2568	565	16792	1.70128	1.62e-07	4.05e-08	4.02e-08	2
GOTERM_BP_DIRECT	GO:0007399~nervous system development	87	2.0979	1.71e-10	PCSK2, APP, CHRM3, NRSN1, MYT1L, NAB1, CPNE6, NAB2, MTR, VLDLR, CHRDL1, DPYSL4, DPYSL5, DPYSL2, DPF1, RGS9, PCDHAC2, EPM2A, CSGALNACT1, MYLIP, SRRM4, MBNL1, RBFOX1, MEF2C, ADGRV1, RBFOX2, DSCAM, DYRK1A, NRG1, FOS, ARID1B, MYT1, MAP1B, FEZ1, KIF1BP, KCNQ2, MPPED2, DCX, EVL, ARHGEF7, LY6H, GAS7, NOTCH2, PRPS1, NLGN1, PLPPR1, INTU, DCTN1, CRMP1, PTN, EFNA5, CPLX2, KALRN, GBX2, FUT9, SPOCK1, NDN, ZNF…	2568	287	16792	1.98219	9.87e-07	1.97e-07	1.96e-07	2
GOTERM_BP_DIRECT	GO:0048813~dendrite morphogenesis	22	0.530504	7.33e-09	ITGB1, RERE, RBFOX2, DSCAM, KIDINS220, SDC2, CAMK2A, ELAVL4, DTNBP1, CACNA1A, FMN1, VLDLR, DCLK1, PREX2, KLF7, MAP2, BTBD3, DCX, MAP6, TMEM106B, FYN, CTNNA2	2568	37	16792	3.88802	4.23e-05	6.93e-06	6.86e-06	2
GOTERM_BP_DIRECT	GO:0071805~potassium ion transmembrane transport	45	1.08512	9.49e-09	KCNG1, KCNE2, KCNC1, KCNK9, KCNC2, KCNA1, KCNA2, KCNC4, KCNA3, KCNA4, KCNA5, KCNA6, NALCN, MTMR6, SLC9A1, AQP1, KCNV1, KCNMB2, KCNMB3, CNGA3, KCNN3, TMEM38B, SLC12A7, KCNJ2, KCNH2, KCNF1, KCNIP1, KCND2, KCNK10, KCNB1, KCNIP4, KCNAB1, KCNAB2, KCNAB3, KCNU1, SLC9A6, KCNS2, KCNS3, KCNMA1, KCNQ2, SLC9A9, KCNQ3, CNGB3, CNGB1, HCN1	2568	121	16792	2.43184	5.47e-05	6.93e-06	6.86e-06	2
Category * DAVID 6.8	Term	Count	%	PValue	Genes	List Total	Pop Hits	Pop Total	Fold Enrichment	Bonferroni	Benjamini	FDR
GOTERM_BP_DIRECT	GO:0035556~intracellular signal transduction	52	3.71429	1.4e-07	DGKD, TRAF3IP2, MAST4, ARAF, PRKAG2, ADRA1B, NUDT4, MCF2L, STMN1, SH2D6, RGS9, WSB1, RASA4B, IGFBP5, DUSP1, ACOT11, HUNK, NRG1, KSR2, DGKZ, CIT, ADCY9, ARHGEF3, TNIK, RAPGEF5, SGK1, SQSTM1, SCG2, RAPGEF3, DGKI, SHC4, SRC, PLA2G1B, AKAP6, NLK, PRKCZ, ABR, CHN1, PLCG2, SRPK2, SMAD2, MCF2, DCDC2, CORO2A, DCLK1, PPP1R1A, STAC2, ASB4, PLCH2, PLCD1, SPSB4, MAP3K12	979	403	16792	2.21319	0.000454	0.000454	0.000453	3
GOTERM_BP_DIRECT	GO:0007399~nervous system development	38	2.71429	4.68e-06	NRSN1, MYT1L, DCTN1, STMN3, CRMP1, CPLX2, ROBO1, NEUROD2, DPYSL5, DPF1, ADORA1, SPOCK1, PCDH1, ZNF423, RGS9, MEF2D, MEF2C, RBFOX2, SIGMAR1, NRG1, FOS, SMARCA2, ARID1B, DCLK1, DLG2, DLG3, DOK4, DLG4, MAP1B, FEZ1, MPPED2, NEURL1, APBA1, MAFK, IGSF9B, RAPGEF5, FGF12, GAS7	979	287	16792	2.27102	0.0150658	0.00431685	0.00430621	3
GOTERM_BP_DIRECT	GO:0007411~axon guidance	26	1.85714	5.29e-06	NRP2, SEMA3C, NRXN1, PTPRO, NRXN3, CRMP1, ROBO1, NTN3, EFNB1, CDH4, DPYSL5, KIF5A, TNR, NCAM1, EPHB1, EPHB3, DCC, PAX6, UNC5D, KLF7, NFASC, EFNA3, EFNA2, FEZ1, CDK5R1, NECTIN1	979	159	16792	2.80476	0.0170281	0.00431685	0.00430621	3
GOTERM_BP_DIRECT	GO:0007612~learning	13	0.928571	8.81e-05	SLC24A2, CHRNB2, CNTNAP2, NRXN1, ELAVL4, NRXN3, SLC8A2, NPAS4, ARC, DLG4, SHANK3, PAK5, STRA6	979	57	16792	3.9119	0.24884	0.0572248	0.0570837	3
GOTERM_BP_DIRECT	GO:0090129~positive regulation of synapse maturation	6	0.428571	0.000131	NEUROD2, NRXN1, NEURL1, DAB2IP, NRXN3, ADGRL1	979	10	16792	10.2913	0.345713	0.0635262	0.0633697	3
GOTERM_BP_DIRECT	GO:0007269~neurotransmitter secretion	12	0.857143	0.000137	SNPH, NRXN1, STXBP1, NRXN3, NRXN2, APBA1, SYN3, LIN7B, TSPOAP1, SYN1, DGKI, VAMP2	979	51	16792	4.03581	0.358992	0.0635262	0.0633697	3
GOTERM_BP_DIRECT	GO:0051965~positive regulation of synapse assembly	13	0.928571	0.000206	LINGO2, LRRN3, NRXN1, NRXN3, EEF2K, ADGRB2, FLRT1, SLITRK6, ADGRL1, ASIC2, EPHB1, EPHB3, LRRC4B	979	62	16792	3.59643	0.487343	0.0742882	0.0741051	3
Category * DAVID 2021	Term	Count	%	PValue	Genes	List Total	Pop Hits	Pop Total	Fold Enrichment	Bonferroni	Benjamini	FDR
GOTERM_BP_DIRECT	GO:0006355~regulation of transcription, DNA-templated	663	6.35971	1.31e-40	RB1, ZNF175, NUP107, ZNF625-ZNF20, TRRAP, BACH1, SOX21, RPL6, MYC, GPBP1, ZNF826P, MTERF1, PKNOX2, ZNF17, ZNF287, HES6, ZNF18, ZNF285, ZNF19, SAP30BP, DAXX, ZNF284, ZNF283, ZNF282, ZNF160, ZNF281, DAPK3, SOX13, RFX2, SOX14, RFX3, SOX11, ZNF12, SOX12, HCFC2, SND1, HCFC1, EWSR1, ZSCAN21, SPIN2B, ZSCAN26, ATF7, ZSCAN25, SNORD84, CLOCK, ZNF398, ATF4, ZNF28, ZNF155, ZNF154, ZNF274, ZNF395, ZNF273, MEA…	8671	1024	19462	1.45322	1.31e-36	1.31e-36	1.28e-36	4
GOTERM_BP_DIRECT	GO:0051301~cell division	287	2.753	8.25e-32	RB1, ANKLE2, CCNK, CCNF, HNRNPU, SMC3, SMC4, SMC2, CDC20, CDC23, CDC26, CDC27, CDK20, RCC1, FBXO5, TIPIN, PRKCE, NSMCE2, KNL1, PIMREG, KNSTRN, CD2AP, ZNF16, EML4, DYNC1LI1, CDC34, KATNAL1, CCNY, CDC37, ZW10, PARD3, KIF20B, ZNF830, SEH1L, CDCA3, INTU, CDCA4, EPB41, CDCA5, CDCA7, ARPP19, ANAPC10, NCAPH, SKA1, SKA2, DSN1, SPAST, EPB41L2, MCMBP, MAP4, RAB11FIP3, CDT1, RCC2, CDC7, INO80, CDC6, WAPL, Z…	8671	389	19462	1.65596	8.25e-28	4.13e-28	4.04e-28	4
GOTERM_BP_DIRECT	GO:0007049~cell cycle	272	2.60911	9.3e-30	RB1, MDC1, ANKLE2, CCNK, SMARCB1, CCNH, HNRNPU, MKI67, SMC4, PDCD2L, RCBTB1, CCAR2, SMC2, CCAR1, RPS6KA3, RASSF2, CDC26, RPS6KA1, CDK20, TRIM21, TSPYL2, TIPIN, CSNK2A1, PRKCE, NSMCE2, CSNK2A2, PIMREG, CD2AP, THAP1, ZNF16, HCFC1, EID1, DYNC1LI1, KATNAL1, PSME3, PARD3, SPIN2B, TXNIP, SIK1, KCTD11, KIF20B, ZNF830, RHNO1, BEX2, CDCA3, EPB41, CDCA5, ARPP19, GSPT2, ANAPC10, SPAST, EPB41L2, TP53BP2, RAB…	8671	370	19462	1.65001	9.3e-26	3.1e-26	3.04e-26	4
GOTERM_BP_DIRECT	GO:0006281~DNA repair	222	2.1295	1.94e-24	SMARCAL1, MDC1, HDAC10, TRRAP, NUDT1, SMC3, BACH1, NYNRIN, ALKBH3, ENDOV, HERC2, TRIM28, CHEK1, EPC2, FBXO6, KAT7, NFRKB, DDX11, NSMCE3, REV1, HUS1, CSNK1E, PSME4, DNA2, ASF1A, PIF1, RTEL1, PARPBP, XPA, ZBTB1, XPC, ZMPSTE24, BRIP1, ATRIP, BARD1, GADD45A, INTS3, XRCC2, INO80, POLA1, TDP1, RAD17, RAD18, ATR, SMG1, BTG2, FEN1, OGG1, BRCA1, BRCA2, PRPF19, CHAF1A, UPF1, SHPRH, RMI2, PARP4, PARP1, ACTL…	8671	302	19462	1.64993	1.94e-20	4.85e-21	4.75e-21	4
GOTERM_BP_DIRECT	GO:0016567~protein ubiquitination	332	3.18465	9.82e-24	WDSUB1, LRR1, CCNF, KEAP1, UBE2L6, CBLB, DCAF5, DCAF4, DCAF7, DCAF6, UBE2L3, CCAR1, DCAF1, CDC20, HERC4, RNF115, HERC3, NUB1, RNF114, HERC2, CDC23, HERC1, CDC27, TRIM24, TRIM26, FBXO6, FBXO5, TRIM27, BTRC, TRIM21, FBXO7, RNF111, FBXO9, SKP1, TRIM23, ARRDC4, VPS18, MED1, WSB1, WSB2, ARRDC1, MED6, MED7, RNF123, RNF126, CDC34, TRIM17, KCTD10, HECW2, KCTD13, TRIM13, KCTD11, CBLL2, UBA52, TRIM11, RNF1…	8671	498	19462	1.49633	9.82e-20	1.96e-20	1.92e-20	4
GOTERM_BP_DIRECT	GO:0006338~chromatin remodeling	240	2.30216	1.76e-23	RB1, SMARCAL1, SMARCB1, HDAC10, PWWP2B, JMJD1C, NUDT5, ACTB, DCAF1, RPS6KA4, RPS6KA5, MYC, CHEK1, DPF2, PWWP2A, KAT8, SOX9, NFRKB, SKP1, DAXX, SMARCC1, SMARCC2, SETMAR, HCFC2, HASPIN, JMJD6, HCFC1, CFDP1, CLOCK, ZNF274, MEAF6, ZBTB1, BAZ2A, ZNF827, MIER2, MIER1, CREBBP, PHC1, SETD1A, INO80, SMARCA1, SMARCA4, TADA2B, C6ORF89, HNRNPC, EZH1, SETD4, SUV39H2, SETD5, SETD3, KDM8, RSF1, BRCA2, PHF8, ING…	8671	336	19462	1.60321	1.76e-19	2.93e-20	2.87e-20	4
GOTERM_BP_DIRECT	GO:0043161~proteasome-mediated ubiquitin-dependent protein catabolic process	174	1.66906	2.08e-23	UBXN2B, UBE3D, UBXN2A, UBE2D2, UBE2D3, UBE2D1, UBE3A, FBXO22, PSMD8, PSMD6, MAEA, PSMD7, HERC2, KAT5, NAGLU, PSMD4, PSMD2, PSMD3, PSMD1, BTRC, FBXO7, SKP1, FBXO9, AREL1, FBXW5, FBXW11, FBXW7, UBE4B, KCTD2, ARMC8, KCTD5, CD2AP, KLHL42, RBX1, RNF126, CDC34, TBL1XR1, KCTD10, HECW2, KCTD13, TRIM13, RBCK1, KCTD17, CLOCK, RNF122, PSMD12, VCP, PSMD11, PSMD14, CUL3, CUL1, NEDD4L, AGAP3, DTX4, MTM1, ATXN3…	8671	225	19462	1.73574	2.08e-19	2.97e-20	2.91e-20	4
Category * DAVID 6.8	Term	Count	%	PValue	Genes	List Total	Pop Hits	Pop Total	Fold Enrichment	Bonferroni	Benjamini	FDR
GOTERM_BP_DIRECT	GO:0045944~positive regulation of transcription from RNA polymerase II promoter	131	7.48571	5.64e-14	PID1, JADE1, RAX, RORA, AHR, RPS6KA3, MCIDAS, SOX17, CREB3L1, MYB, SOX6, EOMES, LMO1, NKX2-8, HGF, BSX, WNT5A, EBF1, EBF2, RUNX1, OVOL2, FOXP1, AR, ADCYAP1, SFRP2, RFX6, LMX1A, RFX4, PGR, LMX1B, ZFPM2, SKAP1, EPAS1, TXK, SHOX2, GATA6, TWIST1, GATA3, ADRB2, NEUROD1, GALR1, NKX2-1, CYTL1, OTX2, ALX1, NKX2-5, NKX6-1, DRD3, NKX2-2, TFAP2B, TFAP2C, TFAP2D, YES1, HELT, FOXF2, WNT3A, VDR, ESRRG, NFATC1,…	1141	981	16792	1.96526	2.18e-10	2.18e-10	2.17e-10	5
GOTERM_BP_DIRECT	GO:0007186~G-protein coupled receptor signaling pathway	112	6.4	3.76e-10	OR7G2, OR7G1, VIPR2, HTR4, CXCL13, OR1S1, OR10W1, ADGRE4P, RGS7, TGM2, OR1B1, CASR, OR11G2, OR1J4, OR1J2, OR1J1, FRS2, OR2T5, OR52M1, SFRP2, OR2L13, OR1A2, OR9I1, OR1A1, ADCYAP1R1, TAS2R40, OR5I1, OR1I1, FPR2, OR1Q1, MC2R, NPBWR1, OR7D4, DRD3, GPR12, FZD7, OR4N5, HTR1A, PYY, CXCL12, GNAS, OR2Z1, OR7C2, OR7C1, OR7E24, OR10J1, OR7A10, CXCL8, OR3A4P, OR1G1, ADRA1B, CXCL2, AREG, ADGRE1, ADGRE2, OR5W2…	1141	899	16792	1.83348	1.45e-06	7.27e-07	7.21e-07	5
GOTERM_BP_DIRECT	GO:0007267~cell-cell signaling	45	2.57143	7.72e-09	CD86, PCSK1, CALCA, VIPR2, ADRB2, CXCL13, ADRA1B, BARX1, AREG, FGF3, PTHLH, FGF5, TSHB, CD33, MPZL1, IL10, CCL23, TFAP2C, EDN1, BDNF, FSHB, PCDH8, IL36G, SSTR1, NGF, ADRA2C, TBX5, EREG, PYY, BMP3, AR, ADCYAP1, BMP2, SFRP2, CEACAM6, SST, FGF18, NMUR2, PGR, FGF13, S100A9, FGF12, FGFR3, FGFR2, SIGLEC6	1141	254	16792	2.60733	2.99e-05	9.95e-06	9.87e-06	5
GOTERM_BP_DIRECT	GO:0000122~negative regulation of transcription from RNA polymerase II promoter	89	5.08571	4.42e-08	RARG, CIITA, THRB, GFI1, MBD3L4, NR2E1, PRDM1, MBD3L1, FERD3L, HHEX, SOX17, CCND1, ZNF280B, MYB, MAEL, SOX6, JARID2, FEZF1, EOMES, TGIF1, LMO1, MYOCD, EDN1, MSX2, OLIG3, EED, USP3, ESX1, SOX14, EN1, DICER1, PROX1, DKK1, FOXP2, FOXP1, EID2, ETV3L, MTF2, HAND1, RARB, NUPR2, ZFPM2, HMX1, URI1, DLX4, SATB1, SATB2, ARX, SHOX2, LEF1, GATA6, TWIST1, PRDM13, GATA3, TBX20, NKX2-1, SMYD2, ALX1, MSC, NKX2-5…	1141	720	16792	1.81917	0.000171	4.27e-05	4.24e-05	5
GOTERM_BP_DIRECT	GO:0045892~negative regulation of transcription, DNA-templated	68	3.88571	5.82e-08	CIITA, CITED1, PRDM6, GFI1, AHR, RORB, FERD3L, HHEX, MECOM, ZNF280B, MYB, MAEL, JARID2, FEZF1, NKX3-1, FOXD1, MSX2, EED, ADIPOQ, WNT5A, ESX1, PRAMEF20, SOX14, PROX1, FOXP2, PAX2, RUNX2, EREG, FOXP1, RUNX1, OVOL2, EID2, SFRP2, MDFIC, HAND1, PAX9, ZFPM2, HMX1, CALCA, RAMP3, CEBPD, LEF1, GATA6, TWIST1, PRAMEF11, GATA3, ARNTL, PRAMEF4, PRAMEF2, PRAMEF1, ZSCAN10, TBX20, NKX2-1, ALX1, ZNF423, NKX2-5, B…	1141	499	16792	2.00551	0.000225	4.5e-05	4.47e-05	5
GOTERM_BP_DIRECT	GO:0006366~transcription from RNA polymerase II promoter	65	3.71429	1.6e-06	BARHL2, FOXE3, ONECUT2, RAX, HOXC13, AHR, SIX6, SALL3, CREB3L1, SIX2, MYB, NKX2-8, MYOCD, FOXD1, EBF1, EBF2, PAX2, RUNX2, PAX1, RUNX1, OVOL2, PAX8, RFX6, RFX4, HAND1, PAX9, CREB5, FOXC1, CEBPD, DLX5, EPAS1, TXK, LEF1, GATA6, TAF1L, GATA3, BARX1, NEUROD1, POLR2B, HSF2, TBX20, OTX2, ALX1, MSC, NKX2-5, NKX6-1, RREB1, TFAP2B, TFAP2C, GSX1, FOXF2, NFATC1, DEK, ESR1, GRHL2, POU4F2, PHOX2B, POU4F3, HEYL…	1141	513	16792	1.86472	0.00615771	0.00088	0.000873	5
GOTERM_BP_DIRECT	GO:0045893~positive regulation of transcription, DNA-templated	65	3.71429	1.82e-06	CD86, CIITA, CITED1, RORA, AHR, RORB, LYL1, ZXDA, SOX17, MECOM, MYB, FEZF1, NKX3-1, EOMES, IL10, MYOCD, WNT5A, PROX1, RGMB, PAX2, RUNX2, RUNX1, AR, NR5A2, MDFIC, PAX8, RFX6, SKAP1, CREB5, FOXC1, DLX5, LEF1, GATA6, TAF1L, GATA3, ARNTL, NEUROD1, TBX21, BLOC1S2, NKX2-1, OTX2, ALX1, ZNF423, NKX2-5, RREB1, TFAP2B, AFAP1L2, FOXF2, WNT3A, FZD7, NFATC1, ESRRG, GDF6, TBX5, BMP7, ESR1, SMARCA2, BMP2, LHX2,…	1141	515	16792	1.85747	0.00701371	0.00088	0.000873	5
GOTERM_BP_DIRECT	GO:0008285~negative regulation of cell proliferation	51	2.91429	1.57e-05	RARG, CXCL8, RASSF5, CYP1B1, JARID2, FEZF1, CER1, CD33, NKX3-1, IL10, MYOCD, MSX2, IGFBP3, GML, ITGA1, SSTR1, PROX1, EREG, AR, AZGP1, SFRP2, ALDH1A2, RARB, NUPR2, PLPP1, SKAP2, NOTCH2, UMOD, GATA3, PTHLH, CLMN, SMYD2, S100A11, LYN, TFAP2B, CDKN2B, CCL23, VDR, SMAD6, TBX5, BMP7, PTPN14, SMARCA2, DHRS2, PHOX2B, MYO16, BMP2, WT1, SST, FGF10, TP73	1141	396	16792	1.89536	0.0589497	0.00616389	0.00611291	5
Category * DAVID 6.8	Term	Count	%	PValue	Genes	List Total	Pop Hits	Pop Total	Fold Enrichment	Bonferroni	Benjamini	FDR
GOTERM_BP_DIRECT	GO:0006355~regulation of transcription, DNA-templated	212	8.5209	1.13e-11	ZNF177, GFI1, JMJD1C, ZNF605, BBX, NKX1-1, HOXA1, MTERF1, ZNF721, ZNF841, SOX6, ZNF720, SOX5, MEF2C, ZNF283, ZFP1, ZFP2, ZNF12, ISL1, ZNF14, RUNX2, ZNF718, ZSCAN20, RFX7, ZNF716, RFX4, XRN2, ZNF274, ZNF273, SHOX2, CDCA7, ZNF829, ZNF708, ZNF827, ZNF268, PPARGC1A, NKX2-4, ZNF266, CREBBP, HACE1, ZNF382, ZNF260, LOC155060, SMARCA2, ST18, ZNF559-ZNF177, ZNF37A, ZNF133, ZNF254, ZNF253, ZNF493, ZNF491, …	1511	1504	16792	1.56648	4.75e-08	4.75e-08	4.75e-08	6
GOTERM_BP_DIRECT	GO:0007156~homophilic cell adhesion via plasma membrane adhesion molecules	37	1.48714	1.39e-07	ROBO2, PCDH15, PTPRM, PCDH19, CDH9, CDH8, ROBO1, CDH7, CDH6, PCDHA1, CDH2, CDH20, PCDHA5, ME1, ME3, PCDHA9, PCDHA7, PCDH7, PCDHB15, PCDHB14, PCDHB13, PCDHA13, PCDHB12, PCDHB11, PCDHA10, SDK1, PCDHGA12, DCHS2, CDH10, CDH11, CDH12, PCDHB5, PCDHB4, CD226, PCDHB3, CDH18, CDH19	1511	158	16792	2.60245	0.000583	0.000274	0.000274	6
GOTERM_BP_DIRECT	GO:0007416~synapse assembly	20	0.803859	8.89e-07	FZD1, GPM6A, NLGN1, WNT3A, NRXN1, PTEN, WNT7A, PCDHB14, NRG1, PCDHB13, PCDHB11, SDK1, PCLO, FLRT3, GJA10, SLITRK6, PCDHB5, PCDHB4, PCDHB3, SHANK2	1511	61	16792	3.64366	0.0037194	0.000932	0.00093	6
GOTERM_BP_DIRECT	GO:0031290~retinal ganglion cell axon guidance	10	0.401929	1.51e-05	ROBO2, EPHA7, ALCAM, PTPRM, SLIT2, BMPR1B, EFNA5, ISL1, EPHB1, POU4F2	1511	19	16792	5.84904	0.0611796	0.0126261	0.012605	6
GOTERM_BP_DIRECT	GO:0071805~potassium ion transmembrane transport	27	1.08521	2.22e-05	KCNE1, KCNK9, KCNC2, SLC9C1, NALCN, SLC9C2, SLC9A1, KCNV1, CNGA1, KCNN2, CNGA3, TMEM38B, KCND2, KCNJ11, KCNH7, KCNH8, KCNB2, KCNAB1, SLC9A2, KCNU1, KCNS2, KCNS3, SLC9A9, CNGB3, KCNK1, KCNK2, HCN1	1511	121	16792	2.4798	0.0888699	0.0155114	0.0154855	6
GOTERM_BP_DIRECT	GO:0007268~chemical synaptic transmission	41	1.64791	9.85e-05	SNAP25, PTPRS, OR10J5, NRXN1, NPY2R, PMCH, GRIK2, HTR2A, SLC6A2, GRM3, GRM5, GPR176, HTR7, NPBWR1, NPY, DLGAP1, GRIA3, UNC13C, SYT1, HTR1E, KCND2, HOMER1, HTR1F, HTR1A, HTR1B, MYO5A, OPRK1, PCDHB14, PCDHB13, PCDHB11, HCRTR2, DLG1, LRFN5, DLG2, MTNR1B, CTNNB1, PCDHB5, PCDHB4, AMPH, PCDHB3, PDE7B	1511	240	16792	1.8985	0.338097	0.0589451	0.0588467	6
GOTERM_BP_DIRECT	GO:0007171~activation of transmembrane receptor protein tyrosine kinase activity	7	0.28135	0.0003	ANGPT1, NRG3, EGF, PDGFC, NRG1, EFNA5, PRLR	1511	12	16792	6.48268	0.716021	0.141916	0.141679	6
Category * DAVID 6.8	Term	Count	%	PValue	Genes	List Total	Pop Hits	Pop Total	Fold Enrichment	Bonferroni	Benjamini	FDR
KEGG_PATHWAY	hsa05200:Pathways in cancer	53	3.43264	6.2e-07	GLI1, GLI3, FGF3, SHH, EDNRA, MECOM, FGF9, CCND1, PDGFRB, WNT5B, MMP2, WNT5A, AXIN2, TGFBR1, TGFBR2, RUNX1, CCNE1, KIT, RARB, ARHGEF1, PPARG, LAMA4, LEF1, LPAR1, ADCY2, PIK3R1, RASGRP1, ADCY7, FOXO1, RASGRP4, WNT11, FGF20, NTRK1, TCF7L2, EGLN3, FZD5, FZD7, WNT7B, FN1, WNT7A, GNG11, NFKB2, KITLG, FGF14, CXCL12, CDK6, BCL2, FAS, FGF13, FGF12, FGFR3, FGFR2, FGF10	453	393	6879	2.04791	0.000164	9.01e-05	8.71e-05	7
KEGG_PATHWAY	hsa04015:Rap1 signaling pathway	35	2.26684	6.8e-07	RGS14, CSF1, LPAR1, ADCY2, PIK3R1, EFNA5, SIPA1L2, THBS1, ADCY7, FGF3, ACTB, GRIN2A, FGF9, PDGFD, FGF20, PLCE1, PDGFRB, VASP, ANGPT1, ARAP3, TIAM1, KITLG, FGF14, PRKD3, ADORA2B, PARD3, KIT, RAPGEF2, FGF13, RAPGEF5, FGF12, FGFR3, FGFR2, FGF10, EPHA2	453	210	6879	2.53091	0.00018	9.01e-05	8.71e-05	7
KEGG_PATHWAY	hsa04390:Hippo signaling pathway	26	1.68394	1.41e-05	YAP1, BMPR2, WWC1, LEF1, ACTB, AMOT, WNT11, CCND2, CCND1, TEAD3, TEAD4, TCF7L2, WNT5B, FZD5, FZD7, WNT7B, WNT5A, WNT7A, AXIN2, BMP7, TGFBR1, TGFBR2, LATS2, PARD3, SNAI2, BMPR1B	453	151	6879	2.61471	0.00374227	0.00124976	0.00120731	7
KEGG_PATHWAY	hsa05205:Proteoglycans in cancer	28	1.81347	0.000251	HPSE2, ITGB5, SDC4, ITPR2, PIK3R1, THBS1, ACTB, WNT11, CCND1, PLAU, ERBB4, GPC3, TIMP3, DROSHA, PLCE1, FLNC, WNT5B, FZD5, FZD7, MMP2, WNT7B, WNT5A, FN1, WNT7A, TIAM1, FAS, SDC1, ARHGEF1	453	200	6879	2.12596	0.0643826	0.0116592	0.0112632	7
KEGG_PATHWAY	hsa04151:PI3K-Akt signaling pathway	41	2.65544	0.000264	CSF1, ITGB5, LAMA4, TNC, LPAR1, PIK3R1, EFNA5, THBS1, FGF3, GHR, BCL2L11, CCND2, FGF9, CCND1, CREB3L1, PDGFD, MYB, FGF20, PDGFRB, IL4R, COL27A1, ANGPT1, ITGA4, ITGA1, FN1, GNG11, PRLR, KITLG, FGF14, CDK6, COL1A2, CCNE1, KIT, BCL2, SGK3, FGF13, FGF12, FGFR3, FGFR2, FGF10, EPHA2	453	345	6879	1.80465	0.0675731	0.0116592	0.0112632	7
KEGG_PATHWAY	hsa04014:Ras signaling pathway	30	1.94301	0.00036	CSF1, PLA2G3, FOXO4, PIK3R1, PLD1, EFNA5, RASGRP1, FGF3, RASGRP4, GRIN2A, FGF9, PDGFD, FGF20, PLCE1, PDGFRB, ANGPT1, PLA2G4A, GNG11, TIAM1, KITLG, FGF14, KIT, FGF13, RAPGEF5, FGF12, FGFR3, FGFR2, EXOC2, FGF10, EPHA2	453	226	6879	2.01577	0.0910227	0.0136311	0.0131682	7
KEGG_PATHWAY	hsa04010:MAPK signaling pathway	32	2.07254	0.000512	CACNA1E, RASGRP1, FGF3, RASGRP4, CACNG7, MECOM, FGF9, NTF3, FGF20, FLNC, PDGFRB, NTRK1, MEF2C, BDNF, HSPA6, PLA2G4A, NFATC1, TGFBR1, TGFBR2, NFKB2, CACNB2, FGF14, TAOK3, MAPKAPK3, MAPKAPK2, RAPGEF2, FAS, FGF13, FGF12, FGFR3, FGFR2, FGF10	453	253	6879	1.92069	0.126816	0.0152039	0.0146875	7
Category * DAVID 6.8	Term	Count	%	PValue	Genes	List Total	Pop Hits	Pop Total	Fold Enrichment	Bonferroni	Benjamini	FDR
KEGG_PATHWAY	hsa04360:Axon guidance	31	1.5211	2.28e-08	ROBO2, ITGB1, SEMA5B, SEMA3D, SEMA3A, LRRC4, CXCR4, SEMA3E, SEMA3F, EFNA5, ROBO1, EFNB2, RGS3, MAPK1, FYN, SLIT2, PAK3, LRRC4C, EPHB1, PAK4, NTNG1, EPHA4, EPHA7, DCC, LIMK2, SEMA4C, UNC5D, PTK2, PLXNB2, EPHA3, EPHA2	537	127	6879	3.12686	6.15e-06	6.15e-06	5.92e-06	8
KEGG_PATHWAY	hsa05200:Pathways in cancer	56	2.74779	1.03e-05	ITGB1, SLC2A1, PIK3CD, LAMC2, FGF2, GLI3, GLI2, CASP8, MECOM, PRKACG, AKT3, ITGAV, RALBP1, DCC, HGF, ITGA2, MITF, TGFBR1, RUNX1, PLCB4, COL4A6, RARB, SOS1, RALB, LAMA2, LAMA1, CXCR4, LPAR3, ADCY2, LPAR4, ERBB2, MAPK1, CTNNA3, WNT3, FZD1, SMAD2, STAT5A, TCF7L2, ARNT2, EGLN3, FZD2, SMAD3, FZD5, FZD7, ZBTB16, PTCH1, STAT3, WNT7A, PTK2, KITLG, CDK6, GNAQ, GNAS, FGF13, FGFR3, FGFR2	537	393	6879	1.82535	0.00278018	0.00139202	0.00134046	8
KEGG_PATHWAY	hsa04015:Rap1 signaling pathway	35	1.71737	2.93e-05	ITGB1, RALB, CSF1, CTNND1, PIK3CD, LPAR3, ADCY2, LPAR4, EFNA5, SIPA1L2, FGF2, THBS1, SIPA1L3, AKT3, PDGFC, P2RY1, MAPK1, FARP2, HGF, AFDN, TIAM1, KITLG, PLCB4, GNAQ, GNAS, PRKD1, TEK, FGF13, RAPGEF5, FGFR3, CALM2, FGFR2, BCAR1, EPHA2, RAPGEF4	537	210	6879	2.13501	0.00786917	0.00263339	0.00253586	8
KEGG_PATHWAY	hsa04520:Adherens junction	17	0.834151	8.37e-05	SMAD2, FARP2, TCF7L2, SMAD3, CTNND1, PTPRM, ACTN4, SORBS1, IQGAP1, TGFBR1, AFDN, ERBB2, MAPK1, FYN, CTNNA3, NECTIN3, WASF3	537	71	6879	3.0672	0.0223339	0.004044	0.00389422	8
KEGG_PATHWAY	hsa04514:Cell adhesion molecules (CAMs)	26	1.27576	8.44e-05	ITGB1, NLGN1, NRXN1, SDC2, NRXN3, LRRC4, PTPRM, VTCN1, CDH5, CLDN20, CDH4, ALCAM, CDH2, CLDN25, CLDN23, ITGAV, LRRC4C, ICOS, JAM2, HLA-DPA1, NTNG1, VCAM1, PDCD1LG2, VCAN, CD40LG, NECTIN3	537	142	6879	2.3455	0.022521	0.004044	0.00389422	8
KEGG_PATHWAY	hsa04390:Hippo signaling pathway	27	1.32483	8.99e-05	YAP1, CRB1, WWC1, GLI2, SOX2, PPP2R1B, TP53BP2, CTNNA3, WNT3, TEAD3, FZD1, SMAD2, TCF7L2, FZD2, SMAD3, FZD5, FBXW11, FZD7, WNT7A, MPP5, TGFBR1, BMP5, DLG1, DLG2, BMPR1B, LLGL1, BMPR1A	537	151	6879	2.29054	0.023973	0.004044	0.00389422	8
KEGG_PATHWAY	hsa05205:Proteoglycans in cancer	31	1.5211	0.000346	ITGB1, SDC2, PIK3CD, IQGAP1, FGF2, THBS1, PRKACG, AKT3, ERBB2, GPC3, MAPK1, FLNB, ITGAV, WNT3, FZD1, FZD2, FZD5, FZD7, HGF, ITGA2, PTCH1, STAT3, WNT7A, ANK2, ESR1, PTK2, TIAM1, PPP1R12B, SOS1, HBEGF, TLR2	537	200	6879	1.98556	0.0891928	0.013344	0.0128498	8

## Sheet: e
GeneName	NPC	d25	d50	d75	d100	Cluster ID
HS3ST1	0.955645	1.43975	2.23933	2.92543	3.73213	1
HECW1	1.75185	11.19	5.02544	3.61629	2.54834	1
CYP26B1	1.25786	1.88934	1.52996	1.05053	0.709754	1
ICA1	0.724632	2.29723	9.34698	11.2607	8.20319	1
SLC7A2	0.374048	0.0798564	0.626954	1.35272	3.54443	1
SARM1	2.58306	2.59728	2.237	1.79096	1.63747	1
PLXND1	2.42288	0.187196	0.520708	0.749622	3.12209	1
PDK4	0.295588	0.029422	0.146304	0.345116	5.44826	1
CALCR	0.147086	0.180635	1.96981	5.69242	9.38427	1
SKAP2	0.490956	1.36188	1.04226	2.08777	2.51417	1
COPZ2	1.18725	0.313129	0.707863	0.76941	3.73005	1
CRLF1	0.538492	0.400007	0.749933	0.775958	2.86481	1
YBX2	4.26705	1.13274	3.14526	3.19124	2.11431	1
ABCC8	2.27021	1.3786	2.90757	3.20774	2.45588	1
CACNG3	0.0826686	0.320271	1.26256	2.48104	1.68864	1
TAC1	4.1978	123.545	46.9766	56.5053	29.3378	1
CACNA1G	0.903886	0.750715	2.57896	3.38132	3.76222	1
GAS7	5.68679	12.1035	38.6626	36.2562	29.0779	1
MATK	0.0443964	0.222997	3.76266	3.88941	2.37242	1
CACNA2D2	3.78325	4.39893	9.04435	9.73524	7.99148	1
BAIAP3	3.91394	6.51561	17.5326	18.0351	18.8662	1
SYN1	0.956878	2.80809	6.0822	7.924	7.04952	1
JARID2	40.1224	24.3413	14.0236	11.504	12.9802	1
NFIX	0.0558928	0.0498951	0.265999	0.360182	3.85683	1
MLXIPL	0.0895398	0.0355489	0.548207	1.08245	1.21323	1
CD9	0.267886	0.0480994	1.0409	1.39669	12.7983	1
HIVEP2	7.10265	10.5627	23.6539	27.0837	19.0227	1
SLC6A7	0.00175403	0.0375292	3.39152	6.52143	3.31849	1
SYT7	1.98967	5.74463	15.4786	20.1197	14.1002	1
CALCOCO1	10.2424	13.7457	6.27709	5.15741	7.91125	1
SLC7A14	0.202811	1.96737	8.46547	10.4734	6.7828	1
CNTN1	4.55219	19.6242	137.058	166.499	89.9874	1
WWTR1	2.90155	0.501179	1.62156	1.90663	9.8327	1
VSIG2	0.415331	0.911375	2.80296	1.72983	0.987892	1
PHLDB1	5.92382	8.05743	5.48568	4.64689	3.88575	1
ADGRA2	0.5485	0.661256	1.20672	1.28798	3.06041	1
GABRA1	0.0310294	0.5896	7.31787	13.8246	10.4415	1
GRAMD1B	2.60935	3.40143	9.62112	12.3444	10.765	1
KCNG1	0.910171	0.408939	1.03908	1.83265	2.50981	1
IFNGR1	14.3547	13.4604	17.8596	20.2139	24.4472	1
POU2F2	2.17325	3.79078	2.29706	1.96666	1.16701	1
ANK1	0.895317	1.39191	3.57831	4.22333	2.98034	1
LRRC7	0.958725	12.8242	15.7572	15.483	10.7439	1
MAP2K3	2.81845	2.06473	2.35061	2.35373	3.64989	1
USP2	0.990406	0.131318	0.762258	1.03073	1.475	1
FLT4	0.581218	0.0782122	0.105103	0.095778	0.116831	1
MAT2B	25.6167	6.17863	5.0954	5.68286	7.93936	1
TRIO	23.7339	42.302	35.1737	32.6293	23.9681	1
CDH1	0.0977504	0.0245553	0.728896	0.573851	1.09707	1
TNC	1.05636	0.470176	2.85516	6.08336	49.6105	1
AIFM2	1.36925	1.1698	1.06456	1.29899	2.17168	1
JADE2	0.634435	0.13172	1.87287	2.22404	2.8394	1
CTNNA1	39.874	10.4834	14.0772	14.9733	35.3136	1
FAM184B	0.328426	0.214194	0.934372	1.46655	1.24731	1
COL9A2	4.50406	1.05535	2.18531	2.28516	2.43137	1
ARID1B	4.55325	5.55505	3.61507	3.45737	3.11435	1
SLC4A8	9.97898	22.3459	17.5139	14.6145	9.68654	1
PTGER3	0.211196	0.357571	2.46786	3.4789	1.96944	1
COL23A1	0.0726646	0.0434541	0.549987	0.693032	9.71727	1
FSTL4	0.151907	1.76125	1.75533	1.63193	1.77219	1
FOXN3	9.91563	12.6689	9.57231	9.05377	8.44559	1
PTPRN	2.43955	5.99839	17.697	24.9908	28.1868	1
HPF1	24.6199	20.0355	23.2874	26.8597	21.9385	1
NPFFR2	0.0691433	0.101471	3.25122	3.83501	1.88995	1
F7	0.343222	0.0641445	0.604445	0.846807	0.813614	1
LAMC2	0.181119	0.532776	1.14758	1.35176	1.33487	1
RASGRF1	0.0432618	3.38382	17.9338	17.9258	12.4577	1
CAMK2B	0.644136	6.82656	21.5201	24.1816	14.8058	1
DGKG	0.0370048	0.0344764	1.41093	1.7803	2.27219	1
PARP12	0.0657663	0.0329467	0.0508975	0.107596	0.442114	1
PSD	6.48037	14.2276	24.43	28.7792	21.7336	1
LZTS1	7.73841	18.7727	6.16152	5.17936	5.8157	1
DGAT2	0.265142	0.282022	1.86668	2.27086	1.50551	1
WAPL	24.8258	19.8103	13.7366	13.4412	15.1227	1
SEZ6	1.19175	2.23562	8.82327	8.2032	6.31697	1
AHRR	0.224562	0.219258	0.615989	0.912152	2.69181	1
NGFR	4.09864	3.67654	0.740218	1.11152	1.91671	1
EYA2	2.95716	1.08263	0.887295	0.580918	0.555825	1
NTN1	3.61103	1.16063	17.7385	11.8121	11.0971	1
DGKA	0.846652	0.286305	1.20494	1.26694	2.06311	1
TLE2	0.277158	0.341345	1.7032	3.5816	4.45568	1
PDE4A	0.564206	1.32636	2.5692	2.94126	3.2903	1
SLC9A3	0.815416	0.646435	0.598118	0.577066	1.6362	1
NGEF	0.249625	0.58527	8.7287	18.5252	17.2835	1
FGFR2	28.3208	2.23194	4.12191	2.39455	6.53576	1
ZFAT	2.57363	2.02626	1.62865	1.4356	1.62404	1
ATP2B3	0.129609	1.65359	4.38246	4.8753	3.45279	1
REEP1	8.08266	44.462	67.1039	68.1955	37.9064	1
RASGRP2	0.265156	0.343409	5.64177	9.2481	4.90297	1
MAST4	1.80059	0.625735	1.74353	1.88738	2.66683	1
BCL3	0.152157	0.0594997	0.125789	0.234741	0.983549	1
GAL	0.127117	0.0217845	0.903001	2.27642	2.62757	1
HES2	0.0246131	0.0192762	0.00633614	0.00496834	0.497294	1
PTPN3	0.111228	0.380118	2.01727	3.08937	3.07146	1
SPTB	0.296381	0.771841	3.92766	3.73755	2.24623	1
FRMPD1	0.157521	0.114023	0.807068	0.897043	0.764177	1
EPHA8	0.116322	0.337765	2.64065	4.33451	2.82332	1
TRIP13	5.65515	0.840795	1.29904	2.63694	2.32175	1
TCF3	32.9625	7.90385	3.00867	2.04764	5.33881	1
PDCD2	9.42007	12.0772	11.1428	10.4074	9.25105	1
SPEG	1.7367	1.58352	2.29886	2.31761	2.69486	1
TRPC5	0.468744	0.413477	2.0415	2.32001	1.23247	1
SIDT1	0.111435	0.0750756	0.663096	1.20051	1.06435	1
PANX2	0.875958	1.43911	2.77237	3.05889	2.98841	1
ALPK1	0.839702	0.0860907	0.143924	0.159362	0.718162	1
PDE8A	3.23198	1.76052	4.38159	4.76151	6.8743	1
PPP2R2C	0.313291	3.64136	14.3869	18.0234	12.8567	1
ATP2A3	0.410669	0.0260825	0.433954	0.853832	0.704948	1
MGLL	0.181209	0.257363	1.47207	3.64646	3.57477	1
LMAN1	11.7825	12.7976	16.4169	17.4212	24.8452	1
WNT8B	1.92715	4.22297	1.33695	0.353446	0.693856	1
CACNG5	0.833593	0.847389	4.50751	6.40862	15.2184	1
PLXNA2	8.93409	27.642	20.0724	17.002	11.9385	1
RAP1GAP	0.946166	3.12847	10.2381	12.2682	11.7071	1
ACTL6B	5.71375	43.9716	36.7944	28.8984	16.415	1
ITGA8	0.0810953	0.145221	0.431558	0.732006	0.662143	1
ADCY2	5.17308	3.34492	10.7377	10.8487	8.39602	1
RBFOX1	0.465183	8.8511	11.6753	12.2327	6.54472	1
ADCYAP1R1	3.2322	1.82445	11.4695	15.1329	15.2459	1
PCM1	32.7132	44.8738	37.0245	34.9756	29.4877	1
BRINP1	2.62073	13.3553	50.9923	56.7807	37.5163	1
RUNX1T1	3.47514	25.3812	10.8576	10.7761	6.4528	1
SLC1A3	19.1807	0.669581	4.82308	6.73435	50.476	1
RIMS1	3.658	12.2657	17.7621	19.6708	18.1033	1
MOXD1	9.34999	1.62593	1.09396	1.14196	2.07843	1
EPHA6	0.380938	4.4271	11.7866	11.7422	9.97932	1
SMARCA2	1.69474	1.84593	5.5825	5.87783	6.4404	1
COL5A3	1.14346	0.181551	2.41752	1.9691	7.55939	1
CHRNA3	1.97369	1.23556	1.85507	2.45509	2.02302	1
DLGAP4	8.86978	11.4668	6.29229	6.62516	6.993	1
ATP8B1	0.200196	0.0715216	0.148301	0.273532	0.652258	1
COL19A1	0.048635	0.110645	6.30961	5.77562	4.15566	1
EPB41L3	3.84326	5.50479	7.61262	11.4568	15.2491	1
OPRK1	1.7808	0.191031	0.567952	1.04667	2.54202	1
TRPM3	1.23362	1.60677	6.57942	7.29311	5.17063	1
WNT11	0.0553257	0.0896237	0.180747	0.117654	0.628047	1
TTC39A	0.218957	0.140852	0.844696	1.68585	1.75451	1
SEPHS1	42.9087	26.6509	17.0218	13.1877	11.9461	1
ERO1B	1.10175	2.09939	2.28755	2.97461	3.37881	1
ACHE	2.34623	1.36827	11.7162	16.5931	16.1779	1
ADAMTS2	1.76479	0.307264	0.828114	0.847715	2.19228	1
MT3	0.653941	0.356581	10.1473	14.4822	15.2619	1
NID2	0.822426	0.513313	1.16504	0.833494	3.18739	1
PHACTR3	5.01381	15.283	16.6457	16.1909	11.0049	1
TFAP2C	19.0752	1.77413	0.249705	0.442068	1.11394	1
FER1L4	1.98886	0.111362	0.387333	0.551391	1.41721	1
C3orf18	8.51576	6.19102	12.1629	13.6925	11.4312	1
PPP1R13B	1.74305	4.12866	7.94853	7.42983	6.32238	1
SLC4A11	0.183568	0.0891035	0.101898	0.0795327	0.490477	1
LZTS3	9.18211	8.91162	11.5675	15.5855	15.07	1
TESC	0.4575	0.113834	1.31192	1.98774	18.5211	1
RPH3A	0.0269768	0.377233	1.37571	1.51659	0.968327	1
NOS1	0.0380631	0.281845	6.96029	6.65589	3.37013	1
KCNH4	0.598175	0.689847	1.46356	1.60352	1.00106	1
ANKRD24	0.329474	0.672742	1.58611	2.64831	2.46271	1
LTBP4	10.8558	2.57375	3.39318	3.11322	3.92939	1
ICAM1	0.120572	0.0405667	0.200329	0.105818	1.22966	1
LAMB1	3.69286	3.59578	11.2488	8.67419	21.1963	1
RAPGEF4	2.86674	2.90328	15.5462	19.974	14.9185	1
PITPNM3	0.719121	0.608666	8.41252	10.4267	7.48265	1
EPB41L4B	0.846451	1.93045	3.83814	4.53064	5.06054	1
SH2D3C	4.87733	6.11644	2.4333	2.90667	2.51371	1
TLL2	0.140429	0.132056	0.629285	0.828929	0.70447	1
CRTAC1	0.925618	0.725342	9.38145	10.9034	6.93755	1
IL11	0.643986	0.384057	0.535292	0.787496	1.84234	1
SMIM24	0.326099	0.053619	1.76595	4.37663	4.49534	1
ITPR3	0.530488	0.180959	0.332013	0.405375	0.815612	1
ABLIM1	3.88248	4.11758	23.5459	30.543	21.2204	1
HCN2	0.341707	1.75416	4.9419	7.69976	7.66913	1
GADD45B	4.73084	3.07382	0.801291	1.03162	7.40149	1
MADCAM1	0.205314	0.318081	0.369731	1.24667	1.62831	1
PRODH	0.549101	0.311908	0.959838	0.793821	1.42898	1
CRYBB2P1	4.1081	2.89758	2.05598	1.70014	2.03004	1
NEFH	1.47981	0.852593	2.53339	3.48354	5.91313	1
RASD2	0.131496	0.214636	2.57383	4.5197	3.51252	1
CBX7	0.991211	0.750497	1.17707	1.45415	1.69129	1
PDGFB	0.576152	0.448352	4.05467	6.08679	4.68457	1
CABP7	5.79703	1.15057	0.287454	0.453177	0.442168	1
CACNA1I	0.212758	1.07335	2.34168	2.97792	2.38199	1
ZBED4	19.8081	22.2701	11.8914	9.68989	7.27994	1
CDKN3	8.4567	0.940959	2.50414	2.81357	3.48385	1
ISM2	0.0291963	0.177303	1.89571	2.38335	2.43184	1
LGMN	9.47441	4.1806	10.9535	10.8492	15.6484	1
PPP4R3A	32.4871	28.9339	17.7882	16.0538	20.311	1
CPNE6	0.0737611	0.224823	1.8324	2.68424	2.78358	1
VSX1	1.02657	0.0286255	0.0123373	0.0320283	0.017551	1
CD40	0.350154	0.0151735	0.442152	1.4046	2.30978	1
RIMS4	4.10507	19.7837	48.2252	51.856	36.3801	1
SLCO4A1	0.160212	0.180419	0.940976	1.11057	1.06527	1
NTSR1	0.255462	0.227062	1.0645	0.784223	0.634607	1
EEF1A2	17.7181	93.7132	140.214	136.334	118.686	1
SPEF1	0.326097	0.37408	0.620166	0.621057	1.5141	1
ISM1	0.0496905	0.108963	1.39588	0.960028	0.864172	1
ANGPT4	0.109467	0.1588	0.597986	0.922594	0.751591	1
CCM2L	0.239145	0.334724	0.698536	0.881371	0.572757	1
SYNDIG1	0.677076	0.725355	1.2862	1.93241	3.71762	1
ST8SIA5	0.389466	0.362022	1.45557	1.81727	2.0886	1
SRPX	0.829027	0.149293	1.21655	1.21816	8.84615	1
PLP2	0.869876	0.217569	1.20041	2.80935	5.34948	1
ELF4	0.396558	0.0887855	0.417862	0.173639	1.45565	1
PCSK1N	6.15933	16.8787	23.0445	24.2285	36.6406	1
KLHL4	0.882649	3.46379	4.53742	6.06789	6.84629	1
GABRE	0.208459	0.140391	0.306614	0.727933	1.51999	1
PCDH11X	12.4338	19.1865	14.166	12.4216	7.00537	1
RUBCNL	0.338545	0.0818511	0.184207	0.410618	0.753509	1
NALCN	1.04518	4.8637	15.9807	17.0697	12.3944	1
FGF14	0.737486	3.41976	10.6275	11.1405	5.38759	1
KLF5	0.858242	0.397242	1.75387	1.25902	1.85372	1
RGCC	0.187421	0.34152	1.44556	1.21245	11.5385	1
CLN5	1.99146	2.43872	1.70246	1.55653	1.92676	1
HSF4	0.269117	0.768835	1.44707	1.32296	2.3057	1
N4BP1	9.60914	8.90091	6.16047	6.03173	6.41728	1
CBLN1	2.45026	8.25441	30.6394	35.6954	12.4241	1
NECAB2	1.81353	3.76841	24.9305	33.0854	22.4663	1
CRISPLD2	0.0996137	0.0876217	0.324145	0.506539	2.13035	1
LMF1	1.37594	1.0115	1.33163	1.48826	2.04111	1
UBE2I	8.57086	8.4431	6.16617	5.52663	6.00963	1
PIEZO1	0.712788	0.426907	0.473333	0.390258	1.51768	1
SALL1	25.8969	2.39942	1.83246	0.899393	5.01321	1
RASL12	0.23775	0.00575388	0.186579	0.348839	0.782505	1
CTSH	1.12276	0.814277	1.19761	1.21424	6.07056	1
CEMIP	0.531215	0.361168	0.355124	0.554362	3.34663	1
OCA2	0.838992	0.134532	0.711879	0.92849	1.10502	1
TJP1	23.7327	6.17194	7.75069	8.08657	14.1674	1
SLC30A4	1.13231	2.29163	6.23233	6.9688	5.69506	1
CALB1	0.465844	3.57838	6.39897	8.35074	13.6005	1
NIPAL2	0.145	0.170827	0.519728	1.01702	0.699876	1
JPH1	2.29011	0.95247	1.64931	1.70148	1.97893	1
IL7	1.1156	2.91648	1.29701	1.16355	0.9261	1
STMN2	208.854	724.973	705.783	783.846	473.943	1
CKM	0.621075	0.430358	1.01689	1.03827	1.15942	1
PPP1R13L	0.617429	0.0271626	0.134408	0.303044	0.510153	1
KLC3	0.0774183	0.0467678	0.647726	1.18306	0.769523	1
TNNT1	0.898256	0.571145	5.21692	10.7414	7.97514	1
EPHX3	0.431383	0.0549312	0.0610877	0.0650528	0.0285761	1
TGFB1	1.35624	0.175183	0.342805	0.316274	1.54883	1
ICAM5	0.107052	0.177386	2.0552	2.61501	4.31614	1
MEGF8	11.9772	8.78414	12.076	12.0266	14.5692	1
CLEC11A	3.07555	2.39586	3.34723	3.66783	6.38765	1
HAS1	0.134774	0.0867987	0.839747	1.19316	1.08387	1
ARRDC2	0.546923	0.134367	0.263046	0.474804	0.842982	1
PDE4C	0.442718	0.260636	0.922552	1.14063	0.971427	1
SP4	18.6573	25.1229	16.7853	15.7517	10.8454	1
DNAH11	0.96401	0.346596	0.524707	0.378184	0.464209	1
CAV2	0.35759	0.130839	0.10984	0.129069	0.924132	1
CAV1	0.9998	0.492794	0.45305	0.296222	2.97558	1
VIPR2	0.510784	0.0817707	0.373556	0.602348	2.03297	1
CRHR2	0.421537	0.25129	0.483962	0.992879	0.565078	1
HSPB1	10.6108	1.16504	5.69037	6.90548	26.437	1
TFR2	0.339074	1.2697	0.88615	0.978471	0.90663	1
MEOX2	0.00988525	0.0707996	0.198411	0.41062	3.33671	1
RARRES2	0.6461	0.035869	0.122259	0.217164	2.0456	1
PRKAG2	4.05046	3.00603	6.92032	6.75465	4.46892	1
GCK	1.43925	1.15683	3.35334	3.71533	2.68699	1
PRUNE2	2.36221	1.9837	4.44595	6.48587	12.7545	1
KCNT1	0.112292	0.140408	0.891973	1.31689	1.09598	1
APBA1	1.67236	6.80444	17.5769	23.7095	15.2859	1
SH3GL2	2.79258	14.0004	30.5605	39.9994	31.8622	1
PDLIM1	5.6016	1.16404	3.37262	3.72469	5.22216	1
CDH23	5.72132	3.17187	1.32834	1.21165	1.11043	1
SPOCK2	2.39215	4.09066	26.2777	42.9964	59.8434	1
SFXN3	2.83016	9.55674	16.9396	16.2412	15.2834	1
KAZALD1	0.430261	0.262451	0.501527	0.550951	1.53121	1
WNT3	3.31942	0.740273	1.691	1.88607	2.35049	1
ASIC2	0.22871	2.1803	10.02	10.9247	5.1669	1
DHX58	0.0178324	0.0374642	0.289435	0.640809	1.09235	1
HLF	0.117815	0.214899	0.326605	0.741875	1.30242	1
PMP22	1.79833	0.52343	1.66318	1.70958	12.045	1
GABRA4	0.0759485	3.66733	11.5161	19.5288	16.0882	1
TBC1D9	20.1113	29.0238	41.83	48.5901	38.3462	1
INPP4B	0.568193	1.41121	3.33391	2.77504	2.90624	1
CPE	39.268	124.774	191.728	220.709	203.35	1
WFS1	6.52443	1.9316	3.41122	3.73476	8.67327	1
SOD3	0.0494329	0.0723621	0.339585	0.414079	2.25945	1
NEIL3	8.60845	1.78752	0.389477	0.0858984	0.147835	1
DBX1	2.07323	0.0754775	0.0969829	0.024264	0	1
SIAE	1.18309	1.40848	5.0646	6.5172	7.52643	1
UNC93B1	0.500957	0.0528777	0.282442	0.427416	1.84395	1
NRXN2	7.87727	17.9761	31.173	35.4245	24.3574	1
CPT1A	0.756528	0.168955	0.542001	0.818243	6.47076	1
IL10RA	0.187974	0.381102	0.853851	1.14572	0.871949	1
SLC1A2	4.2184	34.9061	63.9039	65.3739	41.8263	1
SLC35F2	0.542421	0.179881	0.987474	2.97819	2.82335	1
ELMOD1	0.556804	1.95664	12.3257	16.4476	11.0134	1
METAP2	29.2482	31.6442	23.1855	19.2554	19.4671	1
ELK3	1.8611	0.895962	1.29448	1.26207	5.4602	1
KCNA1	0.0604283	0.497113	7.52258	7.72846	5.49944	1
RASAL1	0.106572	0.211198	1.36171	2.45726	1.82695	1
VDR	0.0148871	0.0173571	0.0844215	0.142463	0.789375	1
FAM184A	3.39944	7.08912	8.51985	7.81981	8.67906	1
HDDC2	4.97794	4.25834	6.68587	6.91823	6.85696	1
OPRM1	0.0397481	0.0620181	3.44259	3.46082	2.09467	1
GLP1R	0.849704	0.0330717	0.123189	0.299846	0.25608	1
COL9A1	5.58597	0.218753	0.562775	0.531393	0.884955	1
B3GAT2	0.628503	1.02229	3.78503	4.50875	3.48853	1
PDE10A	10.2952	12.4051	15.812	17.7481	17.0856	1
MDFI	13.2878	0.980325	2.50682	2.36601	7.66025	1
SMOC2	0.134862	0.497197	0.768356	1.29296	3.29757	1
TBX18	0.530911	0.0456725	0.931276	1.16846	3.39084	1
PDE8B	1.50622	0.986626	2.07191	3.35209	6.05448	1
RASGRF2	0.55687	0.752601	0.965499	1.04712	1.57646	1
NPR3	0.099189	0.386137	0.945542	1.33372	3.62553	1
PDE4D	2.73872	4.31183	9.89611	10.9103	17.0946	1
FGF1	0.0663183	0.0336304	0.460815	0.752965	2.64306	1
HRH2	0.185049	0.075469	0.62449	1.03386	0.731193	1
UNC5A	0.543947	1.69425	4.85715	6.4223	4.23426	1
CNTN3	0.215309	9.15789	9.54707	10.1611	9.56173	1
RBP1	8.90893	9.28581	2.27161	1.81005	2.44537	1
KIAA1257	0.951227	0.368408	0.775014	0.746943	1.04718	1
MRPL3	26.0915	23.6102	31.0585	30.4237	29.5153	1
PEX5L	1.06312	3.35866	16.8127	19.3375	7.88831	1
SLC4A3	4.37324	5.07641	15.6956	16.3692	13.625	1
STEAP3	0.150641	0.153198	0.557607	0.768129	6.96497	1
POMC	1.941	0.0564655	0.079604	0.0921636	0.0750415	1
TACR1	0.233569	0.305006	1.34124	1.34459	2.02144	1
EFEMP1	0.951057	0.886883	1.25386	0.967217	19.9354	1
PAPOLG	9.17123	12.7971	10.4436	9.88237	7.75303	1
IGFBP5	12.5159	3.73224	21.0897	26.9954	111.737	1
OTX1	3.40737	0.242378	0.119801	0.0519749	0.477049	1
SLC5A7	0.0139312	0.0227716	0.747251	1.65231	0.489612	1
HPCAL1	2.81353	4.3246	8.29419	9.77002	8.83947	1
TRAK2	4.55122	8.78291	14.3715	16.075	16.5709	1
KISS1R	0.136774	0.0393817	0.307397	1.64169	2.13057	1
EPAS1	0.343246	0.0642558	3.05366	1.91144	13.8903	1
GRIN3B	0.505946	0.151486	0.14433	0.149037	0.593932	1
VAX2	0.440007	0.293583	0.325749	0.274445	1.08821	1
EPHA4	52.9292	45.6423	7.55129	10.226	12.9984	1
PARD3B	7.55533	1.58575	2.0804	2.20148	4.65103	1
TNR	0.122042	0.57448	3.65711	6.8755	4.39238	1
CHD5	0.275073	4.86399	28.7221	23.7613	14.4966	1
KIAA1324	1.29886	4.80727	3.23632	3.31556	3.09458	1
OPRD1	0.0158031	0.0876825	0.866335	0.863028	0.336684	1
RNF19B	9.13635	18.5646	22.7661	22.9217	16.9688	1
DLGAP3	1.3138	5.64486	8.23925	9.75836	6.51137	1
LEPR	0.712599	1.07159	1.56904	3.05463	3.38099	1
WLS	26.8527	66.3943	21.8304	9.36077	29.3061	1
TFAP2E	0.714418	0.77215	2.36492	2.50528	2.51028	1
RRAGC	1.93279	2.78429	3.1915	3.14556	4.34321	1
NT5C1A	0.0688749	0.0830727	0.759242	1.26214	1.83507	1
HPCAL4	3.94772	41.2391	85.4814	108.306	76.035	1
IGSF21	0.746537	8.71827	9.08504	14.2783	7.33653	1
KIF17	1.25451	0.776183	4.10843	5.5698	4.04302	1
RAB29	2.40512	0.481484	2.6623	3.42116	10.1912	1
ECE1	3.38141	3.08038	5.08609	4.18187	7.89753	1
HMGCL	3.98386	2.96711	3.24678	3.55299	5.89921	1
IRF6	0.026537	0.0399457	1.29407	3.49549	2.92015	1
PLPPR5	0.426338	5.61834	13.8118	15.0199	8.89125	1
PLPPR4	0.796627	9.47192	49.6582	67.4418	46.6497	1
MAN1C1	0.941871	0.566247	1.44351	1.53595	3.09438	1
2023-03-02	1.16135	0.110173	0.893746	2.3247	4.7429	1
CHRNB4	0.894652	0.21014	0.652967	1.83414	1.09044	1
KIF14	9.29869	0.9708	0.516272	0.201055	0.496364	1
RAB32	6.39653	0.991905	2.27936	2.08229	6.32853	1
SPP1	2.36352	1.5693	153.576	217.551	106.004	1
EEF2KMT	2.28535	0.932332	1.176	1.60834	1.90906	1
PPL	0.912157	0.839637	1.85761	3.43262	2.34699	1
GDA	0.00756189	0.0123359	0.636415	0.853389	1.47207	1
KLF9	0.249304	0.0667442	0.541191	1.01251	4.70391	1
PIGZ	0.839216	1.06414	2.75163	2.90481	2.57425	1
TRIM67	0.894496	1.97428	5.98572	6.45608	3.78431	1
GPR68	0.844678	0.625172	2.31619	2.00906	1.28599	1
DNMT3A	18.0931	21.5013	13.9825	11.9754	10.0234	1
CNRIP1	4.67104	4.96316	25.0463	28.2225	20.0924	1
BCL11A	3.84685	21.2128	6.00359	6.24785	3.5458	1
EPCAM	1.57634	5.85854	28.4264	31.128	16.0455	1
SLF2	12.4479	20.7381	16.3611	12.6638	14.5183	1
MXI1	23.8432	25.7954	11.2257	12.0274	13.5678	1
SFRP5	0.103148	0.745663	1.48156	1.28045	1.12795	1
MSX2	0.191132	0.193874	0.517189	0.254533	1.75898	1
CCDC170	0.0675509	0.0802812	0.268248	0.271735	0.782217	1
ARAP3	5.49717	0.635922	0.479555	0.700708	1.31477	1
KIAA1217	3.75231	0.390206	1.07455	1.65878	2.34291	1
SORBS3	1.90268	0.151575	0.349656	0.271352	1.22804	1
PTK2B	1.46064	1.1561	1.3937	1.8557	3.16624	1
ADRA1A	0.67148	4.78065	5.17401	7.12683	7.31818	1
NPPB	1.37131	3.28586	0.143153	0.108342	0.146216	1
ZNF706	8.37007	10.0053	7.32678	8.04704	8.53519	1
RDH10	6.39079	1.61628	1.97381	1.69508	12.7593	1
TBX2	0.0228704	0.0209158	0.226554	0.296678	0.740543	1
ADCY7	0.557024	0.151502	0.959644	1.7139	1.51963	1
TSHZ3	3.84939	16.9562	15.9603	14.3849	7.8876	1
LHX4	1.45691	2.14301	1.3667	1.06196	0.76179	1
ADGRB2	10.3551	7.87767	14.1488	15.1867	23.297	1
CPXM2	0	0.200547	1.42483	1.4459	4.42202	1
TMEM54	1.42474	0.262382	1.62486	3.10715	6.61362	1
HPCA	1.6521	1.67968	14.6179	27.5413	14.6872	1
CXCR4	16.6513	4.03238	7.28325	5.45377	24.8079	1
SV2C	0.578985	6.64421	9.35667	10.2655	9.23251	1
HS3ST2	0.117081	0.0988822	0.631705	1.07795	1.51552	1
PTGFR	0.245091	0.0491441	0.331845	0.914937	3.68889	1
NPY	0.141617	0.0384363	0.0487867	0.10687	0.77477	1
INHBA	0.121441	0.0903124	0.42014	0.664191	1.10953	1
RAMP3	0.0260592	0.0112981	0.223156	0.246701	0.672584	1
GLIPR2	5.52504	1.34482	2.52078	2.09039	6.00686	1
ACO1	9.70429	6.24715	7.4839	6.90849	9.39298	1
PHF24	0.881401	2.21096	17.7066	25.838	16.6478	1
EGR2	22.4343	0.22187	0.344357	0.528759	1.36802	1
RBM19	7.06704	6.96646	5.80255	4.29126	4.98252	1
CDKN2C	1.60639	0.107547	0.188129	0.109112	0.435509	1
BHLHE41	0.124486	0.0638246	3.17019	4.32394	8.07317	1
SSPN	0.550842	0.0674709	0.62604	1.0247	4.21774	1
NECAB1	0.458202	0.904666	1.84888	3.37914	3.18172	1
SPRYD7	3.14857	8.17354	11.4608	12.5386	9.3884	1
ITIH5	0.107433	0.0820478	0.880974	0.727714	4.10019	1
NR4A1	16.7481	0.376199	1.35404	1.64215	2.85883	1
SMUG1	6.21111	7.60939	5.69487	5.32504	4.60067	1
DBH	0.366844	0.0452921	0.183637	0.229793	0.238476	1
G0S2	1.56804	0.718287	2.4258	2.92338	3.29755	1
GPR83	0.178978	0.245295	1.13068	1.85329	1.13671	1
DNPEP	5.0908	2.00858	2.88953	3.34859	5.82759	1
PREX1	3.94684	0.443531	2.13582	2.11477	14.0557	1
SLC12A5	1.1651	7.32985	17.5119	16.4214	9.65164	1
TOX2	4.11466	0.975531	1.70632	2.01564	2.82342	1
SNAI1	1.19518	0.692581	0.362211	0.461843	2.65224	1
KCNK15	0.0988459	0.301347	0.432973	0.432759	0.974305	1
CHST8	4.02626	21.0159	6.88145	6.4786	3.91183	1
IQSEC2	0.370029	0.457797	1.21121	1.30689	2.05469	1
GRM4	0.0679226	0.520034	0.49661	0.44419	0.445469	1
HIST1H2BJ	158.618	18.0106	11.2606	7.73851	8.54093	1
CPNE5	0.469795	0.891932	4.21484	4.32323	3.31426	1
RREB1	2.13976	0.170602	0.194341	0.13543	1.18879	1
DEK	76.3583	33.0082	21.723	16.5118	16.1703	1
RUNX2	0.20594	0.218426	0.346046	0.30108	0.80848	1
AHNAK	5.86214	2.28858	5.14615	3.98527	25.5612	1
IRF1	0.908988	0.105514	0.135049	0.149047	0.697276	1
GTF3C4	15.6689	19.927	11.632	10.7242	10.9569	1
PSD4	0.0662784	0.255999	0.624932	0.619708	0.658105	1
TNFSF9	0.660227	0.566592	1.20418	1.91057	3.6629	1
C3	0.121046	0.0208987	0.0361191	0.0964838	0.775525	1
SH2D3A	0.164093	0.0203193	1.34985	1.62179	0.907352	1
FOSB	9.19219	0.387134	0.112953	0.17497	2.25486	1
EML2	1.77255	1.09906	2.09027	3.50248	4.59886	1
PCSK2	4.49749	33.499	9.91603	10.5422	5.39154	1
MMP24	3.86697	26.5372	35.2995	36.3862	22.5015	1
STAT5A	0.150422	0.178221	0.806314	0.952723	1.20683	1
BCL11B	1.66359	20.7322	4.78386	3.43989	3.12297	1
IDUA	1.84033	0.718877	1.29666	1.05375	2.18244	1
FGFRL1	10.7321	0.373495	1.53728	1.117	8.87776	1
SYNGR3	1.85925	5.13402	24.094	28.7827	23.3651	1
FBXL16	2.02682	5.34604	5.39911	6.79611	6.78389	1
TUBA4A	0.252055	0.175703	1.00894	5.01504	10.3364	1
STEAP4	0.1164	0.0425716	0.0374683	0.0312549	0.533626	1
LRFN1	1.64785	1.36443	2.50794	2.7364	2.74707	1
KDR	0.146629	0.0764311	1.26566	0.272336	1.21472	1
ADM2	0.466289	0.0560762	0.115009	0.0962112	0.609855	1
RFPL2	0.372563	1.79778	4.28183	4.47742	3.38038	1
A4GALT	0.0675207	0.0175067	0.0468205	0.210286	0.809535	1
MCHR1	0.355171	1.29692	2.88965	3.19183	10.8533	1
FOXP2	2.7363	16.8254	7.48661	8.21125	3.9895	1
IRF5	0.59713	0.403143	0.978135	1.76911	1.7286	1
TMOD2	11.8983	49.5953	87.1463	96.1306	59.0716	1
DLL4	0.349011	0.288751	0.469155	0.553593	0.94125	1
E2F8	0.8985	0.0965027	0.124378	0.0492455	0.130445	1
AP1M2	0.111357	0.133513	1.90916	1.85421	1.05802	1
MTUS1	2.44417	5.4993	17.114	17.0779	9.88064	1
FOXA1	0.033888	0.0381078	0.100936	0.0559824	0.812948	1
KLF16	1.43142	1.01615	1.09274	1.46262	1.97809	1
STARD8	0.560604	0.118844	0.288733	0.580749	0.553606	1
NCAN	16.2327	44.4132	30.7385	27.2784	19.3525	1
KIF1A	45.1467	70.6638	106.016	111.897	106.213	1
UNC13A	3.594	11.3676	22.9602	29.7743	23.4564	1
CRB3	0.021355	0.0722553	0.697177	1.64099	1.11352	1
OLFM1	8.52764	21.7713	70.9045	75.8048	39.6413	1
COL5A1	4.79507	0.346458	2.31085	2.37469	15.5315	1
CALY	1.61519	2.17654	16.2285	22.4072	20.3568	1
ASS1	1.4355	0.567831	6.80522	21.1126	22.618	1
FIBCD1	0.0655909	1.25556	1.1712	0.84298	0.649758	1
ARHGEF16	2.42553	0.100144	0.336629	0.782152	0.793373	1
SMPDL3B	0.133019	0.0922489	1.11143	0.874241	0.451012	1
PNCK	2.90689	1.94608	9.78635	9.94272	7.38409	1
DUSP9	0.224111	0.12279	0.795822	1.74077	1.18608	1
MPP1	0.637882	1.20259	4.10239	4.37803	4.06759	1
CASZ1	1.13359	0.254285	0.142241	0.1873	0.213697	1
SYNE1	6.3417	4.36845	10.7953	11.7721	10.4326	1
C1QL1	0.596485	0.28746	0.374705	0.876333	13.1484	1
RAB11FIP4	1.86427	5.07275	10.2797	12.1361	8.19233	1
RAMP2	1.91807	1.25543	6.36771	7.57823	6.88733	1
WDR44	14.4245	26.5384	35.2646	37.1213	30.2038	1
PPP1R1B	0.269091	0.213884	0.329451	0.427801	1.77393	1
RAI2	0.962657	4.15641	3.74041	3.658	3.23856	1
LGALS3	1.01275	0.144855	0.857688	1.74408	12.4414	1
RTBDN	0.197426	0.140547	0.585607	1.34063	1.24062	1
SLC6A11	0.117158	1.26727	3.00757	3.05523	2.8769	1
PPARG	0.313433	0.280186	0.470212	0.732539	1.25473	1
NUP210	15.4099	3.47697	6.48251	5.56534	5.02102	1
RAMP1	0.188593	0.320032	1.09538	2.82499	5.6965	1
RAP1GAP2	1.96498	4.02834	7.78413	9.13856	6.94353	1
ITGB4	0.132561	0.0332475	0.10367	0.161877	2.2703	1
TRIM47	0.0847182	0.119977	1.51006	1.77885	2.04008	1
KDM6B	6.69561	6.45807	2.05226	1.63119	3.10474	1
RHBG	0.3426	0.0145442	0.021157	0.0329474	0.112692	1
BCAN	0.660222	0.119907	1.2479	1.56978	7.76264	1
TESMIN	0.23959	0.00814662	0.347866	0.632647	0.492298	1
FBXO44	5.13046	8.34049	18.6273	20.4604	17.6368	1
ATP8A2	3.28722	18.2181	27.3092	26.1961	15.5239	1
MTUS2	1.30239	11.063	9.53605	8.41133	4.81278	1
GPR12	0.0796757	3.38928	27.7376	31.8765	17.0991	1
CHRM3	0.383027	0.595909	4.53033	5.05841	2.83998	1
MYBPH	0.0448842	0.402996	0.469026	0.341867	0.317908	1
DCLK1	12.6804	51.6688	64.2235	65.4568	48.4818	1
CCNA1	2.87093	1.97013	5.67214	6.39432	4.56011	1
RNF128	0.080184	0.109878	1.6895	3.49983	2.5456	1
TBC1D8B	0.453564	0.030506	0.192124	0.277291	1.17018	1
MYH11	0.253388	0.0147941	0.0145787	0.0115779	0.0688162	1
PDZD2	0.777487	0.788876	2.22173	3.94058	2.1296	1
TMTC1	2.18319	9.37631	5.88031	7.1248	6.76301	1
AMPD3	1.23463	0.077149	0.36497	0.59988	0.634718	1
MICAL2	0.0537355	0.0723292	0.537498	0.800638	1.23242	1
CHL1	12.1616	19.825	61.0464	70.6513	41.0094	1
SYT6	5.15668	15.2409	6.55322	5.83864	3.66427	1
VAV3	1.51687	5.62307	2.34399	2.13502	1.71893	1
GRP	0.00968003	0.0355844	0.410355	0.751099	0.30355	1
KCTD1	3.86013	4.78593	3.70654	3.05967	2.47416	1
RERG	0.213889	0.586731	0.909033	1.44439	2.02162	1
HOOK1	1.43945	4.15462	11.1505	11.4978	9.24595	1
CLDN10	0.479639	0.0965294	0.220576	0.772628	1.74217	1
FAM189A2	0.167522	0.159109	0.813567	0.81109	0.830128	1
HRK	0.662235	2.01096	0.357023	0.32382	1.53036	1
NT5E	0.586588	0.724285	1.79279	1.97966	10.6715	1
PRPH	0.367767	0.0781162	0.260717	0.393478	0.759406	1
GLS2	0.197593	0.198802	0.500124	0.726151	0.661742	1
AGAP2	3.33441	5.34785	12.5886	14.0088	9.8545	1
KCNH3	0.477534	0.479635	0.979247	1.64303	1.17422	1
MAP7	1.37443	1.54152	2.90676	2.51205	3.99302	1
HEY2	1.51915	0.0375407	0.365968	0.215325	0.938117	1
PKIB	0.760503	0.37661	9.44086	16.7413	9.01392	1
NMBR	0.222313	0.134984	0.511799	0.920001	0.747869	1
MICAL1	7.70405	8.6844	5.84595	4.95326	5.09385	1
EGR4	0.932641	0.0265395	0.0993681	0.110817	0.346624	1
CCDC102A	1.80411	0.218357	0.406352	0.277896	1.3966	1
KCNK1	0.121141	0.198795	1.08629	1.69943	2.57229	1
NPL	0.559045	0.244369	0.558418	0.766616	1.55101	1
DOCK10	0.443456	0.224845	0.607838	0.845139	4.555	1
CYP27A1	0.359306	0.0560167	0.142226	0.196848	0.667814	1
EPC2	16.2046	29.8207	19.5613	16.1336	11.1539	1
ARHGEF4	2.00713	3.26269	6.96505	7.10611	8.6835	1
SLC41A2	1.85206	7.36218	15.0348	15.4957	13.3472	1
THSD1	1.30792	1.41398	2.7615	2.72693	2.3514	1
LMO7	0.653988	0.959113	1.95338	2.67317	2.52379	1
MMD2	0.0571977	0.0971271	1.31738	1.23819	1.15378	1
TEX2	3.55263	7.37034	13.0596	15.0168	13.8637	1
DCAF7	46.4588	54.4925	41.3493	38.3197	36.0864	1
TBR1	5.91764	16.7032	5.07776	4.74289	2.33744	1
RALGPS1	3.19425	10.6439	13.5489	13.3487	9.91034	1
TMOD1	0.530161	0.165421	0.747607	0.71082	2.00244	1
ZFP37	5.17926	12.8808	9.97148	9.15403	5.76088	1
KIF12	0.141635	0.0476888	0.595927	0.971011	0.830876	1
GARNL3	2.18594	1.69682	4.86699	4.93419	4.03679	1
GABBR2	0.354464	7.37934	17.4525	20.5975	22.8261	1
DMRT1	0.805976	0.0500101	0.0232897	0.0364803	0.0421931	1
GMPR	0.140448	0.278818	1.23184	1.92817	3.06599	1
HCRTR2	0.379039	2.99326	7.38414	7.38416	4.403	1
FOXF2	0.0315801	0.0356102	0.67888	0.360118	1.75953	1
MGARP	0.276583	0.222059	0.318631	0.398382	1.15859	1
MYO7A	1.46567	0.164708	0.376692	0.611602	0.79683	1
THAP12	15.0793	14.6939	13.2197	12.4778	9.87025	1
PRCP	5.30653	1.50479	4.42281	5.42493	9.32114	1
ARHGAP20	0.129561	2.41815	15.4105	19.8194	11.4609	1
SQOR	0.070451	0.0225411	0.104046	0.156984	1.03391	1
DUOX1	2.36896	1.48049	1.0651	0.968695	0.958803	1
SEMA6D	3.62315	12.6151	25.5628	25.9481	26.7501	1
ARHGAP29	0.502538	0.549587	2.52614	2.58518	9.66908	1
CGREF1	0.940235	1.59445	7.86699	7.4713	5.60767	1
CH25H	0.158496	0.0898842	0.227781	1.15351	1.71123	1
LBX1	0.0454407	0.846508	0.396032	0.468124	0.0544062	1
DUSP5	9.44444	0.984707	5.36582	7.96793	9.33311	1
RBP4	0.0284255	0.216328	3.96997	6.12279	6.75548	1
ADAMTS14	0.016791	0.0026874	0.196309	0.46957	0.865453	1
STAT4	0.382395	0.281231	0.647702	1.62535	2.20372	1
SLC40A1	1.14444	1.34656	2.57195	2.18963	5.05525	1
HCN4	2.11176	5.06922	3.19166	3.07407	2.37787	1
HERC5	0.234641	0.170942	0.199715	0.359136	2.23132	1
HNRNPD	21.7237	17.5422	11.8338	9.23959	10.6815	1
PRKG2	0.823838	6.15212	0.748431	0.649882	0.430311	1
GPAT3	0.0234372	0.0213218	0.204215	0.440629	1.15162	1
BMPR1B	9.50436	1.73401	1.50349	1.18348	6.38489	1
RGS3	2.9787	2.8408	5.53333	5.67846	4.74123	1
FGD4	11.3083	14.3351	27.4278	29.4866	20.9375	1
PRICKLE1	2.36804	1.04286	2.93895	3.11694	2.79538	1
DUSP6	4.01804	5.06787	12.0574	14.1838	15.8458	1
TMEM132B	2.14665	11.0173	23.3621	27.8357	13.5506	1
FOXN4	2.29755	0.329504	0.0940421	0.0425123	0.111965	1
SLC46A3	0.526451	2.46367	2.59272	3.19851	4.08156	1
RAB20	0.816038	0.144797	0.271573	0.352756	2.06174	1
TTC6	0.0249397	0.0350276	0.0708423	0.102359	0.514159	1
SSTR1	0.290727	3.81504	2.15279	2.70046	1.33288	1
SYT16	1.16219	8.79534	22.2341	25.2808	15.74	1
LYSMD2	0.228504	0.915372	4.22482	6.17094	6.73802	1
SLC27A2	0.188563	0.519958	2.70217	2.75552	2.7328	1
DISP2	0.728211	2.16429	4.69326	4.66517	3.38156	1
ANP32A	33.957	23.6225	22.3545	19.5848	17.4593	1
PCSK6	0.373985	0.374913	1.13426	1.15836	1.19376	1
HAPLN3	0.486355	0.0561875	0.211564	0.328351	0.933587	1
RHCG	0.946916	0.136091	0.23233	0.530377	0.87628	1
MCTP2	0.0220616	0.00704301	0.0940975	0.232275	0.529278	1
SH3GL3	4.27734	18.5198	20.4944	21.1878	13.8741	1
FTO	3.43763	4.56354	6.24099	6.43704	6.50849	1
MARVELD3	0.0859262	0.0972119	0.237504	0.170349	0.583998	1
ADAMTS18	0.701481	0.373802	1.34221	1.73596	2.85519	1
CDH13	0.290038	0.775174	4.31225	5.8455	3.47003	1
RHBDL3	9.5881	0.748144	0.444591	0.52832	1.34963	1
GNAL	3.42042	7.84301	23.0044	26.7319	20.136	1
TTYH2	1.18301	0.251955	0.647958	0.561652	3.04696	1
SECTM1	0.044858	0.00956428	0.0605584	0.348143	2.07633	1
CBX4	13.9388	9.30533	11.5309	13.5793	16.2057	1
ZCCHC2	3.11819	2.14342	3.10217	3.59066	4.23115	1
STAC2	0.816759	0.266608	2.87722	4.1272	4.07447	1
NFIC	0.192931	0.29813	0.463574	0.501159	1.86119	1
PLPP2	0.0671366	0.0268891	0.143121	0.433082	1.05533	1
TRPM2	0.0155684	0.0077257	0.268061	0.776301	0.695034	1
CACNG8	1.06068	3.02397	4.20601	4.18492	3.4301	1
SLC47A1	0.177997	0.00247594	0.048389	0.0864811	0.771571	1
FAM71E1	0.831377	1.28155	5.56898	5.68085	5.58116	1
MMEL1	1.30537	0.296212	2.00686	2.19508	1.62541	1
C1orf216	3.67318	3.31886	38.6674	46.7661	32.4912	1
C1orf94	0.464995	0.122615	0.327883	0.700137	0.869161	1
DMRTA2	12.7311	1.83324	0.368753	0.177823	0.408923	1
MAP3K6	1.4094	0.256303	0.624926	0.754538	1.58862	1
SYTL1	0.384727	0.0449736	0.168046	0.160885	0.292598	1
BARHL2	4.19031	30.002	12.02	11.1515	6.10796	1
RXRG	0.402391	1.9327	5.03566	6.32947	3.57547	1
FAM163A	0.0882214	0.253485	0.51616	0.735913	0.774503	1
LHX9	6.1658	10.5386	3.21154	2.83905	1.285	1
SEMA6C	13.0021	18.3764	10.1925	8.10831	7.27259	1
SYT14	4.5	14.4309	11.6682	10.5558	8.18368	1
SMYD2	5.33112	5.3978	9.55612	8.66583	6.03512	1
ACTA1	2.55193	0.187961	0.409076	0.594051	0.720014	1
GALNT2	14.3497	6.71648	9.16932	9.13154	12.5543	1
LEFTY2	1.39462	0	0.013824	0.0161722	0.374134	1
CNIH3	1.02416	1.72064	3.99015	4.85713	3.69466	1
SOX13	4.52449	1.4714	0.557774	0.402499	0.883942	1
SYT2	1.36814	1.24443	6.28648	6.8476	2.37265	1
CNGA3	7.65854	1.16399	0.732915	0.977101	0.86593	1
DLX1	15.0877	28.9693	7.59711	5.84943	4.10257	1
GADL1	0.00898724	0.207445	1.99427	3.00531	1.25177	1
AGTR1	0.00916599	0.0362987	0.0477535	0.100415	0.541365	1
MANF	11.6053	6.06418	10.0752	10.4177	15.0175	1
CCDC39	1.85445	3.06828	2.51566	2.66906	2.06202	1
ECE2	0.644271	0.599019	1.21689	1.6954	1.81539	1
VWA5B2	0.171894	0.32278	1.65451	2.07659	2.23173	1
ANK2	26.9458	40.009	132.294	151.056	95.1974	1
2023-03-06	32.3286	66.822	55.8319	50.8005	39.2114	1
NKD2	0.547008	0.352563	1.38842	1.91683	3.69527	1
CDH18	1.68752	1.20454	11.9551	14.3949	12.1423	1
OSMR	0.349572	0.176949	0.195967	0.175651	3.13378	1
HAPLN1	0.568923	0.385578	3.0097	5.79589	5.47525	1
CXCL14	0.568462	0.0846801	2.43492	1.46076	3.42335	1
GFOD1	1.1588	3.78898	8.3536	8.52695	5.94336	1
PSD2	4.92441	25.0075	25.9745	28.1295	15.5922	1
DCDC2	0.161167	0.169167	1.02647	0.559424	1.10086	1
TRIM7	0.160297	0.145145	0.556886	0.9011	0.920352	1
ABT1	11.6224	11.0268	7.06069	5.85049	6.27669	1
CRIP3	0.324244	0.727311	0.437482	0.489399	0.385766	1
RSPO3	2.89469	3.78871	0.543282	0.172711	0.707664	1
ARHGAP18	1.56055	0.388489	3.60097	4.13959	4.87122	1
SLC22A3	0.0387202	0.0385439	0.14141	0.287328	2.36823	1
EGFR	1.1079	0.429463	0.991654	0.870307	3.16928	1
LANCL3	0.0554874	0.162497	1.04592	1.7686	1.45185	1
CHST7	0.389849	0.689087	2.37442	2.27303	4.20907	1
FRMPD3	1.88775	2.25851	3.90549	4.41709	4.76525	1
ARHGAP36	0.107064	1.92976	9.1979	19.5561	22.582	1
FBXO25	3.4785	8.13293	9.66298	10.1783	8.37292	1
CSGALNACT1	0.37099	0.58877	0.764566	1.43968	1.50986	1
SNTG1	0.435154	4.13841	13.2689	14.4445	13.4178	1
ST18	10.8473	5.40175	0.263707	0.187556	0.395494	1
ADHFE1	1.85383	0.29513	0.475625	0.441383	1.72505	1
SYBU	9.30346	3.66127	17.7808	24.2438	16.8827	1
FAM135B	0.268648	0.43792	1.85527	2.35092	1.85015	1
NFIB	1.38897	0.491753	0.953864	1.01421	8.93386	1
CDKN2A	0.0546225	0.00490642	0.0261835	0.0660873	0.550407	1
ZCCHC7	8.2792	9.30876	10.2049	11.5374	17.2245	1
HMCN2	0.0167105	0.030659	0.092473	0.280699	0.578136	1
MINDY3	11.6586	19.1214	21.0329	25.4234	23.5348	1
CDHR1	1.45884	0.160191	0.73473	1.24382	1.60554	1
HTR7	0.0598168	0.717983	2.89185	4.01127	3.31327	1
VAX1	0.352447	0.116315	0.428382	0.24946	0.800079	1
NKX6-2	0.258693	0.0913429	0.0634187	0.0595799	0.906924	1
ITPRIP	2.25995	3.6191	0.923512	0.690642	2.33183	1
RGS10	1.10496	0.119697	0.491217	0.328125	2.41829	1
ADM	3.07881	0.443253	0.170106	0.244936	3.95327	1
SLC43A1	0.407558	0.283291	0.735694	0.482601	1.24631	1
KLHL35	3.24147	4.87382	2.53103	2.25548	1.91534	1
GRIK4	0.375761	1.22207	3.56962	3.39984	3.25873	1
ADAM33	0.0373812	0.00528618	0.163829	0.319316	2.35461	1
PLCH2	1.87753	0.874152	3.02223	3.16059	2.34335	1
KIRREL3	0.711021	11.5476	22.7987	21.4113	11.8671	1
SCN2B	0.159646	0.646636	3.80862	5.31962	5.14834	1
CDH22	0.385327	3.78543	5.14596	5.69437	3.68862	1
LINC00266-1	0.103259	0.690064	1.6063	1.21068	0.64351	1
DOC2A	0.936866	0.993945	2.2623	2.40291	1.47519	1
CNTN5	0.733266	1.03982	2.78454	2.81996	1.58516	1
MKX	0.0748534	0.0576	0.106431	0.271286	1.01026	1
ADRA2A	0.27338	1.60693	1.03303	1.19859	1.02764	1
CACNA1C	0.69008	3.867	4.62918	4.44589	3.82533	1
THRB	0.116224	0.464971	1.61478	2.05052	1.97934	1
TMEM86A	2.75881	4.30021	3.12877	2.73524	2.73095	1
BTBD11	0.852515	1.06879	3.03857	3.84512	4.29675	1
ANO4	0.540784	1.3359	14.3843	14.658	12.526	1
QTRT2	4.78453	3.46227	2.52338	1.85694	2.11957	1
DPYSL4	46.4942	43.3725	27.5329	24.7046	21.8614	1
MFSD6	1.43502	9.01535	14.8783	17.5409	10.9859	1
ACSL1	1.58908	9.51492	13.1414	13.9814	11.3291	1
SLC35F4	0.126372	0.30949	3.93531	4.69693	2.91109	1
RIT2	0.300325	0.275843	1.07214	2.23211	1.42733	1
TRIM36	14.0214	27.6926	24.9037	25.6622	13.3098	1
SPARCL1	0.329957	0.408156	17.2095	25.9351	143.346	1
GPD1L	2.61887	7.9406	21.0093	25.835	18.4403	1
PELO	6.33541	7.1123	10.3441	11.2489	12.0959	1
GRM1	0.262435	1.47181	3.32583	4.42759	3.5273	1
ZNF117	19.1953	16.7328	10.3658	7.97757	6.30948	1
JAKMIP1	1.25991	4.72674	17.6218	20.7729	13.7399	1
LGI2	0.964075	1.0907	33.4354	37.2331	26.5194	1
CDYL	19.7361	10.2397	4.48998	4.87737	9.47376	1
NR4A2	2.10901	19.4963	3.51078	3.87402	4.8291	1
CD8A	0.314562	0.397319	1.54333	1.82074	1.04822	1
SPHKAP	0.0488566	0.601744	14.2199	24.2939	16.4734	1
KCTD15	12.3652	20.6003	16.7697	15.8167	7.51702	1
ANKRD29	0.20682	0.0925775	0.699442	1.24801	0.864732	1
CHST9	0.0770823	0.0471833	0.0468959	0.0639186	0.458836	1
C16orf74	0.236034	0.047916	0.150413	0.202884	0.840816	1
ANKH	2.52617	4.83577	8.38728	10.0593	8.73944	1
ROBO3	5.8818	2.60246	1.32372	1.21259	1.99077	1
NRGN	1.27891	3.58956	14.377	16.9808	9.8131	1
ANGPT1	1.17707	0.0989692	0.785878	0.39193	5.22493	1
PGM5	0.0437815	0.0333075	0.327787	0.155441	0.718787	1
GPR26	0.066643	4.06691	22.577	23.4153	10.9683	1
L3MBTL4	0.478427	0.225755	0.455332	0.97754	1.26928	1
SLFN13	1.81408	0.0207741	0.0499552	0.0558936	0.0721072	1
WNT7A	20.0193	13.7211	4.94837	4.39687	2.90586	1
SKA1	6.88581	0.420991	0.409687	0.128154	0.223358	1
APCDD1	0.905919	0.344131	1.48115	0.90103	4.74279	1
PIEZO2	0.821837	0.730649	0.701217	0.745333	3.49181	1
EPHB1	5.57618	11.1112	3.78249	3.30834	3.10575	1
ACSS1	0.361919	0.0242684	0.0390634	0.0527516	0.31997	1
CA10	1.64004	14.5109	17.8042	19.4928	7.2422	1
CNTNAP5	6.63573	24.7565	10.2124	11.8778	5.64102	1
GOLGA7B	0.697475	3.69536	9.43503	11.4598	8.32099	1
GRAMD2B	0.243184	0.046386	0.361054	0.227507	1.3463	1
PPM1J	0.311676	0.104237	1.09913	2.44982	1.83919	1
SLC24A2	0.0432937	0.251953	1.43343	3.12589	2.6126	1
ADCY8	0.332319	0.695942	1.99048	4.48885	4.52737	1
WIF1	0.225076	2.71165	0.986671	3.65858	25.7211	1
KCNMA1	0.27581	2.33453	2.46093	2.96658	2.47166	1
SORCS3	2.52159	14.7131	15.6896	14.8066	8.76315	1
FGF18	0.223523	0.225776	0.430498	0.358166	1.36323	1
GDF6	0.915313	0.177338	0.210783	0.170904	0.532678	1
KCNS2	0.326536	0.690594	3.46003	5.39528	3.23204	1
LRFN2	0.418773	2.96806	8.15329	8.9283	5.45283	1
LHFPL4	1.811	12.1163	22.9242	21.3193	13.0801	1
SST	1.28993	110.783	37.1722	39.6415	32.9253	1
NMNAT2	5.8279	30.262	32.4624	32.3275	23.6198	1
SYN2	0.411901	3.12832	15.6096	22.1685	13.7589	1
MMP14	6.98076	0.391178	8.53362	14.684	37.2432	1
IL34	0.154182	0.078097	0.217597	0.306353	0.870867	1
CACNA1D	0.181414	1.08767	2.07604	1.9252	1.65341	1
CACNA2D3	0.480223	5.05628	10.3594	10.0893	8.27547	1
FAM81A	0.617522	0.852233	4.54167	6.16959	3.48845	1
KCNJ6	0.269143	1.37235	4.32287	5.84405	3.54925	1
SNX22	1.3083	0.860873	1.8812	2.53031	1.84595	1
CABP1	0.913473	0.695287	2.43595	2.26298	1.56792	1
SLC30A2	0.151212	0.233682	0.300476	0.407506	0.717166	1
DUSP2	0.544494	0.379865	3.79389	4.36177	3.24378	1
GALNT14	0.856092	2.87019	4.22222	4.34734	2.65912	1
RHPN1	10.5773	3.03363	4.31428	4.52512	6.47642	1
ESYT3	0.29469	0.295295	0.917599	1.22433	1.06967	1
CLSTN2	5.92162	19.4217	7.69422	8.0867	5.43576	1
RNF207	0.636039	0.303526	1.42774	1.47006	1.73742	1
AUTS2	8.19663	18.1599	7.88799	6.83308	6.38361	1
NRG2	0.199219	0.844615	3.09974	3.22929	2.4061	1
DYNC1I1	2.03015	8.6844	24.8144	31.8778	24.0546	1
GPAT4	11.4089	14.8653	12.3279	11.9172	11.1445	1
NBL1	0.585401	1.55515	3.76743	5.03794	4.79858	1
ITLN2	0.681037	0.039419	0.00808487	0	0.0456115	1
NPM2	1.37908	1.61285	10.1328	10.7319	7.84452	1
VWA5B1	0.731246	0.062827	0.621281	0.716476	0.783411	1
DMTN	2.82779	11.1212	11.5638	12.8171	8.95223	1
WNT9B	0.0196427	0.30049	0.122266	0.0757572	0.199136	1
GJD2	6.11612	46.3856	24.566	28.5947	10.3113	1
HLCS	4.52651	5.12518	7.1688	6.91036	6.61502	1
SPON2	0.904086	0.246892	0.54948	0.527465	1.71534	1
TPPP3	11.3955	1.74857	6.34064	8.20424	6.74764	1
ZFYVE28	0.188421	0.373539	0.602014	0.719818	1.40421	1
ABR	13.9553	13.9924	18.1822	18.3277	20.177	1
TNFRSF13C	1.15759	0.0929846	0.129571	0.105069	0.144688	1
KALRN	9.08261	31.8139	19.0746	16.1013	8.65583	1
AGPAT3	2.61539	2.45512	7.81467	7.99654	7.73179	1
RDH13	1.61856	1.58799	2.29092	2.3643	2.41464	1
SPTBN4	0.655887	1.23054	3.79911	3.97598	3.75301	1
MPZL3	0.384953	1.83488	2.4629	2.62796	2.29648	1
IL6R	0.0453285	0.0304785	0.124974	0.116665	0.853999	1
PTH1R	1.91198	0.104801	0.311239	0.289225	1.79426	1
CYGB	0.821484	1.72495	3.90194	4.58903	4.25989	1
AQP5	0.550143	0	0.0640287	0.128807	0.181867	1
GRASP	1.36122	0.610999	0.569608	0.598385	2.65133	1
SSTR5	0.0370577	0.0122464	0.59083	1.12526	0.720816	1
PARS2	4.58335	2.57136	3.82816	4.14817	4.60744	1
AK4	12.0421	0.228488	0.726285	1.74128	5.22892	1
FBLIM1	1.1478	2.53281	7.13119	6.85881	5.32988	1
SYNC	0.0759531	0.114114	0.513311	0.61489	1.80815	1
CAMK2N1	18.7016	42.2056	34.6415	44.4714	40.041	1
ALPL	4.19592	0.811462	0.541793	0.216093	1.23008	1
WNT4	0.537849	2.17362	5.90755	6.61012	3.85069	1
MXRA8	4.78164	1.45051	3.10142	3.54648	13.0378	1
DIRAS3	0.321811	9.8994	7.67721	6.94672	4.79195	1
NFIA	1.38004	0.511998	2.06643	1.64096	13.1042	1
ADGRL4	0.106698	0.0319658	0.3057	0.726763	1.12688	1
BRINP3	0.809775	1.22858	5.46724	9.51547	6.29129	1
KCNJ9	2.34417	6.95032	21.5194	21.1029	14.5054	1
C1orf74	1.70009	1.34376	1.68268	2.15167	2.0767	1
SNED1	0.51057	0.443954	0.340928	0.383413	0.80491	1
KCNF1	2.34854	1.77648	10.3547	12.8738	8.60583	1
KCNJ3	0.530327	2.46865	10.1971	9.56753	5.98834	1
FBXO41	2.4738	5.31877	15.221	18.0021	14.2597	1
SGPP2	0.86399	1.17101	2.68618	3.98964	2.46497	1
INHBB	1.37482	0.0514118	0.106843	0.114448	0.811006	1
TGFA	0.243575	11.1737	5.48095	9.08994	4.31599	1
NPPC	1.23905	0.396804	2.12167	1.9063	3.05259	1
GABRG1	0.500443	0.698315	10.4864	17.157	11.3714	1
NIPAL1	0.110601	0.169502	0.491673	0.674056	0.792534	1
LINC01116	0.010428	0.039114	0.197661	0.513285	0.705823	1
PROK2	0.0357717	0.0988383	3.71227	5.16883	2.11369	1
NFASC	4.78443	12.6925	11.5783	10.547	9.38448	1
SYNPR	0.276975	3.53097	16.8777	22.6666	12.2841	1
DCLK3	0.852952	3.10294	6.66446	7.34043	3.29148	1
CAMK2N2	0.93386	2.21327	4.187	5.72367	7.31415	1
PRKCD	1.219	0.0253885	2.01356	4.5638	3.90565	1
ABLIM2	1.2321	2.06557	5.34207	7.33272	5.95882	1
GRM2	2.49018	2.7081	2.50801	2.16095	1.10592	1
PPM1M	2.06986	1.14256	1.24872	1.84911	3.29438	1
PRSS12	0.39797	0.560902	1.28753	1.38802	3.18164	1
SCRG1	3.38159	1.08769	0.583181	0.667937	3.54584	1
NPY5R	0.171282	0.0880242	0.318383	0.423444	0.808678	1
ELOVL7	0.273772	0.251696	0.784329	1.34034	1.45382	1
RNF180	2.93977	4.65391	12.4035	14.3702	10.0302	1
F2RL1	0.921505	0.217386	0.622192	1.04932	1.72848	1
CDC20B	0.00951303	1.49635	0.201362	0.0177472	0.112632	1
CARTPT	0.0541954	1.36218	8.81273	3.66982	2.35283	1
FOXQ1	0.0116201	0.0395231	0.14863	0.17385	0.785441	1
ACSL6	0.362992	1.46481	5.3345	5.91036	3.99205	1
SHROOM1	0.321598	0.146105	0.586965	0.583308	0.689314	1
DCBLD1	0.61597	0.297572	0.528515	0.743622	0.919617	1
HCN1	0.0992278	3.04492	9.93849	9.90521	4.81746	1
MYOZ3	0.752952	0.0292932	0.623707	1.75935	1.26451	1
NEUROD6	0.00773131	0.00782715	0.505633	1.3095	5.84851	1
SHH	0.125916	0.302643	2.25534	1.61683	1.34817	1
DLC1	0.686499	0.297119	1.54191	2.11994	2.46536	1
ADCY1	2.03709	10.6545	35.3603	46.3724	28.4776	1
EN2	0.0918588	0.0227524	0.0276109	0.0470042	0.860427	1
CSMD3	0.697214	1.86233	11.214	12.1435	6.91438	1
UNCX	6.97428	14.6534	8.0335	6.2311	3.00151	1
RASEF	0.104678	0.282145	0.481376	0.728453	2.61481	1
PTCHD1	2.28754	3.54537	12.2564	12.1515	6.81773	1
AQP3	0.404443	0.0445031	0.0977237	0.0914111	0.31133	1
PHOX2A	0.107649	0	0.00710891	0.00370879	0.033102	1
EML5	1.00323	1.61581	3.36438	4.20454	4.34957	1
TTC8	5.05529	2.53471	3.7186	4.40294	5.80742	1
RET	0.376118	0.322477	1.2281	1.79411	1.43108	1
STK32C	3.21722	3.92919	7.77221	8.28009	6.93343	1
HSPA12A	1.59626	1.41802	9.43744	15.0977	11.1828	1
FRAT1	4.83922	6.08049	2.83377	2.20965	1.66127	1
PACSIN3	8.8789	0.120806	0.424751	0.953067	4.17683	1
TC2N	0.0162496	0.0815404	1.39047	2.05135	3.62364	1
PDZRN4	10.7973	2.07654	1.70661	1.73641	1.79631	1
C1QL3	2.19612	0.814117	4.85083	6.98307	5.27985	1
KCNC2	0.0375929	0.596182	4.22329	8.32752	6.62849	1
HTRA1	7.93263	1.21859	9.49384	10.8434	60.817	1
GPR176	2.68626	2.27214	8.23398	9.18375	7.73397	1
GLB1L3	0.71081	0.173564	0.764736	1.0145	0.859528	1
AVPR1A	0.145245	0.0285628	0.351456	0.531812	0.36199	1
LRTM2	0.0291295	0.22204	4.93722	5.3254	2.71199	1
CLMP	3.56003	1.77282	2.05379	3.07093	6.96019	1
TPP1	3.95067	1.33249	1.23326	0.966013	6.73325	1
NETO1	0.173931	2.36549	8.81993	10.6103	8.25558	1
PPFIBP2	0.170734	0.110504	0.855687	0.745915	1.01639	1
CRABP1	19.8112	5.15674	14.4995	24.3503	24.0643	1
TMEM130	1.66745	4.089	12.9828	18.4973	17.8391	1
PRKCB	6.08446	10.5694	28.1333	33.813	22.8083	1
TMED3	1.7434	1.77576	2.86175	3.41576	5.01352	1
GALR1	0.00319942	0.218031	1.96324	1.58239	1.04346	1
RRAD	0.236887	0.197763	0.540277	0.843894	1.89937	1
MC4R	0.106977	0.0791846	4.63633	7.74599	5.44586	1
MESP1	0.0968906	0.177254	1.54324	2.69768	3.28027	1
ANPEP	0.0264494	0.0164897	0.0527831	0.123716	1.02776	1
NAV2	1.49608	0.777597	3.19244	3.60504	8.12445	1
PIP4K2C	4.77162	7.95273	10.6959	12.516	11.5264	1
EVA1C	0.186934	0.0448747	0.312753	0.608336	2.01331	1
NAT16	0.500061	0.391295	2.4679	2.29631	2.63624	1
PIP5KL1	1.21992	0.847874	1.86524	2.76746	2.37967	1
CERCAM	2.11076	0.328868	2.46662	3.17791	7.17361	1
PRRX2	0.0376819	0.037803	0.0923347	0.148039	1.74839	1
IGF2	0.317654	0.0371807	0.0663833	0.124126	1.08865	1
RBFOX3	0.219398	0.502278	1.01222	1.1593	1.00199	1
MYO5B	0.790038	0.391453	0.907546	1.69339	2.96055	1
GNG8	2.61582	1.78475	4.69233	4.45974	4.80169	1
CA4	0.121107	0.0703791	0.240925	0.247591	0.820797	1
CORO6	0.545651	0.276423	1.56639	2.68082	3.03359	1
ANKRD33	0.187705	0.00435152	0.0145283	0.035277	0.0495047	1
KLK4	0.0263609	0.00731779	0.0297751	0.124515	0.530685	1
IGFBP6	0.114637	0.102316	0.677479	1.56572	1.92271	1
MGAT5B	1.18998	5.1001	4.91925	5.13044	3.98487	1
TMC8	0.03956	0.290375	0.167272	0.0726463	0.0530094	1
RAB3IL1	0.509107	0.221994	1.40685	1.6375	2.70248	1
ENTPD3	0.374504	0.372054	1.70238	2.86045	1.43973	1
LTBP3	0.808935	0.0684616	0.407345	0.409363	2.23398	1
RAB4A	15.641	16.709	19.311	23.0618	18.7778	1
OR1F1	0.189518	0.667815	2.65843	2.00853	1.27182	1
LMBRD1	15.7918	17.0621	29.6812	31.7626	35.4708	1
SCNN1B	0.00420506	0.00393563	0.0106406	0.0365284	0.828441	1
RAB31	10.2955	3.9214	6.89204	7.335	21.0275	1
LGI3	0.0319564	0.122784	1.8164	3.47827	2.13487	1
CHRM1	0.0158597	0.0169302	0.295134	0.516533	0.744164	1
LDLRAD4	1.38926	1.18098	4.24573	4.6785	4.52585	1
NPNT	0.0551896	0.173135	2.76864	7.84081	8.51497	1
TET2	13.2031	18.1762	7.78826	5.98209	6.04946	1
GFM1	7.14397	9.61415	12.0138	12.8283	12.3072	1
HTR1E	0.0198113	0.422451	1.6015	1.21574	1.26687	1
ATOH8	0.606295	0.190585	0.231259	0.197671	2.09866	1
ZNF608	54.5859	54.5989	28.0439	26.3657	23.7318	1
PPIC	1.66513	0.365091	1.23546	1.18532	4.31968	1
GRM5	0.269109	0.822657	8.88973	11.1413	7.20326	1
CPLX1	0.457897	1.64284	4.90044	5.18255	4.79339	1
PXDC1	1.25972	0.374601	1.17346	1.18215	6.07172	1
ROR2	2.41417	0.313014	0.730879	0.758532	3.01091	1
PARM1	6.1289	5.741	6.75151	9.43426	15.4593	1
AFAP1L2	1.55278	0.849897	2.73184	3.10316	2.36018	1
PCSK9	2.37411	0.0527975	0.0603058	0.0944216	0.0963112	1
MN1	8.17409	12.8305	4.52007	3.83295	4.07292	1
EFNA1	3.66206	0.939805	0.461454	0.61809	2.27765	1
ADRB2	1.11145	0.622299	0.101481	0.079366	0.517952	1
KCNAB1	0.94806	2.11486	20.1443	25.3774	11.2936	1
KCNK9	0.162954	0.699565	20.0909	17.9954	8.75536	1
CXCL8	0	0.00678091	0.281366	0.232947	4.12906	1
SCN9A	2.21507	2.40652	9.87421	12.2602	5.75618	1
COL22A1	11.8635	0.42385	0.85701	0.766008	2.04304	1
PLEKHA2	3.23154	0.354157	1.64295	3.29039	4.55074	1
AGPAT2	3.54906	0.167076	1.21398	2.23902	6.32931	1
LINGO1	4.19174	16.3805	19.1147	18.6853	13.2671	1
ROBO1	14.0038	35.3691	13.6977	13.4185	17.6092	1
TRIM56	2.75432	0.140573	0.313861	0.211495	1.96703	1
REPS2	1.01407	2.86184	9.47703	11.423	10.0131	1
KLF13	9.80132	8.46225	6.1867	5.76212	6.15399	1
FRMPD4	0.057217	1.04256	3.12309	3.66469	2.62232	1
ZFPM2	0.49348	0.414483	2.11303	2.6363	1.96578	1
MYRIP	0.703574	0.940346	1.59828	2.46186	2.73376	1
ADRA1B	0.321514	0.138645	0.46539	1.27639	1.5268	1
LRRN2	3.70108	2.70754	8.75131	7.73011	10.6425	1
NPAS2	0.108085	0.251826	1.61733	1.71004	2.00676	1
LONRF2	4.2281	19.9906	28.9726	30.528	25.3245	1
SERPINB9	0.825257	0.188595	3.20509	7.32068	3.8523	1
IRX1	1.35859	0.419638	0.364333	0.399459	2.63844	1
TTLL6	0.899114	0.0921233	0.0517027	0.100692	0.112604	1
SYT9	3.52862	1.44965	8.98658	10.9171	7.28639	1
KCNS3	1.8117	0.206259	1.82185	1.88505	2.00843	1
CDCA4	12.0518	3.23669	1.99057	1.41951	1.71249	1
ALK	0.712505	6.67683	18.2184	14.4808	7.85337	1
PRKCE	0.869349	3.34885	8.36786	12.2741	9.53906	1
NPTX1	0.375171	0.691186	3.76124	4.53179	3.57675	1
KCNK3	0.504406	2.99005	4.77936	6.44938	4.86808	1
KCND3	1.96585	12.3363	11.2286	12.8573	8.71648	1
CDK5R2	0.803497	2.02786	3.77045	4.73543	4.35516	1
HOPX	0.0479337	0.0662962	0.541093	0.943306	2.42116	1
ECEL1	2.22211	7.10434	9.55048	14.5335	58.999	1
DSCAM	0.60346	3.71005	9.51998	9.68653	7.5898	1
PIK3CD	2.54036	0.964559	1.68314	1.92933	1.87735	1
PAH	0.0524708	0.0112881	0.058061	0.101924	0.113568	1
GATM	9.03593	1.23858	2.13863	2.75786	7.22424	1
COL8A2	0.221041	0.225023	0.503093	0.686181	1.77014	1
CALB2	3.07131	6.59404	76.2755	86.9695	35.2325	1
MBOAT1	1.74493	0.0999792	0.308327	0.181688	0.753129	1
ABCG4	1.03327	0.325239	2.54996	3.23863	2.63857	1
GNG12	11.1982	3.3815	5.78857	7.20042	41.2642	1
CARNS1	0.642555	0.304772	0.747701	0.7506	1.34313	1
SLFN11	0.600707	0.0474927	0.270836	0.60765	2.54081	1
FADS6	0.0458977	0.0173302	1.1185	2.63137	1.87899	1
RARG	0.356561	0.049561	0.29601	0.376248	1.97632	1
CES4A	0.541939	1.1431	2.45763	2.07422	1.69737	1
LVRN	0.238192	0.252847	0.33151	0.504561	0.804999	1
GXYLT2	0.272958	0.323504	1.24863	1.49984	4.97358	1
ARPP21	0.256615	5.28416	27.7457	36.5781	20.6558	1
ADCY5	2.64232	3.64049	5.43411	5.95296	5.3002	1
PARP14	0.675357	0.15593	0.423355	0.388994	3.32311	1
SYT12	0.0604366	0.486613	1.29676	1.84232	1.57822	1
INSM1	10.9299	11.5591	4.43345	3.82718	1.87535	1
SUSD5	1.02277	0.870167	1.90086	1.92478	2.27351	1
HAP1	1.05824	0.337437	1.22106	2.10438	10.1256	1
C1QTNF1	0.0958815	0.104074	0.569182	1.09342	1.09194	1
CD34	0.0116416	0.0123311	0.0123246	0.0290716	0.914982	1
NWD2	0.179755	6.59641	25.4274	25.909	8.65135	1
SNX31	0.0229454	0.00449664	0.0294351	0.0751174	0.554727	1
TNK1	1.32753	2.32139	2.0616	1.42957	1.32645	1
PHLDA3	4.55673	4.639	6.50504	7.91036	11.3367	1
PODN	0.209735	0.00473517	0.298111	0.518894	0.624887	1
C11orf45	0.374238	0.936685	0.278368	0.248963	0.271737	1
ZCCHC12	10.1489	35.142	125.449	153.156	111.718	1
CNTNAP2	23.4666	72.6209	39.1028	35.0836	28.5591	1
IGDCC3	52.4986	25.6816	2.75584	1.66714	1.11412	1
MFSD4A	0.486969	1.03485	2.67556	4.25886	3.7029	1
TTC9B	2.90117	13.5142	21.1625	23.0876	17.5791	1
GOLT1A	0.0774085	0.0679967	3.7166	6.89083	5.36964	1
NPAS4	3.04972	0.499421	1.22791	1.39725	12.177	1
CD164L2	0	0.00790701	0.219762	0.588285	0.533307	1
FUT1	0.787265	0.153242	5.04784	6.31646	4.02258	1
ZIC4	0.152169	0.0894604	0.399757	0.501807	1.8695	1
DES	0.0851639	0.0266567	0.365558	0.291529	0.961225	1
NRIP3	8.83758	7.11582	21.964	27.5209	21.6063	1
LPL	0.528127	0.299315	17.1586	8.49852	15.6085	1
LONRF3	0.206751	0.160881	1.0273	1.24891	0.96279	1
FOSL1	0.644495	0.37096	0.29098	0.329783	1.05938	1
KDF1	0.14444	0.449777	1.26316	1.36237	1.22899	1
MSRA	1.62997	0.797416	1.00995	0.976864	2.37359	1
ETV4	0.700608	1.1029	3.08017	3.06794	3.9407	1
DENND2C	0.249876	0.282725	0.454177	0.477658	1.15596	1
TUBB6	5.8014	1.83799	3.06153	1.78693	6.98618	1
B3GNT4	0.868994	0.440883	1.58449	2.31518	1.61465	1
SYNE3	0.213275	0.0559204	0.291296	0.358433	0.826853	1
GNG7	2.28137	1.75794	2.65572	3.66632	4.21572	1
BDNF	0.496225	0.570815	4.83649	7.28418	6.92801	1
BOK	2.06463	0.784792	7.22522	9.56155	7.13588	1
CDK5R1	25.0495	98.3056	56.0343	49.6989	34.544	1
GRIN1	0.326027	1.08349	3.58016	5.63738	4.10468	1
FUT2	1.17451	0.327186	0.622388	0.788635	0.753531	1
TOB2P1	1.67558	0.271534	0.300275	0.560018	0.993855	1
LY6H	7.33802	17.2671	46.7105	54.5869	75.8999	1
FIBIN	0.328576	0.246245	0.951229	0.629371	6.58759	1
SCN4B	0.128614	0.345929	1.22589	1.80703	3.02671	1
DSCAML1	0.53107	4.62952	4.32389	3.79591	3.49802	1
ZDHHC22	2.15251	3.60521	10.9901	10.4543	6.24605	1
KCNA2	1.05431	1.45799	4.33457	5.30552	4.44651	1
ERICH5	0.77504	0.579288	1.83996	2.87347	1.81345	1
ACOT4	0.104711	0.171233	0.784289	1.36953	0.892561	1
ST8SIA3	1.9315	6.43983	18.2907	18.7482	11.6157	1
RPRM	1.56571	1.24623	3.14835	4.61693	4.45475	1
NHLH2	2.17312	0.953232	0.112673	0.105223	0.088742	1
IL17RA	0.921274	0.205272	0.331792	0.362687	1.57865	1
CRACR2B	1.24503	0.386715	0.826219	1.02334	1.70618	1
KCNJ10	2.08907	0.0712232	0.0601493	0.0832294	0.772731	1
AMER3	2.61442	14.8596	16.7776	15.8555	9.06287	1
PLEC	12.3564	5.22175	6.98067	6.53493	13.7057	1
ZNF543	8.37732	9.52056	6.59373	6.54992	6.79012	1
SHISA3	0.498726	0.0114154	0.0399881	0.0260313	0.703512	1
HTR1A	0.0141682	0.101112	8.28708	5.06489	1.06771	1
CPNE7	0.312076	0.152359	11.186	13.0672	8.19802	1
MSC	0.0155943	0	0.0644992	0.192342	0.873163	1
RFLNA	0.787876	0.862931	1.35484	2.06801	2.007	1
HES7	0.527745	0.284888	1.06222	1.51126	1.72513	1
ALOXE3	0.0625265	0.103931	0.275081	0.425945	1.21288	1
FUCA1	4.61401	17.546	21.6973	19.6039	19.8271	1
TMEM151A	0.873528	0.855704	9.11104	12.5116	9.58972	1
HLA-DQB1	0.135155	0.222741	0.990785	1.77341	2.00756	1
EGR3	15.4921	1.60252	1.18294	1.00345	0.812054	1
GPC5	0.222638	0.198074	0.940318	0.822917	1.03213	1
ZBTB42	1.23542	0.0416402	0.0504962	0.0530347	0.598533	1
CITED4	2.1727	0.584072	1.1139	1.99434	2.93704	1
NRXN1	4.61962	15.1224	37.327	37.9415	21.7079	1
C3orf80	0.141529	0.253371	0.931778	1.53331	1.00227	1
GPR139	0.819116	2.78052	1.18347	1.26565	0.790404	1
PLD5	0.175359	0.825454	1.09489	0.90965	0.855109	1
MTURN	14.5506	40.6891	73.0692	79.9654	54.3444	1
SERTM1	0.142485	0.781849	3.89702	6.57872	4.5018	1
SSTR2	2.81266	2.87328	11.9886	13.9463	7.3746	1
CHRM4	0.56505	0.803825	2.4273	4.72808	4.28365	1
S1PR5	0.272948	0.0190608	0.114518	0.147837	0.65983	1
ARSJ	0.301526	0.220369	0.182585	0.147309	1.85603	1
C4orf50	0.147153	0.827723	2.61328	2.45494	1.231	1
TMEM132C	0.604583	0.35107	1.62515	1.0814	2.98215	1
FRAT2	7.69262	7.49015	5.6258	4.92895	5.07054	1
TMEM132E	0.831695	22.0679	8.40896	8.27428	5.79056	1
ZNF322	4.836	6.48193	5.23985	5.03685	4.52845	1
TMIE	0.250646	0.203944	1.46371	1.69354	1.51767	1
PHLDA2	0.192211	0.179315	0.290127	0.36762	1.53585	1
ADGRB1	1.23873	5.35246	5.28534	5.11044	3.58772	1
NEUROG1	7.25359	1.59232	0.0948419	0	0.0400123	1
RTKN2	4.91338	0.710621	0.482983	0.436122	0.377472	1
FAM89A	1.41921	0.169516	0.443911	0.240061	4.08668	1
ERCC6L2	9.26681	12.2738	9.0103	9.59614	8.84539	1
SYNM	1.15627	4.37662	7.09314	5.65067	15.7034	1
TSHZ2	3.10063	15.8432	3.34161	3.23188	1.74661	1
SATB1	9.5858	2.79201	0.779676	0.778357	1.41526	1
HS3ST4	1.05301	13.8858	16.9517	19.9216	8.85499	1
NTM	1.62466	24.2254	35.1305	30.3226	15.7248	1
RESP18	0.117453	0.0753182	0.156485	0.378616	1.32743	1
RGS6	1.24017	0.335625	0.55951	0.888936	2.09056	1
GRID1	1.79775	10.2247	12.3547	11.8614	7.66832	1
GALNT9	0.292298	0.437247	4.02152	5.49799	4.71668	1
COL18A1	5.83261	0.853516	3.90694	3.8408	10.3147	1
RGS7	1.24578	5.04097	13.4228	16.6858	10.7643	1
SOX1	35.0322	5.25857	1.2573	1.07459	3.76363	1
ARHGEF37	0.513989	0.599535	0.799361	1.06	1.32773	1
FAM43B	1.11647	1.14942	3.81238	4.30778	4.6391	1
CSMD1	0.43936	5.77473	4.94854	4.89519	3.50528	1
CALN1	0.421975	3.63081	9.81432	10.3557	5.5562	1
CCBE1	0.0162787	0.190002	0.415782	0.235807	0.280851	1
EPHA10	0.501307	1.47318	5.53437	5.96019	4.20589	1
SYNDIG1L	0.150612	0.110459	7.95281	17.5013	12.872	1
MEX3B	19.3993	28.2083	11.7858	8.87523	6.30465	1
TNFAIP8L3	0.234427	0.0657922	0.50378	0.951925	1.76331	1
TANGO2	0.961215	1.11408	1.3987	1.83885	2.59339	1
OPCML	1.22228	28.44	75.651	66.0432	27.4258	1
KREMEN1	1.30284	0.560076	1.32508	1.73773	6.01633	1
SLC35F3	0.609247	1.20193	1.97483	2.77197	2.97336	1
ACTG1	664.173	850.592	571.407	511.837	453.845	1
ADAP2	0.54314	0.274969	0.539047	0.936096	0.943596	1
ADRA2C	0.645401	0.82766	2.70121	4.36656	3.06023	1
C1QTNF12	0.442884	0.114597	0.163671	0.166273	0.630039	1
KCNJ12	0.52021	0.576144	3.9433	3.83902	2.80537	1
ALDH1A3	0.0370445	0.0289497	2.06538	1.3194	3.52042	1
KCNK12	0.471282	0.466072	1.80556	2.5379	2.4819	1
SIX6	0.0447073	0.0235673	0.14749	0.236261	0.813929	1
ZDHHC23	0.337663	1.32209	2.89338	3.8241	2.31115	1
MAP7D2	2.45847	5.37646	16.2396	17.9619	11.7532	1
PDE4B	9.43063	13.6149	21.3341	22.5652	26.9608	1
FAM110C	0.139866	0.172697	2.48674	3.89108	4.16961	1
OSBP2	1.71075	2.87657	4.54626	4.51349	4.75502	1
ZBTB7C	0.924122	6.6027	5.33075	4.77497	2.97941	1
PRR16	0.320649	0.802639	3.28241	2.6171	1.37492	1
DRD1	0.16422	0.0505716	2.34323	4.32656	2.41201	1
TCEAL2	15.667	28.3095	53.9809	55.4098	40.3411	1
FMNL1	0.519177	0.541552	1.15264	1.40407	1.31182	1
SORCS2	3.44813	3.86393	5.81847	5.81059	11.396	1
MAFF	5.00142	0.586695	1.11877	1.64529	2.3953	1
ANKS1B	3.17828	5.72043	8.76714	8.57887	7.01772	1
SLC24A3	0.952937	10.2016	29.0774	28.2393	18.7434	1
FAM43A	1.22136	0.372866	0.795051	0.993823	4.29367	1
SIGIRR	2.10556	0.347265	0.918012	1.28937	1.13456	1
HS6ST3	0.887417	4.83101	24.9429	27.911	23.5051	1
IFNLR1	0.402992	0.460228	1.63191	2.18341	1.46151	1
L3MBTL1	3.50491	2.62626	5.09687	5.30373	4.86497	1
SV2B	0.0173839	0.055977	4.71495	7.38966	4.24274	1
AHNAK2	1.32066	0.923165	5.91614	9.42649	10.1934	1
SNAI3	3.28626	2.06116	3.17848	4.31019	3.13214	1
C11orf87	0.850051	0.916488	10.1381	19.0441	18.2909	1
KCNQ5	0.104663	1.71526	1.63043	2.17465	1.36842	1
KCNIP4	1.74365	3.79624	11.5103	8.95168	5.43926	1
PTCH1	7.43498	3.18989	1.27276	0.899972	1.061	1
RTN4RL1	0.802989	0.692631	4.07806	4.02029	3.16299	1
PLK5	0.221554	0.230356	1.16792	1.08853	1.27197	1
RASA3	9.81438	5.91536	7.20693	7.21558	16.4674	1
AGBL4	0.234391	0.302577	0.79131	0.979203	0.579197	1
WWOX	5.3204	2.63664	3.63381	3.57499	3.95626	1
SOWAHB	0.528348	0.0816345	0.552524	0.718203	0.672819	1
PABPC1L2A	0.0515435	0.124554	0.803809	0.971311	0.747512	1
GABRA5	0.462555	8.3289	25.446	32.2986	18.2912	1
MYT1L	2.78832	15.7341	24.2226	23.1114	11.8598	1
C5orf38	0.133857	0.113644	0.126157	0.148325	0.692642	1
PDE2A	2.11493	1.62088	6.74529	7.66406	5.17758	1
PDZD7	0.463104	0.232771	2.0519	2.71521	2.57425	1
RTN4RL2	0.306937	0.128932	0.233567	0.28579	0.671874	1
PPARA	3.16986	0.58992	1.14562	1.3748	3.49784	1
KANK3	0.247523	0.390796	1.26177	1.86352	1.79238	1
MITF	1.57753	0.225922	1.87826	2.56171	2.56076	1
EPOR	1.18009	1.36608	1.31406	1.5243	2.71504	1
LUZP2	0.397774	1.39382	4.69386	5.05878	2.81921	1
LHFPL3	0.512968	2.16456	10.5564	12.1787	9.20966	1
NANOS3	0.903936	1.68184	3.96433	3.89219	4.22427	1
SPRY4	0.308952	0.452929	6.61486	7.80698	9.62802	1
C2orf88	1.93911	0.824241	0.948816	1.06185	1.36216	1
THSD4	4.78373	0.211801	0.349607	0.315726	1.64951	1
GABRD	0.131001	0.116521	0.33154	0.650256	0.640885	1
PEAR1	0.222993	0.060774	0.254193	0.146107	0.482136	1
DNER	34.837	55.1236	103.71	105.666	101.362	1
SNHG28	0.067448	0.0911669	0.507383	0.917045	0.489629	1
NWD1	0.103825	0.0280203	0.236178	0.448691	1.35131	1
WNT7B	1.96346	0.271981	0.397052	0.413687	1.15816	1
NHS	4.15295	2.73393	11.014	11.5598	10.1943	1
JAKMIP3	0.449717	0.520288	2.66804	2.87621	2.49472	1
VWC2	0.134356	1.04168	2.1867	2.5938	1.29071	1
FAM78B	0.184652	0.957248	2.00202	1.86008	1.17699	1
LITAF	1.56847	0.374213	1.43543	1.25196	9.48384	1
IL1RAPL2	0.8128	9.39007	1.89659	2.10891	0.811542	1
ANKRD34B	5.24877	0.114646	0.976849	1.8128	1.44186	1
DPY19L2P1	0.58986	0.380459	0.755084	1.2251	1.1616	1
FHIT	0.589162	0.124027	0.446652	0.394824	0.865105	1
KAZN	1.76704	4.62593	5.51798	4.82818	4.89922	1
SH2D5	1.06723	0.493924	3.07678	4.34417	3.49464	1
PTPRT	0.269046	7.23744	6.22433	7.91328	8.05591	1
PAX5	0.0494625	1.23434	0.230443	0.160933	0.131939	1
KIAA0895L	12.4573	28.8506	27.3677	20.7101	14.5303	1
MYT1	18.5571	36.9957	7.32548	4.98024	3.53135	1
ZNF250	9.31405	13.806	10.932	9.39146	6.79043	1
GRM7	0.668012	8.12833	17.8622	17.7077	9.68906	1
ZKSCAN7	6.79359	11.7337	8.37117	7.33588	5.05895	1
CPNE4	0.314764	0.706158	3.86709	4.26714	6.26097	1
MME	0.134622	0.370426	0.310993	0.746042	7.97218	1
SULF2	7.65071	5.3813	13.3921	15.4112	17.2875	1
LAMA2	0.402548	0.487401	3.24654	2.91186	10.1847	1
AJAP1	0.859332	3.85839	7.70765	10.0753	8.96361	1
HRH1	0.0384143	0.0264788	0.429419	0.86816	1.93604	1
POU3F4	5.18113	7.49595	0.761521	0.645934	0.833863	1
TLE1	53.159	52.7126	30.6175	23.9277	24.2526	1
ARID5A	0.862911	0.152647	0.343778	0.64956	2.69975	1
GAL3ST4	4.49791	13.4299	5.25922	3.80645	2.45125	1
SLC6A17	0.30587	3.26516	38.7103	42.3496	31.8124	1
UAP1L1	0.107554	0.0201676	0.32167	0.390489	2.18975	1
DACT3	3.51274	6.22508	10.7631	11.7145	9.63093	1
DIO3	1.88998	1.20339	4.46767	4.96355	16.7035	1
DCHS2	1.11324	0.36159	0.940923	0.997543	0.846246	1
MAP3K5	0.120434	0.399112	0.707128	1.05445	1.04949	1
PDGFA	0.59082	0.944934	3.66033	4.91376	5.20187	1
KLHL14	1.36402	0.721022	6.14459	8.99486	3.10945	1
S100A10	1.77461	1.82027	8.86914	18.3433	28.5948	1
ADAMTSL2	0.14574	0.0445579	0.646539	1.00623	0.922609	1
PLCG2	0.234223	0.212345	0.382422	0.351318	0.910821	1
MBP	0.336301	0.433793	1.99553	3.15666	2.13219	1
DLGAP2	0.379817	0.577271	1.61311	1.82784	1.40855	1
ZNF273	4.00237	3.64157	1.87753	1.74898	1.44564	1
CHSY3	0.350992	1.37463	2.1853	3.0487	4.12443	1
TMEM229B	1.51192	2.50778	11.4043	13.2209	9.94831	1
GFPT1	19.8036	28.2072	34.3383	40.3525	41.7878	1
ANKRD35	1.30675	0.0614669	0.310794	0.633489	0.543087	1
ZNF627	20.1992	45.8372	34.3261	29.5781	20.4781	1
ZNF536	17.4265	7.63457	1.64848	1.31974	1.92088	1
MMP17	5.33898	19.3344	8.55644	9.22305	6.93344	1
RYR2	0.22391	10.5917	7.37974	7.29668	4.71488	1
SLC9A6	11.9964	21.4222	45.0219	49.9506	30.6763	1
PPP1R14C	1.78491	3.86103	44.0777	56.0418	36.8723	1
EGFL6	0.127665	0.171618	2.5387	4.58299	2.96816	1
BRINP2	1.89002	44.0874	29.5475	28.5523	13.8333	1
ITPRIPL1	0.675392	0.0948167	0.0909068	0.0841628	0.289542	1
RASGEF1A	0.653558	0.908345	5.91352	6.98523	4.88089	1
SOWAHA	0.0244043	3.39421	9.25769	8.56737	5.42133	1
RNU5E-1	29.466	31.6309	25.6756	17.1867	13.7032	1
STUM	0.18002	0.396092	2.49824	3.97011	2.8367	1
SPRN	2.72118	3.07156	8.13325	9.49579	6.89187	1
RIPPLY2	0.130213	0.383401	1.98507	2.37214	1.77189	1
LINC00963	1.9484	3.41237	1.85578	1.28681	1.88731	1
LINC02520	0.0672766	0.113821	0.481581	2.20958	1.88578	1
C2orf72	4.7156	5.52659	11.4852	11.6287	7.88259	1
GPRIN2	5.80867	0.949458	8.38967	9.54152	5.52633	1
TCEA3	0.578825	0.121805	0.315335	0.640476	1.45051	1
COL11A2	1.21796	7.25862	2.8869	1.99449	2.15968	1
PSMB8	0.168582	0.00705878	0.135378	0.357035	2.33545	1
LAYN	0.268703	0.0493148	0.721368	1.0419	2.93062	1
HLA-C	18.4498	1.64759	7.55114	10.8345	33.6931	1
HLA-E	11.0751	0.621585	2.17734	2.20743	24.947	1
HLA-G	0.20024	0.0502143	0.144505	0.183212	0.578143	1
HLA-F	0.403962	0.0208072	0.118789	0.281894	0.810387	1
CCNI2	0.169441	0.89511	0.961349	0.71882	0.670531	1
ARID3C	1.98534	0.350417	0.439467	1.16462	0.835345	1
ZBTB10	22.0529	20.6675	12.2825	11.8182	11.5776	1
DPF3	0.784124	2.59781	0.48807	0.51234	1.13551	1
CYS1	0.41289	0.0127787	0.163531	0.227458	0.907886	1
OLIG2	1.41735	0.175985	0.322198	0.568207	1.59881	1
DOK6	1.57338	9.5531	21.8183	22.1429	12.7576	1
HLA-H	0.804442	0.170631	0.420821	0.602563	2.32044	1
XKR4	2.50342	14.181	12.8929	13.144	7.37311	1
RNU1-4	0.458372	1.63606	0.664734	0.408321	0.579435	1
TSN	23.7284	32.7097	25.3078	23.4061	23.4961	1
MIR670	0.935188	0.239602	2.6248	2.27088	1.15575	1
EWSAT1	0.0511042	0.426959	0.690264	0.619662	0.324537	1
SYT3	1.82026	3.78241	9.72299	9.05194	6.79284	1
EMP2	2.92333	0.0981998	0.400782	0.433298	2.50339	1
PRCD	0.255583	0.276308	0.572238	0.738122	0.6276	1
LCNL1	0.0197949	0.0127152	0.246464	0.386695	7.58531	1
CPEB1	0.237414	0.0711399	0.589758	0.9528	1.43616	1
EML6	1.57863	1.13074	2.2783	3.06856	3.05747	1
HLA-F-AS1	0.130871	0.00930863	0.0820413	0.367711	0.6057	1
UBE2QL1	3.70902	17.3287	21.0347	25.4622	16.4257	1
SCRT2	1.17903	4.55688	1.70616	1.14776	0.857258	1
SIAH3	1.428	11.534	6.72578	6.72923	3.94052	1
SP9	2.26424	5.41527	1.54706	0.939808	0.700215	1
LINGO3	0.502505	0.106282	0.729573	1.18636	1.01121	1
LINC01881	0.714095	1.24302	1.94652	2.57504	3.28217	1
PLXNA4	1.09304	6.62784	8.76719	8.6752	9.75539	1
CEBPD	0.288726	0.19094	0.393365	0.377773	7.15442	1
NPTXR	2.90056	10.3648	13.6035	14.5779	13.5594	1
INHBA-AS1	0.114017	1.42512	1.61173	1.84053	1.33238	1
HLA-DPB2	0.978222	1.35079	5.17353	6.46366	3.86143	1
PRRT4	0.60429	4.47247	5.76906	4.37396	2.91223	1
PNMA6F	0.063233	0.329586	2.39472	3.98413	4.06446	1
LINC00368	0.85578	0.940198	0.355457	0.41209	0.254678	1
HAR1A	0.0488348	1.16288	0.657535	1.12011	0.910159	1
ST7-AS2	1.78492	2.56454	0.974373	0.861562	0.828793	1
LINC01876	2.1722	1.71588	0.589367	0.68048	0.542917	1
SORCS3-AS1	0.410923	2.05678	0.945914	0.534759	0.474241	1
HSBP1L1	3.29348	5.40043	8.77157	6.86629	4.78423	1
NCAM1-AS1	0.8098	2.12296	0.685796	0.66169	0.455695	1
DIAPH3-AS1	0.345947	0.0155594	0	0	0.0135822	1
MIR34AHG	1.43995	0.81578	0.299755	0.255433	2.16704	1
FNDC10	1.79957	3.12366	8.12544	8.39659	9.72109	1
GABRG3-AS1	0.267569	0.0853461	0.547545	0.749211	0.999181	1
RASA4CP	0.47476	0.549806	1.50197	1.53172	1.11447	1
LINC01315	1.53702	4.42043	3.68674	2.97363	3.43117	1
ANKRD36BP2	0.0574266	0.11444	1.67572	3.49386	4.93315	1
FGF12-AS2	0.163535	0.0804885	1.4215	1.64425	1.33816	1
SPRY4-AS1	0.129226	0.220659	2.53654	3.26179	4.14314	1
LINC00689	0.0877205	0.00772238	0.047707	0.0883725	0.27785	1
DLEU2	3.91932	1.9528	0.602345	0.499939	1.2164	1
AKAIN1	0.0216651	0.0113378	0.385337	0.439671	0.462768	1
TWIST2	0	0	0.0711309	0.0786924	0.642943	1
PIRT	0.0607928	0.0288835	0.132145	0.28936	1.12577	1
TMEM229A	0.26816	0.324099	0.862203	0.97523	0.659561	1
SNRK-AS1	1.2096	1.68743	1.03807	0.656816	0.619835	1
HLA-B	5.72242	0.731559	3.96034	5.72814	22.1599	1
H3F3AP4	2.9097	4.24674	1.91508	1.38005	1.09221	1
CLEC2L	0.172399	0.0837961	1.6932	2.7021	1.95827	1
KCNMA1-AS1	0.050148	0.314145	0.226578	0.188839	0.200145	1
PRSS56	0.0934839	0.00929754	0.257849	1.34253	8.58124	1
KCNQ1DN	2.12691	0.131663	0.035806	0.00586776	0.0540292	1
ABCA17P	0.4763	0.290106	0.31875	0.699927	0.89829	1
PSMB9	0.0273222	0.00542957	0.0157237	0.0310678	0.716094	1
L1TD1	0.322728	0.0403545	0.00687287	0.0294279	0.00956275	1
ADAMTS9-AS1	0.562008	0.153636	0.118167	0.0464753	0.450579	1
RPP21	1.04943	1.5634	1.08163	0.762238	0.999855	1
ARHGDIG	1.7458	3.78743	13.046	14.0739	12.8427	1
LINC00960	0.844192	0.351504	1.02615	1.26111	1.36392	1
IFITM10	0.152036	0.275425	1.22364	1.35505	2.06641	1
ETV5	4.52839	1.25565	5.11511	6.19954	13.7416	1
SCARF2	0.889232	0.569695	1.00577	0.895415	2.8424	1
LINC00461	120.993	64.9808	33.3232	26.4213	22.6969	1
CACNA1C-AS1	0.157727	0.485561	0.380787	0.291177	0.191504	1
LINC02283	0.126122	0.250512	1.50358	1.42875	0.796642	1
SLIT2-IT1	1.61253	1.36789	0.642549	0.51608	1.20852	1
LINC01197	0.0702074	0.031728	0.287389	0.766725	0.473628	1
PCP4L1	2.42747	5.81639	20.3664	28.2836	19.5886	1
LINC01586	0.46751	1.9852	1.66677	1.56664	0.975048	1
LINC02495	0.342482	0.523083	3.02832	3.51941	1.98935	1
GOLGA8K	0.137881	0	0.0301974	0.0915928	0.0517448	1
STK32A-AS1	0.156379	0.290366	0.754484	1.03423	0.777386	1
FAM86EP	1.26972	0.417762	0.437377	0.506921	0.818397	1
NRON	0.623224	1.14189	0.617439	0.566135	0.257091	1
TMEM200B	0.466954	0.193759	0.206413	0.305015	0.802246	1
TRNP1	3.73666	2.75118	16.3232	23.1308	17.69	1
MINCR	2.92608	2.60858	2.69237	3.07669	4.15929	1
TPTE2P1	1.0598	1.2601	3.74579	4.74349	3.12126	1
LINC01170	0.17394	0.163549	0.281447	0.961794	1.04946	1
MIR9-3HG	19.263	6.62174	3.04511	2.34379	2.48146	1
CACNA1C-AS2	1.18603	0.983358	0.55675	0.690324	0.336143	1
SALL3	9.22345	0.605676	0.318615	0.240972	0.989615	1
LINC02361	0.340647	0.32472	0.712957	1.10078	1.0803	1
CUX1	7.76372	8.75917	7.36043	6.44853	5.8676	1
LHX5-AS1	26.8655	23.9414	9.92809	6.12719	1.81915	1
MAP1LC3B2	0.629902	0.801961	0.682074	1.14787	1.74628	1
DIO3OS	0.489983	0.1738	0.365626	0.200359	0.733998	1
ANKRD34C-AS1	0	0.0162148	0.307007	0.646419	0.482819	1
CTXND1	0.635458	0.0404281	0.24732	0.273203	4.17896	1
SH3RF3-AS1	0.157994	0.495699	1.52421	1.59515	2.42701	1
FRRS1L	2.96935	7.83741	40.7766	50.8765	35.9143	1
EPPK1	2.51222	0.376304	1.88689	3.39779	2.37599	1
FIGNL2	2.3419	0.166954	0.167557	0.206438	0.233529	1
SCRT1	2.30273	5.39047	3.47518	3.17755	2.72549	1
SPON1	1.571	1.11185	7.85366	8.15787	22.1657	1
ZNF488	0.281537	0.668	0.991177	1.63597	0.883303	1
GDF10	0.333069	0.036388	1.055	1.48915	12.6737	1
GABRQ	1.06199	1.6015	0.685158	1.80743	8.47606	1
CLEC4GP1	0.0656501	0.0472895	1.19388	2.23077	1.67994	1
RASL10B	7.60438	4.39719	17.2785	21.252	16.3291	1
MMP28	0.216639	0.299216	0.874518	0.755232	1.9673	1
DGCR10	0.657984	0.9269	0.791514	1.00524	0.385787	1
EPOP	2.41535	0.579583	0.417435	0.441042	1.22404	1
DGKK	0.554289	0.261804	1.57218	3.52395	4.00959	1
ARHGAP23	3.41521	3.62264	7.31496	8.483	6.64575	1
WHAMMP3	0.0366565	0.179014	0.730993	0.928897	0.923434	1
PGM5P2	0.909754	1.02375	0.924144	0.766341	0.610108	1
MRM1	0.934801	0.625174	1.28479	1.81317	2.67774	1
LINC01012	1.13651	0.953707	1.8203	1.54289	1.11028	1
PEG13	0.600799	2.32887	5.93963	6.20845	4.06452	1
LINC01668	0.754465	1.27435	1.04588	0.83007	0.551712	1
KLHL13	2.59223	3.92547	13.0485	17.0139	10.004	2
CYP26B1	1.25786	1.88934	1.52996	1.05053	0.709754	2
TFPI	0.570893	0.130149	1.11979	0.761813	5.05799	2
ST7	5.41356	13.9976	8.86752	8.35309	7.19268	2
THSD7A	6.85717	8.77466	4.30819	3.59	2.8696	2
CROT	16.528	3.26847	4.34852	3.51954	5.44795	2
ABCB4	0.878282	0.0785259	0.179834	0.241198	0.405939	2
SOX8	2.19636	0.798121	1.39582	1.16045	2.71407	2
AP2B1	40.1306	79.6974	89.6157	85.9098	68.7201	2
TAC1	4.1978	123.545	46.9766	56.5053	29.3378	2
CX3CL1	3.85398	3.25264	8.48329	9.66122	8.1231	2
AGK	6.89903	8.39568	10.7877	11.7124	10.7418	2
PHTF2	6.30428	6.78101	9.48924	10.3827	9.22905	2
UPP2	0.279136	0.242696	0.641565	1.20629	0.872573	2
GAS7	5.68679	12.1035	38.6626	36.2562	29.0779	2
MATK	0.0443964	0.222997	3.76266	3.88941	2.37242	2
CACNA2D2	3.78325	4.39893	9.04435	9.73524	7.99148	2
MYLIP	4.36247	3.18743	10.6593	11.1763	10.8069	2
E2F2	3.37259	0.12761	0.133129	0.0456596	0.2237	2
SYN1	0.956878	2.80809	6.0822	7.924	7.04952	2
JARID2	40.1224	24.3413	14.0236	11.504	12.9802	2
CYB561	3.3762	3.07632	8.73488	10.5861	9.44969	2
AASS	45.6052	7.07466	2.49962	1.38829	7.54738	2
MGST1	1.03552	0.169765	0.379832	0.426056	3.38827	2
CRY1	12.1911	6.53341	7.67281	8.36012	11.7912	2
IDS	7.68633	16.5775	29.0215	35.7525	34.723	2
SCMH1	12.8856	12.3142	16.0198	16.6498	14.6643	2
HIVEP2	7.10265	10.5627	23.6539	27.0837	19.0227	2
TSPAN9	3.06243	12.8929	15.4907	11.8844	8.89888	2
DPF1	5.14759	18.682	16.9455	15.515	9.9957	2
SYT7	1.98967	5.74463	15.4786	20.1197	14.1002	2
CALCOCO1	10.2424	13.7457	6.27709	5.15741	7.91125	2
SLC7A14	0.202811	1.96737	8.46547	10.4734	6.7828	2
SLC25A39	13.3558	8.94774	11.7258	11.5799	20.4285	2
POLR3B	3.65486	6.7807	6.12048	5.69742	4.5737	2
UFL1	16.4052	10.907	12.1815	13.0713	15.7091	2
STMN4	38.9622	82.1684	65.3596	66.7091	47.7534	2
CHDH	0.418216	0.080953	0.209459	0.191103	0.909883	2
CNTN1	4.55219	19.6242	137.058	166.499	89.9874	2
SYT13	7.88802	27.0129	78.8638	94.617	69.9737	2
SAMD4A	5.55842	1.00954	2.87499	3.84649	6.16559	2
SERPINB1	2.91938	0.23698	0.430113	0.550454	1.01298	2
FHL1	24.9089	22.0239	24.7029	27.3294	29.7937	2
GRAMD1B	2.60935	3.40143	9.62112	12.3444	10.765	2
DEPDC1	8.07735	0.522194	0.515403	0.112755	0.23942	2
KCNG1	0.910171	0.408939	1.03908	1.83265	2.50981	2
VEZT	22.8168	40.2126	29.4689	27.9553	23.2579	2
BCLAF1	44.571	63.7325	45.3199	38.2194	33.5557	2
ANK1	0.895317	1.39191	3.57831	4.22333	2.98034	2
LRRC7	0.958725	12.8242	15.7572	15.483	10.7439	2
PIAS1	14.1526	11.6652	9.43424	10.0141	8.33071	2
TMSB10	512.61	990.742	1048.11	960.281	818.364	2
TIMP2	10.4127	10.3033	21.3328	28.2695	47.6789	2
TUBG2	6.29236	5.2732	6.54575	8.14116	12.4104	2
AGA	6.78985	1.44422	2.42294	2.24802	2.93185	2
MAT2B	25.6167	6.17863	5.0954	5.68286	7.93936	2
TRIO	23.7339	42.302	35.1737	32.6293	23.9681	2
VCAN	87.2478	139.907	34.5352	33.1597	64.643	2
C6	0	0.0814232	3.15639	2.43239	1.67099	2
RAB27B	1.58091	2.82925	11.0574	16.6672	10.6043	2
CTNNA1	39.874	10.4834	14.0772	14.9733	35.3136	2
EPHA3	130.841	30.5322	14.2378	14.549	10.9101	2
GPM6B	124.659	70.7872	74.4983	80.3051	159.92	2
PREX2	11.4781	1.34001	1.26662	1.08324	2.59544	2
ARAP2	0.53209	0.187367	0.623847	0.976925	1.91221	2
DTNBP1	3.52499	3.13331	4.59944	5.05256	4.76389	2
HDAC9	8.65466	3.8564	25.1332	28.1388	18.7153	2
CELF2	23.3217	47.7756	45.0197	42.7866	27.0566	2
UTS2	0.0103815	0.0172192	0.302533	0.747055	1.15405	2
RCN1	21.7831	4.67565	9.07893	8.83094	14.6503	2
ARID1B	4.55325	5.55505	3.61507	3.45737	3.11435	2
NEDD4L	13.8193	31.4357	15.4239	15.8598	11.6757	2
PTCD2	2.00412	1.55899	2.52168	3.55812	3.5273	2
COL23A1	0.0726646	0.0434541	0.549987	0.693032	9.71727	2
FNIP2	7.67835	19.1344	18.2327	17.489	12.3087	2
MSMO1	68.7505	50.3619	105.779	136.11	84.5854	2
FSTL4	0.151907	1.76125	1.75533	1.63193	1.77219	2
FOXN3	9.91563	12.6689	9.57231	9.05377	8.44559	2
MCF2L2	0.499108	0.830223	3.7298	4.57531	4.7894	2
ARID4B	16.4375	22.7827	13.4175	11.56	10.8601	2
SYNE2	76.404	23.6211	4.47301	2.91072	6.57504	2
ATP9A	31.8476	115.308	115.084	124.713	83.082	2
ZFR	56.151	50.6312	44.4124	45.6518	39.0574	2
NPFFR2	0.0691433	0.101471	3.25122	3.83501	1.88995	2
DCBLD2	30.8085	30.8349	18.4477	15.7638	13.2688	2
PKP2	1.89607	0.761439	1.00622	1.05756	0.950136	2
MTA3	9.18039	3.92283	5.89047	6.43897	6.77638	2
RASGRF1	0.0432618	3.38382	17.9338	17.9258	12.4577	2
CAMK2B	0.644136	6.82656	21.5201	24.1816	14.8058	2
CROCC	11.3153	3.09672	2.38437	1.946	2.34714	2
ATP2B4	24.2409	4.43977	11.4245	18.6928	21.5276	2
CDK17	23.6872	35.6312	33.773	32.9944	25.0507	2
PSD	6.48037	14.2276	24.43	28.7792	21.7336	2
CCAR1	31.5479	26.6265	20.4775	17.1579	17.9893	2
BCAT1	53.3663	10.8321	9.02872	8.60034	8.12646	2
HDAC7	5.61712	2.97822	1.79617	1.34282	2.35384	2
NCKAP1	15.8762	13.7272	19.4374	22.2559	22.9409	2
BICRA	1.00413	0.777364	0.358783	0.318838	0.552543	2
TM7SF3	13.2418	9.50824	13.233	15.0406	19.2805	2
DMRT3	18.4791	1.54682	2.49473	2.49054	3.45642	2
SNCAIP	9.85825	8.25123	4.58475	3.63845	3.29923	2
FAR2	2.48533	2.41274	3.5085	8.61722	7.10762	2
CALCRL	2.53138	0.37732	5.34436	4.19834	3.82448	2
ANKS1A	19.0736	22.29	11.6121	8.74916	7.90393	2
MYLK	2.23802	0.296108	0.520601	0.496922	0.926169	2
FAM107B	11.2034	17.7504	9.74828	8.31198	7.97186	2
PDE4A	0.564206	1.32636	2.5692	2.94126	3.2903	2
ZMYND12	0.856946	0.36764	0.506506	0.98527	1.05262	2
MPPED2	5.96945	43.2366	12.304	10.7742	6.48842	2
KIF26A	5.97659	6.15016	2.59186	2.38315	2.49088	2
ROCK1	12.9214	11.5666	6.1162	5.29764	7.45323	2
CBFB	15.6524	10.8144	6.36033	5.23671	7.9255	2
PDK3	21.7251	6.77919	7.02436	9.87626	16.2655	2
REEP1	8.08266	44.462	67.1039	68.1955	37.9064	2
PYGM	0.859238	0.094985	0.177106	0.308403	1.00296	2
TRPC7	0.0024182	0.07916	2.93265	3.98667	3.68192	2
MAST4	1.80059	0.625735	1.74353	1.88738	2.66683	2
EXOC5	17.0632	22.9594	17.796	18.4121	15.6935	2
CNGB1	3.26268	5.80329	2.86871	2.28588	1.22828	2
OSBPL3	2.50966	0.486333	1.68997	2.61038	3.54046	2
MAP4K4	40.2324	64.3558	24.2516	19.8652	19.4767	2
VASH1	11.115	12.9073	12.478	11.3364	8.56172	2
LMCD1	1.39781	0.179368	0.628975	0.807578	1.1513	2
MYO3B	0.0501504	0.151596	0.337126	0.337791	0.638039	2
SLC6A15	4.36043	5.04266	12.6816	13.9881	12.1892	2
SPEG	1.7367	1.58352	2.29886	2.31761	2.69486	2
LNX1	0.58227	1.19769	1.85012	4.1338	5.17166	2
SREBF1	8.34809	1.31627	1.65942	1.74788	2.80669	2
SIDT1	0.111435	0.0750756	0.663096	1.20051	1.06435	2
SMARCE1	18.8452	23.9984	12.6456	9.88713	7.46497	2
PPP2R3A	16.3029	28.7712	18.284	17.8427	12.0548	2
GLI2	9.257	0.497404	0.257353	0.232239	0.829273	2
PPP2R2C	0.313291	3.64136	14.3869	18.0234	12.8567	2
MGLL	0.181209	0.257363	1.47207	3.64646	3.57477	2
WSCD2	0.687932	12.0522	17.3039	14.0291	9.6512	2
ADD2	14.4384	34.0932	31.0216	28.7379	17.7903	2
CACNG4	14.0857	28.6966	21.045	19.0304	12.7163	2
FRYL	17.5054	14.4899	9.27386	8.354	8.6519	2
DLG1	13.2192	4.77163	8.20449	11.1672	11.6036	2
PLXNA2	8.93409	27.642	20.0724	17.002	11.9385	2
PAG1	3.29381	4.55918	6.3878	7.49341	10.3208	2
NT5C2	9.87387	22.0687	14.9374	11.7238	9.97466	2
RAP1GAP	0.946166	3.12847	10.2381	12.2682	11.7071	2
RARB	1.9957	3.97696	3.21627	2.87452	2.4638	2
TOP2B	112.355	184.33	125.26	111.823	78.5773	2
PAK3	52.3332	73.8802	119.296	136.186	90.5539	2
CAPN6	26.8288	0.58499	0.213384	0.334097	0.926963	2
DCX	131.302	340.762	278.24	250.566	130.526	2
FAM76B	10.282	16.0243	11.5819	9.30723	8.76735	2
ACTN2	0.418211	0.447832	3.98716	5.54687	4.17747	2
JADE1	12.444	3.98955	3.43069	4.14574	4.34109	2
RBFOX1	0.465183	8.8511	11.6753	12.2327	6.54472	2
MLLT10	17.5448	12.0056	8.40801	8.13752	8.6744	2
ADCYAP1R1	3.2322	1.82445	11.4695	15.1329	15.2459	2
TNRC6C	9.46694	18.9277	13.1911	11.3508	10.8788	2
BRINP1	2.62073	13.3553	50.9923	56.7807	37.5163	2
RUNX1T1	3.47514	25.3812	10.8576	10.7761	6.4528	2
TNS1	1.16993	0.711185	1.77904	2.17008	3.54212	2
RIMS1	3.658	12.2657	17.7621	19.6708	18.1033	2
RFX3	23.2456	25.9621	15.9933	14.8259	16.1493	2
SLC4A4	1.60976	0.427554	0.796974	1.36489	8.06584	2
SMARCA2	1.69474	1.84593	5.5825	5.87783	6.4404	2
DLGAP4	8.86978	11.4668	6.29229	6.62516	6.993	2
CDH7	1.47597	3.59803	1.6613	1.69208	1.31624	2
MEF2C	1.95841	7.51811	19.075	21.0657	12.4263	2
PHLPP1	22.6489	6.18107	5.37404	5.58927	6.02314	2
ATP8B1	0.200196	0.0715216	0.148301	0.273532	0.652258	2
COL19A1	0.048635	0.110645	6.30961	5.77562	4.15566	2
EPB41L3	3.84326	5.50479	7.61262	11.4568	15.2491	2
SEMA5B	14.7327	2.74239	0.913061	0.723389	2.99056	2
ERC1	9.45536	9.63124	16.8297	16.7452	15.2378	2
TRPM3	1.23362	1.60677	6.57942	7.29311	5.17063	2
BCKDHB	7.792	3.42957	5.37167	6.0654	23.8985	2
OXCT1	11.1489	18.9333	55.0454	62.3348	51.6973	2
NKAIN1	17.0224	32.6389	21.601	18.4678	9.58767	2
EFR3B	18.1159	26.1608	20.4201	18.6912	13.6286	2
CTTN	18.2378	25.3662	18.836	13.9893	19.7303	2
WNT11	0.0553257	0.0896237	0.180747	0.117654	0.628047	2
EPS15	22.5091	24.714	56.202	66.1444	50.44	2
MGST2	1.03494	0.35864	1.90446	2.54464	2.71185	2
MAST2	9.88766	11.4905	11.4091	14.9072	13.681	2
ALG9	4.45106	6.63325	4.81264	4.22498	3.60567	2
MTMR2	14.0184	16.6892	15.0707	14.8662	12.5025	2
ADAMTS2	1.76479	0.307264	0.828114	0.847715	2.19228	2
MT3	0.653941	0.356581	10.1473	14.4822	15.2619	2
PHACTR3	5.01381	15.283	16.6457	16.1909	11.0049	2
RFX2	5.59861	0.961351	0.431371	0.361496	1.03437	2
EPB41L1	5.9077	13.8304	25.9025	28.8635	22.5033	2
TESC	0.4575	0.113834	1.31192	1.98774	18.5211	2
RPH3A	0.0269768	0.377233	1.37571	1.51659	0.968327	2
KIF16B	3.40676	1.42027	2.16392	2.66498	4.08236	2
NOS1	0.0380631	0.281845	6.96029	6.65589	3.37013	2
LTBP4	10.8558	2.57375	3.39318	3.11322	3.92939	2
SLC9A1	1.91844	1.30825	1.53793	1.61959	2.76664	2
KIF4A	16.55	1.51037	1.43045	0.748054	0.949975	2
PITPNM2	0.641384	0.775913	2.39483	2.60411	2.78209	2
ITGA6	29.1354	6.52703	9.28897	8.23613	14.4952	2
RAPGEF4	2.86674	2.90328	15.5462	19.974	14.9185	2
JPH4	6.48594	14.432	14.5317	13.6118	11.9242	2
MYH7	0.708155	0.840876	2.18602	2.40649	2.48429	2
SLC7A8	0.800198	0.500131	3.5059	2.95113	9.14042	2
G2E3	9.09413	8.93216	6.96776	8.18994	6.79512	2
MAP3K1	11.5544	15.1867	10.739	9.01648	7.32878	2
TMEM38B	3.57092	1.94804	2.91131	2.8901	5.81097	2
FKBP5	1.82143	0.321316	0.651106	0.63783	0.843982	2
TMEM14A	21.5343	33.2309	76.4419	82.0779	58.5987	2
HSP90AB1	290.413	275.701	349.397	388.257	345.283	2
ACOT7	6.10164	17.5417	25.8868	25.2806	18.8368	2
ABLIM1	3.88248	4.11758	23.5459	30.543	21.2204	2
NRP1	5.49186	18.9291	20.7888	20.5388	11.8517	2
HSD17B7P2	12.7953	3.22355	5.32331	5.72979	5.07033	2
PALMD	0.193836	0.342842	1.40554	1.20884	2.72993	2
TSPAN15	4.27133	0.719799	1.61968	2.09877	2.41103	2
H2AFY2	75.593	97.856	58.4794	41.0681	23.2493	2
CIRBP	58.6711	70.7299	51.9961	40.233	43.0318	2
SPECC1L	8.71709	9.17869	6.89423	5.93327	5.43026	2
YPEL1	7.10502	12.6093	5.89665	5.57276	3.70627	2
MAPK1	23.1826	23.7356	30.9651	32.4541	31.9141	2
SEZ6L	3.37182	15.1902	62.6596	57.0922	31.2461	2
TIMP3	18.624	2.12405	4.08702	5.59341	25.4756	2
SUN2	8.15213	13.4781	6.11453	5.65113	5.2015	2
PACSIN2	13.6699	10.034	11.1472	12.9102	16.3506	2
RASD2	0.131496	0.214636	2.57383	4.5197	3.51252	2
PDGFB	0.576152	0.448352	4.05467	6.08679	4.68457	2
RBFOX2	32.81	102.951	100.214	92.4022	58.3842	2
APOL4	0.038985	0.0101582	0.300259	0.663779	4.23454	2
CACNA1I	0.212758	1.07335	2.34168	2.97792	2.38199	2
TRIM9	5.06779	4.86336	5.27465	5.40909	7.29407	2
DAAM1	20.5465	34.7231	28.7253	27.9121	18.3104	2
ALKBH1	8.00839	8.42109	6.8649	5.76218	5.72407	2
SLC8A3	0.942468	1.56248	6.92222	7.40158	4.75239	2
DHRS2	0.0497856	0.129933	0.637258	0.856772	0.544097	2
CPNE6	0.0737611	0.224823	1.8324	2.68424	2.78358	2
CD40	0.350154	0.0151735	0.442152	1.4046	2.30978	2
RIMS4	4.10507	19.7837	48.2252	51.856	36.3801	2
SALL4	42.4568	2.20231	0.349439	0.441806	0.549536	2
TCFL5	5.53051	3.09569	4.56763	5.82022	6.33365	2
RNF24	10.0912	18.7426	11.8582	10.2862	10.8748	2
ANGPT4	0.109467	0.1588	0.597986	0.922594	0.751591	2
PDYN	1.51134	0.820402	76.1825	135.181	153.775	2
PAK5	9.16232	30.0974	23.0349	19.5713	10.1071	2
KIF3B	16.5831	46.2276	73.0794	71.9673	54.7801	2
MANBAL	9.55592	8.59649	12.2899	13.0582	12.0258	2
FAM83D	11.2518	1.03825	0.885854	0.138672	0.677424	2
SYNDIG1	0.677076	0.725355	1.2862	1.93241	3.71762	2
ST8SIA5	0.389466	0.362022	1.45557	1.81727	2.0886	2
NOL4	8.56368	36.7785	30.2308	30.7859	14.6034	2
STS	2.24389	5.29925	11.1232	11.4881	7.83584	2
MID1	78.557	32.3616	8.51943	7.11574	13.0114	2
CHRDL1	13.0196	0.798496	1.30158	1.94574	15.4291	2
GLRA2	1.42338	16.1639	18.5848	22.8831	11.3134	2
KLHL4	0.882649	3.46379	4.53742	6.06789	6.84629	2
GABRE	0.208459	0.140391	0.306614	0.727933	1.51999	2
NALCN	1.04518	4.8637	15.9807	17.0697	12.3944	2
FGF14	0.737486	3.41976	10.6275	11.1405	5.38759	2
HTR2A	0.997147	0.106446	2.01293	3.59135	2.69521	2
FNDC3A	43.3948	30.0891	42.4705	44.213	38.6826	2
VWA8	5.24207	3.78792	5.58686	6.24557	7.64589	2
N4BP1	9.60914	8.90091	6.16047	6.03173	6.41728	2
CBLN1	2.45026	8.25441	30.6394	35.6954	12.4241	2
HAS3	1.71736	1.45917	3.24063	3.46635	2.11456	2
NECAB2	1.81353	3.76841	24.9305	33.0854	22.4663	2
METRN	14.5	3.05586	3.75198	2.95769	8.22044	2
SALL1	25.8969	2.39942	1.83246	0.899393	5.01321	2
CEMIP	0.531215	0.361168	0.355124	0.554362	3.34663	2
OCA2	0.838992	0.134532	0.711879	0.92849	1.10502	2
TJP1	23.7327	6.17194	7.75069	8.08657	14.1674	2
BMF	11.0112	2.29643	1.94773	0.929409	1.71231	2
RIPK2	4.77042	0.790492	1.49426	2.5615	4.90733	2
CPQ	0.4828	0.035158	0.144199	0.238922	1.17366	2
NDRG1	1.60194	0.83703	1.51305	2.76236	3.78983	2
STMN2	208.854	724.973	705.783	783.846	473.943	2
NCALD	16.5678	6.11246	67.1895	76.6253	52.8611	2
SNX16	2.83671	2.79902	3.81289	4.3542	3.87599	2
NEFM	7.0599	12.7514	23.4006	29.4585	22.3177	2
DOT1L	8.05657	3.97734	2.04905	1.58296	1.93027	2
PTPRS	73.8695	72.5916	44.9198	43.3317	40.7959	2
PLA2G4C	0.292855	1.42506	2.21623	2.40214	2.68726	2
PDE4C	0.442718	0.260636	0.922552	1.14063	0.971427	2
ELL	2.44597	1.79259	1.1315	0.973847	1.62371	2
SIPA1L3	4.77814	2.44735	3.76592	3.95674	5.35931	2
CDK6	4.04485	1.38438	1.41119	1.29206	4.96303	2
TFPI2	2.51305	0.361147	3.83724	5.1023	62.0218	2
BET1	5.2148	3.18467	4.04958	4.5687	6.2586	2
HBP1	12.7924	6.66308	3.37445	3.58485	8.50755	2
SP4	18.6573	25.1229	16.7853	15.7517	10.8454	2
DNAH11	0.96401	0.346596	0.524707	0.378184	0.464209	2
PTN	22.084	25.6144	58.601	69.7768	239.636	2
DNAJB6	7.73051	7.51365	6.56445	6.18928	5.69123	2
FKBP14	5.2808	1.61512	2.77138	3.6732	7.84786	2
PTPRZ1	90.6144	9.72409	17.9425	21.884	80.1007	2
SERPINE1	1.48469	0.70374	0.739144	0.966381	11.3121	2
PHF14	16.7202	31.4862	27.2703	25.8705	18.343	2
GLI3	50.4249	4.06668	1.38678	0.578106	2.93693	2
RHEB	19.9963	15.716	23.6153	25.0688	25.5983	2
PRKAG2	4.05046	3.00603	6.92032	6.75465	4.46892	2
GCK	1.43925	1.15683	3.35334	3.71533	2.68699	2
SLC1A1	1.98285	11.3081	19.8334	20.3073	12.5865	2
SPIN1	33.5231	81.6807	84.7519	85.4991	58.2506	2
CORO2A	0.87574	2.35596	4.33858	5.41871	3.64384	2
TGFBR1	59.5266	51.6546	23.3517	17.9105	16.5093	2
KDM4C	5.49463	4.23974	5.08768	5.07993	5.9765	2
TYRP1	0.0651942	0.102072	2.06693	5.00979	10.0844	2
GLIS3	2.72905	0.757321	0.962184	0.899579	5.06221	2
APBA1	1.67236	6.80444	17.5769	23.7095	15.2859	2
SH3GL2	2.79258	14.0004	30.5605	39.9994	31.8622	2
SHB	3.58292	15.5804	3.90119	3.24385	2.46104	2
PDLIM1	5.6016	1.16404	3.37262	3.72469	5.22216	2
HPS1	6.16491	0.739029	3.47372	4.12293	5.4888	2
UNC5B	1.7873	2.30035	4.73856	4.61956	9.7831	2
ARHGAP21	51.3355	55.3563	36.9374	35.051	35.5325	2
CPEB3	2.80006	10.135	15.0045	15.2339	12.4448	2
SUFU	4.7583	3.06814	1.93035	1.61416	2.19457	2
NEURL1	1.552	5.30932	9.64322	10.5857	6.97666	2
SORCS1	6.98096	3.16067	12.7029	14.9752	11.5506	2
XPNPEP1	12.4181	10.28	16.072	15.8527	17.1223	2
DNAJC12	3.99184	3.69569	19.3497	23.7335	18.7659	2
PPIF	13.0674	6.16147	12.1799	10.8888	12.2053	2
LGI1	0.88722	0.926591	7.77751	8.94373	6.66	2
GIT1	11.6377	14.9718	19.5302	22.994	23.3254	2
RGS9	0.865326	0.349227	2.35828	3.74883	2.9964	2
DHX40	35.9755	27.0883	16.0807	13.3789	15.5984	2
RASD1	6.68014	1.80374	1.4254	2.00634	13.363	2
RAI1	7.67544	10.143	6.21632	5.33618	5.34291	2
LGALS3BP	9.32554	1.72192	8.5681	11.5475	44.525	2
ASIC2	0.22871	2.1803	10.02	10.9247	5.1669	2
SMURF2	14.0583	22.6127	10.1137	8.07654	8.03619	2
GABRA4	0.0759485	3.66733	11.5161	19.5288	16.0882	2
MANBA	6.36559	3.29145	5.23758	5.68391	9.31243	2
TBC1D9	20.1113	29.0238	41.83	48.5901	38.3462	2
INPP4B	0.568193	1.41121	3.33391	2.77504	2.90624	2
SOD3	0.0494329	0.0723621	0.339585	0.414079	2.25945	2
RAPGEF2	24.9009	17.0063	25.7474	26.4595	20.758	2
PPARGC1A	2.53681	1.82409	15.1368	13.1112	9.55523	2
HSPA8	124.396	231.403	292.112	323.349	282.301	2
VWA5A	8.17356	8.46041	13.3408	15.8031	17.2113	2
SIAE	1.18309	1.40848	5.0646	6.5172	7.52643	2
NRXN2	7.87727	17.9761	31.173	35.4245	24.3574	2
ST3GAL4	2.0122	3.21544	4.67518	5.17093	5.94297	2
CCKBR	0.413827	1.91257	4.22175	4.205	5.75893	2
PDHX	15.0694	20.9513	26.3544	28.1568	34.3223	2
SLC1A2	4.2184	34.9061	63.9039	65.3739	41.8263	2
COMMD9	5.15659	11.9612	12.8753	10.6136	8.97098	2
CORO1C	34.6286	59.246	35.4938	34.7356	34.0625	2
TNS2	0.55072	0.9899	1.55365	1.45298	2.31455	2
PARP11	5.89134	6.5097	2.77065	2.50458	2.91434	2
CUX2	6.29033	7.40431	3.38335	2.78669	1.83979	2
KCNA1	0.0604283	0.497113	7.52258	7.72846	5.49944	2
DUSP16	29.0702	27.366	16.7568	14.7259	11.6269	2
RASAL1	0.106572	0.211198	1.36171	2.45726	1.82695	2
STX2	16.8914	17.2505	8.65406	7.8756	9.4623	2
ADGRD1	0.140263	0.435791	0.373948	0.357968	0.294101	2
CPSF6	62.1008	63.3537	47.0901	40.7492	36.3234	2
CHD4	117.189	106.841	62.3569	52.908	49.737	2
NT5DC3	0.470986	0.339508	3.68694	6.05755	5.94628	2
C2CD5	19.2601	23.3973	17.433	18.5297	14.9687	2
RFX4	8.1143	0.589377	0.444541	0.30761	5.59038	2
MAN1A1	3.4398	1.84004	4.0653	3.96693	7.02647	2
TPD52L1	0.140924	0.199563	3.91346	5.543	5.77748	2
SASH1	3.41576	1.7459	2.27632	2.09534	6.13271	2
OPRM1	0.0397481	0.0620181	3.44259	3.46082	2.09467	2
BACH2	7.90175	25.7506	17.5167	14.8136	7.99407	2
RBM24	5.48209	0.812305	4.45649	6.36715	7.15728	2
BVES	5.44831	0.949774	0.72029	0.78001	1.45435	2
COL9A1	5.58597	0.218753	0.562775	0.531393	0.884955	2
B3GAT2	0.628503	1.02229	3.78503	4.50875	3.48853	2
PACRG	5.40642	1.59414	4.06649	4.4938	3.61635	2
C6orf118	9.22898	1.39078	1.49285	1.43119	1.66919	2
SMOC2	0.134862	0.497197	0.768356	1.29296	3.29757	2
VEGFA	14.0865	1.18694	1.34598	2.38013	6.05935	2
SLC29A1	6.90573	1.31885	6.30076	7.55361	8.04561	2
ENPP5	0.502462	0.503917	2.92151	6.19424	7.06677	2
HMGCS1	161.859	94.5347	143.658	168.3	110.192	2
HSPA9	46.0745	46.5467	64.1927	67.6512	85.8526	2
CDH9	0.259391	0.407713	1.24603	1.82506	0.847186	2
PDE8B	1.50622	0.986626	2.07191	3.35209	6.05448	2
GABRG2	0.561215	1.78446	6.00306	7.85227	5.15565	2
LMNB1	66.5373	38.7653	13.5883	8.64669	6.82875	2
ARRDC3	79.9072	193.232	104.114	99.7858	81.2766	2
SUB1	17.5755	24.6361	39.3767	46.117	33.9487	2
FAM172A	15.9784	11.7279	14.4326	16.3102	14.9633	2
LNPEP	5.15247	5.16329	3.35054	3.91383	4.77796	2
PDE4D	2.73872	4.31183	9.89611	10.9103	17.0946	2
SLC12A7	6.69755	0.703834	1.00001	1.06041	3.50464	2
LIFR	13.1146	7.43052	8.64598	11.0317	23.2301	2
CPEB4	8.73562	26.3146	37.3886	39.3578	34.6771	2
DBN1	85.2669	120.435	67.5696	55.3733	42.5521	2
UNC5A	0.543947	1.69425	4.85715	6.4223	4.23426	2
CNTN3	0.215309	9.15789	9.54707	10.1611	9.56173	2
RBP1	8.90893	9.28581	2.27161	1.81005	2.44537	2
BCHE	9.28722	0.537052	5.41941	7.81062	12.2846	2
FGF12	1.22926	1.98128	16.7946	28.7165	15.0949	2
CBLB	5.02935	6.70108	3.18035	2.59665	3.16331	2
PLXNA1	28.0365	41.3495	37.0467	33.5952	23.0776	2
CSPG5	6.00545	3.94645	21.8607	23.8484	15.4943	2
NEK11	2.62863	1.49433	2.71527	3.33193	3.95851	2
MRPL3	26.0915	23.6102	31.0585	30.4237	29.5153	2
PEX5L	1.06312	3.35866	16.8127	19.3375	7.88831	2
ARHGEF26	7.64633	3.16625	0.613631	0.592633	3.04156	2
PLCH1	32.6721	6.2368	2.62144	2.91712	4.61803	2
DNAH1	1.65238	1.53131	1.1858	0.800644	1.09359	2
ZBTB47	3.39947	2.8744	8.10222	11.0249	12.6761	2
FOXP1	4.31779	1.17816	2.01205	2.11891	2.67494	2
SLC4A3	4.37324	5.07641	15.6956	16.3692	13.625	2
STEAP3	0.150641	0.153198	0.557607	0.768129	6.96497	2
ITGA4	0.268663	0.175792	0.711544	0.690658	1.51574	2
GCA	13.0337	3.43598	8.90801	8.9761	8.60452	2
GRB14	0.173416	0.464207	2.10752	2.66229	2.0788	2
SPTBN1	31.3041	53.7953	84.2249	94.4539	72.2846	2
CCDC88A	29.4452	40.9669	34.6444	30.798	22.274	2
GLS	8.10988	14.8769	22.491	27.0762	22.4368	2
EFHD1	4.27729	0.229614	0.145991	0.207116	1.03986	2
TAF1B	7.11609	5.14552	6.34464	7.03171	6.81396	2
HPCAL1	2.81353	4.3246	8.29419	9.77002	8.83947	2
DARS	40.2609	12.9131	14.5558	16.4982	23.3447	2
SLC1A4	6.53445	17.1435	24.0498	23.8038	18.5898	2
EPAS1	0.343246	0.0642558	3.05366	1.91144	13.8903	2
EPHA4	52.9292	45.6423	7.55129	10.226	12.9984	2
PARD3B	7.55533	1.58575	2.0804	2.20148	4.65103	2
MARK1	13.14	19.5485	30.5885	33.1832	25.956	2
CHD5	0.275073	4.86399	28.7221	23.7613	14.4966	2
KIAA1324	1.29886	4.80727	3.23632	3.31556	3.09458	2
KCNC4	0.342315	0.1141	0.859187	1.37864	1.49377	2
EDEM3	11.4242	18.1968	24.5833	26.6795	24.984	2
SFPQ	76.5543	90.9768	60.9432	47.5791	43.3588	2
ARHGEF2	14.6984	11.2076	6.46483	5.61818	7.21899	2
MEF2D	3.80437	5.10851	8.67713	10.1166	11.2539	2
C1orf21	13.0242	18.3159	10.7639	11.7047	9.4696	2
DNAJC6	4.94946	14.4435	58.896	72.3187	49.3221	2
WLS	26.8527	66.3943	21.8304	9.36077	29.3061	2
RPE65	0.0627088	0.112973	5.4013	1.46135	5.48858	2
CD58	3.31565	0.330759	0.999011	1.06173	4.55957	2
KIF21B	17.0829	55.6485	43.6738	42.6428	27.5785	2
RRAGC	1.93279	2.78429	3.1915	3.14556	4.34321	2
SDHB	11.9128	15.854	23.7599	25.3615	26.1311	2
RGS4	0.824826	1.24366	6.73914	11.27	8.72928	2
IGSF21	0.746537	8.71827	9.08504	14.2783	7.33653	2
KIF17	1.25451	0.776183	4.10843	5.5698	4.04302	2
ECE1	3.38141	3.08038	5.08609	4.18187	7.89753	2
IPO13	9.2353	10.2517	8.18366	7.74189	9.48033	2
PIK3R3	20.622	43.4147	37.2514	29.6118	17.8935	2
PLPPR4	0.796627	9.47192	49.6582	67.4418	46.6497	2
STMN1	81.9454	180.339	155.348	144.565	82.0831	2
NENF	11.5068	2.123	16.3824	21.7552	35.2904	2
PROX1	5.14719	2.96784	0.897052	0.820365	2.05646	2
KIF14	9.29869	0.9708	0.516272	0.201055	0.496364	2
NRP2	4.61245	15.8493	47.1602	46.3445	28.5039	2
B4GALT6	8.43702	4.16735	5.53841	6.99519	6.55241	2
UBE3D	3.57962	2.24602	2.3276	2.83431	3.62795	2
TNFAIP3	1.93407	0.41877	0.332133	0.541357	1.84496	2
AKAP7	4.69711	1.11258	6.39068	10.8826	9.92632	2
RAB32	6.39653	0.991905	2.27936	2.08229	6.32853	2
ALDH8A1	0.665785	1.44111	0.625528	0.485767	0.799293	2
SGK1	1.04185	2.72976	5.00153	5.42806	4.74827	2
RAB3GAP2	12.9728	14.2592	15.9146	16.6758	18.4445	2
KLF12	18.3396	46.4188	21.0784	19.6945	14.4604	2
KLF9	0.249304	0.0667442	0.541191	1.01251	4.70391	2
ITGB1BP1	3.75581	5.24039	8.22424	9.12817	7.61308	2
PTBP3	14.956	27.018	18.1878	18.8809	18.6523	2
PPP4R4	3.63482	2.0672	6.25572	8.73614	7.72489	2
GPR68	0.844678	0.625172	2.31619	2.00906	1.28599	2
DNMT3A	18.0931	21.5013	13.9825	11.9754	10.0234	2
SLC17A5	5.18605	6.17661	9.00603	10.2191	11.8808	2
SLF2	12.4479	20.7381	16.3611	12.6638	14.5183	2
IFIT3	0.272585	0.38009	1.26768	1.88006	3.44738	2
IFIT2	0.196978	0.153739	0.851134	0.747594	3.98607	2
CNNM1	1.21359	1.10588	2.72184	3.19163	3.09641	2
SFRP5	0.103148	0.745663	1.48156	1.28045	1.12795	2
KANSL1	9.74379	8.47794	4.89661	4.12704	4.68554	2
EQTN	1.37867	0.0857622	0.0562638	0.0324501	0.0635917	2
GRIA2	8.63587	69.3596	104.305	113.04	65.735	2
CCDC170	0.0675509	0.0802812	0.268248	0.271735	0.782217	2
PLEKHG1	21.5064	4.23552	4.63312	3.79647	9.37783	2
ARAP3	5.49717	0.635922	0.479555	0.700708	1.31477	2
EPC1	9.14936	13.7246	9.93884	8.09837	6.78957	2
ENOX1	4.57207	19.6828	17.1062	12.8244	8.17012	2
SIL1	3.26964	3.21302	3.1971	3.43031	7.78489	2
ADRA1A	0.67148	4.78065	5.17401	7.12683	7.31818	2
PPP3CC	4.34928	9.72542	15.9482	16.2014	12.9034	2
ZNF706	8.37007	10.0053	7.32678	8.04704	8.53519	2
SPOP	11.6035	13.882	11.3948	10.2028	8.60081	2
MAPK8IP1	14.2969	24.3946	37.2769	39.1505	34.705	2
ZMYM2	39.844	39.6019	30.9566	32.1682	26.1078	2
ADGRB2	10.3551	7.87767	14.1488	15.1867	23.297	2
FABP3	10.4966	14.3659	113.286	140.395	87.3397	2
TMEM39B	5.09873	7.16472	4.60844	3.29827	3.24182	2
CPXM2	0	0.200547	1.42483	1.4459	4.42202	2
ZSCAN20	3.96722	4.73908	2.5679	2.23817	2.55927	2
HPCA	1.6521	1.67968	14.6179	27.5413	14.6872	2
CXCR4	16.6513	4.03238	7.28325	5.45377	24.8079	2
SV2C	0.578985	6.64421	9.35667	10.2655	9.23251	2
RASL11A	0.779237	0.624492	0.382897	0.624175	1.18351	2
UBL3	23.7	23.0166	57.5998	70.0712	55.56	2
LRRC39	2.36734	2.16772	11.6828	12.8391	12.7933	2
CBX3	51.6781	78.4578	57.2643	50.9715	41.3303	2
WIPF3	2.5256	1.02351	2.04051	2.43584	2.28941	2
RAMP3	0.0260592	0.0112981	0.223156	0.246701	0.672584	2
ACO1	9.70429	6.24715	7.4839	6.90849	9.39298	2
PHF24	0.881401	2.21096	17.7066	25.838	16.6478	2
KIAA1549	11.1424	15.2756	11.9791	10.0039	7.4963	2
TRIM24	69.8772	33.5523	21.0937	19.0704	15.1517	2
EGR2	22.4343	0.22187	0.344357	0.528759	1.36802	2
RBM19	7.06704	6.96646	5.80255	4.29126	4.98252	2
IFT81	19.1956	15.6248	12.3771	9.95042	9.91315	2
ACADS	3.13596	0.58577	1.1431	1.22472	1.53533	2
SSPN	0.550842	0.0674709	0.62604	1.0247	4.21774	2
SARDH	1.41306	0.193449	0.416022	0.444579	0.790932	2
IL13RA2	0.435421	1.01211	33.8346	40.7516	25.8972	2
AMD1	16.2133	12.9706	22.5783	22.906	21.5241	2
FAM199X	15.2522	14.1139	21.9463	29.5063	28.9478	2
METTL8	2.75156	2.34595	2.81652	3.27143	4.05734	2
KCNJ2	0.36263	0.735963	4.22578	2.83508	2.59395	2
RAP2C	25.4421	26.1697	21.5003	20.3311	18.2953	2
RAB38	5.11491	0.283526	0.975447	0.330601	1.50428	2
ACSL3	24.8034	30.5149	62.6082	78.7201	54.0933	2
DNPEP	5.0908	2.00858	2.88953	3.34859	5.82759	2
CHD6	26.503	23.0509	16.5632	15.9189	16.5939	2
PLCG1	31.0181	23.1763	11.1835	8.98087	13.3096	2
TOX2	4.11466	0.975531	1.70632	2.01564	2.82342	2
ZNFX1	4.62404	4.14687	5.34839	5.3905	6.98836	2
STX16	5.06926	2.38736	2.06764	2.60077	4.62953	2
IQSEC2	0.370029	0.457797	1.21121	1.30689	2.05469	2
GRM4	0.0679226	0.520034	0.49661	0.44419	0.445469	2
PACSIN1	0.965544	1.88438	7.79051	10.2448	9.1581	2
CPNE5	0.469795	0.891932	4.21484	4.32323	3.31426	2
ATXN1	4.20244	12.4557	16.9599	17.1086	15.368	2
RUNX2	0.20594	0.218426	0.346046	0.30108	0.80848	2
MYRF	1.83153	0.612657	0.530637	0.413887	0.582773	2
C17orf53	4.01318	0.521807	0.583486	0.51349	1.18481	2
OPRL1	2.18706	5.16848	11.8768	12.1974	8.08906	2
PSD4	0.0662784	0.255999	0.624932	0.619708	0.658105	2
GRIA3	9.33367	9.82589	5.60305	4.84367	4.32588	2
ATG4C	8.75562	4.16946	8.14783	10.7439	11.3938	2
GPCPD1	13.3012	27.8128	13.3988	11.83	11.6638	2
PCSK2	4.49749	33.499	9.91603	10.5422	5.39154	2
GRPR	0.403243	0.304783	1.61563	2.21867	2.0709	2
THRA	6.78296	24.911	40.3962	39.5152	30.5375	2
FLRT1	1.16853	1.68025	1.84278	2.39848	2.82732	2
TRMT5	7.98394	6.84544	8.14272	8.60898	7.21678	2
BCL11B	1.66359	20.7322	4.78386	3.43989	3.12297	2
RAP1B	2.14511	1.75527	2.33613	2.18042	2.92167	2
SLC35E1	5.9605	7.70404	9.10522	9.17956	10.9005	2
KDM4B	9.07282	6.35529	4.82129	4.55526	4.10633	2
STEAP4	0.1164	0.0425716	0.0374683	0.0312549	0.533626	2
GNAI1	10.2102	20.6574	38.1622	39.9931	27.0691	2
ASPHD2	4.74579	5.17951	9.75417	10.4938	7.91213	2
C22orf24	1.42953	1.9632	1.08411	0.940821	0.659412	2
GNAZ	21.0893	31.7769	38.9988	49.4569	40.0279	2
CDHR3	1.22138	0.298393	1.43724	2.36287	2.22369	2
MYO5C	0.854401	0.222247	0.563694	0.314727	0.877172	2
DUT	8.8316	6.70842	13.2623	12.8343	10.2203	2
ISLR	0.229134	0.212259	2.5972	4.61585	20.4279	2
DCTD	13.3753	4.14481	6.47168	7.37634	11.0301	2
PIMREG	15.4618	1.21289	1.05951	0.34876	0.563641	2
SHBG	1.16114	0.152447	0.155764	0.206373	0.398233	2
MTUS1	2.44417	5.4993	17.114	17.0779	9.88064	2
EGLN3	4.83226	0.653114	0.38848	0.464007	2.93459	2
MIS18BP1	16.2573	1.47957	0.919067	0.464961	1.20255	2
ITFG1	8.76468	18.892	31.1396	33.4992	25.3265	2
FOXJ1	5.52692	2.44785	0.93689	0.279873	2.41907	2
SEC14L1	9.58848	13.253	7.98029	6.80423	6.78195	2
TULP4	25.3336	42.1459	38.178	38.3865	28.7426	2
ZSWIM6	26.1271	42.9031	12.7767	10.6301	11.6961	2
FCHO1	6.50977	7.15535	6.57168	5.76877	4.53686	2
PXDN	36.7413	27.8558	15.028	9.33487	9.19083	2
CAMSAP1	37.848	56.0973	45.1211	43.4126	32.314	2
ASS1	1.4355	0.567831	6.80522	21.1126	22.618	2
CASZ1	1.13359	0.254285	0.142241	0.1873	0.213697	2
C1QL1	0.596485	0.28746	0.374705	0.876333	13.1484	2
SH3BGRL	62.4335	27.3822	41.6287	49.5336	50.7524	2
SH3BP5	1.053	6.77848	7.65181	6.91609	8.96807	2
NDFIP1	20.6759	36.9654	74.2365	81.9928	64.2415	2
WDR44	14.4245	26.5384	35.2646	37.1213	30.2038	2
CHD1L	30.6008	17.4468	12.9619	9.82464	12.8823	2
LGALS3	1.01275	0.144855	0.857688	1.74408	12.4414	2
RAF1	26.672	28.1466	21.3539	18.6017	17.7381	2
SLC6A11	0.117158	1.26727	3.00757	3.05523	2.8769	2
NUP210	15.4099	3.47697	6.48251	5.56534	5.02102	2
HSD17B7	7.53765	2.77097	5.39797	5.58738	4.50964	2
MRPL35	12.4764	18.3823	29.822	30.9802	24.0883	2
RAMP1	0.188593	0.320032	1.09538	2.82499	5.6965	2
PTPRE	0.684583	0.675563	1.43221	1.92627	2.33118	2
POPDC3	0.813733	0.278621	1.40852	2.21038	2.02759	2
RIN2	6.21386	6.72745	2.72956	2.19511	4.4454	2
CTNNBL1	11.175	9.58916	7.32636	7.00698	7.12004	2
ATP8A2	3.28722	18.2181	27.3092	26.1961	15.5239	2
MTUS2	1.30239	11.063	9.53605	8.41133	4.81278	2
GPR12	0.0796757	3.38928	27.7376	31.8765	17.0991	2
CHRM3	0.383027	0.595909	4.53033	5.05841	2.83998	2
DCLK1	12.6804	51.6688	64.2235	65.4568	48.4818	2
CCNA1	2.87093	1.97013	5.67214	6.39432	4.56011	2
STARD13	1.66124	0.187514	0.644584	0.898234	1.75669	2
SLC39A11	1.6871	1.01853	1.34742	1.45068	2.91559	2
MKRN1	30.6777	46.8253	32.139	31.5911	27.6067	2
NTS	0.531159	21.6845	61.8622	56.9765	35.1283	2
TMTC1	2.18319	9.37631	5.88031	7.1248	6.76301	2
DUSP26	2.16372	5.52582	16.548	21.3751	17.7433	2
CTIF	10.2102	22.912	21.747	21.1228	17.1677	2
CHL1	12.1616	19.825	61.0464	70.6513	41.0094	2
MEIS2	25.3311	92.2327	68.738	56.9014	33.4042	2
VAV3	1.51687	5.62307	2.34399	2.13502	1.71893	2
PSRC1	19.4466	1.95672	3.32456	2.49786	7.88365	2
PTGFRN	10.4473	4.42264	12.0033	14.5908	25.6189	2
KIDINS220	34.6567	113.732	114.566	104.625	63.8117	2
CABLES1	1.03792	1.91302	1.13647	0.694986	0.58721	2
DOCK2	0.132802	0.0115656	0.0170448	0.0196287	0.0389126	2
EMP1	0.463082	0.0698804	1.76518	1.67656	9.04413	2
PHC2	34.2496	33.2237	12.5006	9.09458	11.7582	2
DAGLA	2.61227	2.8391	6.20278	6.08161	5.04764	2
APC	23.3374	68.6631	97.0202	102.166	69.9569	2
HRK	0.662235	2.01096	0.357023	0.32382	1.53036	2
BICDL1	2.274	9.62002	12.7871	10.7237	9.38405	2
SRPK2	18.582	25.9904	38.1067	41.4965	35.4376	2
ADGRB3	21.5093	16.808	36.7589	33.8179	27.1357	2
ANKRD6	6.77105	2.86081	4.54611	4.62728	5.57231	2
PHF21A	9.03952	8.21707	4.94392	4.5597	6.06925	2
PPP1R1A	8.11768	9.37381	23.2085	24.0664	17.6107	2
MAP7	1.37443	1.54152	2.90676	2.51205	3.99302	2
NMBR	0.222313	0.134984	0.511799	0.920001	0.747869	2
KLHL36	3.81147	7.67956	11.8929	12.8414	11.7271	2
DHX9	98.2166	101.111	72.3096	61.9606	53.1268	2
ITM2C	41.8001	33.3587	72.5771	80.4153	125.809	2
SERPINE2	2.70167	3.4196	7.07088	6.91156	9.85588	2
TMBIM1	0.703036	0.655433	1.23934	1.12544	5.96403	2
MRPS9	17.5756	10.603	14.6223	15.7094	13.2014	2
ANKRD36	12.567	17.7315	11.66	10.0475	8.9559	2
EPC2	16.2046	29.8207	19.5613	16.1336	11.1539	2
SLC41A2	1.85206	7.36218	15.0348	15.4957	13.3472	2
MMD2	0.0571977	0.0971271	1.31738	1.23819	1.15378	2
ACTL6A	17.8193	10.747	3.81675	2.72503	5.67552	2
SCN2A	1.27868	4.67853	30.7293	35.0288	19.3859	2
SKIL	16.4397	23.1473	19.2147	20.0428	16.7741	2
EPRS	39.6996	39.1539	46.1444	50.1304	52.9466	2
CDK5RAP2	18.4522	11.5693	6.8897	5.49768	8.07635	2
TLR4	0.177387	0.0451561	0.587258	0.974348	4.06692	2
ATP6V1G1	82.2002	136.642	87.8433	72.4934	75.3305	2
GARNL3	2.18594	1.69682	4.86699	4.93419	4.03679	2
GABBR2	0.354464	7.37934	17.4525	20.5975	22.8261	2
DNAJB5	14.7199	23.4238	15.4108	16.3407	14.2462	2
ALDH1B1	13.5792	4.98601	12.8084	15.9246	14.0419	2
IGFBPL1	47.4006	60.6705	18.0741	16.2455	19.6859	2
DENND4C	17.7582	13.8184	8.62852	7.92234	11.5754	2
[truncated: 9,005 more rows]

## Sheet: f
Cluster	ContrastPair	Inhibitor	Gene	Log2FC
Cluster_1	DOT1Li_2uM_vs_DMSO_2uM	DOT1Li	ARPP21	0.825714
Cluster_1	DOT1Li_2uM_vs_DMSO_2uM	DOT1Li	KCNA1	0.928047
Cluster_1	DOT1Li_2uM_vs_DMSO_2uM	DOT1Li	PDE2A	1.25722
Cluster_1	DOT1Li_2uM_vs_DMSO_2uM	DOT1Li	ROBO1	-0.833347
Cluster_1	DOT1Li_2uM_vs_DMSO_2uM	DOT1Li	WLS	-1.43736
Cluster_1	DOT1Li_2uM_vs_DMSO_2uM	DOT1Li	GABRA5	0.765208
Cluster_1	DOT1Li_2uM_vs_DMSO_2uM	DOT1Li	S100A10	-1.23355
Cluster_1	DOT1Li_2uM_vs_DMSO_2uM	DOT1Li	RBP1	-1.45038
Cluster_1	DOT1Li_2uM_vs_DMSO_2uM	DOT1Li	DRD1	1.36788
Cluster_1	DOT1Li_2uM_vs_DMSO_2uM	DOT1Li	NPNT	1.12276
Cluster_1	DOT1Li_2uM_vs_DMSO_2uM	DOT1Li	GPRIN2	0.712749
Cluster_1	DOT1Li_2uM_vs_DMSO_2uM	DOT1Li	HLA-B	1.30289
Cluster_1	DOT1Li_2uM_vs_DMSO_2uM	DOT1Li	NETO1	1.1973
Cluster_1	DOT1Li_2uM_vs_DMSO_2uM	DOT1Li	TACR1	-1.07198
Cluster_1	DOT1Li_2uM_vs_DMSO_2uM	DOT1Li	SV2C	0.962434
Cluster_1	DOT1Li_2uM_vs_DMSO_2uM	DOT1Li	ADCYAP1R1	0.600527
Cluster_1	DOT1Li_2uM_vs_DMSO_2uM	DOT1Li	MC4R	2.05189
Cluster_1	DOT1Li_2uM_vs_DMSO_2uM	DOT1Li	NTN1	1.22639
Cluster_1	DOT1Li_2uM_vs_DMSO_2uM	DOT1Li	KCNJ3	0.985872
Cluster_1	DOT1Li_2uM_vs_DMSO_2uM	DOT1Li	GABRG1	1.01603
Cluster_1	DOT1Li_2uM_vs_DMSO_2uM	DOT1Li	BRINP3	1.28856
Cluster_1	DOT1Li_2uM_vs_DMSO_2uM	DOT1Li	DGKG	1.30548
Cluster_1	DOT1Li_2uM_vs_DMSO_2uM	DOT1Li	SLC6A7	1.55669
Cluster_1	DOT1Li_2uM_vs_DMSO_2uM	DOT1Li	PITPNM3	0.861237
Cluster_1	DOT1Li_2uM_vs_DMSO_2uM	DOT1Li	COL19A1	1.30132
Cluster_1	DOT1Li_2uM_vs_DMSO_2uM	DOT1Li	KCNG1	2.38213
Cluster_1	DOT1Li_2uM_vs_DMSO_2uM	DOT1Li	RGS6	1.66844
Cluster_1	DOT1Li_2uM_vs_DMSO_2uM	DOT1Li	MTUS1	-1.03244
Cluster_1	DOT1Li_2uM_vs_DMSO_2uM	DOT1Li	EPHA6	0.91954
Cluster_1	DOT1Li_2uM_vs_DMSO_2uM	DOT1Li	ADRA1A	0.859125
Cluster_1	DOT1Li_2uM_vs_DMSO_2uM	DOT1Li	TLE2	1.64661
Cluster_1	DOT1Li_2uM_vs_DMSO_2uM	DOT1Li	SOX1	0.965639
Cluster_1	DOT1Li_2uM_vs_DMSO_2uM	DOT1Li	NECAB2	1.05512
Cluster_1	DOT1Li_2uM_vs_DMSO_2uM	DOT1Li	GLB1L3	1.3128
Cluster_1	DOT1Li_2uM_vs_DMSO_2uM	DOT1Li	SPHKAP	0.666037
Cluster_1	DOT1Li_2uM_vs_DMSO_2uM	DOT1Li	DCHS2	1.07014
Cluster_1	DOT1Li_2uM_vs_DMSO_2uM	DOT1Li	RBP4	1.18737
Cluster_1	DOT1Li_2uM_vs_DMSO_2uM	DOT1Li	SSTR1	0.960308
Cluster_1	DOT1Li_2uM_vs_DMSO_2uM	DOT1Li	KCNK9	0.622416
Cluster_1	DOT1Li_2uM_vs_DMSO_2uM	DOT1Li	SERPINB9	0.819308
Cluster_1	DOT1Li_2uM_vs_DMSO_2uM	DOT1Li	CACNA2D2	0.605435
Cluster_1	DOT1Li_2uM_vs_DMSO_2uM	DOT1Li	CDHR1	0.944626
Cluster_1	DOT1Li_2uM_vs_DMSO_2uM	DOT1Li	CNIH3	0.908234
Cluster_1	DOT1Li_2uM_vs_DMSO_2uM	DOT1Li	RASD2	1.35261
Cluster_1	DOT1Li_2uM_vs_DMSO_2uM	DOT1Li	ANK1	0.771338
Cluster_1	DOT1Li_2uM_vs_DMSO_2uM	DOT1Li	CBLN1	-0.669798
Cluster_1	DOT1Li_2uM_vs_DMSO_2uM	DOT1Li	CHRM3	0.629867
Cluster_1	DOT1Li_2uM_vs_DMSO_2uM	DOT1Li	CRHR2	1.4704
Cluster_1	DOT1Li_2uM_vs_DMSO_2uM	DOT1Li	B3GAT2	-0.700028
Cluster_1	DOT1Li_2uM_vs_DMSO_2uM	DOT1Li	ALK	0.784724
Cluster_1	DOT1Li_2uM_vs_DMSO_2uM	DOT1Li	PDLIM1	-1.22147
Cluster_1	DOT1Li_2uM_vs_DMSO_2uM	DOT1Li	EPHA8	1.48331
Cluster_1	DOT1Li_2uM_vs_DMSO_2uM	DOT1Li	FOXP2	0.854819
Cluster_1	DOT1Li_2uM_vs_DMSO_2uM	DOT1Li	BRINP1	0.586311
Cluster_1	DOT1Li_2uM_vs_DMSO_2uM	DOT1Li	TGFA	1.2903
Cluster_1	DOT1Li_2uM_vs_DMSO_2uM	DOT1Li	MGLL	1.12548
Cluster_1	DOT1Li_2uM_vs_DMSO_2uM	DOT1Li	PSD4	1.09409
Cluster_1	DOT1Li_2uM_vs_DMSO_2uM	DOT1Li	ASIC2	0.661802
Cluster_1	DOT1Li_2uM_vs_DMSO_2uM	DOT1Li	SEZ6	0.726224
Cluster_1	DOT1Li_2uM_vs_DMSO_2uM	DOT1Li	KLF5	0.668896
Cluster_1	DOT1Li_2uM_vs_DMSO_2uM	DOT1Li	CABP1	0.772182
Cluster_1	DOT1Li_2uM_vs_DMSO_2uM	DOT1Li	NRGN	1.11677
Cluster_1	DOT1Li_2uM_vs_DMSO_2uM	DOT1Li	TNR	0.620791
Cluster_1	DOT1Li_2uM_vs_DMSO_2uM	DOT1Li	LRTM2	1.24419
Cluster_1	DOT1Li_2uM_vs_DMSO_2uM	DOT1Li	SPOCK2	0.701744
Cluster_1	DOT1Li_2uM_vs_DMSO_2uM	DOT1Li	PPP1R1B	1.62843
Cluster_1	DOT1Li_2uM_vs_DMSO_2uM	DOT1Li	CPNE5	0.630509
Cluster_1	DOT1Li_2uM_vs_DMSO_2uM	DOT1Li	RAB31	-0.767747
Cluster_1	DOT1Li_2uM_vs_DMSO_2uM	DOT1Li	GPR176	0.6816
Cluster_1	DOT1Li_2uM_vs_DMSO_2uM	DOT1Li	LITAF	-1.54856
Cluster_1	DOT1Li_2uM_vs_DMSO_2uM	DOT1Li	ATP2A3	1.30421
Cluster_1	DOT1Li_2uM_vs_DMSO_2uM	DOT1Li	GLP1R	1.6771
Cluster_1	DOT1Li_2uM_vs_DMSO_2uM	DOT1Li	KCNT1	1.1461
Cluster_1	DOT1Li_2uM_vs_DMSO_2uM	DOT1Li	FUT1	0.952469
Cluster_1	DOT1Li_2uM_vs_DMSO_2uM	DOT1Li	RAMP1	1.67554
Cluster_1	DOT1Li_2uM_vs_DMSO_2uM	DOT1Li	SV2B	1.03433
Cluster_1	DOT1Li_2uM_vs_DMSO_2uM	DOT1Li	STEAP3	-1.5622
Cluster_1	DOT1Li_2uM_vs_DMSO_2uM	DOT1Li	AHRR	1.08362
Cluster_1	DOT1Li_2uM_vs_DMSO_2uM	DOT1Li	HAP1	0.972159
Cluster_1	DOT1Li_2uM_vs_DMSO_2uM	DOT1Li	NIPAL2	0.959105
Cluster_1	DOT1Li_2uM_vs_DMSO_2uM	DOT1Li	PRSS56	2.80486
Cluster_1	DOT1Li_2uM_vs_DMSO_2uM	DOT1Li	RASAL1	1.42902
Cluster_1	DOT1Li_2uM_vs_DMSO_2uM	DOT1Li	ADRA1B	0.822553
Cluster_1	DOT1Li_2uM_vs_DMSO_2uM	DOT1Li	CHRNB4	1.27326
Cluster_1	DOT1Li_2uM_vs_DMSO_2uM	DOT1Li	SPP1	-0.888914
Cluster_1	DOT1Li_2uM_vs_DMSO_2uM	DOT1Li	EFEMP1	-1.82893
Cluster_1	DOT1Li_2uM_vs_DMSO_2uM	DOT1Li	SPON1	0.735725
Cluster_1	DOT1Li_2uM_vs_DMSO_2uM	DOT1Li	HLA-C	0.823773
Cluster_1	DOT1Li_2uM_vs_DMSO_2uM	DOT1Li	GRIK4	0.603404
Cluster_1	DOT1Li_2uM_vs_DMSO_2uM	DOT1Li	ADAMTS2	1.42475
Cluster_1	DOT1Li_2uM_vs_DMSO_2uM	DOT1Li	NIPAL1	1.02219
Cluster_1	DOT1Li_2uM_vs_DMSO_2uM	DOT1Li	NPFFR2	1.16071
Cluster_1	DOT1Li_2uM_vs_DMSO_2uM	DOT1Li	IRF6	1.09088
Cluster_1	DOT1Li_2uM_vs_DMSO_2uM	DOT1Li	COL22A1	0.978018
Cluster_1	DOT1Li_2uM_vs_DMSO_2uM	DOT1Li	TMTC1	0.6104
Cluster_1	DOT1Li_2uM_vs_DMSO_2uM	DOT1Li	EPPK1	1.18438
Cluster_1	DOT1Li_2uM_vs_DMSO_2uM	DOT1Li	ENTPD3	0.783923
Cluster_1	DOT1Li_2uM_vs_DMSO_2uM	DOT1Li	KCNF1	1.06151
Cluster_1	DOT1Li_2uM_vs_DMSO_2uM	DOT1Li	RASGRP2	0.947875
Cluster_1	DOT1Li_2uM_vs_DMSO_2uM	DOT1Li	CDH1	2.1817
Cluster_1	DOT1Li_2uM_vs_DMSO_2uM	DOT1Li	CSGALNACT1	0.796527
Cluster_1	DOT1Li_2uM_vs_DMSO_2uM	DOT1Li	GRM4	0.946827
Cluster_1	DOT1Li_2uM_vs_DMSO_2uM	DOT1Li	IGSF21	1.01823
Cluster_1	DOT1Li_2uM_vs_DMSO_2uM	DOT1Li	KCNS3	0.985088
Cluster_1	DOT1Li_2uM_vs_DMSO_2uM	DOT1Li	MSX2	-2.54518
Cluster_1	DOT1Li_2uM_vs_DMSO_2uM	DOT1Li	CYP26B1	-0.879828
Cluster_1	DOT1Li_2uM_vs_DMSO_2uM	DOT1Li	CERCAM	0.836547
Cluster_1	DOT1Li_2uM_vs_DMSO_2uM	DOT1Li	ESYT3	0.744654
Cluster_1	DOT1Li_2uM_vs_DMSO_2uM	DOT1Li	CACNG3	0.86008
Cluster_1	DOT1Li_2uM_vs_DMSO_2uM	DOT1Li	TRPM2	1.8265
Cluster_1	DOT1Li_2uM_vs_DMSO_2uM	DOT1Li	STAC2	0.941658
Cluster_1	DOT1Li_2uM_vs_DMSO_2uM	DOT1Li	DSCAML1	0.720955
Cluster_1	DOT1Li_2uM_vs_DMSO_2uM	DOT1Li	HAR1A	1.1137
Cluster_1	DOT1Li_2uM_vs_DMSO_2uM	DOT1Li	MLXIPL	1.26526
Cluster_1	DOT1Li_2uM_vs_DMSO_2uM	DOT1Li	HS6ST3	0.658874
Cluster_1	DOT1Li_2uM_vs_DMSO_2uM	DOT1Li	DEK	-0.580475
Cluster_1	DOT1Li_2uM_vs_DMSO_2uM	DOT1Li	VWA5B1	0.920206
Cluster_1	DOT1Li_2uM_vs_DMSO_2uM	DOT1Li	PDGFB	0.761539
Cluster_1	DOT1Li_2uM_vs_DMSO_2uM	DOT1Li	MMEL1	0.883318
Cluster_1	DOT1Li_2uM_vs_DMSO_2uM	DOT1Li	VWA5B2	0.956952
Cluster_1	DOT1Li_2uM_vs_DMSO_2uM	DOT1Li	PDGFA	0.634399
Cluster_1	DOT1Li_2uM_vs_DMSO_2uM	DOT1Li	KIRREL3	0.583415
Cluster_1	DOT1Li_2uM_vs_DMSO_2uM	DOT1Li	MYOZ3	0.908918
Cluster_1	DOT1Li_2uM_vs_DMSO_2uM	DOT1Li	CA10	-0.642203
Cluster_1	DOT1Li_2uM_vs_DMSO_2uM	DOT1Li	DUSP6	-0.645962
Cluster_1	DOT1Li_2uM_vs_DMSO_2uM	DOT1Li	SCN2B	0.652454
Cluster_1	DOT1Li_2uM_vs_DMSO_2uM	DOT1Li	RAP1GAP	0.600261
Cluster_1	DOT1Li_2uM_vs_DMSO_2uM	DOT1Li	NGEF	0.678119
Cluster_1	DOT1Li_2uM_vs_DMSO_2uM	DOT1Li	ELK3	-0.983066
Cluster_1	DOT1Li_2uM_vs_DMSO_2uM	DOT1Li	RET	0.589098
Cluster_1	DOT1Li_2uM_vs_DMSO_2uM	DOT1Li	TRIM47	1.34475
Cluster_1	DOT1Li_2uM_vs_DMSO_2uM	DOT1Li	HLA-F	3.1708
Cluster_1	DOT1Li_2uM_vs_DMSO_2uM	DOT1Li	CACNG5	1.31353
Cluster_1	DOT1Li_2uM_vs_DMSO_2uM	DOT1Li	GDA	1.55372
Cluster_1	DOT1Li_2uM_vs_DMSO_2uM	DOT1Li	TMEM132E	1.02413
Cluster_1	DOT1Li_2uM_vs_DMSO_2uM	DOT1Li	TUBA4A	1.19481
Cluster_1	DOT1Li_2uM_vs_DMSO_2uM	DOT1Li	HRH1	0.660253
Cluster_1	DOT1Li_2uM_vs_DMSO_2uM	DOT1Li	ITPR3	1.26703
Cluster_1	DOT1Li_2uM_vs_DMSO_2uM	DOT1Li	GABRE	0.75642
Cluster_1	DOT1Li_2uM_vs_DMSO_2uM	DOT1Li	TNK1	0.596892
Cluster_1	DOT1Li_2uM_vs_DMSO_2uM	DOT1Li	SMPDL3B	0.872657
Cluster_1	DOT1Li_2uM_vs_DMSO_2uM	DOT1Li	ECE2	0.741017
Cluster_1	DOT1Li_2uM_vs_DMSO_2uM	DOT1Li	ADCY8	0.60121
Cluster_1	DOT1Li_2uM_vs_DMSO_2uM	DOT1Li	MEGF8	0.61777
Cluster_1	DOT1Li_2uM_vs_DMSO_2uM	DOT1Li	ADRA2C	0.981319
Cluster_1	DOT1Li_2uM_vs_DMSO_2uM	DOT1Li	LPL	0.938968
Cluster_1	DOT1Li_2uM_vs_DMSO_2uM	DOT1Li	TMEM151A	0.703121
Cluster_1	DOT1Li_2uM_vs_DMSO_2uM	DOT1Li	FGFR2	-0.647273
Cluster_1	DOT1Li_2uM_vs_DMSO_2uM	DOT1Li	NKD2	1.20792
Cluster_1	DOT1Li_2uM_vs_DMSO_2uM	DOT1Li	ATP2B3	0.585471
Cluster_1	DOT1Li_2uM_vs_DMSO_2uM	DOT1Li	FAM163A	1.08051
Cluster_1	DOT1Li_2uM_vs_DMSO_2uM	DOT1Li	CPXM2	1.32505
Cluster_1	DOT1Li_2uM_vs_DMSO_2uM	DOT1Li	SPEG	0.601174
Cluster_1	DOT1Li_2uM_vs_DMSO_2uM	DOT1Li	ECEL1	0.629628
Cluster_1	DOT1Li_2uM_vs_DMSO_2uM	DOT1Li	FADS6	1.2486
Cluster_1	DOT1Li_2uM_vs_DMSO_2uM	DOT1Li	HLA-DQB1	0.649736
Cluster_1	DOT1Li_2uM_vs_DMSO_2uM	DOT1Li	LRRN2	0.597397
Cluster_1	DOT1Li_2uM_vs_DMSO_2uM	DOT1Li	COL23A1	1.7174
Cluster_1	DOT1Li_2uM_vs_DMSO_2uM	DOT1Li	ELF4	-1.25202
Cluster_1	DOT1Li_2uM_vs_DMSO_2uM	DOT1Li	NPAS4	0.67684
Cluster_1	DOT1Li_2uM_vs_DMSO_2uM	DOT1Li	MAP3K6	0.888044
Cluster_1	DOT1Li_2uM_vs_DMSO_2uM	DOT1Li	TRIM7	0.987148
Cluster_1	DOT1Li_2uM_vs_DMSO_2uM	DOT1Li	ITGA8	1.6466
Cluster_1	DOT1Li_2uM_vs_DMSO_2uM	DOT1Li	ALPL	0.611779
Cluster_1	DOT1Li_2uM_vs_DMSO_2uM	DOT1Li	CARTPT	1.35857
Cluster_1	DOT1Li_2uM_vs_DMSO_2uM	DOT1Li	CAV2	1.07173
Cluster_1	DOT1Li_2uM_vs_DMSO_2uM	DOT1Li	KIAA1217	-0.696685
Cluster_1	DOT1Li_2uM_vs_DMSO_2uM	DOT1Li	DLL4	0.979837
Cluster_1	DOT1Li_2uM_vs_DMSO_2uM	DOT1Li	FIBCD1	1.08422
Cluster_1	DOT1Li_2uM_vs_DMSO_2uM	DOT1Li	GABRD	1.8458
Cluster_1	DOT1Li_2uM_vs_DMSO_2uM	DOT1Li	CXCR4	0.759549
Cluster_1	DOT1Li_2uM_vs_DMSO_2uM	DOT1Li	HAPLN1	-1.95215
Cluster_1	DOT1Li_2uM_vs_DMSO_2uM	DOT1Li	ARID5A	0.977238
Cluster_1	DOT1Li_2uM_vs_DMSO_2uM	DOT1Li	MADCAM1	1.47011
Cluster_1	DOT1Li_2uM_vs_DMSO_2uM	DOT1Li	UNC5A	1.07032
Cluster_1	DOT1Li_2uM_vs_DMSO_2uM	DOT1Li	NTSR1	1.1377
Cluster_1	DOT1Li_2uM_vs_DMSO_2uM	DOT1Li	SH2D3A	0.92352
Cluster_1	DOT1Li_2uM_vs_DMSO_2uM	DOT1Li	HRH2	1.29829
Cluster_1	DOT1Li_2uM_vs_DMSO_2uM	DOT1Li	CAV1	-1.70269
Cluster_1	DOT1Li_2uM_vs_DMSO_2uM	DOT1Li	CHRNA3	0.661978
Cluster_1	DOT1Li_2uM_vs_DMSO_2uM	DOT1Li	IRF5	0.802913
Cluster_1	DOT1Li_2uM_vs_DMSO_2uM	DOT1Li	2023-03-02	1.11914
Cluster_1	DOT1Li_2uM_vs_DMSO_2uM	DOT1Li	GRIN1	0.618529
Cluster_1	DOT1Li_2uM_vs_DMSO_2uM	DOT1Li	ANGPT4	1.40112
Cluster_1	DOT1Li_2uM_vs_DMSO_2uM	DOT1Li	ZIC4	-1.22535
Cluster_1	DOT1Li_2uM_vs_DMSO_2uM	DOT1Li	SH2D3C	0.63814
Cluster_1	DOT1Li_2uM_vs_DMSO_2uM	DOT1Li	RHBDL3	0.999759
Cluster_1	DOT1Li_2uM_vs_DMSO_2uM	DOT1Li	HAPLN3	1.43597
Cluster_1	DOT1Li_2uM_vs_DMSO_2uM	DOT1Li	VIPR2	2.29957
Cluster_1	DOT1Li_2uM_vs_DMSO_2uM	DOT1Li	HTRA1	-0.969357
Cluster_1	DOT1Li_2uM_vs_DMSO_2uM	DOT1Li	C1QTNF1	1.23968
Cluster_1	DOT1Li_2uM_vs_DMSO_2uM	DOT1Li	CCBE1	0.65059
Cluster_1	DOT1Li_2uM_vs_DMSO_2uM	DOT1Li	TUBB6	-0.757488
Cluster_1	DOT1Li_2uM_vs_DMSO_2uM	DOT1Li	KCNH3	0.9186
Cluster_1	DOT1Li_2uM_vs_DMSO_2uM	DOT1Li	WNT8B	-1.47081
Cluster_1	DOT1Li_2uM_vs_DMSO_2uM	DOT1Li	SYT12	0.609899
Cluster_1	DOT1Li_2uM_vs_DMSO_2uM	DOT1Li	HTR1A	1.64898
Cluster_1	DOT1Li_2uM_vs_DMSO_2uM	DOT1Li	TFAP2E	0.595497
Cluster_1	DOT1Li_2uM_vs_DMSO_2uM	DOT1Li	CRISPLD2	0.923508
Cluster_1	DOT1Li_2uM_vs_DMSO_2uM	DOT1Li	KCNJ12	0.858997
Cluster_1	DOT1Li_2uM_vs_DMSO_2uM	DOT1Li	WWTR1	-0.857826
Cluster_1	DOT1Li_2uM_vs_DMSO_2uM	DOT1Li	RAB32	-1.08051
Cluster_1	DOT1Li_2uM_vs_DMSO_2uM	DOT1Li	OPRK1	1.01854
Cluster_1	DOT1Li_2uM_vs_DMSO_2uM	DOT1Li	ROBO3	0.661005
Cluster_1	DOT1Li_2uM_vs_DMSO_2uM	DOT1Li	COL9A2	0.63422
Cluster_1	DOT1Li_2uM_vs_DMSO_2uM	DOT1Li	LTBP4	0.799283
Cluster_1	DOT1Li_2uM_vs_DMSO_2uM	DOT1Li	KIF14	-0.900674
Cluster_1	DOT1Li_2uM_vs_DMSO_2uM	DOT1Li	FAM110C	0.710822
Cluster_1	DOT1Li_2uM_vs_DMSO_2uM	DOT1Li	LANCL3	0.583941
Cluster_1	DOT1Li_2uM_vs_DMSO_2uM	DOT1Li	NPY5R	0.888837
Cluster_1	DOT1Li_2uM_vs_DMSO_2uM	DOT1Li	DCBLD1	-0.608621
Cluster_1	DOT1Li_2uM_vs_DMSO_2uM	DOT1Li	MT3	0.858308
Cluster_1	DOT1Li_2uM_vs_DMSO_2uM	DOT1Li	AK4	-0.606896
Cluster_1	DOT1Li_2uM_vs_DMSO_2uM	DOT1Li	ARHGEF37	0.619952
Cluster_1	DOT1Li_2uM_vs_DMSO_2uM	DOT1Li	KCNQ5	0.682368
Cluster_1	DOT1Li_2uM_vs_DMSO_2uM	DOT1Li	TNNT1	0.825485
Cluster_1	DOT1Li_2uM_vs_DMSO_2uM	DOT1Li	WNT7B	0.720009
Cluster_1	DOT1Li_2uM_vs_DMSO_2uM	DOT1Li	LMF1	0.620608
Cluster_1	DOT1Li_2uM_vs_DMSO_2uM	DOT1Li	RTN4RL2	1.61079
Cluster_1	DOT1Li_2uM_vs_DMSO_2uM	DOT1Li	SNED1	0.62562
Cluster_1	DOT1Li_2uM_vs_DMSO_2uM	DOT1Li	FAM71E1	0.742079
Cluster_1	DOT1Li_2uM_vs_DMSO_2uM	DOT1Li	CHRM4	0.746899
Cluster_1	DOT1Li_2uM_vs_DMSO_2uM	DOT1Li	PPARG	1.02997
Cluster_1	DOT1Li_2uM_vs_DMSO_2uM	DOT1Li	MICAL2	-0.689129
Cluster_1	DOT1Li_2uM_vs_DMSO_2uM	DOT1Li	SFRP5	0.750518
Cluster_1	DOT1Li_2uM_vs_DMSO_2uM	DOT1Li	PTPRN	0.608557
Cluster_1	DOT1Li_2uM_vs_DMSO_2uM	DOT1Li	SLC4A3	0.636764
Cluster_1	DOT1Li_2uM_vs_DMSO_2uM	DOT1Li	ADAMTSL2	1.09103
Cluster_1	DOT1Li_2uM_vs_DMSO_2uM	DOT1Li	SCARF2	0.952793
Cluster_1	DOT1Li_2uM_vs_DMSO_2uM	DOT1Li	EVA1C	0.836771
Cluster_1	DOT1Li_2uM_vs_DMSO_2uM	DOT1Li	LGALS3	-1.2811
Cluster_1	DOT1Li_2uM_vs_DMSO_2uM	DOT1Li	MITF	-1.23219
Cluster_1	DOT1Li_2uM_vs_DMSO_2uM	DOT1Li	AQP3	1.39594
Cluster_1	DOT1Li_2uM_vs_DMSO_2uM	DOT1Li	DMRTA2	-1.68453
Cluster_1	DOT1Li_2uM_vs_DMSO_2uM	DOT1Li	MDFI	0.665103
Cluster_1	DOT1Li_2uM_vs_DMSO_2uM	DOT1Li	F7	0.596286
Cluster_1	DOT1Li_2uM_vs_DMSO_2uM	DOT1Li	PLCH2	0.702505
Cluster_1	DOT1Li_2uM_vs_DMSO_2uM	DOT1Li	CXCL14	0.810227
Cluster_1	DOT1Li_2uM_vs_DMSO_2uM	DOT1Li	NR4A1	0.745146
Cluster_1	DOT1Li_2uM_vs_DMSO_2uM	DOT1Li	BAIAP3	0.713233
Cluster_1	DOT1Li_2uM_vs_DMSO_2uM	DOT1Li	UAP1L1	0.688106
Cluster_1	DOT1Li_2uM_vs_DMSO_2uM	DOT1Li	KIF12	0.773481
Cluster_1	DOT1Li_2uM_vs_DMSO_2uM	DOT1Li	SECTM1	1.2694
Cluster_1	DOT1Li_2uM_vs_DMSO_2uM	DOT1Li	PGM5	-2.14238
Cluster_1	DOT1Li_2uM_vs_DMSO_2uM	DOT1Li	GNG8	0.90655
Cluster_1	DOT1Li_2uM_vs_DMSO_2uM	DOT1Li	RERG	0.757323
Cluster_1	DOT1Li_2uM_vs_DMSO_2uM	DOT1Li	CRB3	1.51942
Cluster_1	DOT1Li_2uM_vs_DMSO_2uM	DOT1Li	VSIG2	0.824259
Cluster_1	DOT1Li_2uM_vs_DMSO_2uM	DOT1Li	CPNE6	0.730002
Cluster_1	DOT1Li_2uM_vs_DMSO_2uM	DOT1Li	SNAI3	0.727237
Cluster_1	DOT1Li_2uM_vs_DMSO_2uM	DOT1Li	ICAM5	0.966558
Cluster_1	DOT1Li_2uM_vs_DMSO_2uM	DOT1Li	PREX1	0.787252
Cluster_1	DOT1Li_2uM_vs_DMSO_2uM	DOT1Li	STAT4	0.734528
Cluster_1	DOT1Li_2uM_vs_DMSO_2uM	DOT1Li	CHST8	0.746025
Cluster_1	DOT1Li_2uM_vs_DMSO_2uM	DOT1Li	SMOC2	1.13979
Cluster_1	DOT1Li_2uM_vs_DMSO_2uM	DOT1Li	MME	-0.845457
Cluster_1	DOT1Li_2uM_vs_DMSO_2uM	DOT1Li	WIF1	0.833459
Cluster_1	DOT1Li_2uM_vs_DMSO_2uM	DOT1Li	ICAM1	-1.45517
Cluster_1	DOT1Li_2uM_vs_DMSO_2uM	DOT1Li	TMEM54	0.897719
Cluster_1	DOT1Li_2uM_vs_DMSO_2uM	DOT1Li	PARP14	-0.637109
Cluster_1	DOT1Li_2uM_vs_DMSO_2uM	DOT1Li	BARHL2	-0.832961
Cluster_1	DOT1Li_2uM_vs_DMSO_2uM	DOT1Li	NFIA	-0.778015
Cluster_1	DOT1Li_2uM_vs_DMSO_2uM	DOT1Li	HAS1	0.742938
Cluster_1	DOT1Li_2uM_vs_DMSO_2uM	DOT1Li	CALY	0.588454
Cluster_1	DOT1Li_2uM_vs_DMSO_2uM	DOT1Li	SLC22A3	0.98597
Cluster_1	DOT1Li_2uM_vs_DMSO_2uM	DOT1Li	ARSJ	-1.10529
Cluster_1	DOT1Li_2uM_vs_DMSO_2uM	DOT1Li	ALOXE3	0.688986
Cluster_1	DOT1Li_2uM_vs_DMSO_2uM	DOT1Li	ISM1	0.711633
Cluster_1	DOT1Li_2uM_vs_DMSO_2uM	DOT1Li	C1QL1	1.31606
Cluster_1	DOT1Li_2uM_vs_DMSO_2uM	DOT1Li	BCAN	0.742065
Cluster_1	DOT1Li_2uM_vs_DMSO_2uM	DOT1Li	PRODH	0.583031
Cluster_1	DOT1Li_2uM_vs_DMSO_2uM	DOT1Li	HTR1E	0.611463
Cluster_1	DOT1Li_2uM_vs_DMSO_2uM	DOT1Li	IGFBP6	1.29867
Cluster_1	DOT1Li_2uM_vs_DMSO_2uM	DOT1Li	IL1RAPL2	-0.767363
Cluster_1	DOT1Li_2uM_vs_DMSO_2uM	DOT1Li	AHNAK	-0.871688
Cluster_1	DOT1Li_2uM_vs_DMSO_2uM	DOT1Li	PAX5	-0.817832
Cluster_1	DOT1Li_2uM_vs_DMSO_2uM	DOT1Li	DUSP9	0.652189
Cluster_1	DOT1Li_2uM_vs_DMSO_2uM	DOT1Li	FGF18	-0.909542
Cluster_1	DOT1Li_2uM_vs_DMSO_2uM	DOT1Li	RHPN1	0.825452
Cluster_1	DOT1Li_2uM_vs_DMSO_2uM	DOT1Li	SPARCL1	0.928478
Cluster_1	DOT1Li_2uM_vs_DMSO_2uM	DOT1Li	PCSK1N	0.820086
Cluster_1	DOT1Li_2uM_vs_DMSO_2uM	DOT1Li	LINGO3	0.727294
Cluster_1	DOT1Li_2uM_vs_DMSO_2uM	DOT1Li	FAM89A	-1.12915
Cluster_1	DOT1Li_2uM_vs_DMSO_2uM	DOT1Li	C1QL3	0.646772
Cluster_1	DOT1Li_2uM_vs_DMSO_2uM	DOT1Li	MATK	0.586756
Cluster_1	DOT1Li_2uM_vs_DMSO_2uM	DOT1Li	HSF4	0.664883
Cluster_1	DOT1Li_2uM_vs_DMSO_2uM	DOT1Li	CD9	-0.879744
Cluster_1	DOT1Li_2uM_vs_DMSO_2uM	DOT1Li	MMP17	0.765206
Cluster_1	DOT1Li_2uM_vs_DMSO_2uM	DOT1Li	HMCN2	0.823635
Cluster_1	DOT1Li_2uM_vs_DMSO_2uM	DOT1Li	COL5A1	-0.772015
Cluster_1	DOT1Li_2uM_vs_DMSO_2uM	DOT1Li	ANGPT1	-0.588691
Cluster_1	DOT1Li_4uM_vs_DMSO_4uM	DOT1Li	WLS	-2.27771
Cluster_1	DOT1Li_4uM_vs_DMSO_4uM	DOT1Li	ARPP21	0.909203
Cluster_1	DOT1Li_4uM_vs_DMSO_4uM	DOT1Li	NETO1	1.53235
Cluster_1	DOT1Li_4uM_vs_DMSO_4uM	DOT1Li	DRD1	1.65615
Cluster_1	DOT1Li_4uM_vs_DMSO_4uM	DOT1Li	GABRA5	0.861812
Cluster_1	DOT1Li_4uM_vs_DMSO_4uM	DOT1Li	ROBO1	-0.908438
Cluster_1	DOT1Li_4uM_vs_DMSO_4uM	DOT1Li	MTUS1	-1.55863
Cluster_1	DOT1Li_4uM_vs_DMSO_4uM	DOT1Li	RBP4	1.76656
Cluster_1	DOT1Li_4uM_vs_DMSO_4uM	DOT1Li	SALL1	-2.40572
Cluster_1	DOT1Li_4uM_vs_DMSO_4uM	DOT1Li	GPRIN2	0.775025
Cluster_1	DOT1Li_4uM_vs_DMSO_4uM	DOT1Li	MTUS2	0.961475
Cluster_1	DOT1Li_4uM_vs_DMSO_4uM	DOT1Li	SLC7A14	0.744996
Cluster_1	DOT1Li_4uM_vs_DMSO_4uM	DOT1Li	RAB31	-1.3863
Cluster_1	DOT1Li_4uM_vs_DMSO_4uM	DOT1Li	LITAF	-2.90577
Cluster_1	DOT1Li_4uM_vs_DMSO_4uM	DOT1Li	KIAA1217	-2.07925
Cluster_1	DOT1Li_4uM_vs_DMSO_4uM	DOT1Li	S100A10	-1.15278
Cluster_1	DOT1Li_4uM_vs_DMSO_4uM	DOT1Li	PDLIM1	-1.87641
Cluster_1	DOT1Li_4uM_vs_DMSO_4uM	DOT1Li	HLA-B	1.28742
Cluster_1	DOT1Li_4uM_vs_DMSO_4uM	DOT1Li	CYP26B1	-1.76669
Cluster_1	DOT1Li_4uM_vs_DMSO_4uM	DOT1Li	TACR1	-1.09367
Cluster_1	DOT1Li_4uM_vs_DMSO_4uM	DOT1Li	VAX1	-2.88009
Cluster_1	DOT1Li_4uM_vs_DMSO_4uM	DOT1Li	SLC6A7	1.77885
Cluster_1	DOT1Li_4uM_vs_DMSO_4uM	DOT1Li	EFEMP1	-3.74748
Cluster_1	DOT1Li_4uM_vs_DMSO_4uM	DOT1Li	CTNNA1	-1.11377
Cluster_1	DOT1Li_4uM_vs_DMSO_4uM	DOT1Li	STEAP3	-2.77742
Cluster_1	DOT1Li_4uM_vs_DMSO_4uM	DOT1Li	SERPINB9	1.03239
Cluster_1	DOT1Li_4uM_vs_DMSO_4uM	DOT1Li	EPHA8	2.12432
Cluster_1	DOT1Li_4uM_vs_DMSO_4uM	DOT1Li	NECAB2	1.25567
Cluster_1	DOT1Li_4uM_vs_DMSO_4uM	DOT1Li	PTPRT	0.722313
Cluster_1	DOT1Li_4uM_vs_DMSO_4uM	DOT1Li	RBP1	-1.26053
Cluster_1	DOT1Li_4uM_vs_DMSO_4uM	DOT1Li	DGKG	1.3725
Cluster_1	DOT1Li_4uM_vs_DMSO_4uM	DOT1Li	SV2C	0.881769
Cluster_1	DOT1Li_4uM_vs_DMSO_4uM	DOT1Li	GABRG1	0.993805
Cluster_1	DOT1Li_4uM_vs_DMSO_4uM	DOT1Li	HTRA1	-2.62382
Cluster_1	DOT1Li_4uM_vs_DMSO_4uM	DOT1Li	WWTR1	-2.51146
Cluster_1	DOT1Li_4uM_vs_DMSO_4uM	DOT1Li	NFIA	-3.18255
Cluster_1	DOT1Li_4uM_vs_DMSO_4uM	DOT1Li	CDHR1	1.1483
Cluster_1	DOT1Li_4uM_vs_DMSO_4uM	DOT1Li	KCNA1	0.631875
Cluster_1	DOT1Li_4uM_vs_DMSO_4uM	DOT1Li	SOX1	1.05402
Cluster_1	DOT1Li_4uM_vs_DMSO_4uM	DOT1Li	TUBB6	-2.04689
Cluster_1	DOT1Li_4uM_vs_DMSO_4uM	DOT1Li	ZNF608	-0.640297
Cluster_1	DOT1Li_4uM_vs_DMSO_4uM	DOT1Li	ZIC4	-3.6718
Cluster_1	DOT1Li_4uM_vs_DMSO_4uM	DOT1Li	ELK3	-2.10929
Cluster_1	DOT1Li_4uM_vs_DMSO_4uM	DOT1Li	NTN1	1.10707
Cluster_1	DOT1Li_4uM_vs_DMSO_4uM	DOT1Li	NFIB	-2.46951
Cluster_1	DOT1Li_4uM_vs_DMSO_4uM	DOT1Li	PITPNM3	0.836364
Cluster_1	DOT1Li_4uM_vs_DMSO_4uM	DOT1Li	FGFR2	-1.3356
Cluster_1	DOT1Li_4uM_vs_DMSO_4uM	DOT1Li	RASGRF1	0.601224
Cluster_1	DOT1Li_4uM_vs_DMSO_4uM	DOT1Li	SYT12	1.54168
Cluster_1	DOT1Li_4uM_vs_DMSO_4uM	DOT1Li	CLSTN2	-0.654758
Cluster_1	DOT1Li_4uM_vs_DMSO_4uM	DOT1Li	ATP2A3	1.75163
Cluster_1	DOT1Li_4uM_vs_DMSO_4uM	DOT1Li	PRCP	-1.15513
Cluster_1	DOT1Li_4uM_vs_DMSO_4uM	DOT1Li	KIF14	-2.51228
Cluster_1	DOT1Li_4uM_vs_DMSO_4uM	DOT1Li	ASIC2	0.783922
Cluster_1	DOT1Li_4uM_vs_DMSO_4uM	DOT1Li	IRF6	1.6274
Cluster_1	DOT1Li_4uM_vs_DMSO_4uM	DOT1Li	IGSF21	1.54693
Cluster_1	DOT1Li_4uM_vs_DMSO_4uM	DOT1Li	CALCR	1.00173
Cluster_1	DOT1Li_4uM_vs_DMSO_4uM	DOT1Li	MGLL	1.3107
Cluster_1	DOT1Li_4uM_vs_DMSO_4uM	DOT1Li	AHNAK	-2.94732
Cluster_1	DOT1Li_4uM_vs_DMSO_4uM	DOT1Li	DCHS2	1.02625
Cluster_1	DOT1Li_4uM_vs_DMSO_4uM	DOT1Li	IGFBP5	-1.41097
Cluster_1	DOT1Li_4uM_vs_DMSO_4uM	DOT1Li	RPH3A	1.29091
Cluster_1	DOT1Li_4uM_vs_DMSO_4uM	DOT1Li	GPR26	0.65413
Cluster_1	DOT1Li_4uM_vs_DMSO_4uM	DOT1Li	COL19A1	1.12376
Cluster_1	DOT1Li_4uM_vs_DMSO_4uM	DOT1Li	ADRA1B	1.13156
Cluster_1	DOT1Li_4uM_vs_DMSO_4uM	DOT1Li	CACNA2D2	0.597575
Cluster_1	DOT1Li_4uM_vs_DMSO_4uM	DOT1Li	TJP1	-0.704541
Cluster_1	DOT1Li_4uM_vs_DMSO_4uM	DOT1Li	KCNS2	0.715683
Cluster_1	DOT1Li_4uM_vs_DMSO_4uM	DOT1Li	HRH1	1.13827
Cluster_1	DOT1Li_4uM_vs_DMSO_4uM	DOT1Li	HLA-C	1.11136
Cluster_1	DOT1Li_4uM_vs_DMSO_4uM	DOT1Li	CNIH3	0.901452
Cluster_1	DOT1Li_4uM_vs_DMSO_4uM	DOT1Li	NAV2	0.703413
Cluster_1	DOT1Li_4uM_vs_DMSO_4uM	DOT1Li	LAMB1	-1.02237
Cluster_1	DOT1Li_4uM_vs_DMSO_4uM	DOT1Li	GLP1R	1.94639
Cluster_1	DOT1Li_4uM_vs_DMSO_4uM	DOT1Li	PARP14	-1.92254
Cluster_1	DOT1Li_4uM_vs_DMSO_4uM	DOT1Li	DEK	-0.827207
Cluster_1	DOT1Li_4uM_vs_DMSO_4uM	DOT1Li	SPP1	-1.15787
Cluster_1	DOT1Li_4uM_vs_DMSO_4uM	DOT1Li	ANK1	0.757895
Cluster_1	DOT1Li_4uM_vs_DMSO_4uM	DOT1Li	MMP14	-1.76902
Cluster_1	DOT1Li_4uM_vs_DMSO_4uM	DOT1Li	PDE2A	0.738941
Cluster_1	DOT1Li_4uM_vs_DMSO_4uM	DOT1Li	SYT7	0.722143
Cluster_1	DOT1Li_4uM_vs_DMSO_4uM	DOT1Li	SV2B	1.20228
Cluster_1	DOT1Li_4uM_vs_DMSO_4uM	DOT1Li	KCNF1	1.3703
Cluster_1	DOT1Li_4uM_vs_DMSO_4uM	DOT1Li	ELF4	-2.35496
Cluster_1	DOT1Li_4uM_vs_DMSO_4uM	DOT1Li	RREB1	-3.21605
Cluster_1	DOT1Li_4uM_vs_DMSO_4uM	DOT1Li	COL9A1	-2.15344
Cluster_1	DOT1Li_4uM_vs_DMSO_4uM	DOT1Li	CD9	-3.09243
Cluster_1	DOT1Li_4uM_vs_DMSO_4uM	DOT1Li	ADRA2C	1.63315
Cluster_1	DOT1Li_4uM_vs_DMSO_4uM	DOT1Li	PCSK6	1.09277
Cluster_1	DOT1Li_4uM_vs_DMSO_4uM	DOT1Li	LDLRAD4	-0.862855
Cluster_1	DOT1Li_4uM_vs_DMSO_4uM	DOT1Li	CLEC2L	1.27246
Cluster_1	DOT1Li_4uM_vs_DMSO_4uM	DOT1Li	TMTC1	0.755391
Cluster_1	DOT1Li_4uM_vs_DMSO_4uM	DOT1Li	EPPK1	1.49641
Cluster_1	DOT1Li_4uM_vs_DMSO_4uM	DOT1Li	TLE2	1.36283
Cluster_1	DOT1Li_4uM_vs_DMSO_4uM	DOT1Li	MSX2	-3.7643
Cluster_1	DOT1Li_4uM_vs_DMSO_4uM	DOT1Li	SSTR1	0.826108
Cluster_1	DOT1Li_4uM_vs_DMSO_4uM	DOT1Li	RAMP1	1.97073
Cluster_1	DOT1Li_4uM_vs_DMSO_4uM	DOT1Li	TRPM2	2.50569
Cluster_1	DOT1Li_4uM_vs_DMSO_4uM	DOT1Li	HAPLN1	-3.77889
Cluster_1	DOT1Li_4uM_vs_DMSO_4uM	DOT1Li	SEZ6	0.713745
Cluster_1	DOT1Li_4uM_vs_DMSO_4uM	DOT1Li	HAP1	1.07874
Cluster_1	DOT1Li_4uM_vs_DMSO_4uM	DOT1Li	THSD4	-1.15654
Cluster_1	DOT1Li_4uM_vs_DMSO_4uM	DOT1Li	LRTM2	1.27931
Cluster_1	DOT1Li_4uM_vs_DMSO_4uM	DOT1Li	TNC	-2.0702
Cluster_1	DOT1Li_4uM_vs_DMSO_4uM	DOT1Li	ALK	0.718706
Cluster_1	DOT1Li_4uM_vs_DMSO_4uM	DOT1Li	KIF12	1.89669
Cluster_1	DOT1Li_4uM_vs_DMSO_4uM	DOT1Li	PRKCD	0.987189
Cluster_1	DOT1Li_4uM_vs_DMSO_4uM	DOT1Li	NPNT	0.648495
Cluster_1	DOT1Li_4uM_vs_DMSO_4uM	DOT1Li	CACNG3	1.06452
Cluster_1	DOT1Li_4uM_vs_DMSO_4uM	DOT1Li	GLB1L3	1.02601
Cluster_1	DOT1Li_4uM_vs_DMSO_4uM	DOT1Li	TNR	0.606666
Cluster_1	DOT1Li_4uM_vs_DMSO_4uM	DOT1Li	PSD4	1.02143
Cluster_1	DOT1Li_4uM_vs_DMSO_4uM	DOT1Li	MC4R	1.26809
Cluster_1	DOT1Li_4uM_vs_DMSO_4uM	DOT1Li	CBLN1	-0.589126
Cluster_1	DOT1Li_4uM_vs_DMSO_4uM	DOT1Li	NTSR1	1.94834
Cluster_1	DOT1Li_4uM_vs_DMSO_4uM	DOT1Li	CRHR2	1.31021
Cluster_1	DOT1Li_4uM_vs_DMSO_4uM	DOT1Li	PIK3CD	0.774532
Cluster_1	DOT1Li_4uM_vs_DMSO_4uM	DOT1Li	HS3ST2	1.05038
Cluster_1	DOT1Li_4uM_vs_DMSO_4uM	DOT1Li	MLXIPL	1.58016
Cluster_1	DOT1Li_4uM_vs_DMSO_4uM	DOT1Li	SYT2	0.900686
Cluster_1	DOT1Li_4uM_vs_DMSO_4uM	DOT1Li	SPOCK2	0.665309
Cluster_1	DOT1Li_4uM_vs_DMSO_4uM	DOT1Li	RASAL1	1.61554
Cluster_1	DOT1Li_4uM_vs_DMSO_4uM	DOT1Li	TMEM132E	1.43557
Cluster_1	DOT1Li_4uM_vs_DMSO_4uM	DOT1Li	RAP1GAP	0.797822
Cluster_1	DOT1Li_4uM_vs_DMSO_4uM	DOT1Li	ARHGAP23	0.695434
Cluster_1	DOT1Li_4uM_vs_DMSO_4uM	DOT1Li	NRGN	1.03056
Cluster_1	DOT1Li_4uM_vs_DMSO_4uM	DOT1Li	PARD3B	-0.823708
Cluster_1	DOT1Li_4uM_vs_DMSO_4uM	DOT1Li	TMEM151A	1.01591
Cluster_1	DOT1Li_4uM_vs_DMSO_4uM	DOT1Li	COL5A1	-2.21013
Cluster_1	DOT1Li_4uM_vs_DMSO_4uM	DOT1Li	FGF18	-2.69135
Cluster_1	DOT1Li_4uM_vs_DMSO_4uM	DOT1Li	KLHL14	-1.49368
Cluster_1	DOT1Li_4uM_vs_DMSO_4uM	DOT1Li	SH2D5	0.739
Cluster_1	DOT1Li_4uM_vs_DMSO_4uM	DOT1Li	ESYT3	0.851395
Cluster_1	DOT1Li_4uM_vs_DMSO_4uM	DOT1Li	WNT8B	-2.83799
Cluster_1	DOT1Li_4uM_vs_DMSO_4uM	DOT1Li	PTPRN	1.17379
Cluster_1	DOT1Li_4uM_vs_DMSO_4uM	DOT1Li	MAT2B	-0.700114
Cluster_1	DOT1Li_4uM_vs_DMSO_4uM	DOT1Li	CHRNA3	1.09343
Cluster_1	DOT1Li_4uM_vs_DMSO_4uM	DOT1Li	EMP2	-2.21985
Cluster_1	DOT1Li_4uM_vs_DMSO_4uM	DOT1Li	CES4A	0.602324
Cluster_1	DOT1Li_4uM_vs_DMSO_4uM	DOT1Li	INPP4B	-1.12843
Cluster_1	DOT1Li_4uM_vs_DMSO_4uM	DOT1Li	FGFRL1	-1.1906
Cluster_1	DOT1Li_4uM_vs_DMSO_4uM	DOT1Li	KCNS3	1.06464
Cluster_1	DOT1Li_4uM_vs_DMSO_4uM	DOT1Li	RASGEF1A	0.589938
Cluster_1	DOT1Li_4uM_vs_DMSO_4uM	DOT1Li	MMEL1	1.06092
Cluster_1	DOT1Li_4uM_vs_DMSO_4uM	DOT1Li	AHRR	1.04448
Cluster_1	DOT1Li_4uM_vs_DMSO_4uM	DOT1Li	SP9	-1.15236
Cluster_1	DOT1Li_4uM_vs_DMSO_4uM	DOT1Li	CABP1	0.684463
Cluster_1	DOT1Li_4uM_vs_DMSO_4uM	DOT1Li	HCN1	0.723232
Cluster_1	DOT1Li_4uM_vs_DMSO_4uM	DOT1Li	GRID1	0.581258
Cluster_1	DOT1Li_4uM_vs_DMSO_4uM	DOT1Li	KCNT1	1.07687
Cluster_1	DOT1Li_4uM_vs_DMSO_4uM	DOT1Li	RTN4RL1	0.866086
Cluster_1	DOT1Li_4uM_vs_DMSO_4uM	DOT1Li	NGEF	0.819068
Cluster_1	DOT1Li_4uM_vs_DMSO_4uM	DOT1Li	PDE4C	0.880244
Cluster_1	DOT1Li_4uM_vs_DMSO_4uM	DOT1Li	GALNT9	1.30444
Cluster_1	DOT1Li_4uM_vs_DMSO_4uM	DOT1Li	NIPAL1	1.00171
Cluster_1	DOT1Li_4uM_vs_DMSO_4uM	DOT1Li	CNTN3	-0.637005
Cluster_1	DOT1Li_4uM_vs_DMSO_4uM	DOT1Li	CSGALNACT1	0.825312
Cluster_1	DOT1Li_4uM_vs_DMSO_4uM	DOT1Li	NPAS4	0.946848
Cluster_1	DOT1Li_4uM_vs_DMSO_4uM	DOT1Li	SLC6A17	0.581504
Cluster_1	DOT1Li_4uM_vs_DMSO_4uM	DOT1Li	SLFN13	-2.32157
Cluster_1	DOT1Li_4uM_vs_DMSO_4uM	DOT1Li	RGS6	1.02374
Cluster_1	DOT1Li_4uM_vs_DMSO_4uM	DOT1Li	SPRN	0.891611
Cluster_1	DOT1Li_4uM_vs_DMSO_4uM	DOT1Li	HAR1A	1.17874
Cluster_1	DOT1Li_4uM_vs_DMSO_4uM	DOT1Li	USP2	0.606903
Cluster_1	DOT1Li_4uM_vs_DMSO_4uM	DOT1Li	CAV1	-2.73533
Cluster_1	DOT1Li_4uM_vs_DMSO_4uM	DOT1Li	LY6H	0.883995
Cluster_1	DOT1Li_4uM_vs_DMSO_4uM	DOT1Li	TNK1	0.750606
Cluster_1	DOT1Li_4uM_vs_DMSO_4uM	DOT1Li	IL10RA	0.720843
Cluster_1	DOT1Li_4uM_vs_DMSO_4uM	DOT1Li	GRM4	0.950649
Cluster_1	DOT1Li_4uM_vs_DMSO_4uM	DOT1Li	SYNDIG1L	0.737967
Cluster_1	DOT1Li_4uM_vs_DMSO_4uM	DOT1Li	FAM71E1	1.28899
Cluster_1	DOT1Li_4uM_vs_DMSO_4uM	DOT1Li	FIBCD1	1.54119
Cluster_1	DOT1Li_4uM_vs_DMSO_4uM	DOT1Li	TUBA4A	1.5653
Cluster_1	DOT1Li_4uM_vs_DMSO_4uM	DOT1Li	APCDD1	-1.42673
Cluster_1	DOT1Li_4uM_vs_DMSO_4uM	DOT1Li	CPNE4	0.868189
Cluster_1	DOT1Li_4uM_vs_DMSO_4uM	DOT1Li	DUSP9	1.56073
Cluster_1	DOT1Li_4uM_vs_DMSO_4uM	DOT1Li	ICAM1	-3.59847
Cluster_1	DOT1Li_4uM_vs_DMSO_4uM	DOT1Li	MICAL2	-1.19498
Cluster_1	DOT1Li_4uM_vs_DMSO_4uM	DOT1Li	RTKN2	-1.06454
Cluster_1	DOT1Li_4uM_vs_DMSO_4uM	DOT1Li	BRINP3	0.714728
Cluster_1	DOT1Li_4uM_vs_DMSO_4uM	DOT1Li	NPFFR2	1.11327
Cluster_1	DOT1Li_4uM_vs_DMSO_4uM	DOT1Li	SYNGR3	0.615397
Cluster_1	DOT1Li_4uM_vs_DMSO_4uM	DOT1Li	CAMK2B	0.658119
Cluster_1	DOT1Li_4uM_vs_DMSO_4uM	DOT1Li	UAP1L1	1.33864
Cluster_1	DOT1Li_4uM_vs_DMSO_4uM	DOT1Li	ARHGAP36	0.606428
Cluster_1	DOT1Li_4uM_vs_DMSO_4uM	DOT1Li	RET	0.661644
Cluster_1	DOT1Li_4uM_vs_DMSO_4uM	DOT1Li	SRPX	-1.72894
Cluster_1	DOT1Li_4uM_vs_DMSO_4uM	DOT1Li	CHST8	1.41974
Cluster_1	DOT1Li_4uM_vs_DMSO_4uM	DOT1Li	GOLT1A	1.2102
Cluster_1	DOT1Li_4uM_vs_DMSO_4uM	DOT1Li	CA10	-0.696045
Cluster_1	DOT1Li_4uM_vs_DMSO_4uM	DOT1Li	KCNG1	1.37815
Cluster_1	DOT1Li_4uM_vs_DMSO_4uM	DOT1Li	SCN4B	0.923
Cluster_1	DOT1Li_4uM_vs_DMSO_4uM	DOT1Li	HLA-E	-1.70156
Cluster_1	DOT1Li_4uM_vs_DMSO_4uM	DOT1Li	PPP1R1B	1.28987
Cluster_1	DOT1Li_4uM_vs_DMSO_4uM	DOT1Li	SPON1	0.65089
Cluster_1	DOT1Li_4uM_vs_DMSO_4uM	DOT1Li	BTBD11	0.646753
Cluster_1	DOT1Li_4uM_vs_DMSO_4uM	DOT1Li	RASGRP2	0.866721
Cluster_1	DOT1Li_4uM_vs_DMSO_4uM	DOT1Li	KCNJ12	1.29964
Cluster_1	DOT1Li_4uM_vs_DMSO_4uM	DOT1Li	ANGPT1	-1.44937
Cluster_1	DOT1Li_4uM_vs_DMSO_4uM	DOT1Li	MYRIP	0.956395
Cluster_1	DOT1Li_4uM_vs_DMSO_4uM	DOT1Li	HS6ST3	0.652414
Cluster_1	DOT1Li_4uM_vs_DMSO_4uM	DOT1Li	TRIM56	-2.2878
Cluster_1	DOT1Li_4uM_vs_DMSO_4uM	DOT1Li	ARSJ	-2.29996
Cluster_1	DOT1Li_4uM_vs_DMSO_4uM	DOT1Li	RAB32	-1.65041
Cluster_1	DOT1Li_4uM_vs_DMSO_4uM	DOT1Li	CDKN3	-1.59239
Cluster_1	DOT1Li_4uM_vs_DMSO_4uM	DOT1Li	CXCL14	-1.4021
Cluster_1	DOT1Li_4uM_vs_DMSO_4uM	DOT1Li	ADCY2	0.626433
Cluster_1	DOT1Li_4uM_vs_DMSO_4uM	DOT1Li	LGALS3	-2.24481
Cluster_1	DOT1Li_4uM_vs_DMSO_4uM	DOT1Li	RUNX2	-1.08654
Cluster_1	DOT1Li_4uM_vs_DMSO_4uM	DOT1Li	EPHA10	0.628802
Cluster_1	DOT1Li_4uM_vs_DMSO_4uM	DOT1Li	MT3	1.32296
Cluster_1	DOT1Li_4uM_vs_DMSO_4uM	DOT1Li	IFITM10	0.721636
Cluster_1	DOT1Li_4uM_vs_DMSO_4uM	DOT1Li	FOXP2	0.590847
Cluster_1	DOT1Li_4uM_vs_DMSO_4uM	DOT1Li	TTC9B	0.8149
Cluster_1	DOT1Li_4uM_vs_DMSO_4uM	DOT1Li	FUT1	0.749918
Cluster_1	DOT1Li_4uM_vs_DMSO_4uM	DOT1Li	MESP1	1.96751
Cluster_1	DOT1Li_4uM_vs_DMSO_4uM	DOT1Li	PHF15	0.690157
Cluster_1	DOT1Li_4uM_vs_DMSO_4uM	DOT1Li	FADS6	1.55182
Cluster_1	DOT1Li_4uM_vs_DMSO_4uM	DOT1Li	MAP3K6	1.10556
Cluster_1	DOT1Li_4uM_vs_DMSO_4uM	DOT1Li	KCNQ5	1.02379
Cluster_1	DOT1Li_4uM_vs_DMSO_4uM	DOT1Li	CAV2	1.31065
Cluster_1	DOT1Li_4uM_vs_DMSO_4uM	DOT1Li	KIF17	0.919141
Cluster_1	DOT1Li_4uM_vs_DMSO_4uM	DOT1Li	DISP2	0.66893
Cluster_1	DOT1Li_4uM_vs_DMSO_4uM	DOT1Li	SPEG	0.689103
Cluster_1	DOT1Li_4uM_vs_DMSO_4uM	DOT1Li	NFIX	-1.60552
Cluster_1	DOT1Li_4uM_vs_DMSO_4uM	DOT1Li	ADAMTSL2	1.68734
Cluster_1	DOT1Li_4uM_vs_DMSO_4uM	DOT1Li	LRRN2	0.69358
Cluster_1	DOT1Li_4uM_vs_DMSO_4uM	DOT1Li	NR4A1	1.19406
Cluster_1	DOT1Li_4uM_vs_DMSO_4uM	DOT1Li	DLL4	1.23578
Cluster_1	DOT1Li_4uM_vs_DMSO_4uM	DOT1Li	NKD2	1.34485
Cluster_1	DOT1Li_4uM_vs_DMSO_4uM	DOT1Li	PDGFA	0.612678
Cluster_1	DOT1Li_4uM_vs_DMSO_4uM	DOT1Li	ABCC8	0.712274
Cluster_1	DOT1Li_4uM_vs_DMSO_4uM	DOT1Li	RPRM	0.905259
Cluster_1	DOT1Li_4uM_vs_DMSO_4uM	DOT1Li	RASD2	0.835304
Cluster_1	DOT1Li_4uM_vs_DMSO_4uM	DOT1Li	RASL10B	0.588035
Cluster_1	DOT1Li_4uM_vs_DMSO_4uM	DOT1Li	ENTPD3	0.646677
Cluster_1	DOT1Li_4uM_vs_DMSO_4uM	DOT1Li	NIPAL2	0.724083
Cluster_1	DOT1Li_4uM_vs_DMSO_4uM	DOT1Li	SLC4A3	0.943419
Cluster_1	DOT1Li_4uM_vs_DMSO_4uM	DOT1Li	CHRNB4	1.00631
Cluster_1	DOT1Li_4uM_vs_DMSO_4uM	DOT1Li	MEGF8	0.652525
Cluster_1	DOT1Li_4uM_vs_DMSO_4uM	DOT1Li	KDR	-1.61103
Cluster_1	DOT1Li_4uM_vs_DMSO_4uM	DOT1Li	LTBP3	-1.03059
Cluster_1	DOT1Li_4uM_vs_DMSO_4uM	DOT1Li	ATP2B3	0.630804
Cluster_1	DOT1Li_4uM_vs_DMSO_4uM	DOT1Li	SPTBN4	0.757069
Cluster_1	DOT1Li_4uM_vs_DMSO_4uM	DOT1Li	SKA1	-2.67583
Cluster_1	DOT1Li_4uM_vs_DMSO_4uM	DOT1Li	LHFPL4	0.622054
Cluster_1	DOT1Li_4uM_vs_DMSO_4uM	DOT1Li	CALY	1.0152
Cluster_1	DOT1Li_4uM_vs_DMSO_4uM	DOT1Li	ADCY7	1.05172
Cluster_1	DOT1Li_4uM_vs_DMSO_4uM	DOT1Li	LRFN1	0.661314
Cluster_1	DOT1Li_4uM_vs_DMSO_4uM	DOT1Li	HAPLN3	1.74985
Cluster_1	DOT1Li_4uM_vs_DMSO_4uM	DOT1Li	IRF5	0.983553
Cluster_1	DOT1Li_4uM_vs_DMSO_4uM	DOT1Li	FLT4	1.30371
Cluster_1	DOT1Li_4uM_vs_DMSO_4uM	DOT1Li	COL22A1	0.774942
Cluster_1	DOT1Li_4uM_vs_DMSO_4uM	DOT1Li	LMF1	0.866259
Cluster_1	DOT1Li_4uM_vs_DMSO_4uM	DOT1Li	LTBP4	1.04114
Cluster_1	DOT1Li_4uM_vs_DMSO_4uM	DOT1Li	FER1L4	1.03634
Cluster_1	DOT1Li_4uM_vs_DMSO_4uM	DOT1Li	BMPR1B	-0.975944
Cluster_1	DOT1Li_4uM_vs_DMSO_4uM	DOT1Li	PPL	0.65879
Cluster_1	DOT1Li_4uM_vs_DMSO_4uM	DOT1Li	GNG12	-0.699079
Cluster_1	DOT1Li_4uM_vs_DMSO_4uM	DOT1Li	LGI3	0.881832
Cluster_1	DOT1Li_4uM_vs_DMSO_4uM	DOT1Li	F2RL1	0.713542
Cluster_1	DOT1Li_4uM_vs_DMSO_4uM	DOT1Li	KIF1A	0.759689
Cluster_1	DOT1Li_4uM_vs_DMSO_4uM	DOT1Li	GRIN1	0.739808
Cluster_1	DOT1Li_4uM_vs_DMSO_4uM	DOT1Li	DUSP5	0.616011
Cluster_1	DOT1Li_4uM_vs_DMSO_4uM	DOT1Li	UNC5A	1.23284
Cluster_1	DOT1Li_4uM_vs_DMSO_4uM	DOT1Li	CLEC4GP1	1.79596
Cluster_1	DOT1Li_4uM_vs_DMSO_4uM	DOT1Li	SIGIRR	1.18669
Cluster_1	DOT1Li_4uM_vs_DMSO_4uM	DOT1Li	ACHE	0.921306
Cluster_1	DOT1Li_4uM_vs_DMSO_4uM	DOT1Li	HCN2	0.757779
Cluster_1	DOT1Li_4uM_vs_DMSO_4uM	DOT1Li	NRXN2	0.598533
Cluster_1	DOT1Li_4uM_vs_DMSO_4uM	DOT1Li	SFRP5	1.06027
Cluster_1	DOT1Li_4uM_vs_DMSO_4uM	DOT1Li	SCRG1	-1.46987
Cluster_1	DOT1Li_4uM_vs_DMSO_4uM	DOT1Li	MAP3K5	0.795888
Cluster_1	DOT1Li_4uM_vs_DMSO_4uM	DOT1Li	VWA5B2	0.819774
Cluster_1	DOT1Li_4uM_vs_DMSO_4uM	DOT1Li	TTYH2	-1.2128
Cluster_1	DOT1Li_4uM_vs_DMSO_4uM	DOT1Li	AK4	-0.79343
Cluster_1	DOT1Li_4uM_vs_DMSO_4uM	DOT1Li	CBX4	0.700199
Cluster_1	DOT1Li_4uM_vs_DMSO_4uM	DOT1Li	VWA5B1	0.753524
Cluster_1	DOT1Li_4uM_vs_DMSO_4uM	DOT1Li	2023-03-02	1.28979
Cluster_1	DOT1Li_4uM_vs_DMSO_4uM	DOT1Li	TNNT1	1.0918
Cluster_1	DOT1Li_4uM_vs_DMSO_4uM	DOT1Li	CPLX1	0.903262
Cluster_1	DOT1Li_4uM_vs_DMSO_4uM	DOT1Li	BAIAP3	0.997068
Cluster_1	DOT1Li_4uM_vs_DMSO_4uM	DOT1Li	PHLDA3	0.797337
Cluster_1	DOT1Li_4uM_vs_DMSO_4uM	DOT1Li	HLA-DQB1	0.649214
Cluster_1	DOT1Li_4uM_vs_DMSO_4uM	DOT1Li	ICAM5	1.43425
Cluster_1	DOT1Li_4uM_vs_DMSO_4uM	DOT1Li	LINGO1	0.749385
Cluster_1	DOT1Li_4uM_vs_DMSO_4uM	DOT1Li	MATK	1.09885
Cluster_1	DOT1Li_4uM_vs_DMSO_4uM	DOT1Li	SYT3	0.642284
Cluster_1	DOT1Li_4uM_vs_DMSO_4uM	DOT1Li	PSD	0.883822
Cluster_1	DOT1Li_4uM_vs_DMSO_4uM	DOT1Li	ACOT4	1.30884
Cluster_1	DOT1Li_4uM_vs_DMSO_4uM	DOT1Li	FMNL1	0.664008
Cluster_1	DOT1Li_4uM_vs_DMSO_4uM	DOT1Li	HTR1A	1.90605
Cluster_1	DOT1Li_4uM_vs_DMSO_4uM	DOT1Li	TTC39A	0.608127
Cluster_1	DOT1Li_4uM_vs_DMSO_4uM	DOT1Li	EPAS1	-1.37186
Cluster_1	DOT1Li_4uM_vs_DMSO_4uM	DOT1Li	HPCAL1	0.720638
Cluster_1	DOT1Li_4uM_vs_DMSO_4uM	DOT1Li	SH2D3A	0.981012
Cluster_1	DOT1Li_4uM_vs_DMSO_4uM	DOT1Li	PLCH2	0.936791
Cluster_1	DOT1Li_4uM_vs_DMSO_4uM	DOT1Li	CD8A	0.652267
Cluster_1	DOT1Li_4uM_vs_DMSO_4uM	DOT1Li	HAS1	1.13388
Cluster_1	DOT1Li_4uM_vs_DMSO_4uM	DOT1Li	DBH	2.16785
Cluster_1	DOT1Li_4uM_vs_DMSO_4uM	DOT1Li	TC2N	0.788437
Cluster_1	DOT1Li_4uM_vs_DMSO_4uM	DOT1Li	LINGO3	1.38104
Cluster_1	DOT1Li_4uM_vs_DMSO_4uM	DOT1Li	NPY5R	1.06968
Cluster_1	DOT1Li_4uM_vs_DMSO_4uM	DOT1Li	ALPL	0.601795
Cluster_1	DOT1Li_4uM_vs_DMSO_4uM	DOT1Li	SYNC	-1.69253
Cluster_1	DOT1Li_4uM_vs_DMSO_4uM	DOT1Li	PCSK1N	1.41294
Cluster_1	DOT1Li_4uM_vs_DMSO_4uM	DOT1Li	S1PR5	-5.32193
Cluster_1	DOT1Li_4uM_vs_DMSO_4uM	DOT1Li	PGM5	-2.85923
Cluster_1	DOT1Li_4uM_vs_DMSO_4uM	DOT1Li	SNAI3	0.984503
Cluster_1	DOT1Li_4uM_vs_DMSO_4uM	DOT1Li	MME	-1.18068
Cluster_1	DOT1Li_4uM_vs_DMSO_4uM	DOT1Li	OCA2	-1.08177
Cluster_1	DOT1Li_4uM_vs_DMSO_4uM	DOT1Li	MGAT5B	0.629602
Cluster_1	DOT1Li_4uM_vs_DMSO_4uM	DOT1Li	EEF1A2	0.784619
Cluster_1	DOT1Li_4uM_vs_DMSO_4uM	DOT1Li	STAC2	0.666031
Cluster_1	DOT1Li_4uM_vs_DMSO_4uM	DOT1Li	ITPR3	1.08582
Cluster_1	DOT1Li_4uM_vs_DMSO_4uM	DOT1Li	ANKRD35	1.4723
Cluster_1	DOT1Li_4uM_vs_DMSO_4uM	DOT1Li	COL18A1	-1.31805
Cluster_1	DOT1Li_4uM_vs_DMSO_4uM	DOT1Li	PLEKHA2	0.622535
Cluster_1	DOT1Li_4uM_vs_DMSO_4uM	DOT1Li	CRB3	2.24122
Cluster_1	DOT1Li_4uM_vs_DMSO_4uM	DOT1Li	ASS1	-0.705182
Cluster_1	DOT1Li_4uM_vs_DMSO_4uM	DOT1Li	ARHGDIG	0.81917
Cluster_1	DOT1Li_4uM_vs_DMSO_4uM	DOT1Li	PDZD7	0.635829
Cluster_1	DOT1Li_4uM_vs_DMSO_4uM	DOT1Li	TMEM54	1.25526
Cluster_1	DOT1Li_4uM_vs_DMSO_4uM	DOT1Li	PRRT4	0.584738
Cluster_1	DOT1Li_4uM_vs_DMSO_4uM	DOT1Li	RAB3IL1	0.863551
Cluster_1	DOT1Li_4uM_vs_DMSO_4uM	DOT1Li	NHLH2	-1.75392
Cluster_1	DOT1Li_4uM_vs_DMSO_4uM	DOT1Li	PMP22	-1.44739
Cluster_1	DOT1Li_4uM_vs_DMSO_4uM	DOT1Li	FOSB	1.07142
Cluster_1	DOT1Li_4uM_vs_DMSO_4uM	DOT1Li	SKAP2	-0.638824
Cluster_1	DOT1Li_4uM_vs_DMSO_4uM	DOT1Li	AMPD3	0.862345
Cluster_1	DOT1Li_4uM_vs_DMSO_4uM	DOT1Li	ARHGAP18	-0.7741
Cluster_1	DOT1Li_4uM_vs_DMSO_4uM	DOT1Li	ADAMTS2	0.890183
Cluster_1	DOT1Li_4uM_vs_DMSO_4uM	DOT1Li	TMOD1	-1.71479
Cluster_1	DOT1Li_4uM_vs_DMSO_4uM	DOT1Li	HMCN2	1.40567
Cluster_1	DOT1Li_4uM_vs_DMSO_4uM	DOT1Li	ROBO3	0.706022
Cluster_1	DOT1Li_4uM_vs_DMSO_4uM	DOT1Li	SPEF1	1.66327
Cluster_1	DOT1Li_4uM_vs_DMSO_4uM	DOT1Li	ST18	-0.89132
Cluster_1	DOT1Li_4uM_vs_DMSO_4uM	DOT1Li	CPXM2	1.08377
Cluster_1	DOT1Li_4uM_vs_DMSO_4uM	DOT1Li	ZFPM2	-0.605271
Cluster_1	DOT1Li_4uM_vs_DMSO_4uM	DOT1Li	RHPN1	1.2598
Cluster_1	DOT1Li_4uM_vs_DMSO_4uM	DOT1Li	GDA	1.18011
Cluster_1	DOT1Li_4uM_vs_DMSO_4uM	DOT1Li	SORBS3	0.630116
Cluster_1	DOT1Li_4uM_vs_DMSO_4uM	DOT1Li	MBOAT1	-2.55619
Cluster_1	DOT1Li_4uM_vs_DMSO_4uM	DOT1Li	F7	0.7187
Cluster_1	DOT1Li_4uM_vs_DMSO_4uM	DOT1Li	KCNH3	0.912305
Cluster_1	DOT1Li_4uM_vs_DMSO_4uM	DOT1Li	DLGAP3	0.816537
Cluster_1	DOT1Li_4uM_vs_DMSO_4uM	DOT1Li	LINC00689	4.09011
Cluster_1	DOT1Li_4uM_vs_DMSO_4uM	DOT1Li	SNED1	0.690963
Cluster_1	DOT1Li_4uM_vs_DMSO_4uM	DOT1Li	ARID5A	0.889974
Cluster_1	DOT1Li_4uM_vs_DMSO_4uM	DOT1Li	PTPN3	0.715509
Cluster_1	DOT1Li_4uM_vs_DMSO_4uM	DOT1Li	WFS1	0.614958
Cluster_1	DOT1Li_4uM_vs_DMSO_4uM	DOT1Li	MITF	-1.30927
Cluster_1	DOT1Li_4uM_vs_DMSO_4uM	DOT1Li	ALOXE3	0.891193
Cluster_1	DOT1Li_4uM_vs_DMSO_4uM	DOT1Li	TLL2	-1.10366
Cluster_1	DOT1Li_4uM_vs_DMSO_4uM	DOT1Li	TMEM132C	-1.02385
Cluster_1	DOT1Li_4uM_vs_DMSO_4uM	DOT1Li	A4GALT	3.03854
Cluster_1	DOT1Li_4uM_vs_DMSO_4uM	DOT1Li	ATOH8	-1.24483
Cluster_1	DOT1Li_4uM_vs_DMSO_4uM	DOT1Li	FAM184B	0.653499
Cluster_1	DOT1Li_4uM_vs_DMSO_4uM	DOT1Li	PRSS56	1.58847
Cluster_1	DOT1Li_4uM_vs_DMSO_4uM	DOT1Li	RIPPLY2	0.731199
Cluster_1	DOT1Li_4uM_vs_DMSO_4uM	DOT1Li	ROR2	-1.09064
Cluster_1	DOT1Li_4uM_vs_DMSO_4uM	DOT1Li	ITGA8	1.3065
Cluster_1	DOT1Li_4uM_vs_DMSO_4uM	DOT1Li	GDF10	-1.09939
Cluster_1	DOT1Li_4uM_vs_DMSO_4uM	DOT1Li	DMRTA2	-1.89469
Cluster_1	DOT1Li_4uM_vs_DMSO_4uM	DOT1Li	HSPB1	-0.898423
Cluster_1	DOT1Li_4uM_vs_DMSO_4uM	DOT1Li	RSPO3	-1.90537
Cluster_1	DOT1Li_4uM_vs_DMSO_4uM	DOT1Li	ETV4	0.642882
Cluster_1	DOT1Li_4uM_vs_DMSO_4uM	DOT1Li	NGFR	0.763861
Cluster_1	DOT1Li_4uM_vs_DMSO_4uM	DOT1Li	PLK5	1.02898
Cluster_1	DOT1Li_4uM_vs_DMSO_4uM	DOT1Li	GABRD	1.58812
Cluster_1	DOT1Li_4uM_vs_DMSO_4uM	DOT1Li	CLEC11A	0.938726
Cluster_1	DOT1Li_4uM_vs_DMSO_4uM	DOT1Li	CACNG5	0.941664
Cluster_1	DOT1Li_4uM_vs_DMSO_4uM	DOT1Li	ANKRD24	0.584259
Cluster_1	DOT1Li_4uM_vs_DMSO_4uM	DOT1Li	GDF6	-1.07882
Cluster_1	DOT1Li_4uM_vs_DMSO_4uM	DOT1Li	FAM163A	0.836034
Cluster_1	DOT1Li_4uM_vs_DMSO_4uM	DOT1Li	IL1RAPL2	-0.977466
Cluster_1	DOT1Li_4uM_vs_DMSO_4uM	DOT1Li	DPYSL4	0.662557
Cluster_1	DOT1Li_4uM_vs_DMSO_4uM	DOT1Li	ELOVL7	0.708252
Cluster_1	DOT1Li_4uM_vs_DMSO_4uM	DOT1Li	OSMR	-1.5028
Cluster_1	DOT1Li_4uM_vs_DMSO_4uM	DOT1Li	KLF9	-1.74943
Cluster_1	DOT1Li_4uM_vs_DMSO_4uM	DOT1Li	MYOZ3	0.589389
Cluster_1	DOT1Li_4uM_vs_DMSO_4uM	DOT1Li	SMPDL3B	0.609122
Cluster_1	DOT1Li_4uM_vs_DMSO_4uM	DOT1Li	GADD45B	-1.56552
Cluster_1	DOT1Li_4uM_vs_DMSO_4uM	DOT1Li	INHBA	-1.06291
Cluster_1	DOT1Li_4uM_vs_DMSO_4uM	DOT1Li	SPARCL1	-1.24366
Cluster_1	DOT1Li_4uM_vs_DMSO_4uM	DOT1Li	COL23A1	1.23947
Cluster_1	DOT1Li_4uM_vs_DMSO_4uM	DOT1Li	LHX9	-1.06527
Cluster_1	DOT1Li_4uM_vs_DMSO_4uM	DOT1Li	MMP17	1.05931
Cluster_1	DOT1Li_4uM_vs_DMSO_4uM	DOT1Li	TRIP13	-0.582549
Cluster_1	DOT1Li_4uM_vs_DMSO_4uM	DOT1Li	SLC9A3	0.949183
Cluster_1	DOT1Li_4uM_vs_DMSO_4uM	DOT1Li	PXDC1	-0.718081
Cluster_1	DOT1Li_4uM_vs_DMSO_4uM	DOT1Li	KANK3	1.30931
Cluster_1	DOT1Li_4uM_vs_DMSO_4uM	DOT1Li	NEIL3	-2.58049
Cluster_1	DOT1Li_4uM_vs_DMSO_4uM	DOT1Li	PPARG	0.972208
Cluster_1	DOT1Li_4uM_vs_DMSO_4uM	DOT1Li	CAMK2N2	0.634468
Cluster_1	DOT1Li_4uM_vs_DMSO_4uM	DOT1Li	SLCO4A1	0.782824
Cluster_1	DOT1Li_4uM_vs_DMSO_4uM	DOT1Li	ALPK1	-1.14499
Cluster_1	DOT1Li_4uM_vs_DMSO_4uM	DOT1Li	PTH1R	-1.84844
Cluster_1	DOT1Li_4uM_vs_DMSO_4uM	DOT1Li	CDC20B	-3.52468
Cluster_1	DOT1Li_4uM_vs_DMSO_4uM	DOT1Li	CDKN2A	-2.72488
Cluster_1	DOT1Li_4uM_vs_DMSO_4uM	DOT1Li	CD164L2	1.69683
Cluster_1	DOT1Li_4uM_vs_DMSO_4uM	DOT1Li	AGTR1	0.77488
Cluster_1	DOT1Li_4uM_vs_DMSO_4uM	DOT1Li	HLA-F-AS1	1.77508
Cluster_1	DOT1Li_4uM_vs_DMSO_4uM	DOT1Li	IDUA	0.787223
Cluster_1	DOT1Li_4uM_vs_DMSO_4uM	DOT1Li	SHH	-1.26674
Cluster_1	DOT1Li_4uM_vs_DMSO_4uM	DOT1Li	DHX58	1.29676
Cluster_1	DOT1Li_4uM_vs_DMSO_4uM	DOT1Li	TRIM47	0.851405
Cluster_1	DOT1Li_4uM_vs_DMSO_4uM	DOT1Li	TBC1D8B	-0.843831
Cluster_1	DOT1Li_4uM_vs_DMSO_4uM	DOT1Li	STAT4	0.705496
Cluster_1	DOT1Li_4uM_vs_DMSO_4uM	DOT1Li	TMIE	0.963911
Cluster_1	DOT1Li_4uM_vs_DMSO_4uM	DOT1Li	RASEF	-1.0676
Cluster_1	DOT1Li_4uM_vs_DMSO_4uM	DOT1Li	HLA-F	1.42083
Cluster_1	DOT1Li_4uM_vs_DMSO_4uM	DOT1Li	LEFTY2	-2.63505
Cluster_1	DOT1Li_4uM_vs_DMSO_4uM	DOT1Li	AQP3	1.3175
Cluster_1	DOT1Li_4uM_vs_DMSO_4uM	DOT1Li	C3orf80	1.72857
Cluster_1	DOT1Li_4uM_vs_DMSO_4uM	DOT1Li	SLC7A2	-1.5577
Cluster_1	DOT1Li_4uM_vs_DMSO_4uM	DOT1Li	SCARF2	0.810893
Cluster_1	DOT1Li_4uM_vs_DMSO_4uM	DOT1Li	SLC35F2	-1.23148
Cluster_1	DOT1Li_4uM_vs_DMSO_4uM	DOT1Li	IL17RA	-0.646801
Cluster_1	DOT1Li_4uM_vs_DMSO_4uM	DOT1Li	PPIC	-1.27071
Cluster_1	DOT1Li_4uM_vs_DMSO_4uM	DOT1Li	SSTR5	2.67803
Cluster_1	DOT1Li_4uM_vs_DMSO_4uM	DOT1Li	SECTM1	1.20253
Cluster_1	DOT1Li_4uM_vs_DMSO_4uM	DOT1Li	KLC3	1.82331
Cluster_1	DOT1Li_4uM_vs_DMSO_4uM	DOT1Li	CARTPT	0.82231
Cluster_1	DOT1Li_4uM_vs_DMSO_4uM	DOT1Li	CDKN2C	-1.68037
Cluster_1	DOT1Li_4uM_vs_DMSO_4uM	DOT1Li	ARHGEF16	0.854381
Cluster_1	DOT1Li_4uM_vs_DMSO_4uM	DOT1Li	HRH2	0.914859
Cluster_1	DOT1Li_4uM_vs_DMSO_4uM	DOT1Li	DUSP2	0.738505
Cluster_1	DOT1Li_4uM_vs_DMSO_4uM	DOT1Li	C1orf94	1.18719
Cluster_1	DOT1Li_4uM_vs_DMSO_4uM	DOT1Li	CITED4	0.882182
Cluster_1	DOT1Li_4uM_vs_DMSO_4uM	DOT1Li	PRR16	-0.79967
Cluster_1	DOT1Li_4uM_vs_DMSO_4uM	DOT1Li	ZFYVE28	0.617083
Cluster_1	DOT1Li_4uM_vs_DMSO_4uM	DOT1Li	DCDC2	-0.90986
Cluster_1	DOT1Li_4uM_vs_DMSO_4uM	DOT1Li	EGR4	1.82913
Cluster_1	DOT1Li_4uM_vs_DMSO_4uM	DOT1Li	HES7	0.634401
Cluster_1	DOT1Li_4uM_vs_DMSO_4uM	DOT1Li	HOPX	0.809837
Cluster_1	DOT1Li_4uM_vs_DMSO_4uM	DOT1Li	RERG	0.627643
Cluster_1	DOT1Li_4uM_vs_DMSO_4uM	DOT1Li	HSF4	0.720501
Cluster_1	DOT1Li_4uM_vs_DMSO_4uM	DOT1Li	GRIN3B	1.51299
Cluster_1	DOT1Li_4uM_vs_DMSO_4uM	DOT1Li	IRX1	-2.86294
Cluster_1	DOT1Li_4uM_vs_DMSO_4uM	DOT1Li	CRLF1	0.849765
Cluster_1	DOT1Li_4uM_vs_DMSO_4uM	DOT1Li	AQP5	1.68923
Cluster_1	DOT1Li_4uM_vs_DMSO_4uM	DOT1Li	C11orf45	0.797241
Cluster_1	DOT1Li_4uM_vs_DMSO_4uM	DOT1Li	SYNE3	0.878864
Cluster_1	DOT1Li_4uM_vs_DMSO_4uM	DOT1Li	SOWAHB	0.657198
Cluster_1	DOT1Li_4uM_vs_DMSO_4uM	DOT1Li	COPZ2	-1.36841
Cluster_1	DOT1Li_4uM_vs_DMSO_4uM	DOT1Li	FOXQ1	-2.23373
Cluster_1	DOT1Li_4uM_vs_DMSO_4uM	DOT1Li	FAM89A	-1.11776
Cluster_1	DOT1Li_4uM_vs_DMSO_4uM	DOT1Li	SH3RF3-AS1	0.821887
Cluster_1	DOT1Li_4uM_vs_DMSO_4uM	DOT1Li	CYS1	1.48971
Cluster_1	DOT1Li_4uM_vs_DMSO_4uM	DOT1Li	GXYLT2	-0.952133
Cluster_1	DOT1Li_4uM_vs_DMSO_4uM	DOT1Li	DLEU2	-0.97822
Cluster_1	DOT1Li_4uM_vs_DMSO_4uM	DOT1Li	ADHFE1	-0.791597
Cluster_1	DOT1Li_4uM_vs_DMSO_4uM	DOT1Li	E2F8	-2.01452
Cluster_1	DOT1Li_4uM_vs_DMSO_4uM	DOT1Li	TMC8	0.703345
Cluster_1	DOT1Li_4uM_vs_DMSO_4uM	DOT1Li	NPPB	-1.34915
Cluster_1	DOT1Li_4uM_vs_DMSO_4uM	DOT1Li	C1QTNF1	0.749424
Cluster_1	DOT1Li_4uM_vs_DMSO_4uM	DOT1Li	NPY	1.70197
Cluster_1	DOT1Li_4uM_vs_DMSO_4uM	DOT1Li	SLC43A1	-0.58761
Cluster_1	DOT1Li_4uM_vs_DMSO_4uM	DOT1Li	CLDN10	-1.13217
Cluster_1	EHMTsi_2uM_vs_DMSO_2uM	EHMTsi	KCNA1	-1.37587
Cluster_1	EHMTsi_2uM_vs_DMSO_2uM	EHMTsi	EGFR	-2.72866
Cluster_1	EHMTsi_2uM_vs_DMSO_2uM	EHMTsi	TAC1	1.44732
Cluster_1	EHMTsi_2uM_vs_DMSO_2uM	EHMTsi	NPNT	-2.02015
Cluster_1	EHMTsi_2uM_vs_DMSO_2uM	EHMTsi	HCN1	-2.38901
Cluster_1	EHMTsi_2uM_vs_DMSO_2uM	EHMTsi	CALCR	-2.07956
Cluster_1	EHMTsi_2uM_vs_DMSO_2uM	EHMTsi	WLS	-1.79433
Cluster_1	EHMTsi_2uM_vs_DMSO_2uM	EHMTsi	ARPP21	-0.903414
Cluster_1	EHMTsi_2uM_vs_DMSO_2uM	EHMTsi	KDR	-5.01638
Cluster_1	EHMTsi_2uM_vs_DMSO_2uM	EHMTsi	CSMD3	-0.936012
Cluster_1	EHMTsi_2uM_vs_DMSO_2uM	EHMTsi	SPHKAP	-1.07527
Cluster_1	EHMTsi_2uM_vs_DMSO_2uM	EHMTsi	GNG12	-2.21045
Cluster_1	EHMTsi_2uM_vs_DMSO_2uM	EHMTsi	AHNAK	-4.57958
Cluster_1	EHMTsi_2uM_vs_DMSO_2uM	EHMTsi	MMP14	-3.27318
Cluster_1	EHMTsi_2uM_vs_DMSO_2uM	EHMTsi	FGFR2	-1.96121
Cluster_1	EHMTsi_2uM_vs_DMSO_2uM	EHMTsi	COL5A1	-4.51269
Cluster_1	EHMTsi_2uM_vs_DMSO_2uM	EHMTsi	NETO1	-1.41418
Cluster_1	EHMTsi_2uM_vs_DMSO_2uM	EHMTsi	LAMB1	-1.64199
Cluster_1	EHMTsi_2uM_vs_DMSO_2uM	EHMTsi	ANO4	-1.30991
Cluster_1	EHMTsi_2uM_vs_DMSO_2uM	EHMTsi	SKAP2	-2.46864
Cluster_1	EHMTsi_2uM_vs_DMSO_2uM	EHMTsi	CYP26B1	1.81026
Cluster_1	EHMTsi_2uM_vs_DMSO_2uM	EHMTsi	BCL11B	-0.677308
Cluster_1	EHMTsi_2uM_vs_DMSO_2uM	EHMTsi	SYT12	1.84117
Cluster_1	EHMTsi_2uM_vs_DMSO_2uM	EHMTsi	PLXND1	-2.27403
Cluster_1	EHMTsi_2uM_vs_DMSO_2uM	EHMTsi	GCK	1.41192
Cluster_1	EHMTsi_2uM_vs_DMSO_2uM	EHMTsi	GPR83	1.56018
Cluster_1	EHMTsi_2uM_vs_DMSO_2uM	EHMTsi	LITAF	-3.17406
Cluster_1	EHMTsi_2uM_vs_DMSO_2uM	EHMTsi	SLC24A3	0.603223
Cluster_1	EHMTsi_2uM_vs_DMSO_2uM	EHMTsi	DSCAM	0.611406
Cluster_1	EHMTsi_2uM_vs_DMSO_2uM	EHMTsi	BRINP3	-1.64056
Cluster_1	EHMTsi_2uM_vs_DMSO_2uM	EHMTsi	KLF5	-1.1406
Cluster_1	EHMTsi_2uM_vs_DMSO_2uM	EHMTsi	INHBA-AS1	-1.63353
Cluster_1	EHMTsi_2uM_vs_DMSO_2uM	EHMTsi	CALB1	-1.48941
Cluster_1	EHMTsi_2uM_vs_DMSO_2uM	EHMTsi	NFIB	-3.09338
Cluster_1	EHMTsi_2uM_vs_DMSO_2uM	EHMTsi	GPRIN2	0.639461
Cluster_1	EHMTsi_2uM_vs_DMSO_2uM	EHMTsi	KIAA1217	-1.98822
Cluster_1	EHMTsi_2uM_vs_DMSO_2uM	EHMTsi	DYNC1I1	-0.780375
Cluster_1	EHMTsi_2uM_vs_DMSO_2uM	EHMTsi	TBR1	0.925884
Cluster_1	EHMTsi_2uM_vs_DMSO_2uM	EHMTsi	CTNNA1	-1.06172
Cluster_1	EHMTsi_2uM_vs_DMSO_2uM	EHMTsi	STEAP3	-2.7579
Cluster_1	EHMTsi_2uM_vs_DMSO_2uM	EHMTsi	ZNF273	-1.26414
Cluster_1	EHMTsi_2uM_vs_DMSO_2uM	EHMTsi	NFIA	-3.5998
Cluster_1	EHMTsi_2uM_vs_DMSO_2uM	EHMTsi	PRKCD	-1.61677
Cluster_1	EHMTsi_2uM_vs_DMSO_2uM	EHMTsi	KCNQ5	-2.24166
Cluster_1	EHMTsi_2uM_vs_DMSO_2uM	EHMTsi	TNC	-3.02462
Cluster_1	EHMTsi_2uM_vs_DMSO_2uM	EHMTsi	EFEMP1	-3.40036
Cluster_1	EHMTsi_2uM_vs_DMSO_2uM	EHMTsi	ELF4	-3.82211
Cluster_1	EHMTsi_2uM_vs_DMSO_2uM	EHMTsi	PMP22	-4.03148
Cluster_1	EHMTsi_2uM_vs_DMSO_2uM	EHMTsi	EPHB1	0.592458
Cluster_1	EHMTsi_2uM_vs_DMSO_2uM	EHMTsi	ARHGAP36	1.06373
Cluster_1	EHMTsi_2uM_vs_DMSO_2uM	EHMTsi	TNFAIP8L3	-1.30183
Cluster_1	EHMTsi_2uM_vs_DMSO_2uM	EHMTsi	CHRM3	-0.815643
Cluster_1	EHMTsi_2uM_vs_DMSO_2uM	EHMTsi	HTRA1	-2.48062
Cluster_1	EHMTsi_2uM_vs_DMSO_2uM	EHMTsi	ELK3	-2.08452
Cluster_1	EHMTsi_2uM_vs_DMSO_2uM	EHMTsi	RBP1	0.987918
Cluster_1	EHMTsi_2uM_vs_DMSO_2uM	EHMTsi	HCRTR2	-1.23665
Cluster_1	EHMTsi_2uM_vs_DMSO_2uM	EHMTsi	ANGPT1	-4.03864
Cluster_1	EHMTsi_2uM_vs_DMSO_2uM	EHMTsi	VAX1	-2.4067
Cluster_1	EHMTsi_2uM_vs_DMSO_2uM	EHMTsi	TUBB6	-1.92619
Cluster_1	EHMTsi_2uM_vs_DMSO_2uM	EHMTsi	CNGA3	1.24214
Cluster_1	EHMTsi_2uM_vs_DMSO_2uM	EHMTsi	SLC35F4	1.43286
Cluster_1	EHMTsi_2uM_vs_DMSO_2uM	EHMTsi	IGFBP5	-1.45751
Cluster_1	EHMTsi_2uM_vs_DMSO_2uM	EHMTsi	GDF10	-3.7874
Cluster_1	EHMTsi_2uM_vs_DMSO_2uM	EHMTsi	NFIX	-4.19993
Cluster_1	EHMTsi_2uM_vs_DMSO_2uM	EHMTsi	WWTR1	-2.13157
Cluster_1	EHMTsi_2uM_vs_DMSO_2uM	EHMTsi	CRABP1	-1.20752
Cluster_1	EHMTsi_2uM_vs_DMSO_2uM	EHMTsi	TTYH2	-2.57151
Cluster_1	EHMTsi_2uM_vs_DMSO_2uM	EHMTsi	SALL1	-1.49935
Cluster_1	EHMTsi_2uM_vs_DMSO_2uM	EHMTsi	OLFM1	0.587397
Cluster_1	EHMTsi_2uM_vs_DMSO_2uM	EHMTsi	IGDCC3	0.971059
Cluster_1	EHMTsi_2uM_vs_DMSO_2uM	EHMTsi	CERCAM	1.15946
Cluster_1	EHMTsi_2uM_vs_DMSO_2uM	EHMTsi	RTKN2	-1.63607
Cluster_1	EHMTsi_2uM_vs_DMSO_2uM	EHMTsi	HLA-E	-2.7894
Cluster_1	EHMTsi_2uM_vs_DMSO_2uM	EHMTsi	KIF14	-2.37929
Cluster_1	EHMTsi_2uM_vs_DMSO_2uM	EHMTsi	CAV1	-4.66122
Cluster_1	EHMTsi_2uM_vs_DMSO_2uM	EHMTsi	SLC5A7	1.78166
Cluster_1	EHMTsi_2uM_vs_DMSO_2uM	EHMTsi	PPP1R14C	-0.897397
Cluster_1	EHMTsi_2uM_vs_DMSO_2uM	EHMTsi	IRF6	-1.69677
Cluster_1	EHMTsi_2uM_vs_DMSO_2uM	EHMTsi	TLE2	-1.51401
Cluster_1	EHMTsi_2uM_vs_DMSO_2uM	EHMTsi	CSGALNACT1	-1.14101
Cluster_1	EHMTsi_2uM_vs_DMSO_2uM	EHMTsi	BMPR1B	-1.72711
Cluster_1	EHMTsi_2uM_vs_DMSO_2uM	EHMTsi	ADRA2A	0.703002
Cluster_1	EHMTsi_2uM_vs_DMSO_2uM	EHMTsi	PODN	2.24478
Cluster_1	EHMTsi_2uM_vs_DMSO_2uM	EHMTsi	KLHL14	-1.93372
Cluster_1	EHMTsi_2uM_vs_DMSO_2uM	EHMTsi	KCNIP4	0.744896
Cluster_1	EHMTsi_2uM_vs_DMSO_2uM	EHMTsi	LDLRAD4	-0.841983
Cluster_1	EHMTsi_2uM_vs_DMSO_2uM	EHMTsi	CRISPLD2	-2.21941
Cluster_1	EHMTsi_2uM_vs_DMSO_2uM	EHMTsi	GDF6	-3.38743
Cluster_1	EHMTsi_2uM_vs_DMSO_2uM	EHMTsi	MSX2	-4.21777
Cluster_1	EHMTsi_2uM_vs_DMSO_2uM	EHMTsi	CDHR1	0.818739
Cluster_1	EHMTsi_2uM_vs_DMSO_2uM	EHMTsi	KLHL4	-1.19154
Cluster_1	EHMTsi_2uM_vs_DMSO_2uM	EHMTsi	DIO3	0.829871
Cluster_1	EHMTsi_2uM_vs_DMSO_2uM	EHMTsi	RREB1	-3.49307
Cluster_1	EHMTsi_2uM_vs_DMSO_2uM	EHMTsi	TACR1	0.614123
Cluster_1	EHMTsi_2uM_vs_DMSO_2uM	EHMTsi	HCN4	0.620063
Cluster_1	EHMTsi_2uM_vs_DMSO_2uM	EHMTsi	AK4	-1.3236
Cluster_1	EHMTsi_2uM_vs_DMSO_2uM	EHMTsi	SYNDIG1L	0.900782
Cluster_1	EHMTsi_2uM_vs_DMSO_2uM	EHMTsi	PDZRN4	0.801901
Cluster_1	EHMTsi_2uM_vs_DMSO_2uM	EHMTsi	COL18A1	-2.32759
Cluster_1	EHMTsi_2uM_vs_DMSO_2uM	EHMTsi	AGTR1	1.68582
Cluster_1	EHMTsi_2uM_vs_DMSO_2uM	EHMTsi	FUT1	0.987789
Cluster_1	EHMTsi_2uM_vs_DMSO_2uM	EHMTsi	IL17RA	-1.8903
Cluster_1	EHMTsi_2uM_vs_DMSO_2uM	EHMTsi	OPRM1	-1.2417
Cluster_1	EHMTsi_2uM_vs_DMSO_2uM	EHMTsi	ZIC4	-2.40735
Cluster_1	EHMTsi_2uM_vs_DMSO_2uM	EHMTsi	LGI3	1.16867
Cluster_1	EHMTsi_2uM_vs_DMSO_2uM	EHMTsi	MOXD1	-1.23004
Cluster_1	EHMTsi_2uM_vs_DMSO_2uM	EHMTsi	RAB31	-0.751317
Cluster_1	EHMTsi_2uM_vs_DMSO_2uM	EHMTsi	KCNC2	-0.652721
Cluster_1	EHMTsi_2uM_vs_DMSO_2uM	EHMTsi	CD9	-2.9728
Cluster_1	EHMTsi_2uM_vs_DMSO_2uM	EHMTsi	HAPLN1	-4.09176
Cluster_1	EHMTsi_2uM_vs_DMSO_2uM	EHMTsi	PIRT	3.13491
Cluster_1	EHMTsi_2uM_vs_DMSO_2uM	EHMTsi	CACNG3	-1.11868
Cluster_1	EHMTsi_2uM_vs_DMSO_2uM	EHMTsi	LINC00963	-0.751667
Cluster_1	EHMTsi_2uM_vs_DMSO_2uM	EHMTsi	LUZP2	-0.626165
Cluster_1	EHMTsi_2uM_vs_DMSO_2uM	EHMTsi	SLC24A2	0.631513
Cluster_1	EHMTsi_2uM_vs_DMSO_2uM	EHMTsi	KCNK1	-1.07758
Cluster_1	EHMTsi_2uM_vs_DMSO_2uM	EHMTsi	KCNS3	-1.32199
Cluster_1	EHMTsi_2uM_vs_DMSO_2uM	EHMTsi	TRPM3	-0.588315
Cluster_1	EHMTsi_2uM_vs_DMSO_2uM	EHMTsi	SCRT2	0.681923
Cluster_1	EHMTsi_2uM_vs_DMSO_2uM	EHMTsi	SPARCL1	-2.56643
Cluster_1	EHMTsi_2uM_vs_DMSO_2uM	EHMTsi	SST	-0.724131
Cluster_1	EHMTsi_2uM_vs_DMSO_2uM	EHMTsi	SPP1	0.864745
Cluster_1	EHMTsi_2uM_vs_DMSO_2uM	EHMTsi	RET	0.760388
Cluster_1	EHMTsi_2uM_vs_DMSO_2uM	EHMTsi	SCN4B	0.970171
Cluster_1	EHMTsi_2uM_vs_DMSO_2uM	EHMTsi	RUNX2	-1.36884
Cluster_1	EHMTsi_2uM_vs_DMSO_2uM	EHMTsi	MME	-2.18217
Cluster_1	EHMTsi_2uM_vs_DMSO_2uM	EHMTsi	DRD1	-0.807088
Cluster_1	EHMTsi_2uM_vs_DMSO_2uM	EHMTsi	RNF128	-0.958151
Cluster_1	EHMTsi_2uM_vs_DMSO_2uM	EHMTsi	COL9A1	-1.86933
Cluster_1	EHMTsi_2uM_vs_DMSO_2uM	EHMTsi	IRF1	-2.8829
Cluster_1	EHMTsi_2uM_vs_DMSO_2uM	EHMTsi	CSMD1	-0.670447
Cluster_1	EHMTsi_2uM_vs_DMSO_2uM	EHMTsi	TBC1D8B	-2.27592
Cluster_1	EHMTsi_2uM_vs_DMSO_2uM	EHMTsi	BARHL2	1.55019
Cluster_1	EHMTsi_2uM_vs_DMSO_2uM	EHMTsi	PXDC1	-1.60889
Cluster_1	EHMTsi_2uM_vs_DMSO_2uM	EHMTsi	ANGPT4	2.18947
Cluster_1	EHMTsi_2uM_vs_DMSO_2uM	EHMTsi	PDE2A	-0.639868
Cluster_1	EHMTsi_2uM_vs_DMSO_2uM	EHMTsi	DIRAS3	0.640875
Cluster_1	EHMTsi_2uM_vs_DMSO_2uM	EHMTsi	CDH23	0.727976
Cluster_1	EHMTsi_2uM_vs_DMSO_2uM	EHMTsi	SLC27A2	-0.771182
Cluster_1	EHMTsi_2uM_vs_DMSO_2uM	EHMTsi	KCNJ3	-0.624241
Cluster_1	EHMTsi_2uM_vs_DMSO_2uM	EHMTsi	RGS3	0.775482
Cluster_1	EHMTsi_2uM_vs_DMSO_2uM	EHMTsi	ANKRD34B	-1.28951
Cluster_1	EHMTsi_2uM_vs_DMSO_2uM	EHMTsi	CAV2	-2.23487
Cluster_1	EHMTsi_2uM_vs_DMSO_2uM	EHMTsi	ARSJ	-2.95032
Cluster_1	EHMTsi_2uM_vs_DMSO_2uM	EHMTsi	DOC2A	0.776095
Cluster_1	EHMTsi_2uM_vs_DMSO_2uM	EHMTsi	THSD4	-0.977722
Cluster_1	EHMTsi_2uM_vs_DMSO_2uM	EHMTsi	ICAM1	-4.23457
Cluster_1	EHMTsi_2uM_vs_DMSO_2uM	EHMTsi	RERG	1.38107
Cluster_1	EHMTsi_2uM_vs_DMSO_2uM	EHMTsi	MAP3K5	-1.0898
Cluster_1	EHMTsi_2uM_vs_DMSO_2uM	EHMTsi	LRTM2	-1.16301
Cluster_1	EHMTsi_2uM_vs_DMSO_2uM	EHMTsi	ECE2	0.888433
Cluster_1	EHMTsi_2uM_vs_DMSO_2uM	EHMTsi	PDZD7	0.889234
Cluster_1	EHMTsi_2uM_vs_DMSO_2uM	EHMTsi	CXCL14	-1.59633
Cluster_1	EHMTsi_2uM_vs_DMSO_2uM	EHMTsi	DSCAML1	0.689021
Cluster_1	EHMTsi_2uM_vs_DMSO_2uM	EHMTsi	KIRREL3	0.610678
Cluster_1	EHMTsi_2uM_vs_DMSO_2uM	EHMTsi	GABRE	0.855158
Cluster_1	EHMTsi_2uM_vs_DMSO_2uM	EHMTsi	SRPX	-1.78852
Cluster_1	EHMTsi_2uM_vs_DMSO_2uM	EHMTsi	HAP1	0.817853
Cluster_1	EHMTsi_2uM_vs_DMSO_2uM	EHMTsi	GPR68	0.987201
Cluster_1	EHMTsi_2uM_vs_DMSO_2uM	EHMTsi	EMP2	-1.92205
Cluster_1	EHMTsi_2uM_vs_DMSO_2uM	EHMTsi	CALB2	0.675433
Cluster_1	EHMTsi_2uM_vs_DMSO_2uM	EHMTsi	CBX4	0.829176
Cluster_1	EHMTsi_2uM_vs_DMSO_2uM	EHMTsi	ADCY8	0.685121
Cluster_1	EHMTsi_2uM_vs_DMSO_2uM	EHMTsi	GRM4	0.862115
Cluster_1	EHMTsi_2uM_vs_DMSO_2uM	EHMTsi	CPNE4	-0.857737
Cluster_1	EHMTsi_2uM_vs_DMSO_2uM	EHMTsi	LAYN	-2.63395
Cluster_1	EHMTsi_2uM_vs_DMSO_2uM	EHMTsi	ZNF488	-1.71911
Cluster_1	EHMTsi_2uM_vs_DMSO_2uM	EHMTsi	IRF5	1.06368
Cluster_1	EHMTsi_2uM_vs_DMSO_2uM	EHMTsi	HLF	1.03438
Cluster_1	EHMTsi_2uM_vs_DMSO_2uM	EHMTsi	SKA1	-4.68434
Cluster_1	EHMTsi_2uM_vs_DMSO_2uM	EHMTsi	FAM89A	-3.79303
Cluster_1	EHMTsi_2uM_vs_DMSO_2uM	EHMTsi	HRH1	-0.751063
Cluster_1	EHMTsi_2uM_vs_DMSO_2uM	EHMTsi	UNCX	1.50961
Cluster_1	EHMTsi_2uM_vs_DMSO_2uM	EHMTsi	GPC5	-0.687385
Cluster_1	EHMTsi_2uM_vs_DMSO_2uM	EHMTsi	PDLIM1	-0.783676
Cluster_1	EHMTsi_2uM_vs_DMSO_2uM	EHMTsi	TRIP13	-0.981106
Cluster_1	EHMTsi_2uM_vs_DMSO_2uM	EHMTsi	PPP1R1B	-1.53092
Cluster_1	EHMTsi_2uM_vs_DMSO_2uM	EHMTsi	INHBA	-1.73648
Cluster_1	EHMTsi_2uM_vs_DMSO_2uM	EHMTsi	ALOXE3	1.21576
Cluster_1	EHMTsi_2uM_vs_DMSO_2uM	EHMTsi	SV2B	-0.879076
Cluster_1	EHMTsi_2uM_vs_DMSO_2uM	EHMTsi	WIF1	-1.66874
Cluster_1	EHMTsi_2uM_vs_DMSO_2uM	EHMTsi	ABCC8	0.712551
Cluster_1	EHMTsi_2uM_vs_DMSO_2uM	EHMTsi	KCNG1	-1.51802
Cluster_1	EHMTsi_2uM_vs_DMSO_2uM	EHMTsi	TC2N	-0.983028
Cluster_1	EHMTsi_2uM_vs_DMSO_2uM	EHMTsi	PARP14	-1.16465
Cluster_1	EHMTsi_2uM_vs_DMSO_2uM	EHMTsi	TRIM7	1.13665
Cluster_1	EHMTsi_2uM_vs_DMSO_2uM	EHMTsi	PRCP	-0.638338
Cluster_1	EHMTsi_2uM_vs_DMSO_2uM	EHMTsi	APCDD1	-1.30734
Cluster_1	EHMTsi_2uM_vs_DMSO_2uM	EHMTsi	RPRM	0.876139
Cluster_1	EHMTsi_2uM_vs_DMSO_2uM	EHMTsi	TMEM132C	-1.54925
Cluster_1	EHMTsi_2uM_vs_DMSO_2uM	EHMTsi	CHST8	1.18256
Cluster_1	EHMTsi_2uM_vs_DMSO_2uM	EHMTsi	CCBE1	-0.92593
Cluster_1	EHMTsi_2uM_vs_DMSO_2uM	EHMTsi	WNT8B	-1.94339
Cluster_1	EHMTsi_2uM_vs_DMSO_2uM	EHMTsi	PARM1	-0.6393
Cluster_1	EHMTsi_2uM_vs_DMSO_2uM	EHMTsi	ISM2	1.0428
Cluster_1	EHMTsi_2uM_vs_DMSO_2uM	EHMTsi	HLA-B	-0.632662
Cluster_1	EHMTsi_2uM_vs_DMSO_2uM	EHMTsi	ATOH8	-1.95221
Cluster_1	EHMTsi_2uM_vs_DMSO_2uM	EHMTsi	SCRT1	0.773152
Cluster_1	EHMTsi_2uM_vs_DMSO_2uM	EHMTsi	LONRF3	1.4914
Cluster_1	EHMTsi_2uM_vs_DMSO_2uM	EHMTsi	ESYT3	-0.669425
Cluster_1	EHMTsi_2uM_vs_DMSO_2uM	EHMTsi	NECAB1	0.711024
Cluster_1	EHMTsi_2uM_vs_DMSO_2uM	EHMTsi	NT5E	-1.55155
Cluster_1	EHMTsi_2uM_vs_DMSO_2uM	EHMTsi	CHSY3	-0.586413
Cluster_1	EHMTsi_2uM_vs_DMSO_2uM	EHMTsi	TPPP3	1.02245
Cluster_1	EHMTsi_2uM_vs_DMSO_2uM	EHMTsi	ADM2	-1.86186
Cluster_1	EHMTsi_2uM_vs_DMSO_2uM	EHMTsi	CHRM4	-1.10676
Cluster_1	EHMTsi_2uM_vs_DMSO_2uM	EHMTsi	SALL3	-1.72146
Cluster_1	EHMTsi_2uM_vs_DMSO_2uM	EHMTsi	TRIM56	-2.05767
Cluster_1	EHMTsi_2uM_vs_DMSO_2uM	EHMTsi	NIPAL2	0.691895
Cluster_1	EHMTsi_2uM_vs_DMSO_2uM	EHMTsi	NGEF	-0.624705
Cluster_1	EHMTsi_2uM_vs_DMSO_2uM	EHMTsi	GLB1L3	0.693538
Cluster_1	EHMTsi_2uM_vs_DMSO_2uM	EHMTsi	CHST7	-0.840796
Cluster_1	EHMTsi_2uM_vs_DMSO_2uM	EHMTsi	BDNF	-0.855296
Cluster_1	EHMTsi_2uM_vs_DMSO_2uM	EHMTsi	KIF12	-1.39163
Cluster_1	EHMTsi_2uM_vs_DMSO_2uM	EHMTsi	PIEZO2	0.696177
Cluster_1	EHMTsi_2uM_vs_DMSO_2uM	EHMTsi	HSPB1	-1.17012
Cluster_1	EHMTsi_2uM_vs_DMSO_2uM	EHMTsi	FGFRL1	-0.856104
Cluster_1	EHMTsi_2uM_vs_DMSO_2uM	EHMTsi	SIGIRR	-1.1875
Cluster_1	EHMTsi_2uM_vs_DMSO_2uM	EHMTsi	INPP4B	-0.780284
Cluster_1	EHMTsi_2uM_vs_DMSO_2uM	EHMTsi	SHROOM1	0.967145
Cluster_1	EHMTsi_2uM_vs_DMSO_2uM	EHMTsi	UAP1L1	0.954864
Cluster_1	EHMTsi_2uM_vs_DMSO_2uM	EHMTsi	CPNE6	1.03085
Cluster_1	EHMTsi_2uM_vs_DMSO_2uM	EHMTsi	CD8A	0.663058
Cluster_1	EHMTsi_2uM_vs_DMSO_2uM	EHMTsi	SOX13	0.618049
Cluster_1	EHMTsi_2uM_vs_DMSO_2uM	EHMTsi	NPTX1	0.658871
Cluster_1	EHMTsi_2uM_vs_DMSO_2uM	EHMTsi	OCA2	-1.28639
Cluster_1	EHMTsi_2uM_vs_DMSO_2uM	EHMTsi	RPH3A	0.642534
Cluster_1	EHMTsi_2uM_vs_DMSO_2uM	EHMTsi	DUSP9	-1.26877
Cluster_1	EHMTsi_2uM_vs_DMSO_2uM	EHMTsi	PLD5	-0.657197
Cluster_1	EHMTsi_2uM_vs_DMSO_2uM	EHMTsi	TTC39A	0.589826
Cluster_1	EHMTsi_2uM_vs_DMSO_2uM	EHMTsi	CHD5	0.581875
Cluster_1	EHMTsi_2uM_vs_DMSO_2uM	EHMTsi	EPPK1	0.834291
Cluster_1	EHMTsi_2uM_vs_DMSO_2uM	EHMTsi	LEFTY2	-5.70085
Cluster_1	EHMTsi_2uM_vs_DMSO_2uM	EHMTsi	CPT1A	-0.769477
Cluster_1	EHMTsi_2uM_vs_DMSO_2uM	EHMTsi	MGAT5B	0.638806
Cluster_1	EHMTsi_2uM_vs_DMSO_2uM	EHMTsi	SCRG1	-1.44153
Cluster_1	EHMTsi_2uM_vs_DMSO_2uM	EHMTsi	PGM5	-3.44209
Cluster_1	EHMTsi_2uM_vs_DMSO_2uM	EHMTsi	PRSS12	-1.14667
Cluster_1	EHMTsi_2uM_vs_DMSO_2uM	EHMTsi	PPIC	-2.24389
Cluster_1	EHMTsi_2uM_vs_DMSO_2uM	EHMTsi	TRIM47	1.11944
Cluster_1	EHMTsi_2uM_vs_DMSO_2uM	EHMTsi	MICAL2	-0.847641
Cluster_1	EHMTsi_2uM_vs_DMSO_2uM	EHMTsi	PANX2	0.838759
Cluster_1	EHMTsi_2uM_vs_DMSO_2uM	EHMTsi	CDKN2A	-3.51513
Cluster_1	EHMTsi_2uM_vs_DMSO_2uM	EHMTsi	STAT5A	0.709492
Cluster_1	EHMTsi_2uM_vs_DMSO_2uM	EHMTsi	SIDT1	0.693131
Cluster_1	EHMTsi_2uM_vs_DMSO_2uM	EHMTsi	MCHR1	-0.635549
Cluster_1	EHMTsi_2uM_vs_DMSO_2uM	EHMTsi	NPFFR2	0.757439
Cluster_1	EHMTsi_2uM_vs_DMSO_2uM	EHMTsi	ARID5A	-1.10152
Cluster_1	EHMTsi_2uM_vs_DMSO_2uM	EHMTsi	DMRTA2	-2.11812
Cluster_1	EHMTsi_2uM_vs_DMSO_2uM	EHMTsi	ISM1	-1.04512
Cluster_1	EHMTsi_2uM_vs_DMSO_2uM	EHMTsi	LGALS3	-1.48841
Cluster_1	EHMTsi_2uM_vs_DMSO_2uM	EHMTsi	DBH	1.55597
Cluster_1	EHMTsi_2uM_vs_DMSO_2uM	EHMTsi	SLCO4A1	0.894179
Cluster_1	EHMTsi_2uM_vs_DMSO_2uM	EHMTsi	MYRIP	-0.683975
Cluster_1	EHMTsi_2uM_vs_DMSO_2uM	EHMTsi	FIBCD1	0.970169
Cluster_1	EHMTsi_2uM_vs_DMSO_2uM	EHMTsi	ITIH5	-1.03789
Cluster_1	EHMTsi_2uM_vs_DMSO_2uM	EHMTsi	FGF18	-1.39216
Cluster_1	EHMTsi_2uM_vs_DMSO_2uM	EHMTsi	SLFN11	-1.21872
Cluster_1	EHMTsi_2uM_vs_DMSO_2uM	EHMTsi	WNT7B	-0.858879
Cluster_1	EHMTsi_2uM_vs_DMSO_2uM	EHMTsi	S1PR5	-4.68924
Cluster_1	EHMTsi_2uM_vs_DMSO_2uM	EHMTsi	G0S2	1.14252
Cluster_1	EHMTsi_2uM_vs_DMSO_2uM	EHMTsi	TMEM132E	0.763813
Cluster_1	EHMTsi_2uM_vs_DMSO_2uM	EHMTsi	CDKN2C	-3.94959
Cluster_1	EHMTsi_2uM_vs_DMSO_2uM	EHMTsi	AMPD3	0.740268
Cluster_1	EHMTsi_2uM_vs_DMSO_2uM	EHMTsi	HRH2	-1.38151
Cluster_1	EHMTsi_2uM_vs_DMSO_2uM	EHMTsi	NGFR	0.782843
Cluster_1	EHMTsi_2uM_vs_DMSO_2uM	EHMTsi	PTPRN	0.640703
Cluster_1	EHMTsi_2uM_vs_DMSO_2uM	EHMTsi	LINGO1	0.601688
Cluster_1	EHMTsi_2uM_vs_DMSO_2uM	EHMTsi	SLC1A3	-1.51315
Cluster_1	EHMTsi_2uM_vs_DMSO_2uM	EHMTsi	ST18	0.75624
Cluster_1	EHMTsi_2uM_vs_DMSO_2uM	EHMTsi	ARHGAP18	-0.704702
Cluster_1	EHMTsi_2uM_vs_DMSO_2uM	EHMTsi	TRPM2	-1.53525
Cluster_1	EHMTsi_2uM_vs_DMSO_2uM	EHMTsi	CEBPD	-2.02834
Cluster_1	EHMTsi_2uM_vs_DMSO_2uM	EHMTsi	HERC5	-1.12676
Cluster_1	EHMTsi_2uM_vs_DMSO_2uM	EHMTsi	SH2D3A	-0.846864
Cluster_1	EHMTsi_2uM_vs_DMSO_2uM	EHMTsi	ATP2A3	0.671957
Cluster_1	EHMTsi_2uM_vs_DMSO_2uM	EHMTsi	STAC2	-0.612093
Cluster_1	EHMTsi_2uM_vs_DMSO_2uM	EHMTsi	GALNT9	0.720952
Cluster_1	EHMTsi_2uM_vs_DMSO_2uM	EHMTsi	RGS6	0.615589
Cluster_1	EHMTsi_2uM_vs_DMSO_2uM	EHMTsi	RAB3IL1	0.705982
Cluster_1	EHMTsi_2uM_vs_DMSO_2uM	EHMTsi	IL1RAPL2	0.872067
Cluster_1	EHMTsi_2uM_vs_DMSO_2uM	EHMTsi	MBOAT1	-2.60732
Cluster_1	EHMTsi_2uM_vs_DMSO_2uM	EHMTsi	ALDH1A3	-1.6643
Cluster_1	EHMTsi_2uM_vs_DMSO_2uM	EHMTsi	DPF3	0.725757
Cluster_1	EHMTsi_2uM_vs_DMSO_2uM	EHMTsi	SFRP5	0.74945
Cluster_1	EHMTsi_2uM_vs_DMSO_2uM	EHMTsi	OSMR	-1.64261
Cluster_1	EHMTsi_2uM_vs_DMSO_2uM	EHMTsi	DLL4	0.789714
Cluster_1	EHMTsi_2uM_vs_DMSO_2uM	EHMTsi	PAX5	0.920932
Cluster_1	EHMTsi_2uM_vs_DMSO_2uM	EHMTsi	RHBDL3	0.867318
Cluster_1	EHMTsi_2uM_vs_DMSO_2uM	EHMTsi	COL11A2	0.617018
Cluster_1	EHMTsi_2uM_vs_DMSO_2uM	EHMTsi	NPPB	-2.193
Cluster_1	EHMTsi_2uM_vs_DMSO_2uM	EHMTsi	ETV4	0.625385
Cluster_1	EHMTsi_2uM_vs_DMSO_2uM	EHMTsi	CARNS1	0.80359
Cluster_1	EHMTsi_2uM_vs_DMSO_2uM	EHMTsi	PACSIN3	-1.73303
Cluster_1	EHMTsi_2uM_vs_DMSO_2uM	EHMTsi	RGCC	-2.71856
Cluster_1	EHMTsi_2uM_vs_DMSO_2uM	EHMTsi	CLEC11A	0.877437
Cluster_1	EHMTsi_2uM_vs_DMSO_2uM	EHMTsi	SMOC2	-1.48761
Cluster_1	EHMTsi_2uM_vs_DMSO_2uM	EHMTsi	MLXIPL	0.727492
Cluster_1	EHMTsi_2uM_vs_DMSO_2uM	EHMTsi	FRMPD1	0.681814
Cluster_1	EHMTsi_2uM_vs_DMSO_2uM	EHMTsi	UNC93B1	-1.76498
Cluster_1	EHMTsi_2uM_vs_DMSO_2uM	EHMTsi	CACNG5	0.862519
Cluster_1	EHMTsi_2uM_vs_DMSO_2uM	EHMTsi	RTN4RL2	1.48735
Cluster_1	EHMTsi_2uM_vs_DMSO_2uM	EHMTsi	MYOZ3	-0.601665
Cluster_1	EHMTsi_2uM_vs_DMSO_2uM	EHMTsi	PTPN3	0.593656
Cluster_1	EHMTsi_2uM_vs_DMSO_2uM	EHMTsi	NMBR	1.62651
Cluster_1	EHMTsi_2uM_vs_DMSO_2uM	EHMTsi	CXCR4	-0.6308
Cluster_1	EHMTsi_2uM_vs_DMSO_2uM	EHMTsi	HAPLN3	-1.53812
Cluster_1	EHMTsi_2uM_vs_DMSO_2uM	EHMTsi	OPRK1	-0.944974
Cluster_1	EHMTsi_2uM_vs_DMSO_2uM	EHMTsi	FADS6	0.873378
Cluster_1	EHMTsi_2uM_vs_DMSO_2uM	EHMTsi	SLC35F2	-1.3567
Cluster_1	EHMTsi_2uM_vs_DMSO_2uM	EHMTsi	RGS10	-3.98626
Cluster_1	EHMTsi_2uM_vs_DMSO_2uM	EHMTsi	RAB32	-0.866867
Cluster_1	EHMTsi_2uM_vs_DMSO_2uM	EHMTsi	DUSP2	0.771404
Cluster_1	EHMTsi_2uM_vs_DMSO_2uM	EHMTsi	ADCY7	0.642635
Cluster_1	EHMTsi_2uM_vs_DMSO_2uM	EHMTsi	MDFI	-0.657312
Cluster_1	EHMTsi_2uM_vs_DMSO_2uM	EHMTsi	PTH1R	-1.90955
Cluster_1	EHMTsi_2uM_vs_DMSO_2uM	EHMTsi	CAMK2N2	0.584972
Cluster_1	EHMTsi_2uM_vs_DMSO_2uM	EHMTsi	HAS1	0.770049
Cluster_1	EHMTsi_2uM_vs_DMSO_2uM	EHMTsi	TLL2	-0.928356
Cluster_1	EHMTsi_2uM_vs_DMSO_2uM	EHMTsi	SPON2	-0.718641
Cluster_1	EHMTsi_2uM_vs_DMSO_2uM	EHMTsi	CDKN3	-0.874549
Cluster_1	EHMTsi_2uM_vs_DMSO_2uM	EHMTsi	HMCN2	1.00876
Cluster_1	EHMTsi_2uM_vs_DMSO_2uM	EHMTsi	ITGA8	-1.58794
Cluster_1	EHMTsi_2uM_vs_DMSO_2uM	EHMTsi	STARD8	0.980232
Cluster_1	EHMTsi_2uM_vs_DMSO_2uM	EHMTsi	AGPAT2	-1.01227
Cluster_1	EHMTsi_2uM_vs_DMSO_2uM	EHMTsi	SECTM1	-1.42195
Cluster_1	EHMTsi_2uM_vs_DMSO_2uM	EHMTsi	PLP2	-0.696893
Cluster_1	EHMTsi_2uM_vs_DMSO_2uM	EHMTsi	ADAMTS2	-0.746154
Cluster_1	EHMTsi_2uM_vs_DMSO_2uM	EHMTsi	RSPO3	-1.56063
Cluster_1	EHMTsi_2uM_vs_DMSO_2uM	EHMTsi	TMEM54	0.861166
Cluster_1	EHMTsi_2uM_vs_DMSO_2uM	EHMTsi	FAM71E1	-0.620941
Cluster_1	EHMTsi_2uM_vs_DMSO_2uM	EHMTsi	GADD45B	-1.28899
Cluster_1	EHMTsi_2uM_vs_DMSO_2uM	EHMTsi	AP1M2	-0.776565
Cluster_1	EHMTsi_2uM_vs_DMSO_2uM	EHMTsi	SSPN	-1.48092
Cluster_1	EHMTsi_2uM_vs_DMSO_2uM	EHMTsi	LAMA2	-0.729186
Cluster_1	EHMTsi_2uM_vs_DMSO_2uM	EHMTsi	SYNE3	0.866453
Cluster_1	EHMTsi_2uM_vs_DMSO_2uM	EHMTsi	ZFYVE28	0.628219
Cluster_1	EHMTsi_2uM_vs_DMSO_2uM	EHMTsi	NKD2	0.713955
Cluster_1	EHMTsi_2uM_vs_DMSO_2uM	EHMTsi	NEIL3	-2.07686
Cluster_1	EHMTsi_2uM_vs_DMSO_2uM	EHMTsi	FOSL1	-1.92068
Cluster_1	EHMTsi_2uM_vs_DMSO_2uM	EHMTsi	EVA1C	-0.75266
Cluster_1	EHMTsi_2uM_vs_DMSO_2uM	EHMTsi	IDUA	0.653112
Cluster_1	EHMTsi_2uM_vs_DMSO_2uM	EHMTsi	OTX1	-2.27679
Cluster_1	EHMTsi_2uM_vs_DMSO_2uM	EHMTsi	MESP1	0.82526
Cluster_1	EHMTsi_2uM_vs_DMSO_2uM	EHMTsi	E2F8	-2.19811
Cluster_1	EHMTsi_2uM_vs_DMSO_2uM	EHMTsi	ICAM5	0.786547
Cluster_1	EHMTsi_2uM_vs_DMSO_2uM	EHMTsi	FAM163A	-0.678935
Cluster_1	EHMTsi_2uM_vs_DMSO_2uM	EHMTsi	TMIE	0.804818
Cluster_1	EHMTsi_2uM_vs_DMSO_2uM	EHMTsi	PLEC	0.683206
Cluster_1	EHMTsi_2uM_vs_DMSO_2uM	EHMTsi	ALPK1	-0.880428
Cluster_1	EHMTsi_2uM_vs_DMSO_2uM	EHMTsi	PCSK1N	0.798694
Cluster_1	EHMTsi_4uM_vs_DMSO_4uM	EHMTsi	NPNT	-2.59483
Cluster_1	EHMTsi_4uM_vs_DMSO_4uM	EHMTsi	KCNA1	-1.40004
Cluster_1	EHMTsi_4uM_vs_DMSO_4uM	EHMTsi	EGFR	-2.50963
Cluster_1	EHMTsi_4uM_vs_DMSO_4uM	EHMTsi	HCN1	-2.47135
Cluster_1	EHMTsi_4uM_vs_DMSO_4uM	EHMTsi	TAC1	1.34477
Cluster_1	EHMTsi_4uM_vs_DMSO_4uM	EHMTsi	SPHKAP	-1.36012
Cluster_1	EHMTsi_4uM_vs_DMSO_4uM	EHMTsi	ARPP21	-0.988046
Cluster_1	EHMTsi_4uM_vs_DMSO_4uM	EHMTsi	WLS	-1.78262
Cluster_1	EHMTsi_4uM_vs_DMSO_4uM	EHMTsi	BCL11B	-0.920178
Cluster_1	EHMTsi_4uM_vs_DMSO_4uM	EHMTsi	CSMD3	-1.02123
Cluster_1	EHMTsi_4uM_vs_DMSO_4uM	EHMTsi	KLF5	-1.5623
Cluster_1	EHMTsi_4uM_vs_DMSO_4uM	EHMTsi	CALCR	-1.86831
Cluster_1	EHMTsi_4uM_vs_DMSO_4uM	EHMTsi	ANO4	-1.52101
Cluster_1	EHMTsi_4uM_vs_DMSO_4uM	EHMTsi	SYT12	2.29869
Cluster_1	EHMTsi_4uM_vs_DMSO_4uM	EHMTsi	FGFR2	-1.97788
Cluster_1	EHMTsi_4uM_vs_DMSO_4uM	EHMTsi	BRINP3	-1.98435
Cluster_1	EHMTsi_4uM_vs_DMSO_4uM	EHMTsi	CYP26B1	1.9224
Cluster_1	EHMTsi_4uM_vs_DMSO_4uM	EHMTsi	GCK	1.57989
Cluster_1	EHMTsi_4uM_vs_DMSO_4uM	EHMTsi	CTNNA1	-1.21991
Cluster_1	EHMTsi_4uM_vs_DMSO_4uM	EHMTsi	LAMB1	-1.56469
Cluster_1	EHMTsi_4uM_vs_DMSO_4uM	EHMTsi	GNG12	-1.90412
Cluster_1	EHMTsi_4uM_vs_DMSO_4uM	EHMTsi	SLC24A3	0.652771
Cluster_1	EHMTsi_4uM_vs_DMSO_4uM	EHMTsi	NETO1	-1.35308
Cluster_1	EHMTsi_4uM_vs_DMSO_4uM	EHMTsi	CDH13	-1.17821
Cluster_1	EHMTsi_4uM_vs_DMSO_4uM	EHMTsi	DSCAM	0.652209
Cluster_1	EHMTsi_4uM_vs_DMSO_4uM	EHMTsi	SKAP2	-2.34937
Cluster_1	EHMTsi_4uM_vs_DMSO_4uM	EHMTsi	INHBA-AS1	-1.76575
Cluster_1	EHMTsi_4uM_vs_DMSO_4uM	EHMTsi	TNFAIP8L3	-1.61314
Cluster_1	EHMTsi_4uM_vs_DMSO_4uM	EHMTsi	LITAF	-2.69369
Cluster_1	EHMTsi_4uM_vs_DMSO_4uM	EHMTsi	DYNC1I1	-0.818689
Cluster_1	EHMTsi_4uM_vs_DMSO_4uM	EHMTsi	RBP1	1.18479
Cluster_1	EHMTsi_4uM_vs_DMSO_4uM	EHMTsi	SLC35F4	1.78328
Cluster_1	EHMTsi_4uM_vs_DMSO_4uM	EHMTsi	PRKCD	-1.79517
Cluster_1	EHMTsi_4uM_vs_DMSO_4uM	EHMTsi	PLXND1	-2.02873
Cluster_1	EHMTsi_4uM_vs_DMSO_4uM	EHMTsi	GPR83	1.48578
Cluster_1	EHMTsi_4uM_vs_DMSO_4uM	EHMTsi	ADCYAP1R1	-0.588528
Cluster_1	EHMTsi_4uM_vs_DMSO_4uM	EHMTsi	TNC	-3.09918
Cluster_1	EHMTsi_4uM_vs_DMSO_4uM	EHMTsi	GPRIN2	0.629045
Cluster_1	EHMTsi_4uM_vs_DMSO_4uM	EHMTsi	KDR	-3.49333
Cluster_1	EHMTsi_4uM_vs_DMSO_4uM	EHMTsi	HCRTR2	-1.40492
Cluster_1	EHMTsi_4uM_vs_DMSO_4uM	EHMTsi	REPS2	-0.678335
Cluster_1	EHMTsi_4uM_vs_DMSO_4uM	EHMTsi	DLX1	0.802343
Cluster_1	EHMTsi_4uM_vs_DMSO_4uM	EHMTsi	GPR12	-0.667199
Cluster_1	EHMTsi_4uM_vs_DMSO_4uM	EHMTsi	ANGPT1	-3.31776
Cluster_1	EHMTsi_4uM_vs_DMSO_4uM	EHMTsi	CNTNAP5	0.638905
Cluster_1	EHMTsi_4uM_vs_DMSO_4uM	EHMTsi	CRABP1	-1.34832
Cluster_1	EHMTsi_4uM_vs_DMSO_4uM	EHMTsi	KIAA1217	-1.60809
Cluster_1	EHMTsi_4uM_vs_DMSO_4uM	EHMTsi	LUZP2	-0.888695
Cluster_1	EHMTsi_4uM_vs_DMSO_4uM	EHMTsi	ELF4	-3.05865
Cluster_1	EHMTsi_4uM_vs_DMSO_4uM	EHMTsi	ARHGAP36	1.0224
Cluster_1	EHMTsi_4uM_vs_DMSO_4uM	EHMTsi	TUBB6	-1.91595
Cluster_1	EHMTsi_4uM_vs_DMSO_4uM	EHMTsi	IGFBP5	-1.54151
Cluster_1	EHMTsi_4uM_vs_DMSO_4uM	EHMTsi	PTPRT	-0.637442
Cluster_1	EHMTsi_4uM_vs_DMSO_4uM	EHMTsi	STEAP3	-2.22929
Cluster_1	EHMTsi_4uM_vs_DMSO_4uM	EHMTsi	MMP14	-2.12641
Cluster_1	EHMTsi_4uM_vs_DMSO_4uM	EHMTsi	SALL1	-1.63016
Cluster_1	EHMTsi_4uM_vs_DMSO_4uM	EHMTsi	ZCCHC12	-0.615285
Cluster_1	EHMTsi_4uM_vs_DMSO_4uM	EHMTsi	EFEMP1	-2.73891
Cluster_1	EHMTsi_4uM_vs_DMSO_4uM	EHMTsi	HTRA1	-2.30988
Cluster_1	EHMTsi_4uM_vs_DMSO_4uM	EHMTsi	WWTR1	-2.15037
Cluster_1	EHMTsi_4uM_vs_DMSO_4uM	EHMTsi	KLHL4	-1.42366
Cluster_1	EHMTsi_4uM_vs_DMSO_4uM	EHMTsi	NFIB	-2.21419
Cluster_1	EHMTsi_4uM_vs_DMSO_4uM	EHMTsi	AHNAK	-3.04649
Cluster_1	EHMTsi_4uM_vs_DMSO_4uM	EHMTsi	ZNF273	-1.08134
Cluster_1	EHMTsi_4uM_vs_DMSO_4uM	EHMTsi	COL5A1	-3.00449
Cluster_1	EHMTsi_4uM_vs_DMSO_4uM	EHMTsi	DRD1	-1.17038
Cluster_1	EHMTsi_4uM_vs_DMSO_4uM	EHMTsi	PXDC1	-2.39962
Cluster_1	EHMTsi_4uM_vs_DMSO_4uM	EHMTsi	CDHR1	0.997537
Cluster_1	EHMTsi_4uM_vs_DMSO_4uM	EHMTsi	GDF10	-3.46822
Cluster_1	EHMTsi_4uM_vs_DMSO_4uM	EHMTsi	CALB1	-1.16108
Cluster_1	EHMTsi_4uM_vs_DMSO_4uM	EHMTsi	UBE2QL1	-0.723622
Cluster_1	EHMTsi_4uM_vs_DMSO_4uM	EHMTsi	IGDCC3	1.02841
Cluster_1	EHMTsi_4uM_vs_DMSO_4uM	EHMTsi	CDH23	1.0117
Cluster_1	EHMTsi_4uM_vs_DMSO_4uM	EHMTsi	CERCAM	1.19843
Cluster_1	EHMTsi_4uM_vs_DMSO_4uM	EHMTsi	TSHZ2	-0.615618
Cluster_1	EHMTsi_4uM_vs_DMSO_4uM	EHMTsi	KCNK3	0.617414
Cluster_1	EHMTsi_4uM_vs_DMSO_4uM	EHMTsi	KCNQ5	-1.76492
Cluster_1	EHMTsi_4uM_vs_DMSO_4uM	EHMTsi	ZBTB7C	0.78313
Cluster_1	EHMTsi_4uM_vs_DMSO_4uM	EHMTsi	SLC27A2	-1.06303
Cluster_1	EHMTsi_4uM_vs_DMSO_4uM	EHMTsi	ELK3	-1.65516
Cluster_1	EHMTsi_4uM_vs_DMSO_4uM	EHMTsi	RGS3	1.04845
Cluster_1	EHMTsi_4uM_vs_DMSO_4uM	EHMTsi	SCN4B	1.32115
Cluster_1	EHMTsi_4uM_vs_DMSO_4uM	EHMTsi	KCNIP4	0.824068
Cluster_1	EHMTsi_4uM_vs_DMSO_4uM	EHMTsi	RUNX2	-1.73093
Cluster_1	EHMTsi_4uM_vs_DMSO_4uM	EHMTsi	CHRM3	-0.694234
Cluster_1	EHMTsi_4uM_vs_DMSO_4uM	EHMTsi	FRMPD4	-0.702571
Cluster_1	EHMTsi_4uM_vs_DMSO_4uM	EHMTsi	TLE2	-1.62119
Cluster_1	EHMTsi_4uM_vs_DMSO_4uM	EHMTsi	PMP22	-3.05331
Cluster_1	EHMTsi_4uM_vs_DMSO_4uM	EHMTsi	PODN	2.49769
Cluster_1	EHMTsi_4uM_vs_DMSO_4uM	EHMTsi	LGI2	-0.590214
Cluster_1	EHMTsi_4uM_vs_DMSO_4uM	EHMTsi	MOXD1	-1.44211
Cluster_1	EHMTsi_4uM_vs_DMSO_4uM	EHMTsi	NFIX	-2.86533
Cluster_1	EHMTsi_4uM_vs_DMSO_4uM	EHMTsi	KCNK9	-0.586564
Cluster_1	EHMTsi_4uM_vs_DMSO_4uM	EHMTsi	KLHL14	-1.87687
Cluster_1	EHMTsi_4uM_vs_DMSO_4uM	EHMTsi	HCN4	0.677412
Cluster_1	EHMTsi_4uM_vs_DMSO_4uM	EHMTsi	NFIA	-2.24828
Cluster_1	EHMTsi_4uM_vs_DMSO_4uM	EHMTsi	UAP1L1	1.82744
Cluster_1	EHMTsi_4uM_vs_DMSO_4uM	EHMTsi	IRF6	-1.93501
Cluster_1	EHMTsi_4uM_vs_DMSO_4uM	EHMTsi	RTKN2	-1.49789
Cluster_1	EHMTsi_4uM_vs_DMSO_4uM	EHMTsi	CXCL14	-2.05796
Cluster_1	EHMTsi_4uM_vs_DMSO_4uM	EHMTsi	MXI1	-0.643039
Cluster_1	EHMTsi_4uM_vs_DMSO_4uM	EHMTsi	SPP1	1.02321
Cluster_1	EHMTsi_4uM_vs_DMSO_4uM	EHMTsi	CRISPLD2	-2.22404
Cluster_1	EHMTsi_4uM_vs_DMSO_4uM	EHMTsi	AK4	-1.41605
Cluster_1	EHMTsi_4uM_vs_DMSO_4uM	EHMTsi	NPM2	0.875913
Cluster_1	EHMTsi_4uM_vs_DMSO_4uM	EHMTsi	LGI3	1.38277
Cluster_1	EHMTsi_4uM_vs_DMSO_4uM	EHMTsi	VAX1	-1.7615
Cluster_1	EHMTsi_4uM_vs_DMSO_4uM	EHMTsi	SCRT2	0.79162
Cluster_1	EHMTsi_4uM_vs_DMSO_4uM	EHMTsi	CCBE1	-1.46992
Cluster_1	EHMTsi_4uM_vs_DMSO_4uM	EHMTsi	HLA-E	-2.37741
Cluster_1	EHMTsi_4uM_vs_DMSO_4uM	EHMTsi	DOC2A	0.973438
Cluster_1	EHMTsi_4uM_vs_DMSO_4uM	EHMTsi	PDE2A	-0.741285
Cluster_1	EHMTsi_4uM_vs_DMSO_4uM	EHMTsi	RNF128	-1.17257
Cluster_1	EHMTsi_4uM_vs_DMSO_4uM	EHMTsi	KIF14	-1.8956
Cluster_1	EHMTsi_4uM_vs_DMSO_4uM	EHMTsi	KCNC2	-0.726869
Cluster_1	EHMTsi_4uM_vs_DMSO_4uM	EHMTsi	PPP1R14C	-0.843979
Cluster_1	EHMTsi_4uM_vs_DMSO_4uM	EHMTsi	PDZD7	1.14361
Cluster_1	EHMTsi_4uM_vs_DMSO_4uM	EHMTsi	GDF6	-2.9255
Cluster_1	EHMTsi_4uM_vs_DMSO_4uM	EHMTsi	NECAB1	1.08193
Cluster_1	EHMTsi_4uM_vs_DMSO_4uM	EHMTsi	OPRM1	-1.32391
Cluster_1	EHMTsi_4uM_vs_DMSO_4uM	EHMTsi	DSCAML1	0.896469
Cluster_1	EHMTsi_4uM_vs_DMSO_4uM	EHMTsi	TTYH2	-2.02292
Cluster_1	EHMTsi_4uM_vs_DMSO_4uM	EHMTsi	HAPLN1	-3.62369
Cluster_1	EHMTsi_4uM_vs_DMSO_4uM	EHMTsi	KCNK1	-1.17761
Cluster_1	EHMTsi_4uM_vs_DMSO_4uM	EHMTsi	GPR68	1.31167
Cluster_1	EHMTsi_4uM_vs_DMSO_4uM	EHMTsi	CHSY3	-0.890329
Cluster_1	EHMTsi_4uM_vs_DMSO_4uM	EHMTsi	PDZRN4	0.776405
Cluster_1	EHMTsi_4uM_vs_DMSO_4uM	EHMTsi	TRPM3	-0.62751
Cluster_1	EHMTsi_4uM_vs_DMSO_4uM	EHMTsi	KCNJ3	-0.69073
Cluster_1	EHMTsi_4uM_vs_DMSO_4uM	EHMTsi	PIRT	3.00087
Cluster_1	EHMTsi_4uM_vs_DMSO_4uM	EHMTsi	CNGA3	0.972863
Cluster_1	EHMTsi_4uM_vs_DMSO_4uM	EHMTsi	FGFRL1	-1.2927
Cluster_1	EHMTsi_4uM_vs_DMSO_4uM	EHMTsi	CAV1	-3.33693
Cluster_1	EHMTsi_4uM_vs_DMSO_4uM	EHMTsi	LAMC2	-0.667338
Cluster_1	EHMTsi_4uM_vs_DMSO_4uM	EHMTsi	GPC5	-0.956838
Cluster_1	EHMTsi_4uM_vs_DMSO_4uM	EHMTsi	PDLIM1	-1.02877
Cluster_1	EHMTsi_4uM_vs_DMSO_4uM	EHMTsi	CD9	-2.63219
Cluster_1	EHMTsi_4uM_vs_DMSO_4uM	EHMTsi	ANKRD34B	-1.54636
Cluster_1	EHMTsi_4uM_vs_DMSO_4uM	EHMTsi	SRPX	-2.12107
Cluster_1	EHMTsi_4uM_vs_DMSO_4uM	EHMTsi	LDLRAD4	-0.752899
Cluster_1	EHMTsi_4uM_vs_DMSO_4uM	EHMTsi	HS3ST4	-0.717808
Cluster_1	EHMTsi_4uM_vs_DMSO_4uM	EHMTsi	KIRREL3	0.734963
Cluster_1	EHMTsi_4uM_vs_DMSO_4uM	EHMTsi	SST	-0.732829
Cluster_1	EHMTsi_4uM_vs_DMSO_4uM	EHMTsi	GLB1L3	0.964152
Cluster_1	EHMTsi_4uM_vs_DMSO_4uM	EHMTsi	CSMD1	-0.684971
Cluster_1	EHMTsi_4uM_vs_DMSO_4uM	EHMTsi	RAB3IL1	1.3853
Cluster_1	EHMTsi_4uM_vs_DMSO_4uM	EHMTsi	HRH1	-0.985595
Cluster_1	EHMTsi_4uM_vs_DMSO_4uM	EHMTsi	SEZ6	0.636353
Cluster_1	EHMTsi_4uM_vs_DMSO_4uM	EHMTsi	PRSS12	-1.74418
Cluster_1	EHMTsi_4uM_vs_DMSO_4uM	EHMTsi	BMPR1B	-1.34081
Cluster_1	EHMTsi_4uM_vs_DMSO_4uM	EHMTsi	GRID1	-0.600159
Cluster_1	EHMTsi_4uM_vs_DMSO_4uM	EHMTsi	MSX2	-2.70112
Cluster_1	EHMTsi_4uM_vs_DMSO_4uM	EHMTsi	PPP1R1B	-2.14249
Cluster_1	EHMTsi_4uM_vs_DMSO_4uM	EHMTsi	TTC39A	0.871572
Cluster_1	EHMTsi_4uM_vs_DMSO_4uM	EHMTsi	IL17RA	-1.59579
Cluster_1	EHMTsi_4uM_vs_DMSO_4uM	EHMTsi	SLC6A17	0.604736
Cluster_1	EHMTsi_4uM_vs_DMSO_4uM	EHMTsi	COL9A1	-1.67027
Cluster_1	EHMTsi_4uM_vs_DMSO_4uM	EHMTsi	ZIC4	-1.8921
Cluster_1	EHMTsi_4uM_vs_DMSO_4uM	EHMTsi	GABRG1	-0.672993
Cluster_1	EHMTsi_4uM_vs_DMSO_4uM	EHMTsi	ANKRD29	-0.840777
Cluster_1	EHMTsi_4uM_vs_DMSO_4uM	EHMTsi	SCRT1	0.979089
Cluster_1	EHMTsi_4uM_vs_DMSO_4uM	EHMTsi	RAB31	-0.65191
Cluster_1	EHMTsi_4uM_vs_DMSO_4uM	EHMTsi	THSD4	-0.933288
Cluster_1	EHMTsi_4uM_vs_DMSO_4uM	EHMTsi	PLD5	-0.885471
Cluster_1	EHMTsi_4uM_vs_DMSO_4uM	EHMTsi	FUT1	0.83033
Cluster_1	EHMTsi_4uM_vs_DMSO_4uM	EHMTsi	NGEF	-0.806036
Cluster_1	EHMTsi_4uM_vs_DMSO_4uM	EHMTsi	SYNDIG1L	0.742032
Cluster_1	EHMTsi_4uM_vs_DMSO_4uM	EHMTsi	NTN1	-0.701193
Cluster_1	EHMTsi_4uM_vs_DMSO_4uM	EHMTsi	IFNLR1	0.658491
Cluster_1	EHMTsi_4uM_vs_DMSO_4uM	EHMTsi	ABCC8	0.82528
Cluster_1	EHMTsi_4uM_vs_DMSO_4uM	EHMTsi	ZNF536	-0.591099
Cluster_1	EHMTsi_4uM_vs_DMSO_4uM	EHMTsi	TNK1	0.734562
Cluster_1	EHMTsi_4uM_vs_DMSO_4uM	EHMTsi	INHBA	-2.3349
Cluster_1	EHMTsi_4uM_vs_DMSO_4uM	EHMTsi	FAM81A	0.683525
Cluster_1	EHMTsi_4uM_vs_DMSO_4uM	EHMTsi	DLL4	1.39889
Cluster_1	EHMTsi_4uM_vs_DMSO_4uM	EHMTsi	TRIM56	-2.4029
Cluster_1	EHMTsi_4uM_vs_DMSO_4uM	EHMTsi	CBX4	0.891694
Cluster_1	EHMTsi_4uM_vs_DMSO_4uM	EHMTsi	ARSJ	-2.39023
Cluster_1	EHMTsi_4uM_vs_DMSO_4uM	EHMTsi	PARP14	-1.25304
Cluster_1	EHMTsi_4uM_vs_DMSO_4uM	EHMTsi	BDNF	-1.05007
Cluster_1	EHMTsi_4uM_vs_DMSO_4uM	EHMTsi	SOX13	0.817187
Cluster_1	EHMTsi_4uM_vs_DMSO_4uM	EHMTsi	TBC1D8B	-1.73862
Cluster_1	EHMTsi_4uM_vs_DMSO_4uM	EHMTsi	TPTE2P1	0.601353
Cluster_1	EHMTsi_4uM_vs_DMSO_4uM	EHMTsi	CAV2	-1.94281
Cluster_1	EHMTsi_4uM_vs_DMSO_4uM	EHMTsi	TRIP13	-1.04903
Cluster_1	EHMTsi_4uM_vs_DMSO_4uM	EHMTsi	CSGALNACT1	-0.837996
Cluster_1	EHMTsi_4uM_vs_DMSO_4uM	EHMTsi	INPP4B	-0.961055
Cluster_1	EHMTsi_4uM_vs_DMSO_4uM	EHMTsi	RREB1	-1.88822
Cluster_1	EHMTsi_4uM_vs_DMSO_4uM	EHMTsi	DIO3	0.626086
Cluster_1	EHMTsi_4uM_vs_DMSO_4uM	EHMTsi	SNX22	0.662638
Cluster_1	EHMTsi_4uM_vs_DMSO_4uM	EHMTsi	SATB1	-0.686132
Cluster_1	EHMTsi_4uM_vs_DMSO_4uM	EHMTsi	CHD5	0.738483
Cluster_1	EHMTsi_4uM_vs_DMSO_4uM	EHMTsi	PRCP	-0.688155
Cluster_1	EHMTsi_4uM_vs_DMSO_4uM	EHMTsi	MC4R	-1.16605
Cluster_1	EHMTsi_4uM_vs_DMSO_4uM	EHMTsi	DBH	2.66523
Cluster_1	EHMTsi_4uM_vs_DMSO_4uM	EHMTsi	ZFPM2	-0.864313
Cluster_1	EHMTsi_4uM_vs_DMSO_4uM	EHMTsi	SYT9	-0.581673
Cluster_1	EHMTsi_4uM_vs_DMSO_4uM	EHMTsi	OCA2	-1.42288
Cluster_1	EHMTsi_4uM_vs_DMSO_4uM	EHMTsi	CACNG3	-0.876583
Cluster_1	EHMTsi_4uM_vs_DMSO_4uM	EHMTsi	COL18A1	-1.70194
Cluster_1	EHMTsi_4uM_vs_DMSO_4uM	EHMTsi	CPNE7	0.887276
Cluster_1	EHMTsi_4uM_vs_DMSO_4uM	EHMTsi	HLA-B	-0.679146
Cluster_1	EHMTsi_4uM_vs_DMSO_4uM	EHMTsi	SV2B	-0.893981
Cluster_1	EHMTsi_4uM_vs_DMSO_4uM	EHMTsi	RBP4	-0.765741
Cluster_1	EHMTsi_4uM_vs_DMSO_4uM	EHMTsi	ISM2	1.13327
Cluster_1	EHMTsi_4uM_vs_DMSO_4uM	EHMTsi	MME	-1.52201
Cluster_1	EHMTsi_4uM_vs_DMSO_4uM	EHMTsi	BARHL2	1.26998
Cluster_1	EHMTsi_4uM_vs_DMSO_4uM	EHMTsi	COL11A2	0.946223
Cluster_1	EHMTsi_4uM_vs_DMSO_4uM	EHMTsi	ICAM1	-2.8259
Cluster_1	EHMTsi_4uM_vs_DMSO_4uM	EHMTsi	ALOXE3	1.21129
Cluster_1	EHMTsi_4uM_vs_DMSO_4uM	EHMTsi	TMEM151A	0.767446
Cluster_1	EHMTsi_4uM_vs_DMSO_4uM	EHMTsi	AMPD3	1.08139
Cluster_1	EHMTsi_4uM_vs_DMSO_4uM	EHMTsi	ADM2	-1.98231
Cluster_1	EHMTsi_4uM_vs_DMSO_4uM	EHMTsi	CHST7	-0.894248
Cluster_1	EHMTsi_4uM_vs_DMSO_4uM	EHMTsi	CYGB	0.792307
Cluster_1	EHMTsi_4uM_vs_DMSO_4uM	EHMTsi	KCNS3	-0.940535
Cluster_1	EHMTsi_4uM_vs_DMSO_4uM	EHMTsi	SLCO4A1	1.20075
Cluster_1	EHMTsi_4uM_vs_DMSO_4uM	EHMTsi	CHST8	1.25446
Cluster_1	EHMTsi_4uM_vs_DMSO_4uM	EHMTsi	GRM4	0.791122
Cluster_1	EHMTsi_4uM_vs_DMSO_4uM	EHMTsi	LEPR	-0.831546
Cluster_1	EHMTsi_4uM_vs_DMSO_4uM	EHMTsi	NPFFR2	0.963078
Cluster_1	EHMTsi_4uM_vs_DMSO_4uM	EHMTsi	EMP2	-1.53957
Cluster_1	EHMTsi_4uM_vs_DMSO_4uM	EHMTsi	SH2D3A	-1.2091
Cluster_1	EHMTsi_4uM_vs_DMSO_4uM	EHMTsi	DISP2	0.626814
Cluster_1	EHMTsi_4uM_vs_DMSO_4uM	EHMTsi	ECE2	0.748348
Cluster_1	EHMTsi_4uM_vs_DMSO_4uM	EHMTsi	CPT1A	-0.908179
Cluster_1	EHMTsi_4uM_vs_DMSO_4uM	EHMTsi	GALNT9	1.02773
Cluster_1	EHMTsi_4uM_vs_DMSO_4uM	EHMTsi	MAP3K5	-0.943134
Cluster_1	EHMTsi_4uM_vs_DMSO_4uM	EHMTsi	TMC8	1.38286
Cluster_1	EHMTsi_4uM_vs_DMSO_4uM	EHMTsi	SCRG1	-1.5424
Cluster_1	EHMTsi_4uM_vs_DMSO_4uM	EHMTsi	ADAMTS2	-1.30602
Cluster_1	EHMTsi_4uM_vs_DMSO_4uM	EHMTsi	PARM1	-0.607691
Cluster_1	EHMTsi_4uM_vs_DMSO_4uM	EHMTsi	RPH3A	0.714415
Cluster_1	EHMTsi_4uM_vs_DMSO_4uM	EHMTsi	KCNG1	-1.3648
Cluster_1	EHMTsi_4uM_vs_DMSO_4uM	EHMTsi	AGTR1	1.15953
Cluster_1	EHMTsi_4uM_vs_DMSO_4uM	EHMTsi	APCDD1	-1.10284
Cluster_1	EHMTsi_4uM_vs_DMSO_4uM	EHMTsi	SIGIRR	-1.30786
Cluster_1	EHMTsi_4uM_vs_DMSO_4uM	EHMTsi	ALPK1	-1.7891
Cluster_1	EHMTsi_4uM_vs_DMSO_4uM	EHMTsi	LRTM2	-0.959828
Cluster_1	EHMTsi_4uM_vs_DMSO_4uM	EHMTsi	RERG	1.10749
Cluster_1	EHMTsi_4uM_vs_DMSO_4uM	EHMTsi	PTGER3	-0.59941
Cluster_1	EHMTsi_4uM_vs_DMSO_4uM	EHMTsi	SKA1	-2.43183
Cluster_1	EHMTsi_4uM_vs_DMSO_4uM	EHMTsi	MESP1	1.72433
Cluster_1	EHMTsi_4uM_vs_DMSO_4uM	EHMTsi	RTN4RL1	-0.655745
Cluster_1	EHMTsi_4uM_vs_DMSO_4uM	EHMTsi	CRTAC1	0.690981
Cluster_1	EHMTsi_4uM_vs_DMSO_4uM	EHMTsi	NGFR	1.0142
Cluster_1	EHMTsi_4uM_vs_DMSO_4uM	EHMTsi	MLXIPL	1.06606
Cluster_1	EHMTsi_4uM_vs_DMSO_4uM	EHMTsi	TRIM7	1.03137
Cluster_1	EHMTsi_4uM_vs_DMSO_4uM	EHMTsi	MGAT5B	0.693659
Cluster_1	EHMTsi_4uM_vs_DMSO_4uM	EHMTsi	GLIPR2	-0.6108
Cluster_1	EHMTsi_4uM_vs_DMSO_4uM	EHMTsi	PRCD	0.942722
Cluster_1	EHMTsi_4uM_vs_DMSO_4uM	EHMTsi	PANX2	0.922409
Cluster_1	EHMTsi_4uM_vs_DMSO_4uM	EHMTsi	PTPRN	0.806449
Cluster_1	EHMTsi_4uM_vs_DMSO_4uM	EHMTsi	SH2D3C	0.730879
Cluster_1	EHMTsi_4uM_vs_DMSO_4uM	EHMTsi	ANGPT4	1.46671
Cluster_1	EHMTsi_4uM_vs_DMSO_4uM	EHMTsi	ITIH5	-1.26464
Cluster_1	EHMTsi_4uM_vs_DMSO_4uM	EHMTsi	VWA5B2	0.795701
Cluster_1	EHMTsi_4uM_vs_DMSO_4uM	EHMTsi	SPARCL1	-1.66789
Cluster_1	EHMTsi_4uM_vs_DMSO_4uM	EHMTsi	NPPB	-3.149
Cluster_1	EHMTsi_4uM_vs_DMSO_4uM	EHMTsi	TC2N	-0.914969
Cluster_1	EHMTsi_4uM_vs_DMSO_4uM	EHMTsi	TRIM47	1.20196
Cluster_1	EHMTsi_4uM_vs_DMSO_4uM	EHMTsi	MYOZ3	-0.855084
Cluster_1	EHMTsi_4uM_vs_DMSO_4uM	EHMTsi	SYT3	0.63797
Cluster_1	EHMTsi_4uM_vs_DMSO_4uM	EHMTsi	EVA1C	-1.27775
Cluster_1	EHMTsi_4uM_vs_DMSO_4uM	EHMTsi	SFRP5	0.995934
Cluster_1	EHMTsi_4uM_vs_DMSO_4uM	EHMTsi	DPF3	0.936012
Cluster_1	EHMTsi_4uM_vs_DMSO_4uM	EHMTsi	LRFN1	0.581123
Cluster_1	EHMTsi_4uM_vs_DMSO_4uM	EHMTsi	ATOH8	-1.52517
Cluster_1	EHMTsi_4uM_vs_DMSO_4uM	EHMTsi	LINGO1	0.725869
Cluster_1	EHMTsi_4uM_vs_DMSO_4uM	EHMTsi	SHROOM1	0.929335
Cluster_1	EHMTsi_4uM_vs_DMSO_4uM	EHMTsi	FGF18	-1.49186
Cluster_1	EHMTsi_4uM_vs_DMSO_4uM	EHMTsi	IRF1	-1.48152
Cluster_1	EHMTsi_4uM_vs_DMSO_4uM	EHMTsi	RPRM	0.757197
Cluster_1	EHMTsi_4uM_vs_DMSO_4uM	EHMTsi	IRF5	0.855497
Cluster_1	EHMTsi_4uM_vs_DMSO_4uM	EHMTsi	CLEC11A	1.14264
Cluster_1	EHMTsi_4uM_vs_DMSO_4uM	EHMTsi	G0S2	1.32073
Cluster_1	EHMTsi_4uM_vs_DMSO_4uM	EHMTsi	PAX5	1.20994
Cluster_1	EHMTsi_4uM_vs_DMSO_4uM	EHMTsi	HCN2	0.682096
Cluster_1	EHMTsi_4uM_vs_DMSO_4uM	EHMTsi	HSPB1	-1.06927
Cluster_1	EHMTsi_4uM_vs_DMSO_4uM	EHMTsi	HLF	0.844086
Cluster_1	EHMTsi_4uM_vs_DMSO_4uM	EHMTsi	NPAS4	-0.673827
Cluster_1	EHMTsi_4uM_vs_DMSO_4uM	EHMTsi	IDUA	1.04864
Cluster_1	EHMTsi_4uM_vs_DMSO_4uM	EHMTsi	FADS6	1.21494
Cluster_1	EHMTsi_4uM_vs_DMSO_4uM	EHMTsi	PRRT4	0.590473
Cluster_1	EHMTsi_4uM_vs_DMSO_4uM	EHMTsi	ADCY7	0.877955
Cluster_1	EHMTsi_4uM_vs_DMSO_4uM	EHMTsi	SPON2	-1.00348
Cluster_1	EHMTsi_4uM_vs_DMSO_4uM	EHMTsi	KREMEN1	-0.647043
Cluster_1	EHMTsi_4uM_vs_DMSO_4uM	EHMTsi	TMEM132E	0.836433
Cluster_1	EHMTsi_4uM_vs_DMSO_4uM	EHMTsi	HAP1	0.59674
Cluster_1	EHMTsi_4uM_vs_DMSO_4uM	EHMTsi	WIF1	-1.17251
Cluster_1	EHMTsi_4uM_vs_DMSO_4uM	EHMTsi	SLC5A7	0.852174
Cluster_1	EHMTsi_4uM_vs_DMSO_4uM	EHMTsi	FAM89A	-1.9334
Cluster_1	EHMTsi_4uM_vs_DMSO_4uM	EHMTsi	CDKN2C	-2.7578
Cluster_1	EHMTsi_4uM_vs_DMSO_4uM	EHMTsi	FIBCD1	1.03463
Cluster_1	EHMTsi_4uM_vs_DMSO_4uM	EHMTsi	ISM1	-1.01673
Cluster_1	EHMTsi_4uM_vs_DMSO_4uM	EHMTsi	NRGN	-0.609551
Cluster_1	EHMTsi_4uM_vs_DMSO_4uM	EHMTsi	GLP1R	-1.11039
Cluster_1	EHMTsi_4uM_vs_DMSO_4uM	EHMTsi	DUSP2	1.02024
Cluster_1	EHMTsi_4uM_vs_DMSO_4uM	EHMTsi	ICAM5	1.22617
Cluster_1	EHMTsi_4uM_vs_DMSO_4uM	EHMTsi	LEFTY2	-4.56852
Cluster_1	EHMTsi_4uM_vs_DMSO_4uM	EHMTsi	HERC5	-1.20258
Cluster_1	EHMTsi_4uM_vs_DMSO_4uM	EHMTsi	CDKN3	-1.0027
Cluster_1	EHMTsi_4uM_vs_DMSO_4uM	EHMTsi	CAMK2N2	0.737383
Cluster_1	EHMTsi_4uM_vs_DMSO_4uM	EHMTsi	OSMR	-1.67822
Cluster_1	EHMTsi_4uM_vs_DMSO_4uM	EHMTsi	CACNG5	1.00938
Cluster_1	EHMTsi_4uM_vs_DMSO_4uM	EHMTsi	CARNS1	0.892592
Cluster_1	EHMTsi_4uM_vs_DMSO_4uM	EHMTsi	TLL2	-1.11546
Cluster_1	EHMTsi_4uM_vs_DMSO_4uM	EHMTsi	ZNF488	-1.19689
Cluster_1	EHMTsi_4uM_vs_DMSO_4uM	EHMTsi	RIT2	-1.07914
Cluster_1	EHMTsi_4uM_vs_DMSO_4uM	EHMTsi	TFR2	0.688121
Cluster_1	EHMTsi_4uM_vs_DMSO_4uM	EHMTsi	SLC35F2	-1.65216
Cluster_1	EHMTsi_4uM_vs_DMSO_4uM	EHMTsi	HLA-F	-2.94729
Cluster_1	EHMTsi_4uM_vs_DMSO_4uM	EHMTsi	PSD	0.729992
Cluster_1	EHMTsi_4uM_vs_DMSO_4uM	EHMTsi	ATP2A3	0.73201
Cluster_1	EHMTsi_4uM_vs_DMSO_4uM	EHMTsi	ETV4	0.676628
Cluster_1	EHMTsi_4uM_vs_DMSO_4uM	EHMTsi	CXCR4	-0.721138
Cluster_1	EHMTsi_4uM_vs_DMSO_4uM	EHMTsi	MBOAT1	-2.34657
Cluster_1	EHMTsi_4uM_vs_DMSO_4uM	EHMTsi	SHH	-1.49788
Cluster_1	EHMTsi_4uM_vs_DMSO_4uM	EHMTsi	SYNE3	1.23308
Cluster_1	EHMTsi_4uM_vs_DMSO_4uM	EHMTsi	PCSK1N	1.1995
Cluster_1	EHMTsi_4uM_vs_DMSO_4uM	EHMTsi	TMEM132C	-1.00283
Cluster_1	EHMTsi_4uM_vs_DMSO_4uM	EHMTsi	PTH1R	-2.13954
Cluster_1	EHMTsi_4uM_vs_DMSO_4uM	EHMTsi	MICAL2	-0.701402
Cluster_1	EHMTsi_4uM_vs_DMSO_4uM	EHMTsi	FBXL16	0.628001
Cluster_1	EHMTsi_4uM_vs_DMSO_4uM	EHMTsi	UNC93B1	-1.62821
Cluster_1	EHMTsi_4uM_vs_DMSO_4uM	EHMTsi	LONRF3	1.10312
Cluster_1	EHMTsi_4uM_vs_DMSO_4uM	EHMTsi	PLP2	-0.823184
Cluster_1	EHMTsi_4uM_vs_DMSO_4uM	EHMTsi	ARHGAP18	-0.666577
Cluster_1	EHMTsi_4uM_vs_DMSO_4uM	EHMTsi	SLC1A3	-1.42548
Cluster_1	EHMTsi_4uM_vs_DMSO_4uM	EHMTsi	MYO7A	0.649076
Cluster_1	EHMTsi_4uM_vs_DMSO_4uM	EHMTsi	ARHGDIG	0.696716
Cluster_1	EHMTsi_4uM_vs_DMSO_4uM	EHMTsi	KLHL35	0.60673
Cluster_1	EHMTsi_4uM_vs_DMSO_4uM	EHMTsi	YBX2	0.592986
Cluster_1	EHMTsi_4uM_vs_DMSO_4uM	EHMTsi	SMOC2	-1.47387
Cluster_1	EHMTsi_4uM_vs_DMSO_4uM	EHMTsi	RAMP1	0.935966
Cluster_1	EHMTsi_4uM_vs_DMSO_4uM	EHMTsi	EPPK1	0.677612
Cluster_1	EHMTsi_4uM_vs_DMSO_4uM	EHMTsi	DLGAP3	0.732771
Cluster_1	EHMTsi_4uM_vs_DMSO_4uM	EHMTsi	FER1L4	0.735423
Cluster_1	EHMTsi_4uM_vs_DMSO_4uM	EHMTsi	AQP5	2.17182
Cluster_1	EHMTsi_4uM_vs_DMSO_4uM	EHMTsi	SLC4A3	0.624191
Cluster_1	EHMTsi_4uM_vs_DMSO_4uM	EHMTsi	FOSL1	-2.72959
Cluster_1	EHMTsi_4uM_vs_DMSO_4uM	EHMTsi	SALL3	-1.12122
Cluster_1	EHMTsi_4uM_vs_DMSO_4uM	EHMTsi	LGALS3	-1.21767
Cluster_1	EHMTsi_4uM_vs_DMSO_4uM	EHMTsi	KIF12	-1.13485
Cluster_1	EHMTsi_4uM_vs_DMSO_4uM	EHMTsi	PPIC	-1.48743
Cluster_1	EHMTsi_4uM_vs_DMSO_4uM	EHMTsi	PGM5	-2.012
Cluster_1	EHMTsi_4uM_vs_DMSO_4uM	EHMTsi	ITGA8	-1.67285
Cluster_1	EHMTsi_4uM_vs_DMSO_4uM	EHMTsi	TESC	-1.54702
Cluster_1	EHMTsi_4uM_vs_DMSO_4uM	EHMTsi	TOB2P1	1.83451
Cluster_1	EHMTsi_4uM_vs_DMSO_4uM	EHMTsi	S1PR5	-2.51574
Cluster_1	EHMTsi_4uM_vs_DMSO_4uM	EHMTsi	WNT7B	-0.739274
Cluster_1	EHMTsi_4uM_vs_DMSO_4uM	EHMTsi	CEBPD	-1.82906
Cluster_1	EHMTsi_4uM_vs_DMSO_4uM	EHMTsi	STAT5A	0.593541
Cluster_1	EHMTsi_4uM_vs_DMSO_4uM	EHMTsi	NMBR	1.57135
Cluster_1	EHMTsi_4uM_vs_DMSO_4uM	EHMTsi	ZFYVE28	0.721437
Cluster_1	EHMTsi_4uM_vs_DMSO_4uM	EHMTsi	RAB32	-0.852832
Cluster_1	EHMTsi_4uM_vs_DMSO_4uM	EHMTsi	PLEC	0.850708
Cluster_1	EHMTsi_4uM_vs_DMSO_4uM	EHMTsi	BAIAP3	0.673797
Cluster_1	EHMTsi_4uM_vs_DMSO_4uM	EHMTsi	PLCH2	0.65141
Cluster_1	EHMTsi_4uM_vs_DMSO_4uM	EHMTsi	SLC30A2	2.4933
Cluster_1	EHMTsi_4uM_vs_DMSO_4uM	EHMTsi	RSPO3	-1.57322
Cluster_1	EHMTsi_4uM_vs_DMSO_4uM	EHMTsi	GOLT1A	0.653637
Cluster_1	EHMTsi_4uM_vs_DMSO_4uM	EHMTsi	ADRA2C	0.646935
Cluster_1	EHMTsi_4uM_vs_DMSO_4uM	EHMTsi	LAMA2	-0.787046
Cluster_1	EHMTsi_4uM_vs_DMSO_4uM	EHMTsi	LINC00960	-2.07191
Cluster_1	EHMTsi_4uM_vs_DMSO_4uM	EHMTsi	UNCX	0.840244
Cluster_1	EHMTsi_4uM_vs_DMSO_4uM	EHMTsi	ARID5A	-0.796404
Cluster_1	EHMTsi_4uM_vs_DMSO_4uM	EHMTsi	PRR16	-0.884052
Cluster_1	EHMTsi_4uM_vs_DMSO_4uM	EHMTsi	LHX9	0.781011
Cluster_1	EHMTsi_4uM_vs_DMSO_4uM	EHMTsi	ITPR3	0.758049
Cluster_1	EHMTsi_4uM_vs_DMSO_4uM	EHMTsi	HRH2	-1.12092
Cluster_1	EHMTsi_4uM_vs_DMSO_4uM	EHMTsi	RHCG	1.83958
Cluster_1	EHMTsi_4uM_vs_DMSO_4uM	EHMTsi	STARD8	0.937096
Cluster_1	EHMTsi_4uM_vs_DMSO_4uM	EHMTsi	CARTPT	-0.997806
Cluster_1	EHMTsi_4uM_vs_DMSO_4uM	EHMTsi	HAS1	0.740602
Cluster_1	EHMTsi_4uM_vs_DMSO_4uM	EHMTsi	PACSIN3	-1.46125
Cluster_1	EHMTsi_4uM_vs_DMSO_4uM	EHMTsi	DMRTA2	-1.38433
Cluster_1	EHMTsi_4uM_vs_DMSO_4uM	EHMTsi	MARVELD3	-1.06269
Cluster_1	EHMTsi_4uM_vs_DMSO_4uM	EHMTsi	CHRM4	-0.617258
Cluster_1	EHMTsi_4uM_vs_DMSO_4uM	EHMTsi	NT5E	-0.784165
Cluster_1	EHMTsi_4uM_vs_DMSO_4uM	EHMTsi	C1QL3	-0.752025
Cluster_1	EHMTsi_4uM_vs_DMSO_4uM	EHMTsi	AQP3	1.19937
Cluster_1	EHMTsi_4uM_vs_DMSO_4uM	EHMTsi	TRPM2	-1.27689
Cluster_1	EHMTsi_4uM_vs_DMSO_4uM	EHMTsi	SYNDIG1	0.652321
Cluster_1	EHMTsi_4uM_vs_DMSO_4uM	EHMTsi	FAM43A	-0.580813
Cluster_1	EHMTsi_4uM_vs_DMSO_4uM	EHMTsi	CITED4	0.848815
Cluster_1	EHMTsi_4uM_vs_DMSO_4uM	EHMTsi	MAP1LC3B2	-1.12313
Cluster_1	EHMTsi_4uM_vs_DMSO_4uM	EHMTsi	DLEU2	-1.0236
Cluster_1	EHMTsi_4uM_vs_DMSO_4uM	EHMTsi	GMPR	-0.979714
Cluster_1	EHMTsi_4uM_vs_DMSO_4uM	EHMTsi	TMEM54	0.796838
Cluster_1	EHMTsi_4uM_vs_DMSO_4uM	EHMTsi	SLFN11	-0.742779
Cluster_1	EHMTsi_4uM_vs_DMSO_4uM	EHMTsi	COPZ2	-1.36791
Cluster_1	EHMTsi_4uM_vs_DMSO_4uM	EHMTsi	RHPN1	0.815356
Cluster_1	EHMTsi_4uM_vs_DMSO_4uM	EHMTsi	FAM163A	-0.687145
Cluster_1	EHMTsi_4uM_vs_DMSO_4uM	EHMTsi	OPRK1	-0.76033
Cluster_1	EHMTsi_4uM_vs_DMSO_4uM	EHMTsi	RARG	-0.921396
Cluster_1	EHMTsi_4uM_vs_DMSO_4uM	EHMTsi	SLC4A11	1.58745
Cluster_1	EHMTsi_4uM_vs_DMSO_4uM	EHMTsi	TMIE	0.775901
Cluster_1	EHMTsi_4uM_vs_DMSO_4uM	EHMTsi	SLC9A3	0.691638
Cluster_1	EHMTsi_4uM_vs_DMSO_4uM	EHMTsi	SLC7A2	-1.24475
Cluster_1	EHMTsi_4uM_vs_DMSO_4uM	EHMTsi	SCARF2	0.673579
Cluster_1	EHMTsi_4uM_vs_DMSO_4uM	EHMTsi	E2F8	-1.90565
Cluster_1	EHMTsi_4uM_vs_DMSO_4uM	EHMTsi	AGPAT2	-0.798189
Cluster_1	EHMTsi_4uM_vs_DMSO_4uM	EHMTsi	LAYN	-0.795762
Cluster_1	EHMTsi_4uM_vs_DMSO_4uM	EHMTsi	CPXM2	0.646017
Cluster_1	EZH2i_2uM_vs_DMSO_2uM	EZH2i	TAC1	1.88103
Cluster_1	EZH2i_2uM_vs_DMSO_2uM	EZH2i	BRINP2	1.14763
Cluster_1	EZH2i_2uM_vs_DMSO_2uM	EZH2i	BCL11B	-0.902039
Cluster_1	EZH2i_2uM_vs_DMSO_2uM	EZH2i	CHRM3	1.16306
Cluster_1	EZH2i_2uM_vs_DMSO_2uM	EZH2i	ZFPM2	2.11425
Cluster_1	EZH2i_2uM_vs_DMSO_2uM	EZH2i	SPP1	1.80035
Cluster_1	EZH2i_2uM_vs_DMSO_2uM	EZH2i	TACR1	1.13774
Cluster_1	EZH2i_2uM_vs_DMSO_2uM	EZH2i	FOXP2	1.47123
Cluster_1	EZH2i_2uM_vs_DMSO_2uM	EZH2i	SSTR2	1.0848
Cluster_1	EZH2i_2uM_vs_DMSO_2uM	EZH2i	GABRE	1.98938
Cluster_1	EZH2i_2uM_vs_DMSO_2uM	EZH2i	DSCAM	0.70646
Cluster_1	EZH2i_2uM_vs_DMSO_2uM	EZH2i	OLFM1	0.910589
Cluster_1	EZH2i_2uM_vs_DMSO_2uM	EZH2i	OPCML	0.722265
Cluster_1	EZH2i_2uM_vs_DMSO_2uM	EZH2i	LGI2	0.907785
Cluster_1	EZH2i_2uM_vs_DMSO_2uM	EZH2i	GJD2	1.42728
Cluster_1	EZH2i_2uM_vs_DMSO_2uM	EZH2i	LPL	2.32769
Cluster_1	EZH2i_2uM_vs_DMSO_2uM	EZH2i	IGFBP5	-1.93502
Cluster_1	EZH2i_2uM_vs_DMSO_2uM	EZH2i	DIO3	1.26551
Cluster_1	EZH2i_2uM_vs_DMSO_2uM	EZH2i	CA10	1.2519
Cluster_1	EZH2i_2uM_vs_DMSO_2uM	EZH2i	DGKG	1.41518
Cluster_1	EZH2i_2uM_vs_DMSO_2uM	EZH2i	GABRA1	0.88066
Cluster_1	EZH2i_2uM_vs_DMSO_2uM	EZH2i	EPB41L3	0.629032
Cluster_1	EZH2i_2uM_vs_DMSO_2uM	EZH2i	HSPA12A	0.768948
Cluster_1	EZH2i_2uM_vs_DMSO_2uM	EZH2i	S100A10	0.974338
Cluster_1	EZH2i_2uM_vs_DMSO_2uM	EZH2i	ADCY8	1.3315
Cluster_1	EZH2i_2uM_vs_DMSO_2uM	EZH2i	GABRQ	1.13664
Cluster_1	EZH2i_2uM_vs_DMSO_2uM	EZH2i	CNTN3	1.03866
Cluster_1	EZH2i_2uM_vs_DMSO_2uM	EZH2i	WLS	-1.14181
Cluster_1	EZH2i_2uM_vs_DMSO_2uM	EZH2i	COL5A1	-3.51466
Cluster_1	EZH2i_2uM_vs_DMSO_2uM	EZH2i	FUT1	1.4223
Cluster_1	EZH2i_2uM_vs_DMSO_2uM	EZH2i	GARNL3	0.708375
Cluster_1	EZH2i_2uM_vs_DMSO_2uM	EZH2i	KCNK9	0.71506
Cluster_1	EZH2i_2uM_vs_DMSO_2uM	EZH2i	GAL	1.74966
Cluster_1	EZH2i_2uM_vs_DMSO_2uM	EZH2i	CERCAM	1.41259
Cluster_1	EZH2i_2uM_vs_DMSO_2uM	EZH2i	HLF	1.92872
Cluster_1	EZH2i_2uM_vs_DMSO_2uM	EZH2i	ECE2	1.51141
Cluster_1	EZH2i_2uM_vs_DMSO_2uM	EZH2i	STEAP3	-2.48804
Cluster_1	EZH2i_2uM_vs_DMSO_2uM	EZH2i	PDE8A	0.747691
Cluster_1	EZH2i_2uM_vs_DMSO_2uM	EZH2i	PTCHD1	0.682556
Cluster_1	EZH2i_2uM_vs_DMSO_2uM	EZH2i	KDR	-3.19024
Cluster_1	EZH2i_2uM_vs_DMSO_2uM	EZH2i	PRICKLE1	0.766664
Cluster_1	EZH2i_2uM_vs_DMSO_2uM	EZH2i	MMP14	-2.22212
Cluster_1	EZH2i_2uM_vs_DMSO_2uM	EZH2i	GCK	1.15048
Cluster_1	EZH2i_2uM_vs_DMSO_2uM	EZH2i	CHSY3	-1.21806
Cluster_1	EZH2i_2uM_vs_DMSO_2uM	EZH2i	NTN1	1.06172
Cluster_1	EZH2i_2uM_vs_DMSO_2uM	EZH2i	CDHR1	1.02864
Cluster_1	EZH2i_2uM_vs_DMSO_2uM	EZH2i	PLXND1	-1.70605
Cluster_1	EZH2i_2uM_vs_DMSO_2uM	EZH2i	SCN4B	1.34925
Cluster_1	EZH2i_2uM_vs_DMSO_2uM	EZH2i	HS6ST3	1.05686
Cluster_1	EZH2i_2uM_vs_DMSO_2uM	EZH2i	EPPK1	1.76168
Cluster_1	EZH2i_2uM_vs_DMSO_2uM	EZH2i	PMP22	-3.63518
Cluster_1	EZH2i_2uM_vs_DMSO_2uM	EZH2i	SYT9	0.901026
Cluster_1	EZH2i_2uM_vs_DMSO_2uM	EZH2i	GABRG1	0.884603
Cluster_1	EZH2i_2uM_vs_DMSO_2uM	EZH2i	PITPNM3	0.781162
Cluster_1	EZH2i_2uM_vs_DMSO_2uM	EZH2i	CTNNA1	-0.875946
Cluster_1	EZH2i_2uM_vs_DMSO_2uM	EZH2i	HLA-B	0.999595
Cluster_1	EZH2i_2uM_vs_DMSO_2uM	EZH2i	LGI3	1.48658
Cluster_1	EZH2i_2uM_vs_DMSO_2uM	EZH2i	AHNAK	-2.94164
Cluster_1	EZH2i_2uM_vs_DMSO_2uM	EZH2i	CPT1A	1.36496
Cluster_1	EZH2i_2uM_vs_DMSO_2uM	EZH2i	NGFR	1.81529
Cluster_1	EZH2i_2uM_vs_DMSO_2uM	EZH2i	TTYH2	-2.61296
Cluster_1	EZH2i_2uM_vs_DMSO_2uM	EZH2i	SLC35F3	0.684558
Cluster_1	EZH2i_2uM_vs_DMSO_2uM	EZH2i	CALB2	1.03411
Cluster_1	EZH2i_2uM_vs_DMSO_2uM	EZH2i	KCNA2	0.603778
Cluster_1	EZH2i_2uM_vs_DMSO_2uM	EZH2i	GRM1	0.903712
Cluster_1	EZH2i_2uM_vs_DMSO_2uM	EZH2i	DIO3OS	0.988417
Cluster_1	EZH2i_2uM_vs_DMSO_2uM	EZH2i	RET	0.967373
Cluster_1	EZH2i_2uM_vs_DMSO_2uM	EZH2i	CRABP1	-1.1626
Cluster_1	EZH2i_2uM_vs_DMSO_2uM	EZH2i	EGFL6	1.32558
Cluster_1	EZH2i_2uM_vs_DMSO_2uM	EZH2i	KCNIP4	0.826466
Cluster_1	EZH2i_2uM_vs_DMSO_2uM	EZH2i	TBR1	0.71767
Cluster_1	EZH2i_2uM_vs_DMSO_2uM	EZH2i	NFIX	-3.324
Cluster_1	EZH2i_2uM_vs_DMSO_2uM	EZH2i	DLC1	1.17671
Cluster_1	EZH2i_2uM_vs_DMSO_2uM	EZH2i	GABRA4	0.778991
Cluster_1	EZH2i_2uM_vs_DMSO_2uM	EZH2i	CRTAC1	1.21008
Cluster_1	EZH2i_2uM_vs_DMSO_2uM	EZH2i	NR4A2	1.4414
Cluster_1	EZH2i_2uM_vs_DMSO_2uM	EZH2i	ANKRD24	1.29672
Cluster_1	EZH2i_2uM_vs_DMSO_2uM	EZH2i	NFIB	-2.02978
Cluster_1	EZH2i_2uM_vs_DMSO_2uM	EZH2i	LHFPL3	0.862848
Cluster_1	EZH2i_2uM_vs_DMSO_2uM	EZH2i	VWA5B1	1.28854
Cluster_1	EZH2i_2uM_vs_DMSO_2uM	EZH2i	CPNE6	1.77023
Cluster_1	EZH2i_2uM_vs_DMSO_2uM	EZH2i	LAMB1	-0.979796
Cluster_1	EZH2i_2uM_vs_DMSO_2uM	EZH2i	PTGER3	0.953867
Cluster_1	EZH2i_2uM_vs_DMSO_2uM	EZH2i	MC4R	-2.07802
Cluster_1	EZH2i_2uM_vs_DMSO_2uM	EZH2i	STARD8	2.37247
Cluster_1	EZH2i_2uM_vs_DMSO_2uM	EZH2i	WWTR1	-1.79499
Cluster_1	EZH2i_2uM_vs_DMSO_2uM	EZH2i	FGFR2	-1.05151
Cluster_1	EZH2i_2uM_vs_DMSO_2uM	EZH2i	ZBTB7C	0.671401
Cluster_1	EZH2i_2uM_vs_DMSO_2uM	EZH2i	TRPC5	0.827407
Cluster_1	EZH2i_2uM_vs_DMSO_2uM	EZH2i	CDH18	0.679993
Cluster_1	EZH2i_2uM_vs_DMSO_2uM	EZH2i	STAC2	1.15183
Cluster_1	EZH2i_2uM_vs_DMSO_2uM	EZH2i	HTRA1	-1.8091
Cluster_1	EZH2i_2uM_vs_DMSO_2uM	EZH2i	FSTL4	0.641653
Cluster_1	EZH2i_2uM_vs_DMSO_2uM	EZH2i	SLC6A17	0.679009
Cluster_1	EZH2i_2uM_vs_DMSO_2uM	EZH2i	KCNK1	0.998411
Cluster_1	EZH2i_2uM_vs_DMSO_2uM	EZH2i	ELF4	-2.17837
Cluster_1	EZH2i_2uM_vs_DMSO_2uM	EZH2i	ZDHHC22	0.719055
Cluster_1	EZH2i_2uM_vs_DMSO_2uM	EZH2i	SPOCK2	0.681432
Cluster_1	EZH2i_2uM_vs_DMSO_2uM	EZH2i	CPNE7	1.14934
Cluster_1	EZH2i_2uM_vs_DMSO_2uM	EZH2i	YBX2	1.17775
Cluster_1	EZH2i_2uM_vs_DMSO_2uM	EZH2i	TNC	-1.99241
Cluster_1	EZH2i_2uM_vs_DMSO_2uM	EZH2i	PODN	2.06925
Cluster_1	EZH2i_2uM_vs_DMSO_2uM	EZH2i	TUBB6	-1.40058
Cluster_1	EZH2i_2uM_vs_DMSO_2uM	EZH2i	CSMD1	0.697585
Cluster_1	EZH2i_2uM_vs_DMSO_2uM	EZH2i	KLF5	-0.669827
Cluster_1	EZH2i_2uM_vs_DMSO_2uM	EZH2i	TTC39A	0.905914
Cluster_1	EZH2i_2uM_vs_DMSO_2uM	EZH2i	GLIPR2	-0.934032
Cluster_1	EZH2i_2uM_vs_DMSO_2uM	EZH2i	INHBA	1.66785
Cluster_1	EZH2i_2uM_vs_DMSO_2uM	EZH2i	RDH13	0.624379
Cluster_1	EZH2i_2uM_vs_DMSO_2uM	EZH2i	CAV1	-3.03784
Cluster_1	EZH2i_2uM_vs_DMSO_2uM	EZH2i	GDF6	-2.59698
Cluster_1	EZH2i_2uM_vs_DMSO_2uM	EZH2i	CD9	-2.76775
Cluster_1	EZH2i_2uM_vs_DMSO_2uM	EZH2i	LITAF	-1.43691
Cluster_1	EZH2i_2uM_vs_DMSO_2uM	EZH2i	ELK3	-1.25151
Cluster_1	EZH2i_2uM_vs_DMSO_2uM	EZH2i	NFIA	-1.76627
Cluster_1	EZH2i_2uM_vs_DMSO_2uM	EZH2i	ARHGAP36	0.665665
Cluster_1	EZH2i_2uM_vs_DMSO_2uM	EZH2i	HCN1	-0.721963
Cluster_1	EZH2i_2uM_vs_DMSO_2uM	EZH2i	RASD2	1.02932
Cluster_1	EZH2i_2uM_vs_DMSO_2uM	EZH2i	PDZD7	0.945887
Cluster_1	EZH2i_2uM_vs_DMSO_2uM	EZH2i	DCBLD1	0.957984
Cluster_1	EZH2i_2uM_vs_DMSO_2uM	EZH2i	PPARA	0.725964
Cluster_1	EZH2i_2uM_vs_DMSO_2uM	EZH2i	FADS6	1.6733
Cluster_1	EZH2i_2uM_vs_DMSO_2uM	EZH2i	DRD1	-0.761184
Cluster_1	EZH2i_2uM_vs_DMSO_2uM	EZH2i	CNTN5	0.876227
Cluster_1	EZH2i_2uM_vs_DMSO_2uM	EZH2i	LANCL3	0.958069
Cluster_1	EZH2i_2uM_vs_DMSO_2uM	EZH2i	ABCG4	0.712755
Cluster_1	EZH2i_2uM_vs_DMSO_2uM	EZH2i	IFNLR1	0.661397
Cluster_1	EZH2i_2uM_vs_DMSO_2uM	EZH2i	KREMEN1	0.919008
Cluster_1	EZH2i_2uM_vs_DMSO_2uM	EZH2i	SALL1	-1.07059
Cluster_1	EZH2i_2uM_vs_DMSO_2uM	EZH2i	MSX2	-2.67327
Cluster_1	EZH2i_2uM_vs_DMSO_2uM	EZH2i	CYP26B1	-0.880723
Cluster_1	EZH2i_2uM_vs_DMSO_2uM	EZH2i	RTKN2	-1.1211
Cluster_1	EZH2i_2uM_vs_DMSO_2uM	EZH2i	HAP1	0.871177
Cluster_1	EZH2i_2uM_vs_DMSO_2uM	EZH2i	SNTG1	0.610435
Cluster_1	EZH2i_2uM_vs_DMSO_2uM	EZH2i	NPAS2	-0.585766
Cluster_1	EZH2i_2uM_vs_DMSO_2uM	EZH2i	STAT5A	1.01408
Cluster_1	EZH2i_2uM_vs_DMSO_2uM	EZH2i	ST8SIA5	0.903154
Cluster_1	EZH2i_2uM_vs_DMSO_2uM	EZH2i	MITF	1.69294
Cluster_1	EZH2i_2uM_vs_DMSO_2uM	EZH2i	HRK	-0.956166
Cluster_1	EZH2i_2uM_vs_DMSO_2uM	EZH2i	GLB1L3	0.854787
Cluster_1	EZH2i_2uM_vs_DMSO_2uM	EZH2i	ITPRIP	-0.997482
Cluster_1	EZH2i_2uM_vs_DMSO_2uM	EZH2i	DNAH11	0.833165
Cluster_1	EZH2i_2uM_vs_DMSO_2uM	EZH2i	ICAM1	-3.86708
Cluster_1	EZH2i_2uM_vs_DMSO_2uM	EZH2i	CARTPT	1.77706
Cluster_1	EZH2i_2uM_vs_DMSO_2uM	EZH2i	CALCR	0.637407
Cluster_1	EZH2i_2uM_vs_DMSO_2uM	EZH2i	NETO1	0.582381
Cluster_1	EZH2i_2uM_vs_DMSO_2uM	EZH2i	FGF18	-2.44188
Cluster_1	EZH2i_2uM_vs_DMSO_2uM	EZH2i	KIF14	-1.45076
Cluster_1	EZH2i_2uM_vs_DMSO_2uM	EZH2i	HLA-E	-1.74355
Cluster_1	EZH2i_2uM_vs_DMSO_2uM	EZH2i	HS3ST4	-0.596427
Cluster_1	EZH2i_2uM_vs_DMSO_2uM	EZH2i	GNG7	0.667077
Cluster_1	EZH2i_2uM_vs_DMSO_2uM	EZH2i	ISM1	-1.52884
Cluster_1	EZH2i_2uM_vs_DMSO_2uM	EZH2i	AGTR1	-1.77939
Cluster_1	EZH2i_2uM_vs_DMSO_2uM	EZH2i	ARSJ	-2.42363
Cluster_1	EZH2i_2uM_vs_DMSO_2uM	EZH2i	KLHL14	1.07081
Cluster_1	EZH2i_2uM_vs_DMSO_2uM	EZH2i	IRF5	1.06919
Cluster_1	EZH2i_2uM_vs_DMSO_2uM	EZH2i	RUNX2	-1.07215
Cluster_1	EZH2i_2uM_vs_DMSO_2uM	EZH2i	MME	1.31563
Cluster_1	EZH2i_2uM_vs_DMSO_2uM	EZH2i	KCNG1	-1.58357
Cluster_1	EZH2i_2uM_vs_DMSO_2uM	EZH2i	ANGPT4	1.7949
Cluster_1	EZH2i_2uM_vs_DMSO_2uM	EZH2i	SYT12	0.814509
Cluster_1	EZH2i_2uM_vs_DMSO_2uM	EZH2i	COL19A1	0.672009
Cluster_1	EZH2i_2uM_vs_DMSO_2uM	EZH2i	RERG	1.19584
Cluster_1	EZH2i_2uM_vs_DMSO_2uM	EZH2i	DCHS2	0.61184
Cluster_1	EZH2i_2uM_vs_DMSO_2uM	EZH2i	RPRM	-0.914489
Cluster_1	EZH2i_2uM_vs_DMSO_2uM	EZH2i	COL18A1	-1.59759
Cluster_1	EZH2i_2uM_vs_DMSO_2uM	EZH2i	TRIM7	1.11636
Cluster_1	EZH2i_2uM_vs_DMSO_2uM	EZH2i	BHLHE41	1.83204
Cluster_1	EZH2i_2uM_vs_DMSO_2uM	EZH2i	GDF10	-1.59333
Cluster_1	EZH2i_2uM_vs_DMSO_2uM	EZH2i	EML2	0.627231
Cluster_1	EZH2i_2uM_vs_DMSO_2uM	EZH2i	ZIC4	-1.54614
Cluster_1	EZH2i_2uM_vs_DMSO_2uM	EZH2i	GPR68	0.872885
Cluster_1	EZH2i_2uM_vs_DMSO_2uM	EZH2i	CACNG5	1.26531
Cluster_1	EZH2i_2uM_vs_DMSO_2uM	EZH2i	FOSB	1.21543
Cluster_1	EZH2i_2uM_vs_DMSO_2uM	EZH2i	TUBA4A	1.14573
Cluster_1	EZH2i_2uM_vs_DMSO_2uM	EZH2i	PARP14	-1.08078
Cluster_1	EZH2i_2uM_vs_DMSO_2uM	EZH2i	EFEMP1	-1.32118
Cluster_1	EZH2i_2uM_vs_DMSO_2uM	EZH2i	MYO7A	0.851666
Cluster_1	EZH2i_2uM_vs_DMSO_2uM	EZH2i	SKAP2	0.681957
Cluster_1	EZH2i_2uM_vs_DMSO_2uM	EZH2i	MLXIPL	1.03477
Cluster_1	EZH2i_2uM_vs_DMSO_2uM	EZH2i	VAX1	-1.06528
Cluster_1	EZH2i_2uM_vs_DMSO_2uM	EZH2i	MCHR1	-0.729098
Cluster_1	EZH2i_2uM_vs_DMSO_2uM	EZH2i	THRB	1.44674
Cluster_1	EZH2i_2uM_vs_DMSO_2uM	EZH2i	GADD45B	-2.42784
Cluster_1	EZH2i_2uM_vs_DMSO_2uM	EZH2i	VWA5B2	0.798848
Cluster_1	EZH2i_2uM_vs_DMSO_2uM	EZH2i	FAM189A2	0.717691
Cluster_1	EZH2i_2uM_vs_DMSO_2uM	EZH2i	ATOH8	-1.75496
Cluster_1	EZH2i_2uM_vs_DMSO_2uM	EZH2i	TNNT1	1.02994
Cluster_1	EZH2i_2uM_vs_DMSO_2uM	EZH2i	THSD4	-0.709042
Cluster_1	EZH2i_2uM_vs_DMSO_2uM	EZH2i	AHRR	0.724809
Cluster_1	EZH2i_2uM_vs_DMSO_2uM	EZH2i	OPRM1	0.663996
Cluster_1	EZH2i_2uM_vs_DMSO_2uM	EZH2i	NIPAL2	0.636207
Cluster_1	EZH2i_2uM_vs_DMSO_2uM	EZH2i	KCNT1	0.727767
Cluster_1	EZH2i_2uM_vs_DMSO_2uM	EZH2i	VIPR2	2.5018
Cluster_1	EZH2i_2uM_vs_DMSO_2uM	EZH2i	CDKN2A	-3.97955
Cluster_1	EZH2i_2uM_vs_DMSO_2uM	EZH2i	PCDH11X	-0.692212
Cluster_1	EZH2i_2uM_vs_DMSO_2uM	EZH2i	PTGFR	0.838969
Cluster_1	EZH2i_2uM_vs_DMSO_2uM	EZH2i	NPFFR2	0.805067
Cluster_1	EZH2i_2uM_vs_DMSO_2uM	EZH2i	HTR7	0.666584
Cluster_1	EZH2i_2uM_vs_DMSO_2uM	EZH2i	TRIP13	-0.781002
Cluster_1	EZH2i_2uM_vs_DMSO_2uM	EZH2i	KIAA1217	-0.687803
Cluster_1	EZH2i_2uM_vs_DMSO_2uM	EZH2i	ITIH5	-1.19263
Cluster_1	EZH2i_2uM_vs_DMSO_2uM	EZH2i	ADAP2	1.24678
Cluster_1	EZH2i_2uM_vs_DMSO_2uM	EZH2i	TRIM47	1.11353
Cluster_1	EZH2i_2uM_vs_DMSO_2uM	EZH2i	BCAN	1.08244
Cluster_1	EZH2i_2uM_vs_DMSO_2uM	EZH2i	GALNT9	0.846187
Cluster_1	EZH2i_2uM_vs_DMSO_2uM	EZH2i	WNT8B	-1.57478
Cluster_1	EZH2i_2uM_vs_DMSO_2uM	EZH2i	TMOD1	1.46362
Cluster_1	EZH2i_2uM_vs_DMSO_2uM	EZH2i	BARHL2	0.978504
Cluster_1	EZH2i_2uM_vs_DMSO_2uM	EZH2i	GADL1	2.49783
Cluster_1	EZH2i_2uM_vs_DMSO_2uM	EZH2i	KCNH3	0.93739
Cluster_1	EZH2i_2uM_vs_DMSO_2uM	EZH2i	FGFRL1	-0.726765
Cluster_1	EZH2i_2uM_vs_DMSO_2uM	EZH2i	PIEZO2	-0.600936
Cluster_1	EZH2i_2uM_vs_DMSO_2uM	EZH2i	SLC5A7	-0.94382
Cluster_1	EZH2i_2uM_vs_DMSO_2uM	EZH2i	ARHGEF16	1.10889
Cluster_1	EZH2i_2uM_vs_DMSO_2uM	EZH2i	CARNS1	0.905511
Cluster_1	EZH2i_2uM_vs_DMSO_2uM	EZH2i	SLC35F4	0.61892
Cluster_1	EZH2i_2uM_vs_DMSO_2uM	EZH2i	TRIM56	-1.54991
Cluster_1	EZH2i_2uM_vs_DMSO_2uM	EZH2i	CORO6	0.922699
Cluster_1	EZH2i_2uM_vs_DMSO_2uM	EZH2i	CD40	1.17929
Cluster_1	EZH2i_2uM_vs_DMSO_2uM	EZH2i	HAPLN1	-1.73203
Cluster_1	EZH2i_2uM_vs_DMSO_2uM	EZH2i	COL9A1	-1.0014
Cluster_1	EZH2i_2uM_vs_DMSO_2uM	EZH2i	HLA-F	2.37566
Cluster_1	EZH2i_2uM_vs_DMSO_2uM	EZH2i	NT5C1A	1.38479
Cluster_1	EZH2i_2uM_vs_DMSO_2uM	EZH2i	CPEB1	0.641319
Cluster_1	EZH2i_2uM_vs_DMSO_2uM	EZH2i	BCL3	1.68038
Cluster_1	EZH2i_2uM_vs_DMSO_2uM	EZH2i	SHROOM1	0.781804
Cluster_1	EZH2i_2uM_vs_DMSO_2uM	EZH2i	ARHGAP18	-0.71646
Cluster_1	EZH2i_2uM_vs_DMSO_2uM	EZH2i	DMRTA2	-1.88454
Cluster_1	EZH2i_2uM_vs_DMSO_2uM	EZH2i	BDNF	0.596131
Cluster_1	EZH2i_2uM_vs_DMSO_2uM	EZH2i	ITGA8	1.36076
Cluster_1	EZH2i_2uM_vs_DMSO_2uM	EZH2i	HES7	-0.882617
Cluster_1	EZH2i_2uM_vs_DMSO_2uM	EZH2i	LAMA2	-0.933041
Cluster_1	EZH2i_2uM_vs_DMSO_2uM	EZH2i	PTPRN	0.606307
Cluster_1	EZH2i_2uM_vs_DMSO_2uM	EZH2i	RAB32	-0.973779
Cluster_1	EZH2i_2uM_vs_DMSO_2uM	EZH2i	HSPB1	-0.863403
Cluster_1	EZH2i_2uM_vs_DMSO_2uM	EZH2i	TPPP3	0.734933
Cluster_1	EZH2i_2uM_vs_DMSO_2uM	EZH2i	IL1RAPL2	0.86018
Cluster_1	EZH2i_2uM_vs_DMSO_2uM	EZH2i	SRPX	-1.01555
Cluster_1	EZH2i_2uM_vs_DMSO_2uM	EZH2i	SKA1	-1.67344
Cluster_1	EZH2i_2uM_vs_DMSO_2uM	EZH2i	MICAL2	-0.646935
Cluster_1	EZH2i_2uM_vs_DMSO_2uM	EZH2i	KIF12	-0.911076
Cluster_1	EZH2i_2uM_vs_DMSO_2uM	EZH2i	FOSL1	-2.63574
Cluster_1	EZH2i_2uM_vs_DMSO_2uM	EZH2i	NPPB	-2.06013
Cluster_1	EZH2i_2uM_vs_DMSO_2uM	EZH2i	FAM43A	0.658509
Cluster_1	EZH2i_2uM_vs_DMSO_2uM	EZH2i	BAIAP3	0.698322
Cluster_1	EZH2i_2uM_vs_DMSO_2uM	EZH2i	TNFSF9	0.655856
Cluster_1	EZH2i_2uM_vs_DMSO_2uM	EZH2i	NT5E	-0.937792
Cluster_1	EZH2i_2uM_vs_DMSO_2uM	EZH2i	PRSS56	-1.83445
Cluster_1	EZH2i_2uM_vs_DMSO_2uM	EZH2i	NMBR	1.56163
Cluster_1	EZH2i_2uM_vs_DMSO_2uM	EZH2i	ADCY7	0.63345
Cluster_1	EZH2i_2uM_vs_DMSO_2uM	EZH2i	RREB1	-0.993919
Cluster_1	EZH2i_2uM_vs_DMSO_2uM	EZH2i	TMEM54	0.926184
Cluster_1	EZH2i_2uM_vs_DMSO_2uM	EZH2i	ARID3C	1.19692
Cluster_1	EZH2i_2uM_vs_DMSO_2uM	EZH2i	PRSS12	0.692597
Cluster_1	EZH2i_2uM_vs_DMSO_2uM	EZH2i	PIRT	1.42821
Cluster_1	EZH2i_2uM_vs_DMSO_2uM	EZH2i	PXDC1	-0.669886
Cluster_1	EZH2i_2uM_vs_DMSO_2uM	EZH2i	LINC00960	-2.19637
Cluster_1	EZH2i_2uM_vs_DMSO_2uM	EZH2i	TBC1D8B	-0.871318
Cluster_1	EZH2i_2uM_vs_DMSO_2uM	EZH2i	ADM	-2.26831
Cluster_1	EZH2i_2uM_vs_DMSO_2uM	EZH2i	CLDN10	1.3162
Cluster_1	EZH2i_2uM_vs_DMSO_2uM	EZH2i	C1QTNF1	0.945219
Cluster_1	EZH2i_2uM_vs_DMSO_2uM	EZH2i	CYS1	1.68487
Cluster_1	EZH2i_2uM_vs_DMSO_2uM	EZH2i	RTBDN	1.33149
Cluster_1	EZH2i_2uM_vs_DMSO_2uM	EZH2i	NEIL3	-2.26023
Cluster_1	EZH2i_2uM_vs_DMSO_2uM	EZH2i	SSTR5	2.48461
Cluster_1	EZH2i_2uM_vs_DMSO_2uM	EZH2i	MBOAT1	-1.87857
Cluster_1	EZH2i_2uM_vs_DMSO_2uM	EZH2i	NKD2	0.709104
Cluster_1	EZH2i_2uM_vs_DMSO_2uM	EZH2i	NPPC	0.939995
Cluster_1	EZH2i_2uM_vs_DMSO_2uM	EZH2i	RIT2	-0.745494
Cluster_1	EZH2i_2uM_vs_DMSO_2uM	EZH2i	TRPM2	0.875034
Cluster_1	EZH2i_2uM_vs_DMSO_2uM	EZH2i	ANKRD35	0.885734
Cluster_1	EZH2i_2uM_vs_DMSO_2uM	EZH2i	2023-03-02	0.767467
Cluster_1	EZH2i_2uM_vs_DMSO_2uM	EZH2i	COL23A1	1.0734
Cluster_1	EZH2i_2uM_vs_DMSO_2uM	EZH2i	AGPAT2	0.787985
Cluster_1	EZH2i_2uM_vs_DMSO_2uM	EZH2i	IL6R	1.04567
Cluster_1	EZH2i_2uM_vs_DMSO_2uM	EZH2i	SCRG1	-0.862909
Cluster_1	EZH2i_2uM_vs_DMSO_2uM	EZH2i	LHX9	0.686337
Cluster_1	EZH2i_2uM_vs_DMSO_2uM	EZH2i	COPZ2	-1.53742
Cluster_1	EZH2i_2uM_vs_DMSO_2uM	EZH2i	HTR1A	1.15106
Cluster_1	EZH2i_2uM_vs_DMSO_2uM	EZH2i	ALPK1	-0.973622
Cluster_1	EZH2i_2uM_vs_DMSO_2uM	EZH2i	PPP1R13L	0.861228
Cluster_1	EZH2i_2uM_vs_DMSO_2uM	EZH2i	DLEU2	-1.25992
Cluster_1	EZH2i_2uM_vs_DMSO_2uM	EZH2i	RSPO3	-1.41506
Cluster_1	EZH2i_2uM_vs_DMSO_2uM	EZH2i	GRIN3B	1.48484
Cluster_1	EZH2i_2uM_vs_DMSO_2uM	EZH2i	PPM1J	0.947789
Cluster_1	EZH2i_4uM_vs_DMSO_4uM	EZH2i	TAC1	2.60133
Cluster_1	EZH2i_4uM_vs_DMSO_4uM	EZH2i	BRINP2	1.60311
Cluster_1	EZH2i_4uM_vs_DMSO_4uM	EZH2i	BCL11B	-1.29968
Cluster_1	EZH2i_4uM_vs_DMSO_4uM	EZH2i	DIO3	2.31518
Cluster_1	EZH2i_4uM_vs_DMSO_4uM	EZH2i	DSCAM	1.0528
Cluster_1	EZH2i_4uM_vs_DMSO_4uM	EZH2i	KCND3	0.847499
Cluster_1	EZH2i_4uM_vs_DMSO_4uM	EZH2i	OLFM1	1.29255
Cluster_1	EZH2i_4uM_vs_DMSO_4uM	EZH2i	SSTR2	1.3767
Cluster_1	EZH2i_4uM_vs_DMSO_4uM	EZH2i	GABRA1	1.38425
Cluster_1	EZH2i_4uM_vs_DMSO_4uM	EZH2i	TACR1	1.44325
Cluster_1	EZH2i_4uM_vs_DMSO_4uM	EZH2i	LPL	3.21184
Cluster_1	EZH2i_4uM_vs_DMSO_4uM	EZH2i	S100A10	1.45272
Cluster_1	EZH2i_4uM_vs_DMSO_4uM	EZH2i	WLS	-1.7618
Cluster_1	EZH2i_4uM_vs_DMSO_4uM	EZH2i	CHRM3	1.23187
Cluster_1	EZH2i_4uM_vs_DMSO_4uM	EZH2i	CNTN3	1.53535
Cluster_1	EZH2i_4uM_vs_DMSO_4uM	EZH2i	GAL	2.65859
Cluster_1	EZH2i_4uM_vs_DMSO_4uM	EZH2i	LGI3	2.65796
Cluster_1	EZH2i_4uM_vs_DMSO_4uM	EZH2i	PTCHD1	1.06712
Cluster_1	EZH2i_4uM_vs_DMSO_4uM	EZH2i	GABRE	2.19059
Cluster_1	EZH2i_4uM_vs_DMSO_4uM	EZH2i	DGKG	1.87466
Cluster_1	EZH2i_4uM_vs_DMSO_4uM	EZH2i	KLF5	-1.5568
Cluster_1	EZH2i_4uM_vs_DMSO_4uM	EZH2i	DIO3OS	1.74707
Cluster_1	EZH2i_4uM_vs_DMSO_4uM	EZH2i	EPB41L3	0.836371
Cluster_1	EZH2i_4uM_vs_DMSO_4uM	EZH2i	ADCY1	0.959954
Cluster_1	EZH2i_4uM_vs_DMSO_4uM	EZH2i	GCK	1.77634
Cluster_1	EZH2i_4uM_vs_DMSO_4uM	EZH2i	GJD2	1.70023
Cluster_1	EZH2i_4uM_vs_DMSO_4uM	EZH2i	ZFPM2	2.02102
Cluster_1	EZH2i_4uM_vs_DMSO_4uM	EZH2i	LGI2	1.023
Cluster_1	EZH2i_4uM_vs_DMSO_4uM	EZH2i	EPPK1	2.74985
Cluster_1	EZH2i_4uM_vs_DMSO_4uM	EZH2i	CA10	1.53535
Cluster_1	EZH2i_4uM_vs_DMSO_4uM	EZH2i	CNTNAP5	0.916496
Cluster_1	EZH2i_4uM_vs_DMSO_4uM	EZH2i	HLF	2.69893
Cluster_1	EZH2i_4uM_vs_DMSO_4uM	EZH2i	KCNK9	0.974595
Cluster_1	EZH2i_4uM_vs_DMSO_4uM	EZH2i	PRICKLE1	1.12002
Cluster_1	EZH2i_4uM_vs_DMSO_4uM	EZH2i	CHSY3	-1.79627
Cluster_1	EZH2i_4uM_vs_DMSO_4uM	EZH2i	SALL1	-2.42898
Cluster_1	EZH2i_4uM_vs_DMSO_4uM	EZH2i	ANKRD24	2.16245
Cluster_1	EZH2i_4uM_vs_DMSO_4uM	EZH2i	SCN4B	2.04455
Cluster_1	EZH2i_4uM_vs_DMSO_4uM	EZH2i	KCNK3	0.964733
Cluster_1	EZH2i_4uM_vs_DMSO_4uM	EZH2i	SLC35F3	1.06425
Cluster_1	EZH2i_4uM_vs_DMSO_4uM	EZH2i	ADCY8	1.58944
Cluster_1	EZH2i_4uM_vs_DMSO_4uM	EZH2i	CERCAM	1.78605
Cluster_1	EZH2i_4uM_vs_DMSO_4uM	EZH2i	MAST4	0.87733
Cluster_1	EZH2i_4uM_vs_DMSO_4uM	EZH2i	ARHGAP36	1.38779
Cluster_1	EZH2i_4uM_vs_DMSO_4uM	EZH2i	GABRQ	1.35227
Cluster_1	EZH2i_4uM_vs_DMSO_4uM	EZH2i	CYP26B1	-1.95452
Cluster_1	EZH2i_4uM_vs_DMSO_4uM	EZH2i	ARPP21	-0.744094
Cluster_1	EZH2i_4uM_vs_DMSO_4uM	EZH2i	PITPNM3	1.11536
Cluster_1	EZH2i_4uM_vs_DMSO_4uM	EZH2i	KCNA1	-0.813853
Cluster_1	EZH2i_4uM_vs_DMSO_4uM	EZH2i	MMP14	-2.99586
Cluster_1	EZH2i_4uM_vs_DMSO_4uM	EZH2i	CTNNA1	-1.25572
Cluster_1	EZH2i_4uM_vs_DMSO_4uM	EZH2i	IGFBP5	-2.06789
Cluster_1	EZH2i_4uM_vs_DMSO_4uM	EZH2i	HLA-B	1.38004
Cluster_1	EZH2i_4uM_vs_DMSO_4uM	EZH2i	ST8SIA3	0.72566
Cluster_1	EZH2i_4uM_vs_DMSO_4uM	EZH2i	STEAP3	-3.13502
Cluster_1	EZH2i_4uM_vs_DMSO_4uM	EZH2i	HSPA12A	0.87235
Cluster_1	EZH2i_4uM_vs_DMSO_4uM	EZH2i	RET	1.4064
Cluster_1	EZH2i_4uM_vs_DMSO_4uM	EZH2i	ECE2	1.81288
Cluster_1	EZH2i_4uM_vs_DMSO_4uM	EZH2i	SYT12	2.01377
Cluster_1	EZH2i_4uM_vs_DMSO_4uM	EZH2i	CPNE7	2.00756
Cluster_1	EZH2i_4uM_vs_DMSO_4uM	EZH2i	NGFR	2.56544
Cluster_1	EZH2i_4uM_vs_DMSO_4uM	EZH2i	CDHR1	1.32199
Cluster_1	EZH2i_4uM_vs_DMSO_4uM	EZH2i	CPT1A	1.84713
Cluster_1	EZH2i_4uM_vs_DMSO_4uM	EZH2i	GRM1	1.27553
Cluster_1	EZH2i_4uM_vs_DMSO_4uM	EZH2i	OPCML	0.677582
Cluster_1	EZH2i_4uM_vs_DMSO_4uM	EZH2i	PCSK2	0.681472
Cluster_1	EZH2i_4uM_vs_DMSO_4uM	EZH2i	SPOCK2	1.10926
Cluster_1	EZH2i_4uM_vs_DMSO_4uM	EZH2i	KDR	-3.81186
Cluster_1	EZH2i_4uM_vs_DMSO_4uM	EZH2i	NPTXR	0.789531
Cluster_1	EZH2i_4uM_vs_DMSO_4uM	EZH2i	PMP22	-4.61503
Cluster_1	EZH2i_4uM_vs_DMSO_4uM	EZH2i	WWTR1	-2.82555
Cluster_1	EZH2i_4uM_vs_DMSO_4uM	EZH2i	CPE	0.581176
Cluster_1	EZH2i_4uM_vs_DMSO_4uM	EZH2i	NPNT	-1.08339
Cluster_1	EZH2i_4uM_vs_DMSO_4uM	EZH2i	LAMB1	-1.43242
Cluster_1	EZH2i_4uM_vs_DMSO_4uM	EZH2i	SLC6A17	1.08643
Cluster_1	EZH2i_4uM_vs_DMSO_4uM	EZH2i	PRKCB	0.765455
Cluster_1	EZH2i_4uM_vs_DMSO_4uM	EZH2i	TMEM132B	0.666548
Cluster_1	EZH2i_4uM_vs_DMSO_4uM	EZH2i	ROBO1	0.691523
Cluster_1	EZH2i_4uM_vs_DMSO_4uM	EZH2i	DCBLD1	1.74625
Cluster_1	EZH2i_4uM_vs_DMSO_4uM	EZH2i	NTN1	1.24147
Cluster_1	EZH2i_4uM_vs_DMSO_4uM	EZH2i	KCNIP4	1.08976
Cluster_1	EZH2i_4uM_vs_DMSO_4uM	EZH2i	COL5A1	-3.70416
Cluster_1	EZH2i_4uM_vs_DMSO_4uM	EZH2i	SLC24A3	0.581833
Cluster_1	EZH2i_4uM_vs_DMSO_4uM	EZH2i	AHNAK	-3.67878
Cluster_1	EZH2i_4uM_vs_DMSO_4uM	EZH2i	FUT1	1.46044
Cluster_1	EZH2i_4uM_vs_DMSO_4uM	EZH2i	FOXP2	1.16209
Cluster_1	EZH2i_4uM_vs_DMSO_4uM	EZH2i	C11orf87	0.802469
Cluster_1	EZH2i_4uM_vs_DMSO_4uM	EZH2i	SYT9	1.05814
Cluster_1	EZH2i_4uM_vs_DMSO_4uM	EZH2i	TTC39A	1.4223
Cluster_1	EZH2i_4uM_vs_DMSO_4uM	EZH2i	ELF4	-3.67606
Cluster_1	EZH2i_4uM_vs_DMSO_4uM	EZH2i	RASGRF1	0.679855
Cluster_1	EZH2i_4uM_vs_DMSO_4uM	EZH2i	GARNL3	0.708534
Cluster_1	EZH2i_4uM_vs_DMSO_4uM	EZH2i	CDH23	1.21159
Cluster_1	EZH2i_4uM_vs_DMSO_4uM	EZH2i	CALCR	1.16955
Cluster_1	EZH2i_4uM_vs_DMSO_4uM	EZH2i	ZBTB7C	0.959564
Cluster_1	EZH2i_4uM_vs_DMSO_4uM	EZH2i	TNR	0.877109
Cluster_1	EZH2i_4uM_vs_DMSO_4uM	EZH2i	TRPM3	-0.9144
Cluster_1	EZH2i_4uM_vs_DMSO_4uM	EZH2i	MLXIPL	2.2627
Cluster_1	EZH2i_4uM_vs_DMSO_4uM	EZH2i	HS3ST4	-1.09814
Cluster_1	EZH2i_4uM_vs_DMSO_4uM	EZH2i	SYN1	0.661349
Cluster_1	EZH2i_4uM_vs_DMSO_4uM	EZH2i	RUNX2	-2.22724
Cluster_1	EZH2i_4uM_vs_DMSO_4uM	EZH2i	RTKN2	-1.98806
Cluster_1	EZH2i_4uM_vs_DMSO_4uM	EZH2i	ELK3	-2.06988
Cluster_1	EZH2i_4uM_vs_DMSO_4uM	EZH2i	GPR26	-0.750417
Cluster_1	EZH2i_4uM_vs_DMSO_4uM	EZH2i	INHBA	2.43698
Cluster_1	EZH2i_4uM_vs_DMSO_4uM	EZH2i	TMEM130	0.726879
Cluster_1	EZH2i_4uM_vs_DMSO_4uM	EZH2i	GLIPR2	-1.36561
Cluster_1	EZH2i_4uM_vs_DMSO_4uM	EZH2i	FGFR2	-1.36176
Cluster_1	EZH2i_4uM_vs_DMSO_4uM	EZH2i	NR4A2	1.69787
Cluster_1	EZH2i_4uM_vs_DMSO_4uM	EZH2i	ABLIM1	0.655375
Cluster_1	EZH2i_4uM_vs_DMSO_4uM	EZH2i	NPAS2	-0.958786
Cluster_1	EZH2i_4uM_vs_DMSO_4uM	EZH2i	LANCL3	1.46373
Cluster_1	EZH2i_4uM_vs_DMSO_4uM	EZH2i	UNC13A	0.599154
Cluster_1	EZH2i_4uM_vs_DMSO_4uM	EZH2i	HS6ST3	1.08369
Cluster_1	EZH2i_4uM_vs_DMSO_4uM	EZH2i	MC4R	-2.49048
Cluster_1	EZH2i_4uM_vs_DMSO_4uM	EZH2i	KCNK1	1.31457
Cluster_1	EZH2i_4uM_vs_DMSO_4uM	EZH2i	LHFPL3	0.990279
Cluster_1	EZH2i_4uM_vs_DMSO_4uM	EZH2i	PLXND1	-1.68108
Cluster_1	EZH2i_4uM_vs_DMSO_4uM	EZH2i	PRKCE	0.628026
Cluster_1	EZH2i_4uM_vs_DMSO_4uM	EZH2i	NFIX	-4.05186
Cluster_1	EZH2i_4uM_vs_DMSO_4uM	EZH2i	KIAA1217	-1.51705
Cluster_1	EZH2i_4uM_vs_DMSO_4uM	EZH2i	GNG7	1.11929
Cluster_1	EZH2i_4uM_vs_DMSO_4uM	EZH2i	PDZD7	1.40615
Cluster_1	EZH2i_4uM_vs_DMSO_4uM	EZH2i	SYT6	-0.742781
Cluster_1	EZH2i_4uM_vs_DMSO_4uM	EZH2i	TUBB6	-1.82925
Cluster_1	EZH2i_4uM_vs_DMSO_4uM	EZH2i	MN1	0.601961
Cluster_1	EZH2i_4uM_vs_DMSO_4uM	EZH2i	CD9	-4.0356
Cluster_1	EZH2i_4uM_vs_DMSO_4uM	EZH2i	CLEC2L	1.49363
Cluster_1	EZH2i_4uM_vs_DMSO_4uM	EZH2i	TRPC5	1.02924
Cluster_1	EZH2i_4uM_vs_DMSO_4uM	EZH2i	STAT5A	1.58051
Cluster_1	EZH2i_4uM_vs_DMSO_4uM	EZH2i	YBX2	1.49367
Cluster_1	EZH2i_4uM_vs_DMSO_4uM	EZH2i	COL9A1	-2.5409
Cluster_1	EZH2i_4uM_vs_DMSO_4uM	EZH2i	ZDHHC22	0.884957
Cluster_1	EZH2i_4uM_vs_DMSO_4uM	EZH2i	FRMPD3	0.691767
Cluster_1	EZH2i_4uM_vs_DMSO_4uM	EZH2i	NFIB	-2.15457
Cluster_1	EZH2i_4uM_vs_DMSO_4uM	EZH2i	SYNGR3	0.942845
Cluster_1	EZH2i_4uM_vs_DMSO_4uM	EZH2i	IFITM10	1.13782
Cluster_1	EZH2i_4uM_vs_DMSO_4uM	EZH2i	HCN2	1.40481
Cluster_1	EZH2i_4uM_vs_DMSO_4uM	EZH2i	ABLIM2	0.723179
Cluster_1	EZH2i_4uM_vs_DMSO_4uM	EZH2i	RDH13	0.817996
Cluster_1	EZH2i_4uM_vs_DMSO_4uM	EZH2i	KCNA2	0.625386
Cluster_1	EZH2i_4uM_vs_DMSO_4uM	EZH2i	CPNE5	0.773829
Cluster_1	EZH2i_4uM_vs_DMSO_4uM	EZH2i	FADS6	2.43603
Cluster_1	EZH2i_4uM_vs_DMSO_4uM	EZH2i	SH2D5	0.952579
Cluster_1	EZH2i_4uM_vs_DMSO_4uM	EZH2i	DRD1	-1.12808
Cluster_1	EZH2i_4uM_vs_DMSO_4uM	EZH2i	TTYH2	-2.50919
Cluster_1	EZH2i_4uM_vs_DMSO_4uM	EZH2i	GALNT9	1.79737
Cluster_1	EZH2i_4uM_vs_DMSO_4uM	EZH2i	VWA5B1	1.37737
Cluster_1	EZH2i_4uM_vs_DMSO_4uM	EZH2i	TSHZ3	-0.980633
Cluster_1	EZH2i_4uM_vs_DMSO_4uM	EZH2i	TUBA4A	2.19992
Cluster_1	EZH2i_4uM_vs_DMSO_4uM	EZH2i	PIK3CD	0.930847
Cluster_1	EZH2i_4uM_vs_DMSO_4uM	EZH2i	EGFR	-0.927796
Cluster_1	EZH2i_4uM_vs_DMSO_4uM	EZH2i	HTRA1	-2.08952
Cluster_1	EZH2i_4uM_vs_DMSO_4uM	EZH2i	CRTAC1	1.23467
Cluster_1	EZH2i_4uM_vs_DMSO_4uM	EZH2i	ANO4	-0.845443
Cluster_1	EZH2i_4uM_vs_DMSO_4uM	EZH2i	CLSTN2	0.581894
Cluster_1	EZH2i_4uM_vs_DMSO_4uM	EZH2i	PTGER3	1.00305
Cluster_1	EZH2i_4uM_vs_DMSO_4uM	EZH2i	NFIA	-2.33383
Cluster_1	EZH2i_4uM_vs_DMSO_4uM	EZH2i	CPNE6	1.79119
Cluster_1	EZH2i_4uM_vs_DMSO_4uM	EZH2i	KIF14	-2.10581
Cluster_1	EZH2i_4uM_vs_DMSO_4uM	EZH2i	KCNK12	0.705336
Cluster_1	EZH2i_4uM_vs_DMSO_4uM	EZH2i	VAX1	-1.809
Cluster_1	EZH2i_4uM_vs_DMSO_4uM	EZH2i	LITAF	-1.68947
Cluster_1	EZH2i_4uM_vs_DMSO_4uM	EZH2i	GAL3ST4	-0.622629
Cluster_1	EZH2i_4uM_vs_DMSO_4uM	EZH2i	HRK	-1.33128
Cluster_1	EZH2i_4uM_vs_DMSO_4uM	EZH2i	GLB1L3	1.12209
Cluster_1	EZH2i_4uM_vs_DMSO_4uM	EZH2i	SLC12A5	0.704066
Cluster_1	EZH2i_4uM_vs_DMSO_4uM	EZH2i	RTN4RL1	1.06398
Cluster_1	EZH2i_4uM_vs_DMSO_4uM	EZH2i	LINC00963	-0.847684
Cluster_1	EZH2i_4uM_vs_DMSO_4uM	EZH2i	BTBD11	0.888429
Cluster_1	EZH2i_4uM_vs_DMSO_4uM	EZH2i	MSX2	-3.85553
Cluster_1	EZH2i_4uM_vs_DMSO_4uM	EZH2i	RGS3	0.979715
Cluster_1	EZH2i_4uM_vs_DMSO_4uM	EZH2i	STARD8	2.43112
Cluster_1	EZH2i_4uM_vs_DMSO_4uM	EZH2i	KCNS2	0.654599
Cluster_1	EZH2i_4uM_vs_DMSO_4uM	EZH2i	PPP1R13B	0.625879
Cluster_1	EZH2i_4uM_vs_DMSO_4uM	EZH2i	ADCY7	1.62785
Cluster_1	EZH2i_4uM_vs_DMSO_4uM	EZH2i	ABCG4	0.899528
Cluster_1	EZH2i_4uM_vs_DMSO_4uM	EZH2i	ANK1	0.726455
Cluster_1	EZH2i_4uM_vs_DMSO_4uM	EZH2i	PLD5	-1.12631
Cluster_1	EZH2i_4uM_vs_DMSO_4uM	EZH2i	PTPRN	1.34827
Cluster_1	EZH2i_4uM_vs_DMSO_4uM	EZH2i	UAP1L1	1.74127
Cluster_1	EZH2i_4uM_vs_DMSO_4uM	EZH2i	GABRG1	0.725296
Cluster_1	EZH2i_4uM_vs_DMSO_4uM	EZH2i	LRFN1	0.999378
Cluster_1	EZH2i_4uM_vs_DMSO_4uM	EZH2i	PDZRN4	0.814647
Cluster_1	EZH2i_4uM_vs_DMSO_4uM	EZH2i	SEZ6	0.726325
Cluster_1	EZH2i_4uM_vs_DMSO_4uM	EZH2i	FOSB	1.94034
Cluster_1	EZH2i_4uM_vs_DMSO_4uM	EZH2i	MMEL1	1.22014
Cluster_1	EZH2i_4uM_vs_DMSO_4uM	EZH2i	LDLRAD4	-0.831873
Cluster_1	EZH2i_4uM_vs_DMSO_4uM	EZH2i	EPHA10	0.847508
Cluster_1	EZH2i_4uM_vs_DMSO_4uM	EZH2i	TMEM151A	1.11343
Cluster_1	EZH2i_4uM_vs_DMSO_4uM	EZH2i	TNFAIP8L3	-0.957759
Cluster_1	EZH2i_4uM_vs_DMSO_4uM	EZH2i	HCN4	0.620283
Cluster_1	EZH2i_4uM_vs_DMSO_4uM	EZH2i	HPCAL1	1.20202
Cluster_1	EZH2i_4uM_vs_DMSO_4uM	EZH2i	PARP14	-1.65512
Cluster_1	EZH2i_4uM_vs_DMSO_4uM	EZH2i	ISM1	-2.09318
Cluster_1	EZH2i_4uM_vs_DMSO_4uM	EZH2i	HAP1	1.06973
Cluster_1	EZH2i_4uM_vs_DMSO_4uM	EZH2i	GDF6	-2.80667
Cluster_1	EZH2i_4uM_vs_DMSO_4uM	EZH2i	HLA-DQB1	1.03465
Cluster_1	EZH2i_4uM_vs_DMSO_4uM	EZH2i	HCN1	-0.845915
Cluster_1	EZH2i_4uM_vs_DMSO_4uM	EZH2i	CSMD1	0.727007
Cluster_1	EZH2i_4uM_vs_DMSO_4uM	EZH2i	KCNT1	1.21431
Cluster_1	EZH2i_4uM_vs_DMSO_4uM	EZH2i	IFNLR1	0.784425
Cluster_1	EZH2i_4uM_vs_DMSO_4uM	EZH2i	VAV3	0.603161
Cluster_1	EZH2i_4uM_vs_DMSO_4uM	EZH2i	NOS1	-0.962541
Cluster_1	EZH2i_4uM_vs_DMSO_4uM	EZH2i	EPHA8	1.35078
Cluster_1	EZH2i_4uM_vs_DMSO_4uM	EZH2i	HAPLN1	-3.41079
[truncated: 10,399 more rows]
